# Supplementary material for: Pangenome analysis of Enterobacteria reveals richness of secondary metabolite gene clusters and their associated gene sets
Source: Synth Syst Biotechnol. 2022 May 6;7(3):900–10. doi: 10.1016/j.synbio.2022.04.011 (PMC9125672; doi:10.1016/j.synbio.2022.04.011)
Supplement: Multimedia component 1 [file mmc1.xlsx]

## Sheet: PATRIC_complete(4035)
Genome ID	Genome Name	NCBI Taxon ID	Genome Status	Strain	Serovar	Biovar	Pathovar	MLST	Other Typing	Culture Collection	Type Strain	Completion Date	Publication	BioProject Accession	BioSample Accession	Assembly Accession	SRA Accession	GenBank Accessions	RefSeq Accessions	Sequencing Centers	Sequencing Status	Sequencing Platform	Sequencing Depth	Assembly Method	Chromosomes	Plasmids	Contigs	Genome Length	GC Content	PATRIC CDS	RefSeq CDS	Isolation Site	Isolation Source	Isolation Comments	Collection Date	Isolation Country	Geographic Location	Latitude	Longitude	Altitude	Depth	Other Environmental	Host Name	Host Gender	Host Age	Host Health	Body Sample Site	Body Sample Subsite	Other Clinical
1005057.4	Buchnera aphidicola str. Ua (Uroleucon ambrosiae)	1005057	Complete	Ua								2011-09-07T00:00:00Z	21912528	PRJNA65479	SAMN02604330	GCA_000225465.1		CP002648,CP002649,CP002650	NC_017259.1,NC_017261.1,NC_017260.1	Yale Univ.	unfinished				1	2	3	627953	24.18	566	538		isofemale line of Uroleucon ambrosiae str. UA002 (brown ambrosia aphid)	isolated from an isofemale line of Uroleucon ambrosiae str. UA002 (brown ambrosia aphid)									Brown ambrosia aphid, Uroleucon ambrosiae	female
1005090.4	Buchnera aphidicola str. Ak (Acyrthosiphon kondoi)	1005090	Complete									2011-09-07T00:00:00Z	21912528	PRJNA65481	SAMN02604329	GCA_000225445.1		CP002645,CP002646,CP002647	NC_017256.1,NC_017257.1,NC_017258.1	Yale Univ.	unfinished				1	2	3	653223	25.67	607	569		isofemale line of Acyrthosiphon kondoi (blue alfalfa aphid)	isolated from an isofemale line of Acyrthosiphon kondoi (blue alfalfa aphid)									Blue alfalfa aphid, Acyrthosiphon kondoi	female
1006003.13	Citrobacter freundii ATCC 8090 = MTCC 1658 = NBRC 12681	1006003	Complete	ATCC 8090						ATCC:8090		2020-03-05T00:00:00Z		PRJNA607328	SAMN14128751	GCA_011064845.1		CP049015		Lawrence Berkeley National Laboratory		Illumina MiSeq; Oxford Nanopore MinION	269.0x	Unicycler v. v0.4.8-beta	1		1	4957773	51664326	4832	4615				2018
1006551.4	Klebsiella oxytoca KCTC 1686	1006551	Complete	KCTC 1686				MLST.Klebsiella_oxytoca.28				2011-12-29T00:00:00Z		PRJNA65523	SAMN02603580	GCA_000240325.1		CP003218	NC_016612	Macrogen Inc.	unfinished				1		1	5974109	56.05	5553	5488
1006598.5	Serratia plymuthica RVH1	1006598	Complete	RVH1								2015-08-31T00:00:00Z	24503985	PRJNA175925	SAMN02440958	GCF_000478545.1	SRR3925615,SRR3925616	ARWD01000000		DOE Joint Genome Institute		Illumina HiSeq 2000	Unknown	Velvet v. 1.1.05; ALLPATHS v. 39750;	1		1	5514320	56.2	5259
1008297.7	Salmonella enterica subsp. enterica serovar Typhimurium str. 798	1008297	Complete	798	serovar Typhimurium							2012-03-15T00:00:00Z		PRJNA66023	SAMN02604223	GCA_000252875.1		CP003386.1,CP003387.1	NC_017046.1,NC_017054.1	University of Minnesota	complete				1	1	2	4970096	52217	5068	4430
1009856.3	Buchnera aphidicola str. USDA (Myzus persicae)	1009856	Complete	str. USDA (Myzus persicae)								2014-01-22T00:00:00Z		PRJNA66101	SAMN02641629	GCA_000521525.1		CP002697.1,CP002698.1	NZ_CP002697.1,NZ_CP002698.1	University of Miami	complete				1	1	2	651306	254084	596	575		greenhouse tobacco		2003	United States	USA: Ithaca, NY						Green peach aphid, Myzus persicae
1009857.3	Buchnera aphidicola str. W106 (Myzus persicae)	1009857	Complete	str. W106 (Myzus persicae)								2014-01-22T00:00:00Z		PRJNA66103	SAMN02641630	GCA_000521545.1		CP002699.1,CP002700.1	NZ_CP002699.1,NZ_CP002700.1	University of Miami	complete				1	1	2	651304	254084	597	573		tobacco		2007	United States	USA: Windsor, CT						Green peach aphid, Myzus persicae
1009858.3	Buchnera aphidicola str. G002 (Myzus persicae)	1009858	Complete	str. G002 (Myzus persicae)								2014-01-22T00:00:00Z		PRJNA66105	SAMN02641631	GCA_000521565.1		CP002701.1,CP002702.1	NZ_CP002701.1,NZ_CP002702.1	University of Miami	complete				1	1	2	651316	254084	597	572												Green peach aphid, Myzus persicae
1009859.3	Buchnera aphidicola str. F009 (Myzus persicae)	1009859	Complete	str. F009 (Myzus persicae)								2014-01-22T00:00:00Z		PRJNA66107	SAMN02641632	GCA_000521585.1		CP002703.1,CP002704.1	NZ_CP002703.1,NZ_CP002704.1	University of Miami	complete				1	1	2	651310	254084	597	573												Green peach aphid, Myzus persicae
1016998.12	Salmonella enterica subsp. enterica serovar Paratyphi B str. SPB7	1016998	Complete	SGSC4150; SPB7	Paratyphi B			MLST.Salmonella_enterica.307		ATCC:BAA-1250		2014-01-31T00:00:00Z		PRJNA27803	SAMN02603951	GCF_000018705.1		CP000886	NC_010102.1	Washington University Genome Sequencing Center					1		1	4858887	52.11	5418	5601		stool sample of an infected woman	isolated from a stool sample of an infected woman in Penang, Malaysia, May 16, 2002		Malaysia	Penang Malaysia May						Human, Homo sapiens
1028307.3	Enterobacter aerogenes KCTC 2190	1028307	Complete	KCTC 2190								2011-06-03T00:00:00Z		PRJNA66537	SAMN02603581	GCA_000215745.1		CP002824	NC_015663	Macrogen Inc.	complete				1		1	5280350	54.85	4907	4912
1033813.3	Escherichia coli NA114	1033813	Complete	NA114				MLST.Escherichia_coli_1.131				2011-05-25T00:00:00Z		PRJNA66975	SAMN02603711	GCA_000214765.2		CP002797	-	Pathogen Biology Laboratory, Department of Biotechnology, University of Hyderabad	complete				1		1	4935241	51.16	4889	4873
1035377.4	Yersinia pestis A1122	1035377	Complete	A1122				MLST.Yersinia_spp.79				2011-08-05T00:00:00Z		PRJNA67155		GCA_000222975.1		CP002956,CP002957,CP002958	NC_017168.1,NC_017169.1,NC_017170.1	Los Alamos National Lab	complete				1	2	3	4658411	47.63	4379	4247
1035377.9	Yersinia pestis A1122	1035377	Complete	A1122				MLST.Yersinia_spp.79				2015-05-28T00:00:00Z	25931590	PRJNA240102	SAMN03074123	GCF_000834755.1	SRR2176137,SRR2176138	CP009840,CP009841,CP009839	NZ_CP009840.1,NZ_CP009841.1,NZ_CP009839.1	Los Alamos National Laboratory		Illumina; PacBio; 454	379s	Newbler v. 2.6; Velvet v. 1.2.08; Allpaths	1	2	3	4674565	47.62	4477	4144		California Ground Squirrel (Spermophilus beecheyi)		1939	United States	USA: California						California ground squirrel, Otospermophilus beecheyi
1038927.31	Escherichia coli O104:H4 strain FDAARGOS_348	1038927	Complete		O104:H4			MLST.Escherichia_coli_1.678,MLST.Escherichia_coli_2.290		FDA:FDAARGOS_348		2017-06-27T00:00:00Z		PRJNA231221	SAMN06173361			CP022086,CP022085,CP022087		US Food and Drug Administration		PacBio	18.1565653439553x	SMRT v. 2.3.0, HGAP v. 3.0	1	2	3	5442181	50.58	5899	5662		Stool		2009	United States	USA: Georgia						Human, Homo sapiens			Bloody diarrhea complicated hemolytic uremic syndrome (HUS)
1038927.40	Escherichia coli O104:H4 strain FDAARGOS_349	1038927	Complete		O104:H4			MLST.Escherichia_coli_1.678,MLST.Escherichia_coli_2.290		FDA:FDAARGOS_349		2018-03-09T00:00:00Z		PRJNA231221	SAMN06173362	GCA_002983645.1		CP027394,CP027395,CP027392,CP027396,CP027393		US Food and Drug Administration		PacBio; Illumina	13.6271677151539x	SMRT v. 2.3.0, HGAP v. 3.0	1	4	5	5501145	50640114	5925	5734		stool		2001	Germany	Germany						Human, Homo sapiens	female	37Y	Hemolytic uremic syndrome
1038927.41	Escherichia coli O104:H4 strain LB226692	1038927	Complete	LB226692	O104:H4			MLST.Escherichia_coli_1.678,MLST.Escherichia_coli_2.290				2018-04-25T00:00:00Z	29606600	PRJNA419526	SAMN08056753	GCA_003072445.1		CP024992,CP024993,CP024994		University of Hohenheim		PacBio	200.0x	HGAP3 algorithm v. 2.3	1	2	3	5500653	50622913	5581			stool of HUS-patient		24-May-2011	Germany	Germany: Muenster						Human, Homo sapiens
1038927.45	Escherichia coli O104:H4 strain FWSEC0009	1038927	Complete	FWSEC0009	O104:H4			MLST.Escherichia_coli_1.678,MLST.Escherichia_coli_2.290				2019-05-01T00:00:00Z		PRJNA287560	SAMN08768110	GCA_005014075.1		CP031902,CP031903,CP031904,CP031905		National Microbiology Laboratory		Illumina MiSeq;Oxford Nanopore MinION	65.55x;110.27x	Unicycler;Canu v. 0.4.4.0;1.7	1	3	4	5442997	5065053	5768	5654		Clinical: Human (Homo sapiens)	is from Environmental, animal husbandry, food samples, and medical isolates	2011		Germany						Human, Homo sapiens
1045010.15	Escherichia coli O157 strain 180-PT54	1045010	Complete	180-PT54				MLST.Escherichia_coli_1.11,MLST.Escherichia_coli_2.628				2016-05-24T00:00:00Z		PRJNA321984	SAMN05007044	GCF_001650275.1		CP015832,CP015833	NZ_CP015832.1,NZ_CP015833.1	Public Health England		Pacific Biosciences	30x	Celera v. 8.1	1	1	2	5750190	50.43	5958			fecal sample		24-Oct-12	United Kingdom	United Kingdom						Human, Homo sapiens			Diarrhea
1045010.16	Escherichia coli O157 strain 644-PT8	1045010	Complete	644-PT8				MLST.Escherichia_coli_1.11,MLST.Escherichia_coli_2.628				2016-05-24T00:00:00Z		PRJNA321984	SAMN05007045	GCF_001650295.1		CP015831	NZ_CP015831.1	Public Health England		MinION; Pacific Biosciences	30x	Canu v. 1.1; Celera Assembler v. 8.1	1		1	5831209	50.52	6090			fecal sample		2012-08-30	United Kingdom	United Kingdom						Human, Homo sapiens			Diarrhea
1045010.21	Escherichia coli O157 strain FDAARGOS_293	1045010	Complete					MLST.Escherichia_coli_1.11,MLST.Escherichia_coli_2.628		FDA:FDAARGOS_293		2017-06-27T00:00:00Z		PRJNA231221	SAMN06173306			CP022050,CP022051,CP022052		US Food and Drug Administration		PacBio	17.6648961609863x	SMRT v. 2.3.0, HGAP v. 3.0	1	2	3	5686502	50.48	6234	5979				2014-02-26	United States	USA:DC						Human, Homo sapiens
1045010.60	Escherichia coli O157 strain Al Ain	1045010	Complete	Al Ain	O157		STEC	MLST.Escherichia_coli_1.11,MLST.Escherichia_coli_2.628				2019-09-17T00:00:00Z		PRJNA563225	SAMN12670427	GCA_008462425.1		CP043539		United Arab Emirates University		PacBio RSII	20.0x	HGAP v. 3	1		1	5444610	5053159	5749	5399		fecal samples		2018-04-10	United Arab Emirates	United Arab Emirates: Abu Dhabi						camel
1045010.61	Escherichia coli O157 strain AR-0430	1045010	Complete	AR-0430				MLST.Escherichia_coli_2.296,MLST.Escherichia_coli_1.11				2019-09-29T00:00:00Z		PRJNA562719	SAMN12648980	GCA_008727135.1		CP044140,CP044137,CP044138,CP044139,CP044141		Centers for Disease Control and Prevention		PacBio RSII	131.331x	Canu v. 1.6	1	4	5	5764004	50427204	6076
1045010.62	Escherichia coli O157 strain AR-0429	1045010	Complete	AR-0429				MLST.Escherichia_coli_1.11				2019-09-29T00:00:00Z		PRJNA562719	SAMN12648979	GCA_008727155.1		CP044143,CP044142,CP044144		Centers for Disease Control and Prevention		PacBio RSII	149.514x	HGAP v. 3	1	2	3	5737987	50504803	5930
1045010.63	Escherichia coli O157 strain AR-0428	1045010	Complete	AR-0428				MLST.Escherichia_coli_1.11				2019-09-29T00:00:00Z		PRJNA562719	SAMN12648978	GCA_008727175.1		CP044145,CP044146,CP044147		Centers for Disease Control and Prevention		PacBio RSII	130.905x	HGAP v. 3	1	2	3	5697128	50451015	5891
1045010.64	Escherichia coli O157 strain AR-0427	1045010	Complete	AR-0427				MLST.Escherichia_coli_2.628,MLST.Escherichia_coli_1.11				2019-09-29T00:00:00Z		PRJNA562719	SAMN12648977	GCA_008727195.1		CP044148,CP044149,CP044150		Centers for Disease Control and Prevention		PacBio RSII	96.978x	HGAP v. 3	1	2	3	5691532	50467133	5920
1045856.3	Enterobacter cloacae EcWSU1	1045856	Complete	EcWSU1				MLST.Enterobacter_cloacae.2				2011-12-23T00:00:00Z		PRJNA67983	SAMN02604307	GCA_000239975.1		CP002886,CP002887	NC_016514,NC_016515	Washington State University	unfinished				1	1	2	4798091	54.54	4497	4619
104623.3	Serratia sp. ATCC 39006	104623	Complete	ATCC 39006						ATCC 39006		2013-09-03T00:00:00Z		PRJNA202845	SAMN02470747	GCA_000463345.2		CP006376.1	-	Oak Ridge National Lab	complete	Illumina MiSeq paired-end and Roche 454	250x	Newbler v. 2.8	1		1	4946161	49.3	4707	4414		channel water		1982	United States	USA: New Jersey
104623.6	Serratia sp. ATCC 39006 strain LacA	104623	Complete	LacA								2017-12-21T00:00:00Z		PRJNA419428	SAMN08054783	GCA_002847015.1		CP025085				Illumina HiSeq	465.0x	Pilon v. v1.21	1		1	4971756	49.3	4871	4446		Lac- derivative of Serratia sp. ATCC 39006 generated by EMS mutagenesis		2000
1048254.4	Escherichia coli O104:H4 str. C227-11	1048254	Complete	C227-11				MLST.Escherichia_coli_1.678,MLST.Escherichia_coli_2.290		DSM -3043		2015-07-13T00:00:00Z		PRJNA281410	SAMN03856947	GCF_000986765.1		CP011331,CP011332,CP011333,CP011334,CP011335,CP011336,CP011337,CP011338	NZ_CP011331.1,NZ_CP011336.1,NZ_CP011337.1,NZ_CP011335.1,NZ_CP011338.1,NZ_CP011334.1,NZ_CP011332.1,NZ_CP011333.1	Icahn School of Medicine at Mount Sinai		PacBio	100.0x	HGAP v. 2.0	1	7	8	5446006	50.63	5664	5275		stool sample from a 64-year-old woman from Hamburg who presented with bloody diarrhea and did not develop hemolytic uremic syndrome (HUS)		18-May-2011	Denmark	Denmark						Human, Homo sapiens
1048689.4	Escherichia coli O55:H7 str. RM12579	1048689	Complete	RM12579	serovar has			MLST.Escherichia_coli_1.335,MLST.Escherichia_coli_2.553				2012-02-01T00:00:00Z		PRJNA68245	SAMN02604278	GCA_000245515.1		CP003109.1,CP003113.1,CP003110.1,CP003111.1,CP003114.1,CP003112.1	NC_017656.1,NC_017658.1,NC_017653.1,NC_017657.1,NC_017655.1,NC_017654.1	USDA/ARS	complete				1	5	6	5448306	504328	5455	5128		1975	isolated in the US, a California isolate from 1975		United States	United States
1049565.4	Klebsiella pneumoniae KCTC 2242	1049565	Complete	KCTC 2242				MLST.Klebsiella_pneumoniae.375				2011-07-12T00:00:00Z		PRJNA67293	SAMN02603582	GCA_000220485.1		CP002910,CP002911	NC_017540.1,NC_017541.1	Macrogen Inc.	complete				1	1	2	5462423	57.28	5189	5152
1050617.5	Escherichia coli UMNF18	1050617	Complete	UMNF18	O147			MLST.Escherichia_coli_1.10,MLST.Escherichia_coli_2.2				2011-11-01T00:00:00Z	22081385	PRJNA48455	SAMN02471895	GCA_000220005.2		AGTD00000000	-		complete				1	5	6	5635305	50.62	5818	5628		lesion swab of diarrheal isolate		2006	United States	USA:Iowa
1055533.4	Escherichia coli O26 str. RM8426	1055533	Complete	RM8426	O26		STEC	MLST.Escherichia_coli_1.21,MLST.Escherichia_coli_2.481				2018-05-10T00:00:00Z		PRJNA69927	SAMN08724651	GCA_003112185.1		CP028116,CP028115		USDA-ARS-WRRC-PSM		PacBio; Illumina MiSeq	300.0x	HGAP v.3 as available in the SMRT	1	1	2	5738300	50622414	6326	6104		Creek	isolated from the agriculturally important region of the California Central Coast will address the diversity of genomic content and physiology of STECs compared to E. coli O157	2009-01-01	United States	USA: Salinas, California
1055534.4	Escherichia coli O26 str. RM10386	1055534	Complete	RM10386	O26		STEC	MLST.Escherichia_coli_1.21,MLST.Escherichia_coli_2.481				2018-05-10T00:00:00Z		PRJNA69935	SAMN08724660	GCA_003112225.1		CP028126,CP028125,CP028124		USDA-ARS-WRRC-PSM		PacBio; Illumina MiSeq	168.0x	HGAP v.3 as available in the SMRT	1	2	3	5967793	50589573	6643	6399		feces		2009-11-01	United States	USA: Salinas, California						Cow, Bos taurus
1055540.4	Escherichia coli O103 str. RM8385	1055540	Complete	RM8385	O103		STEC	MLST.Escherichia_coli_1.723				2018-05-10T00:00:00Z		PRJNA69931	SAMN08724650	GCA_003112165.1		CP028112,CP028113,CP028114		USDA-ARS-WRRC-PSM		PacBio; Illumina MiSeq	160.0x	HGAP v.3 as available in the SMRT	1	2	3	5732806	506778	6301	6091		feces		2009-01-01	United States	USA: Salinas, California						Cow, Bos taurus
1055541.4	Escherichia coli O103 str. RM10042	1055541	Complete	RM10042	O43		STEC	MLST.Escherichia_coli_2.363				2018-05-10T00:00:00Z		PRJNA69937	SAMN08165042	GCA_003112205.1		CP028122,CP028120,CP028121,CP028123		USDA-ARS-WRRC-PSM		PacBio; Illumina MiSeq	292.0x	HGAP v.3 as available in the SMRT	1	3	4	5261709	5072504	5528	5382		feces		2009-10	United States	USA: California						Cow, Bos taurus
1055542.5	Escherichia coli O111 str. RM9322	1055542	Complete	RM9322	O111		STEC	MLST.Escherichia_coli_1.16,MLST.Escherichia_coli_2.480				2018-05-10T00:00:00Z		PRJNA69929	SAMN08724616	GCA_003112245.1		CP028117,CP028118,CP028119		USDA-ARS-WRRC-PSM		PacBio; Illumina MiSeq	310.0x	HGAP v.3 as available in the SMRT	1	2	3	5284381	50585785	5680	5478		Creek		2009-07-01	United States	USA: Salinas, California
1055543.4	Escherichia coli O121 str. RM8352	1055543	Complete	RM8352	O121		STEC	MLST.Escherichia_coli_1.655				2018-05-10T00:00:00Z		PRJNA69933	SAMN08724618	GCA_003112145.1		CP028110,CP028111		USDA-ARS-WRRC-PSM		PacBio; Illumina MiSeq	133.0x	HGAP v.3 as available in the SMRT	1	1	2	5474275	5063202	5939	5686		creek sediment		2009-07-01	United States	USA: Salinas, California
1055544.3	Escherichia coli O145 str. RM9872	1055544	Complete	RM9872	O145		STEC	MLST.Escherichia_coli_1.32				2018-08-30T00:00:00Z		PRJNA69939	SAMN08724661	GCA_003586065.1		CP028379,CP028380		USDA-ARS-WRRC-PSM		PacBio; Illumina MiSeq	287.0x	HGAP v.3 as available in the SMRT	1	1	2	5475442	50694393	5814	5625		feces		2009-07-01	United States	USA: Salinas, California						Cow, Bos taurus
1055545.3	Escherichia coli O91 str. RM7190	1055545	Complete	RM7190	O91		STEC	MLST.Escherichia_coli_2.350				2017-10-25T00:00:00Z		PRJNA69941	SAMN04623227	GCA_002716885.1		CP015244,CP015245,CP015246		USDA-ARS-WRRC-PSM		PacBio; Illumina MiSeq	100.0x	SMRT analysis v. Feb-2016	1	2	3	5030336	50.83	5099	4898		pig feces		2008-09-16	United States	USA: Monterey, California
1064551.5	Salmonella enterica subsp. enterica serovar Thompson str. RM6836	1064551	Complete	RM6836	serovar Thompson			MLST.Salmonella_enterica.26				2013-09-30T00:00:00Z	24233585	PRJNA70669	SAMN02604282	GCA_000473275.1		CP006717.1	NC_022525.1	USDA-ARS-WRRC-PSM	complete	Sanger dideoxy sequencing; 454; Illumina	>100X	Roche Newbler v. 2.3; Geneious 6.1	1		1	4707648	52.2	4640	4357
1070130.4	Candidatus Gullanella endobia strain GEFVIR	1070130	Complete	GEFVIR								2016-03-26T00:00:00Z		PRJEB12067	SAMEA3725906	GCA_900048035.1		LN999832		UNIVERSITY OF SOUTH BOHEMIA					1		1	938041	28897243	881	461
1072459.4	Escherichia coli O7:K1 str. CE10	1072459	Complete	CE10				MLST.Escherichia_coli_1.62,MLST.Escherichia_coli_2.254				2011-10-06T00:00:00Z		PRJNA63597	SAMN02603406	GCA_000227625.1		CP003034,CP003035,CP003036,CP003037,CP003038	NC_017646.1,NC_017647.1,NC_017648.1,NC_017649.1,NC_017650.1	Insitute of Pathogen Biology, CAMS&PUMC|State Key Laboratory for Molecular Virology and Genetic Engineering	unfinished				1	4	5	5378729	50.54	5323	5080
1073999.7	Cronobacter condimenti 1330 strain LMG 26250	1073999	Complete	LMG 26250				MLST.Cronobacter_spp.98		LMG:26250		2015-09-01T00:00:00Z		PRJNA291037	SAMN03938712	GCF_001277255.1	SRR2154341,SRR3112550	CP012264,CP012265	NZ_CP012264.1,NZ_CP012265.1	Nestle Institute of Health Sciences		PacBio	321	HGAP v. 2.0	1	1	2	4499482	55.78	4330	3958		spiced meat		2007	Slovakia	Slovakia
1074000.5	Cronobacter universalis NCTC 9529	1074000	Complete	NCTC 9529				MLST.Cronobacter_spp.54		NCTC:9529		2015-09-01T00:00:00Z		PRJNA291037	SAMN03938715	GCF_001277175.1	SRR2154343	CP012257,CP012258	NZ_CP012257.1,NZ_CP012258.1	Nestle Institute of Health Sciences		PacBio	191	HGAP v. 2.0	1	1	2	4436873	57.83	4269	3952		freshwater		1980	United Kingdom	United Kingdom
1076550.3	Pantoea rwandensis ND04	1076550	Complete	ND04								2014-09-29T00:00:00Z	-	PRJNA260768	SAMN03031199	GCA_000759475.1		CP009454.1	NZ_CP009454.1	UNIVERSITY OF MALAYA		PacBio RSII	47.13x	HGAP v. 1	1		1	4327607	53.93	3937	3795		Waterfall		01-Oct-2013	Malaysia	Malaysia
1077085.4	Salmonella enterica subsp. enterica serovar Fresno strain USMARC-69835	1077085	Complete	USMARC-69835	Fresno			MLST.Salmonella_enterica.649				2018-09-24T00:00:00Z		PRJNA485472	SAMN09791879	GCA_003590695.1		CP032444,CP032445		USDA-ARS-USMARC		PacBio RSII	161.0x	HGAP v. 3.0	1	1	2	4822167	52230503	4990	4790		bovine lymph node		2012	United States	United States						Cow, Bos taurus
1078021.3	Escherichia coli O113:H21 strain FWSEC0010	1078021	Complete	FWSEC0010	O113:H21			MLST.Escherichia_coli_1.223				2019-05-01T00:00:00Z		PRJNA287560	SAMN08768111	GCA_005014055.1		CP031898,CP031899,CP031900,CP031901		National Microbiology Laboratory		Illumina MiSeq;Oxford Nanopore MinION	94.45x;51.16x	Unicycler;Canu v. 0.4.4.0;1.7	1	3	4	5131000	50785305	5319	5244		Clinical: Human (Homo sapiens)	is from Environmental, animal husbandry, food samples, and medical isolates	1991		Canada						Human, Homo sapiens
1078021.4	Escherichia coli O113:H21 strain FWSEC0011	1078021	Complete	FWSEC0011	O113:H21			MLST.Escherichia_coli_1.56,MLST.Escherichia_coli_2.366				2019-05-01T00:00:00Z		PRJNA287560	SAMN08768112	GCA_005171095.1		CP031892,CP031893,CP031894,CP031895,CP031896,CP031897		National Microbiology Laboratory		Illumina MiSeq;Oxford Nanopore MinION	108.45x;96.89x	Unicycler;Canu v. 0.4.4.0;1.7	1	5	6	5314491	50854465	5523	5428		Domesticated, Livestock: Bovine: animal manure: agricultural - farm	is from Environmental, animal husbandry, food samples, and medical isolates	2004	Canada	Canada:Ontario						Cow, Bos taurus
1078032.3	Escherichia coli O45:H2 strain FWSEC0003	1078032	Complete	FWSEC0003	O45:H2			MLST.Escherichia_coli_2.135				2019-05-03T00:00:00Z		PRJNA287560	SAMN08768104	GCA_005037845.2		NJGS01000000		National Microbiology Laboratory		Illumina MiSeq;Oxford Nanopore MinION	100.74x;244.02x	Unicycler;Canu v. 0.4.4.0;1.7	1	2	3	5680623	5060373	6253	6018		Clinical: Human (Homo sapiens)	is from Environmental, animal husbandry, food samples, and medical isolates	2005	Canada	Canada:Nova Scotia,Halifax						Human, Homo sapiens
107806.10	Buchnera aphidicola str. APS (Acyrthosiphon pisum)	107806	Complete	APS								2000-09-19T00:00:00Z	10993077	PRJNA245		GCA_000009605.1		BA000003,AP001071,AP001070	NC_002528,NC_002253,NC_002252	RIKEN, Japan	complete				1	2	3	655725	26.4	610	574		pea aphid, Acyrthosiphon pisum	found in the pea aphid, Acyrthosiphon pisum									Pea aphid, Acyrthosiphon pisum
1081093.3	Salmonella enterica subsp. enterica serovar Gallinarum/pullorum str. RKS5078	1081093	Complete					MLST.Salmonella_enterica.92						PRJNA72821	SAMN02603246	GCA_000235545.1		CP003047.1	NC_016831.1						1		1	4637962	52.21	4694	4325
1082704.5	Lonsdalea britannica strain 477	1082704	Complete	477								2018-09-10T00:00:00Z		PRJNA342025	SAMN07554530	GCA_003515985.1		CP023009		Bangor University		PacBio	176.0x	Celera Assembler v. June-2017	1		1	4015569	55109303	3881	3527		necrotic oak lesion		2016-04-01	United Kingdom	United Kingdom: Surrey						Quercus
1086030.18	Shigella flexneri 5a str. M90T	1086030	Complete	M90T								2019-04-18T00:00:00Z		PRJNA510559	SAMN10608416	GCA_004799585.1		CP037923,CP037924		Umea University		PacBio RSII; Illumina HiSeq	155.0x	Canu v. V.1.7	1	1	2	4828909	50665173	5428	4865		Walter Reed Collection. Sansonetti, P. J., et al. (1982). 'Involvement of a plasmid in the invasive ability of Shigella flexneri.' Infect Immun 35(3): 852-860.		1981-07-09		USA:MD						Human, Homo sapiens			dysentery
1086030.5	Shigella flexneri 5a str. M90T	1086030	Complete	M90T								2012-03-15T00:00:00Z	22582379	PRJNA73131	SAMN02469698	GCA_000252895.1		CM001474.1	NZ_CM001474.1	Dalhousie University					1	8	8	463270	47.58	675	403
108619.119	Salmonella enterica subsp. enterica serovar Newport strain 0112-791	108619	Complete	0112-791	Newport							2016-09-03T00:00:00Z		PRJNA285350	SAMN03744301			CP012597		university of pennyslvania		PacBio RS II P6-C4	100X	SMRTanalysis v. 2.3.0	1		1	4538916	52.23	4904	3722		stool		2001-12-01	United States	United States						Cow, Bos taurus			gastroenteritis
108619.120	Salmonella enterica subsp. enterica serovar Newport strain 0211-109	108619	Complete	0211-109	Newport			MLST.Salmonella_enterica.45				2016-09-03T00:00:00Z		PRJNA285350	SAMN03744302			CP012598		university of pennyslvania		PacBio RS II P6-C4	100X	SMRTanalysis v. 2.3.0	1		1	4962150	52.2	5169	4465		stool		2002-11-01	United States	United States						Cow, Bos taurus			gastroenteritis
108619.121	Salmonella enterica subsp. enterica serovar Newport strain 0307-213	108619	Complete	0307-213	Newport							2016-09-03T00:00:00Z		PRJNA285350	SAMN03744303			CP012599		university of pennyslvania		PacBio RS II P6-C4	100X	SMRTanalysis v. 2.3.0	1		1	4512838	51.86	4702	4310		stool		2003-07-01	United States	United States						Horse, Equus caballus			gastroenteritis
108619.250	Salmonella enterica subsp. enterica serovar Newport strain SAP18-8729	108619	Complete	SAP18-8729	Newport			MLST.Salmonella_enterica.45				2019-07-01T00:00:00Z		PRJNA507264	SAMN09943626	GCA_004224885.2		CP041208,CP041209,CP041210		FDA Center for Food Safety and Applied Nutrition		PacBio	120x	HGAP v. 3	1	2	3	4957813	5221121	5084	4785				2018	USA	USA:GA
108619.34	Salmonella enterica subsp. enterica serovar Newport strain CFSAN001660	108619	Complete	CFSAN001660	Newport			MLST.Salmonella_enterica.350				2016-12-07T00:00:00Z		PRJNA186035	SAMN05172400	GCF_001890165.1		CP016010,CP016011	NZ_CP016010.1,NZ_CP016011.1	Center for Food Safety and Applied Nutrition		PacBio	100	HGAP v. 3.0	1	1	2	4901721	52.15	5001	4660					United States	USA: VA
108619.35	Salmonella enterica subsp. enterica serovar Newport strain CFSAN003890	108619	Complete	CFSAN003890	Newport			MLST.Salmonella_enterica.45				2016-12-07T00:00:00Z		PRJNA186035	SAMN05172402	GCF_001890185.1		CP016012,CP016013	NZ_CP016012.1,NZ_CP016013.1	Center for Food Safety and Applied Nutrition		PacBio	600	HGAP v. 3.0	1	1	2	5028098	52.17	5183	4798		almond kernel (raw, variety carmel)		04-Oct-2007	United States	USA: CA
108619.36	Salmonella enterica subsp. enterica serovar Newport strain CFSAN003887	108619	Complete	CFSAN003887	Newport			MLST.Salmonella_enterica.83				2016-12-07T00:00:00Z		PRJNA186035	SAMN05172401	GCF_001890445.1		CP016014	NZ_CP016014.1	Center for Food Safety and Applied Nutrition		PacBio	500	HGAP v. 3.0	1		1	4746969	52.18	4723	4419		almond kernel (raw, variety nonpariel)		2006-09-27	United States	USA: CA
108619.37	Salmonella enterica subsp. enterica serovar Newport strain 0007-33	108619	Complete	0007-33	Newport			MLST.Salmonella_enterica.45				2016-12-27T00:00:00Z		PRJNA285350	SAMN03744300	GCF_001922165.1		CP013685	NZ_CP013685.1	university of pennyslvania					1		1	4846742	52.21	4855	4515		stool		2000-07-01	United States	United States						Cow, Bos taurus			gastroenteritis
1089444.37	Dickeya solani strain IFB0223 strain not applicable	1089444	Complete	not applicable								2018-11-07T00:00:00Z		PRJNA416044	SAMN07840269	GCA_003718335.1		CP024710		Intercollegiate Faculty of Biotechnology of University of Gdansk and Medical University of Gdansk		454; PacBio	72.0x	Canu v. 1.6	1		1	4937554	56244713	4515	4167		Solanum tuberosum rhizosphere		2005	Germany	Germany
1095774.3	Pantoea ananatis PA13	1095774	Complete	PA13								2011-11-01T00:00:00Z	22207741	PRJNA74285	SAMN02603299	GCA_000233595.1		CP003086,CP003085	NC_017554.1,NC_017553.1	Gyeongsang National University					1	1	2	4867131	53.58	4680	4372
1109412.17	Brenneria goodwinii strain FRB141	1109412	Complete	FRB141								2017-09-12T00:00:00Z		PRJNA308225	SAMN04388496	GCA_002291445.1		CP014137		Bangor University		PacBio	393.0x	Celera Assembler v. June-2014	1		1	5360730	53.08	5162	4586				2012-06-30	United Kingdom	United Kingdom: England						Quercus
1110693.10	Escherichia coli str. K-12 substr. MDS42 strain SynC	1110693	Complete	SynC				MLST.Escherichia_coli_1.10				2019-09-03T00:00:00Z	31467221	PRJNA553190	SAMN12326987	GCA_008247925.1		CP042184		MRC Laboratory of Molecular Biology		Illumina MiSeq	100x	Bowtie-2 v. v2.3.2	1		1	3976800	5113355	3745			Laboratory generated		2019	United Kingdom	United Kingdom: Cambridge
1110693.11	Escherichia coli str. K-12 substr. MDS42 strain SynAC	1110693	Complete	SynAC				MLST.Escherichia_coli_1.10				2019-09-03T00:00:00Z	31467221	PRJNA553190	SAMN12326989	GCA_008248145.1		CP042583		MRC Laboratory of Molecular Biology		Illumina MiSeq	100x	Bowtie-2 v. v2.3.2	1		1	3977116	5113248	3742					2019	United Kingdom	United Kingdom: Cambridge
1110693.3	Escherichia coli str. K-12 substr. MDS42	1110693	Complete	MDS42	K12			MLST.Escherichia_coli_1.10				2011-12-03T00:00:00Z		PRJDB193705		GCA_000350185.1		AP012306.1	NC_020518.1	Osaka University	complete	SOLiD 3	300x	Bioscope v. 1.3	1		1	3976195	51.1	3752	3547
1110693.9	Escherichia coli str. K-12 substr. MDS42 strain SynA	1110693	Complete	SynA				MLST.Escherichia_coli_1.10				2019-09-03T00:00:00Z	31467221	PRJNA553190	SAMN12326988	GCA_008247765.1		CP042183		MRC Laboratory of Molecular Biology		Illumina MiSeq	100x	Bowtie-2 v. v2.3.2	1		1	3976562	51133995	3742			Laboratory generated		2019	United Kingdom	United Kingdom: Cambridge
1123862.3	Klebsiella pneumoniae subsp. pneumoniae Kp13	1123862	Complete	Kp13				MLST.Klebsiella_pneumoniae.442				2013-12-30T00:00:00Z		PRJNA78291	SAMN02641520	GCA_000512165.1		CP003999.1,CP003998.1,CP004000.1,CP003997.1,CP003994.1,CP003996.1,CP003995.1	NZ_CP003999.1,NZ_CP003996.1,NZ_CP003994.1,NZ_CP003995.1,NZ_CP003997.1,NZ_CP003998.1,NZ_CP004000.1	LaboratÂ¿Â¿Â¿Â¿Â¿Â¿rio Nacional de ComputaÂ¿Â¿Â¿Â¿Â¿Â¿Â¿Â¿Â¿Â¿o CientÂ¿Â¿Â¿Â¿Â¿Â¿fica	complete				1	6	7	5739888	568079	5453	5736		blood		2009	Brazil	Brazil						Human, Homo sapiens
1124936.4	Salmonella enterica subsp. enterica serovar Heidelberg str. 41578	1124936	Complete	41578	Heidelberg			MLST.Salmonella_enterica.15				2013-07-16T00:00:00Z		PRJNA78477	SAMN01088008	GCA_000430105.1		CP004086.1,CP004857.1,CP004088.1,CP004087.1	NC_021810.1,NC_021869.1,NC_021841.1,NC_021811.1	FDA	complete	PacBio	80x	SMRT Analysis v. 1.3.4	1	3	4	4951478	521153	4980	4712		Stool		2011	United States	USA: OH						Human, Homo sapiens
1125630.4	Klebsiella pneumoniae subsp. pneumoniae HS11286	1125630	Complete	HS11286				MLST.Klebsiella_pneumoniae.11				2011-12-21T00:00:00Z		PRJNA78789	SAMN02602959	GCA_000240185.2		CP003223,CP003200,CP003224,CP003225,CP003226,CP003227,CP003228	NC_016845.1,NC_016838.1,NC_016846.1,NC_016839.1,NC_016840.1,NC_016847.1,NC_016841.1	Bioinformatics & Microbial Genomics, State Key Laboratory of Microbial Metabolism, Shanghai Jiaotong University					1	6	7	5682322	57.12	5523	5779
1129117.3	Salmonella enterica subsp. enterica serovar Nitra strain S-1687	1129117	Complete	S-1687	Nitra							2017-01-30T00:00:00Z		PRJNA294451	SAMN04160827	GCF_001975605.1		CP019416	NZ_CP019416.1	Laboratory for Foodborne Zoonoses		Illumina MiSeq; PacBio	99.0x	SMRT Analysis v. 1.3.3	1		1	4691807	52.19	4809	4613
1132507.4	Salmonella enterica subsp. enterica serovar Typhi str. P-stx-12	1132507	Complete	serovar Typhi P-stx-12	serovar Typhi			MLST.Salmonella_enterica.1				2012-02-01T00:00:00Z		PRJNA80939	SAMN02603101	GCA_000245535.1		CP003279,CP003278	NC_016832.1,NC_016825.1	Centre for Chemical Biology (CCB@USM)					1	1	2	4949783	51.86	5147	4924		Typhoid Carrier	isolate obtained from a Typhoid Carrier in India		India	India
1133852.3	Escherichia coli O104:H4 str. 2011C-3493	1133852	Complete	2011C-3493				MLST.Escherichia_coli_1.678,MLST.Escherichia_coli_2.290				2012-09-27T00:00:00Z		PRJNA81095	SAMN01831188	GCA_000299455.1		CP003289.1,CP003291.1,CP003290.1,CP003292.1	NC_018658.1,NC_018666.1,NC_018659.1,NC_018660.1	Los Alamos National Laboratory	complete				1	2	4	5437407	506346	5479	5150			Isolated from US citizen afflicted with HUS after travel to Germany during the 2011 E coli oubreak
1133853.3	Escherichia coli O104:H4 str. 2009EL-2071	1133853	Complete	2009EL-2071				MLST.Escherichia_coli_1.678,MLST.Escherichia_coli_2.290				2012-09-27T00:00:00Z		PRJNA81099	SAMN01831190	GCA_000299475.1	SRR639330,SRR639331,SRR647666	CP003301.1,CP003303.1,CP003302.1	NC_018661.1,NC_018663.1,NC_018662.1	Los Alamos National Laboratory	complete				1	1	3	5389708	50651	5436	5126
1134687.133	Klebsiella michiganensis strain M82255	1134687	Complete	M82255								2019-01-22T00:00:00Z		PRJNA512395	SAMN10743308	GCA_004102625.1		CP035214,CP035215,CP035216,CP035217,CP035218,CP035219		The University of Queensland		Oxford Nanopore; Illumina NextSeq	110.0x	Unicycler v. 0.4.7	1	5	6	6604517	55513115	6695	6176		Rectal Swab		2018-02-01	Australia	Australia: Queensland						Human, Homo sapiens						host_description:neonate;host_disease_outcome:colonised
1134687.148	Klebsiella michiganensis strain KNU07	1134687	Complete	KNU07				MLST.Klebsiella_oxytoca.44				2019-07-18T00:00:00Z		PRJNA553277	SAMN12233455	GCA_007106885.1		CP041515,CP041514		kyungpook national university		PacBio RSII	141.0x	HGAP v. 4	1	1	2	6270897	5576872	6247			soil		2019-04-04		South Korea
1134687.152	Klebsiella michiganensis strain FDAARGOS_647 strain Not applicable	1134687	Complete	Not applicable						FDA:FDAARGOS_647		2019-09-25T00:00:00Z		PRJNA231221	SAMN11056362	GCA_008693565.1		CP044109,CP044110,CP044111,CP044112,CP044113		US Food and Drug Administration		Pacbio; Illumina	775.9x	canu v. 1.4, SPAdes v. 3.6.0	1	4	5	6656590	5556614	6765	6418		clinical isolate			USA	USA: DC						Human, Homo sapiens						host_description:Not applicable
1134687.163	Klebsiella michiganensis strain C52	1134687	Complete	C52				MLST.Klebsiella_oxytoca.108				2019-10-09T00:00:00Z		PRJNA550014	SAMN12289379	GCA_008931605.1		CP042545,CP042546,CP042547,CP042548,CP042549,CP042550		University of Oxford		Oxford Nanopore MiniION	3273x	Unicycler v. SEP-2017	1	5	6	6312326	55849747	6278	5998		clinical sample		2014-06-01	Australia	Australia: Sydney						Human, Homo sapiens
1134687.167	Klebsiella michiganensis strain F107	1134687	Complete	F107								2020-01-27T00:00:00Z		PRJNA395651	SAMN07411959	GCA_009930855.1		CP024643,CP024641,CP024642		Peking University People's Hospital		PacBio	79.8x	SOAPdenovo v. 2.3.0	1	2	3	6152545	55381634	6293	5963		sputum		2014-11-07	China	China: Fujian Province						Human, Homo sapiens	female		premature
1134687.176	Klebsiella michiganensis strain BD177	1134687	Complete	BD177								2020-02-03T00:00:00Z		PRJNA602959	SAMN13911826	GCA_010093005.1		CP048108,CP048109,CP048110,CP048111,CP048112		Huazhong agriculture university		Illumina; PacBio	100.0x	SOAPdenovo v. MAY-2017	1	4	5	6812698	55039955	6961	6385				2014-09-01	China	China:Wuhan						Bactrocera dorsalis
1134687.22	Klebsiella michiganensis strain K516	1134687	Complete	K516				MLST.Klebsiella_oxytoca.27				2017-07-12T00:00:00Z		PRJNA393093	SAMN07315162			CP022348,CP022349,CP022350,CP022351		State Key Laboratory for Diagnosis and Treatment of Infectious Disease		PacBio	150.0x	HGAP v. 3	1	3	4	6418740	55.83	6526	6246		feces		2017-01-09	China	China: The First Affiliated Hospital of Zhejiang University						Human, Homo sapiens			acute leukemia, pneumonia
1134687.24	Klebsiella michiganensis strain K518	1134687	Complete	K518				MLST.Klebsiella_oxytoca.27				2017-09-12T00:00:00Z		PRJNA393093	SAMN07551913	GCA_002290285.1		CP023185,CP023186,CP023187,CP023188		State Key Laboratory for Diagnosis and Treatment of Infectious Disease		PacBio	200.0x	HGAP3 v. 3.10.1	1	3	4	6418567	55.83	6546	6256		China: The First Affiliated Hospital of Zhejiang University		2017-01-13	China	China: Zhejiang						patient			acute leukemia, pneumonia
1134687.4	Klebsiella michiganensis strain RC10	1134687	Complete	RC10								2015-03-26T00:00:00Z		PRJNA278789	SAMN03431443	GCF_000963575.1		CP011077	NZ_CP011077.1	China National Rice Research Institute		PacBio		SMRT Analysis v. 2.2.1	1		1	5107633	54.89	4900	4536		rice field	isolated RC10, which showed strong growth promoting ability from a rice field in Zhejiang Province, China	2013-01	China	China:Zhejiang
1134687.63	Klebsiella michiganensis strain AR375	1134687	Complete	AR375				MLST.Klebsiella_oxytoca.52				2018-04-30T00:00:00Z		PRJNA316321	SAMN07291518	GCA_003074075.1		CP029141,CP029140,CP029142,CP029143,CP029144		FDA/CDC		Pacbio; Illumina	15.65x	SMRT v. 2.3.0; HGAP v. 3.0; SPAdes v.	1	4	5	6525490	5560779	6483	6417
1134687.65	Klebsiella michiganensis strain AACKY	1134687	Complete	AACKY					genotype:betalactam resistance			2018-06-12T00:00:00Z		PRJNA474242	SAMN09296203	GCA_003205795.1		CP029770,CP029771		University of Regina		Illumina MiSeq	12.1x	SPAdes v. 3.10	1	1	2	5537724	55970024	5735	5397		wastewater treatment plant		2015-09-14	Canada	Canada: Regina City
1134782.3	Escherichia coli O104:H4 str. 2009EL-2050	1134782	Complete	2009EL-2050				MLST.Escherichia_coli_1.678,MLST.Escherichia_coli_2.290				2012-09-25T00:00:00Z		PRJNA81097	SAMN01831189	GCA_000299255.1	SRR639328,SRR639329,SRR647664	CP003297.1,CP003300.1,CP003299.1,CP003298.1	NC_018650.1,NC_018651.1,NC_018654.1,NC_018652.1	Los Alamos National Laboratory	complete				1	2	4	5438174	505424	5479	5183
1138308.5	Cronobacter sakazakii ES15	1138308	Complete	ES15				MLST.Cronobacter_spp.125				2012-05-17T00:00:00Z	22843579	PRJNA81953	SAMN02603850	GCA_000263215.1		CP003312.1	NC_017933.1	Seoul National University	complete				1		1	4268675	57.1	3913	3916
1151001.7	Salmonella enterica subsp. enterica serovar Napoli strain LC0541/17	1151001	Complete	LC0541/17	Napoli			MLST.Salmonella_enterica.474				2018-07-09T00:00:00Z		PRJNA476509	SAMN09464427	GCA_003296145.1		CP030838,CP030839		University of Bern		Nonopore MinION; Illumina MiSeq	37.0x	Canu v. v1.5	1	1	2	4769591	52158203	5029	4655		Stools		2018	Italy	Italy: Lecco						Human, Homo sapiens			Diarrhea
1151116.3	Rahnella aquatilis HX2	1151116	Complete	HX2								2012-03-21T00:00:00Z		PRJNA85539	SAMN02603118	GCA_000255535.1		CP003403.1,CP003404.1,CP003406.1,CP003405.1	NC_017047.1,NC_017060.1,NC_017773.1,NC_017807.1	CHINA AGRICULTURAL UNIVERSITY	complete				1	1	2	5533124	521505	5048	4962		soil of grape vineyard	Isolated from soil of grape vineyard in Beijing		China	China: Beijing
1157951.4	Providencia stuartii MRSN 2154	1157951	Complete	MRSN 2154								2012-04-18T00:00:00Z	22740665	PRJNA88059	SAMN02604304	GCA_000259175.1		CP003488.1	NC_017731.1	Walter Reed Army Institute of Research	complete				1		1	4402109	41.3	4243	4099
1158459.11	Kosakonia sacchari strain DSM 107661	1158459	Complete	DSM 107661						DSM:107661		2020-01-22T00:00:00Z		PRJNA544607	SAMN11843839	GCA_009914275.1		CP040677		University of Tuebingen		PacBio RSII SMRT	80.25x	HGAP.3 v. 2018-10	1		1	4957373	53872684	4895	4649		Rhizosphere soil, topsoil	isolated from rice rhizosphere under micro-oxic and nitrogen-fixing conditions	2014-12-01		Sri Lanka
1158459.5	Kosakonia sacchari strain BO-1	1158459	Complete	BO-1						MAFF:211344		2016-07-11T00:00:00Z		PRJNA327605	SAMN05349011	GCF_001683395.1		CP016337	NZ_CP016337.1	Nagoya University		Illumina	788x	SPAdes genome assembler v. 3.6.2	1		1	4902106	53.74	4780	4521				1999-09-01	Japan	Japan: Miyakonojo						sweet potato
1159491.6	Cronobacter malonaticus LMG 23826	1159491	Complete	LMG 23826				MLST.Cronobacter_spp.8		LMG:23826		2015-09-01T00:00:00Z		PRJNA291037	SAMN03938716	GCF_001277215.1		CP012259,CP012260,CP012261,CP012262,CP012263		Nestle Institute of Health Sciences		PacBio	184	HGAP v. 2.0	1	4	5	4404725	56.82	4299	3900		breast abscess		2007	United States	United States
1159554.7	Cronobacter dublinensis subsp. dublinensis LMG 23823	1159554	Complete	LMG 23823				MLST.Cronobacter_spp.106		LMG:23823		2015-09-01T00:00:00Z		PRJNA291037	SAMN03938717	GCF_001277235.1	SRR2154345	CP012266,CP012267	NZ_CP012266.1,NZ_CP012267.1	Nestle Institute of Health Sciences		PacBio	97	HGAP v. 2.0	1	1	2	4628405	57.8	4432	4113		milk powder production facility		2007	Ireland	Ireland
1159613.6	Cronobacter muytjensii ATCC 51329	1159613	Complete	ATCC 51329				MLST.Cronobacter_spp.81		ATCC:51329		2015-09-01T00:00:00Z		PRJNA291037	SAMN03938713	GCF_001277195.1	SRR2154340	CP012268	NZ_CP012268.1	Nestle Institute of Health Sciences		PacBio	196.0	HGAP v. 2.0	1		1	4364114	57.69	4125	3842				1980
115981.56	Salmonella enterica subsp. enterica serovar Montevideo strain CFSAN051296	115981	Complete	CFSAN051296	Montevideo			MLST.Salmonella_enterica.316				2018-05-17T00:00:00Z		PRJNA186035	SAMN05181544	GCA_003130605.1		CP029336		Center for Food Safety and Applied Nutrition		PacBio	204.0x	HGAP v. 3	1		1	4694373	52209145	4806	4664		Pistachios, raw		2016-03-29	United States	United States
115981.98	Salmonella enterica subsp. enterica serovar Montevideo strain FCC0123	115981	Complete	FCC0123	Montevideo			MLST.Salmonella_enterica.138				2019-05-22T00:00:00Z		PRJNA186035	SAMN02678532	GCA_005576575.1		CP040379		Center for Food Safety and Applied Nutrition		Oxford Nanopore GridION	73.0x	SPAdes v. 3.1.1; Canu v. 1.7	1		1	4619529	52280807	4662	4415		pistachios		2009-09-03	USA	USA:CA
1160717.4	Salmonella enterica subsp. enterica serovar Heidelberg str. B182	1160717	Complete	Strain B182	serovar Heidelberg			MLST.Salmonella_enterica.15				2012-04-10T00:00:00Z	22689230	PRJNA88529	SAMN02603149	GCA_000258365.1		CP003416.1,CP003417.1	NC_017623.1,NC_017624.1	CNRS-UMR6290	complete				1	1	2	4788046	521137	4728	4334
1160765.3	Salmonella enterica subsp. enterica serovar Sanjuan strain NCTC7406	1160765	Complete	NCTC7406	not available: to be reported later			MLST.Salmonella_enterica.785		NCTC:7406		2018-12-19T00:00:00Z		PRJEB6403	SAMEA2634533	GCA_900635545.1		LR134142		SC					1		1	4673657	52299946	5597	5079		not available: to be reported later		1800/2017														host_health_state:not available: to be reported later
1160769.22	Salmonella enterica subsp. enterica serovar Worthington strain 7101.67	1160769	Complete	7101.67	Worthington			MLST.Salmonella_enterica.592				2019-04-30T00:00:00Z		PRJNA533232	SAMN11445819	GCA_004923395.1		CP039503,CP039504,CP039505,CP039506,CP039507,CP039508		University of Bern		Oxford Nanopore MiniION; Illumina NovaSeq	40.0x	Canu v. 1.7.1; Pilon v. 1.22	1	5	6	4897162	52222614	5016	4715		Stools		2018-11	Switzerland	Switzerland: Bern						Human, Homo sapiens	male		Diarrhea
1160769.23	Salmonella enterica subsp. enterica serovar Worthington strain 7102.58	1160769	Complete	7102.58	Worthington			MLST.Salmonella_enterica.592				2019-04-30T00:00:00Z		PRJNA533232	SAMN11445820	GCA_004923415.1		CP039509,CP039512,CP039511,CP039510,CP039515,CP039514,CP039513		University of Bern		Oxford Nanopore MiniION; Illumina NovaSeq	40.0x	Canu v. 1.7.1; Pilon v. 1.22	1	6	7	4989762	52235138	5167	4852		Stools		2018-11	Switzerland	Switzerland: Bern						Human, Homo sapiens	male		Diarrhea
1166016.3	Pectobacterium sp. SCC3193	1166016	Complete	SCC3193								2012-05-02T00:00:00Z	23045508	PRJNA122637	SAMN02604188	GCA_000260925.1		CP003415.1	NC_017845.1	University of Helsinki	complete				1		1	5164411	50.4	4855	4705		potato	isolated from potato in Finland		Finland	Finland
1166130.5	Enterobacter sp. R4-368	1166130	Complete	R4-368								2013-06-11T00:00:00Z		PRJNA189171	SAMN02603907	GCA_000410515.1		CP005991.1,CP005992.1	NC_021500.1,NC_021492.1	Temasek Lifesciences Laboratory	complete	GS FLX Titanium platform	30X	GS De Novo Assembler v. 2.6	1	1	2	5155034	53973	4886	4827												Jatropha
1171376.3	Salmonella enterica subsp. enterica serovar Typhimurium str. U288	1171376	Complete	U288	serovar Typhimurium							2013-04-23T00:00:00Z		PRJNA157919	SAMN02604233	GCA_000380325.1		CP003836.1,CP004059.1,CP004058.1,CP004060.1	NC_021151.1,NC_021156.1,NC_021155.1,NC_021157.1	University of Nottingham	complete	454		CLC Genomics workbench	1	3	4	5017059	522438	5099	4798
1173427.3	Salmonella enterica subsp. enterica serovar Bareilly str. CFSAN000189	1173427	Complete	CFSAN000189	Bareilly			MLST.Salmonella_enterica.909				2013-07-16T00:00:00Z		PRJNA159279	SAMN01823701	GCA_000439415.1		CP006053.1,CP006054.1	NC_021844.1,NC_021817.1	FDA	complete	PacBio RS	80x	SMRT Analysis v. 1.3.3	1	1	2	4808805	52174	4755	4441		Shrimp, Frozen Raw		2003
1173427.6	Salmonella enterica subsp. enterica serovar Bareilly str. CFSAN000189	1173427	Complete	CFSAN000189	Bareilly			MLST.Salmonella_enterica.909				2019-11-15T00:00:00Z	31704961	PRJNA498670	SAMN04364135	GCA_009667855.1		CP034177,CP034178		USDA		Oxford Nanopore MiniION	599.0x	Unicycler v. 10-2018	1	1	2	4806620	52210037	4892	4663						United Kingdom						Human, Homo sapiens
1173939.4	Salmonella enterica subsp. enterica serovar Weltevreden str. 1655	1173939	Complete	1655	Weltevreden			MLST.Salmonella_enterica.365				2016-04-06T00:00:00Z		PRJNA161807	SAMN02568587	GCF_001612515.1	SRR3173804	CP014996,CP014997	NZ_CP014996.1,NZ_CP014997.1	FDA		PacBio RS	326X	SMRT Portal HGAP v. 2.3		1	2	5129059	52.13	5284	4879		tuna		2005-02-10	United States	USA:VA
1175631.8	Pectobacterium wasabiae CFBP 3304	1175631	Complete	CFBP 3304						CFBP:3304		2016-09-22T00:00:00Z		PRJNA320083	SAMN04915576	GCF_001742185.1		CP015750	NZ_CP015750.1	Institute for integrative biology of the cell		PacBio	150	RS_HGAP v. 2.0	1		1	5043228	50.55	4983	4472				1987	Japan	Japan						Wasabe, Eutrema wasabi
118101.4	Buchnera aphidicola (Diuraphis noxia)	118101	Complete	Host: Diuraphis noxia; Biotype: South African Mutant		biovar s						2016-08-09T00:00:00Z		PRJNA297165	SAMN04288104	GCA_001700895.1		CP013259	NZ_CP013259.1	University of Stellenbosch		Sanger dideoxy sequencing; 454;	870	Reference assisted mapping v. MAY 2013	1		1	636266	25.47	598	558		Laboratory		2013	South Africa	South Africa: Stellenbosch					env_biome:Enterobacteriaceae	Diuraphis noxia	female
118103.3	Buchnera aphidicola (Melaphis rhois) strain Mrh	118103	Complete	Mrh								2019-05-02T00:00:00Z		PRJNA489301	SAMN09980514	GCA_005080745.1		CP033004		University of Hawaii		Illumina HiSeq	150x	CLC Genomics Workbench v. 9	1		1	616452	25660147	565	542		air		2009	USA	USA: Chiricahua Mtns, Arizona						Melaphis rhois
118109.3	Buchnera aphidicola (Rhopalosiphum maidis) strain BTI	118109	Complete	BTI								2018-10-22T00:00:00Z		PRJNA494697	SAMN10176941	GCA_003671935.1		CP032759		Cornell University		PacBio	600.0x	CANU v. v1.6	1		1	642929	25299839	613	586				2017-07	United States	USA: New York						Rhopalosiphum maidis
118110.3	Buchnera aphidicola (Schlechtendalia chinensis)	118110	Complete	SC								2016-05-18T00:00:00Z		PRJNA281158	SAMN03483427	GCA_001648115.1		CP011299	NZ_CP011299.1	School of Life Sciences, Fudan University, Shanghai, China		PacBio	1398.0x	HGAP v. RS-HGAP-Assembly.3	1		1	607835	25.79	558	499				30-Oct-14	China	China:Wufeng						Horned gall aphid, Schlechtendalia chinensis
1191061.3	Klebsiella oxytoca E718	1191061	Complete	E718				MLST.Klebsiella_oxytoca.27				2012-07-09T00:00:00Z		PRJNA167370	SAMN02603642	GCA_000276705.2		CP003683.1,CP003684.1	NC_018106.1,NC_021501.1,NC_018107.1	National Chung Hsing University	complete				1	1	2	6450897	555337	6111	5909		patient underwent renal transplantation	isolated in 2010, from a patient underwent renal transplantation in China then presented to a hospital in Taiwan 7 days later	2010	China	China						Human, Homo sapiens
1192846.3	Salmonella enterica subsp. diarizonae serovar 47:k:z35 strain 2015K-1072	1192846	Complete	2015K-1072	IIIb 47:k:z35			MLST.Salmonella_enterica.1195				2020-05-25T00:00:00Z		PRJNA632911	SAMN11660493	GCA_013162305.1		CP053583		PulseNet Next Generation Subtyping Methods Unit		PacBio RSII	55.359x	HGAP v. 3	1		1	4852711	51591038	5024	4478
1193292.6	Klebsiella pneumoniae subsp. pneumoniae 1084	1193292	Complete	1084				MLST.Klebsiella_pneumoniae.23				2012-08-29T00:00:00Z		PRJNA167369	SAMN02603641	GCA_000294365.1		CP003785.1	NC_018522.1	National Chung Hsing University	complete				1		1	5386705	57.4	5045	4962
1197719.3	Salmonella bongori N268-08	1197719	Complete	N268-08				MLST.Salmonella_enterica.395				2013-07-23T00:00:00Z		PRJNA168043	SAMN02603391	GCA_000439255.1		CP006608.1,CP006609.1	NC_021870.1,NC_021871.1	Institute of Food, Nutrition and Health, ETH Zurich	complete	PacBio; IonTorrent; Sanger	25x; 300x	SMRTanalysis v. 2.01	1	1	2	4773537	512793	4745	4770				2008	Switzerland	Switzerland
119912.10	Salmonella enterica subsp. enterica serovar Choleraesuis strain C500	119912	Complete	C500	serovar Choleraesuis			MLST.Salmonella_enterica.68				2014-10-16T00:00:00Z	25301657	PRJNA245852	SAMN02741042	GCF_000742815.1		CP007639	NZ_CP007639.1	Yangzhou University		Illumina	250x	Soapdenovo v. 2012	1		1	4751585	52.18	4873	4232		chicken intestinal		2010-01-01	China	china: yangzhou
1199150.3	Klebsiella pneumoniae subsp. pneumoniae KP5-1	1199150	Complete	KP5-1								2014-06-27T00:00:00Z	25146146	PRJNA168515	SAMN02746181	GCA_000714635.1		CP008700.1,CP008701.1	-	USDA-ARS		454	16.0x	GS De Novo Assembler v. 2.7	1	1	2	5551467	572718	5410	4918				2005	United States	United States						Southern green stink bug, Nezara viridula
1199245.3	secondary endosymbiont of Ctenarytaina eucalypti	1199245	Complete									2012-08-13T00:00:00Z	22821013	PRJNA165193	SAMN02604351	GCA_000287335.1		CP003546.1	NC_018419.1	Yale University	complete				1		1	1441139	43.3	1110	918
1200752.3	Escherichia coli NCCP15648	1200752	Complete	NCCP15648				MLST.Escherichia_coli_1.678,MLST.Escherichia_coli_2.290				2017-08-02T00:00:00Z		PRJNA168631	SAMN02928551	GCA_003433275.1		CP009050,CP009051,CP009052,CP009053		Yonsei University		HiSeq2000	1,205x	CLC Genomics workbench v. 5.1	1	3	4	5588834	50603848	5710	5343		stool	isolated from a patient with diarrhea and has Shiga-like toxin genes and eaeA	2001	South Korea	South Korea						Human, Homo sapiens			diarrhea
1211025.3	Enterobacter cloacae subsp. cloacae ENHKU01	1211025	Complete	ENHKU01				MLST.Enterobacter_cloacae.3				2012-08-10T00:00:00Z		PRJNA170442	SAMN02603959	GCA_000286275.1		CP003737.1	NC_018405.1	The University of Hong Kong	complete				1		1	4726582	55.1	4385	4338
1218933.3	Pectobacterium carotovorum subsp. carotovorum PCC21	1218933	Complete	PCC21								2012-09-04T00:00:00Z		PRJNA171960	SAMN02603169	GCA_000294535.1		CP003776.1	NC_018525.1	Daegu University	complete				1		1	4842771	52.2	4365	4263
1224147.10	Dickeya zeae NCPPB 3532	1224147	Complete	NCPPB 3532								2015-03-21T00:00:00Z		PRJNA172951	SAMN02470083	GCA_000400525.1		AONW01000000		James Hutton Institute		454	29.0x	Newbler v. 2.5.3; MINIMUS v. 2.0.8	1		1	4557062	5362279	4387
1224150.8	Dickeya paradisiaca NCPPB 2511	1224150	Complete	NCPPB 2511								2015-03-21T00:00:00Z		PRJNA172954	SAMN02470088	GCF_000400505.1		AONV01000000		James Hutton Institute		454	12.0x	Newbler v. 2.5.3	1		1	4631867	54.95	4550
1225181.3	Klebsiella pneumoniae subsp. pneumoniae KPNIH24	1225181	Complete	KPNIH24				MLST.Klebsiella_pneumoniae.258				2014-06-27T00:00:00Z	-	PRJNA173233	SAMN02786855	GCA_000714675.1		CP008797.1,CP008800.1,CP008799.1,CP008798.1	NZ_CP008797.1,NZ_CP008798.1,NZ_CP008799.1,NZ_CP008800.1	NISC		Pacific Biosciences RS II	173x	HGAP v. 2	1	1	4	5734564	571176	5550	5344		throat/groin		2012	United States	United States						Human, Homo sapiens
1225522.3	Salmonella enterica subsp. enterica serovar Gallinarum/pullorum str. CDC1983-67	1225522	Complete					MLST.Salmonella_enterica.92						PRJNA173203	SAMN01884234	GCA_000462995.1	SRR647074	CP003786.1	NC_022221.1						1		1	4623089	52.23	4698	4331
1225780.3	Dickeya dianthicola IPO 980	1225780	Complete	IPO 980								2013-04-25T00:00:00Z	23887905	PRJNA173395	SAMN02470087	GCA_000430955.1		CM002023.1	-	James Hutton Institute	WGS	454	6.0x	Newbler v. 2.5.3	1		1	4662278	55.7	4317						Netherlands	The Netherlands						Potato, Solanum tuberosum
1225786.10	Dickeya solani IPO 2222	1225786	Complete	IPO 2222							Yes	2016-05-16T00:00:00Z		PRJNA317288	SAMN04604869	GCF_001644705.1		CP015137	NZ_CP015137.1	Institute for integrative biology of the cell		Illumina NextSeq 500; PacBio	450	CLC genomics v. 8.0	1		1	4919833	56.24	4507	4104		Solanum tuberosum		2007	Netherlands	Netherlands
1225786.22	Dickeya solani IPO 2222	1225786	Complete	IPO 2222								2015-03-21T00:00:00Z		PRJNA173396	SAMN02470091	GCA_000400795.1		AONU01000000		James Hutton Institute		454	14.0x	Newbler v. 2.5.3	1		1	4867258	56223557	4586
1226344.12	Dickeya solani GBBC 2040	1226344	Complete	GBBC 2040								2015-03-21T00:00:00Z		PRJNA173464	SAMN02470092	GCA_000400565.1		AONX01000000		James Hutton Institute		Illumina	84.0x	CLC NGS Cell v. 3.20.50819	1		1	4860047	56342796	4616
1234603.3	Candidatus Moranella endobia PCVAL	1234603	Complete	PCVAL								2013-04-15T00:00:00Z	23548081	PRJNA175680	SAMN02603332	GCA_000364725.1		CP003881.1	NC_021057.1	ICBiBE (University of Valencia)	complete	454		MIRA v. 3.2	1		1	538203	43.5	508	411		Tremblaya princeps			Spain	Spain: Cactaceae at the Botanical Garden of the Universitat de Valencia						Citrus mealybug, Planococcus citri
1234662.13	Yersinia pestis subsp. pestis bv. Medievalis strain SCPM-O-B-6530	1234662	Complete	SCPM-O-B-6530				MLST.Yersinia_spp.79				2019-10-24T00:00:00Z		PRJNA269675	SAMN07176224	GCA_009295985.1		CP045158,CP045160,CP045162,CP045159,CP045161		SRCAMB		Illumina MiSeq; Oxford Nanopore MiniION	258.1x	Unicycler v. v0.4.7	1	4	5	4783760	47679775	4743	4437				2000-07-27
1235834.6	Kosakonia sacchari SP1	1235834	Complete	SP1								2014-02-20T00:00:00Z	23209221	PRJNA175988	SAMN02472168	GCA_000300455.3		CP007215.1,CP007215.2	NZ_CP007215.1,NZ_CP007215.1	Zhejiang University		PacBio	63x	HGAP in smrtanalysis v. 2.1.1	1		1	4902024	53.74	4610	4460		root			China	China: Zhejiang						Sugarcane, Saccharum officinarum
1235990.3	Halyomorpha halys symbiont	1235990	Complete									2013-10-04T00:00:00Z		PRJDB572		GCA_000478905.1		AP012554.1	NC_022547.1	'School of Pharmacy, Nihon University'	complete	454 GS FLX Titanium	71x	Newbler v. 2.0.00.22	1		1	1151074	30.6	820	825
1235990.4	Candidatus Pantoea carbekii	1235990	Complete	US								2015-04-13T00:00:00Z	25587021	PRJNA242971	SAMN03371649	GCF_000971765.1		CP010907,CP010908,CP010909,CP010910,CP010911	NZ_CP010907.1,NZ_CP010908.1,NZ_CP010909.1,NZ_CP010910.1,NZ_CP010911.1	The Ohio State University		Sanger dideoxy sequencing; Illumina	745X	BWA v. 0.6.1	1	4	5	1196948	30.43	1216	801		distal midgut region V4		2014-02-01	United States	USA: Ohio:Wooster					env_biome:field	Halyomorpha halys
1239307.3	Sodalis sp. HS1	1239307	Complete	HS1								2014-01-10T00:00:00Z	24407854; 23166503	PRJNA199998		GCA_000517425.1		CP006569.1,CP006570.1	NZ_CP006569.1,NZ_CP006570.1	University of Utah	complete	454; Illumina	>100X	Newbler v. 2.7	1	1	2	5159425	57125	4931	4357
1240471.4	Candidatus Blochmannia chromaiodes str. 640	1240471	Complete	640								2013-01-04T00:00:00Z		PRJNA176942	SAMN02603213	GCA_000331065.1		CP003903.1	NC_020075.1	Duke University	complete	Illumina		Mosaik v. 1.0.1388; BWA v. 0.5.9rc1	1		1	791219	29.45	634	609			bacterial endosymbiont of carpenter ants collected by A. Lazarus and E. del Castillo	2010	United States	USA: Massachusetts						Ant, Camponotus chromaiodes
1240694.4	Salmonella enterica subsp. enterica serovar Blegdam str. S-1824 strain S-1824	1240694	Complete	S-1824	Blegdam			MLST.Salmonella_enterica.2912				2017-01-30T00:00:00Z		PRJNA177073	SAMN04160822	GCA_001975265.1		CP019406	NZ_CP019406.1	Laboratory for Foodnorne Zoonoses		Illumina MiSeq; PacBio	107.0x	SMRT Analysis v. 1.3.3	1		1	4693979	52.25	4842	4618
1240708.3	Salmonella enterica subsp. enterica serovar Bergen str. ST350 strain ST350	1240708	Complete	ST350	Bergen			MLST.Salmonella_enterica.1356				2017-01-30T00:00:00Z		PRJNA177119	SAMN04160814	GCF_001975325.1		CP019405	NZ_CP019405.1	Laboratory for Foodborne Zoonoses		Illumina MiSeq; PacBio	61.0x	SMRT Analysis v. 1.3.3	1		1	4801835	52.27	4970	4735		Animal feed		1991-07-15	United Kingdom	United Kingdom
1241832.3	Buchnera aphidicola (Acyrthosiphon lactucae) strain Ala	1241832	Complete	Ala								2019-05-02T00:00:00Z		PRJNA489301	SAMN09980502	GCA_005083565.1		CP034891,CP034892,CP034893		University of Hawaii		Illumina HiSeq	112x	CLC Genomics Workbench v. 9	1	2	3	653487	24500057	607	589		air		2005	USA	USA: Tucson, Arizona						Acyrthosiphon lactucae
1241833.3	Buchnera aphidicola (Anoecia oenotherae) strain Aoe	1241833	Complete	Aoe								2019-05-02T00:00:00Z		PRJNA489301	SAMN09980506	GCA_005080765.1		CP033012		University of Hawaii		Illumina HiSeq	215x	CLC Genomics Workbench v. 9	1		1	548691	22716707	453	449		air		2010	USA	USA: Ithaca, New York						Anoecia oenotherae
1241834.3	Buchnera aphidicola (Aphis nasturtii) strain Ana	1241834	Complete	Ana								2019-05-02T00:00:00Z		PRJNA489301	SAMN09980504	GCA_005083345.1		CP034888,CP034889,CP034890		University of Hawaii		Illumina HiSeq	951x	CLC Genomics Workbench v. 9	1	2	3	641028	24875967	603	587		air		2011	Canada	Canada: Ottawa, Ontario						Aphis nasturtii
1241835.3	Buchnera aphidicola (Aphis nerii) strain Ane	1241835	Complete	Ane								2019-05-02T00:00:00Z		PRJNA489301	SAMN09980505	GCA_005083105.1		CP034885,CP034886,CP034887		University of Hawaii		Illumina HiSeq	226x	CLC Genomics Workbench v. 9	1	2	3	642180	24179495	609	592		air		2010	USA	USA: Tucson, Arizona						Aphis nerii
1241836.3	Buchnera aphidicola (Artemisaphis artemisicola) strain Aar	1241836	Complete	Aar								2019-05-02T00:00:00Z		PRJNA489301	SAMN09980500	GCA_005082365.1		CP034900,CP034901		University of Hawaii		Illumina HiSeq	389x	CLC Genomics Workbench v. 9	1	1	2	641024	2454431	596	582		air		2011	Canada	Canada: Onefour, Alberta						Artemisaphis artemisicola
1241859.3	Buchnera aphidicola (Hyadaphis tataricae) strain Hta	1241859	Complete	Hta								2019-05-02T00:00:00Z		PRJNA489301	SAMN09980510	GCA_005081445.1		CP034873,CP034874,CP034875		University of Hawaii		Illumina HiSeq	297x	CLC Genomics Workbench v. 9	1	2	3	644774	2702637	607	579		air		2011	Canada	Canada: Ottawa, Ontario						Hyadaphis tataricae
1241860.3	Buchnera aphidicola (Hyperomyzus lactucae) strain Hla	1241860	Complete	Hla								2019-05-02T00:00:00Z		PRJNA489301	SAMN09980509	GCA_005081705.1		CP034876,CP034877,CP034878		University of Hawaii		Illumina HiSeq	111x	CLC Genomics Workbench v. 9	1	2	3	652809	26087156	612	597		air		1994	USA	USA: Pocatello, Idaho						Hyperomyzus lactucae
1241865.3	Buchnera aphidicola (Macrosiphoniella sanborni) strain Msa	1241865	Complete	Msa								2019-05-02T00:00:00Z		PRJNA489301	SAMN09980515	GCA_005080885.1		CP034864,CP034865,CP034866		University of Hawaii		Illumina HiSeq	224x	CLC Genomics Workbench v. 9	1	2	3	632796	24333303	557	553		air		2010	USA	USA: New Haven, CT						Macrosiphoniella sanborni
1241869.3	Buchnera aphidicola (Muscaphis stroyani) strain Mst	1241869	Complete	Mst								2019-05-02T00:00:00Z		PRJNA489301	SAMN09980516	GCA_005080865.1		CP034861,CP034862,CP034863		University of Hawaii		Illumina HiSeq	108x	CLC Genomics Workbench v. 9	1	2	3	630615	25756445	584	564		air		2002	USA	USA: North Carolina						Muscaphis stroyani
1241878.3	Buchnera aphidicola (Sarucallis kahawaluokalani) strain Ska	1241878	Complete	Ska								2019-05-02T00:00:00Z		PRJNA489301	SAMN09980519	GCA_005080725.1		CP032999		University of Hawaii		Illumina HiSeq	114x	CLC Genomics Workbench v. 9	1		1	428356	24800795	391	392		air		2014	USA	USA: Austin, Texas						Sarucallis kahawaluokalani
1241884.3	Buchnera aphidicola (Therioaphis trifolii) strain Tma	1241884	Complete	Tma								2019-05-02T00:00:00Z		PRJNA489301	SAMN09980522	GCA_005080705.1		CP032996		University of Hawaii		Illumina HiSeq	209x	CLC Genomics Workbench v. 9	1		1	419293	20201387	393	390		air		2010	USA	USA: Tucson, Arizona						Therioaphis trifolii
1242087.3	Salmonella enterica subsp. enterica serovar Antsalova str. S01-0511 strain S01-0511	1242087	Complete	S01-0511	Antsalova			MLST.Salmonella_enterica.4407				2017-01-18T00:00:00Z		PRJNA177204	SAMN04160831	GCF_001956735.1		CP019116	NZ_CP019116.1	Laboratory for Foodnorne Zoonoses		Illumina MiSeq; PacBio	97.0x	SMRT Analysis v. 1.3.3	1		1	4648086	52.27	4779	4577		Egusi seeds		2001-06-01
1242088.3	Salmonella enterica subsp. enterica serovar Apapa str. SA20060561 strain SA20060561	1242088	Complete	SA20060561	Apapa			MLST.Salmonella_enterica.647				2017-01-30T00:00:00Z		PRJNA177205	SAMN04160810	GCF_001975285.1		CP019403	NZ_CP019403.1	Laboratory for Foodnorne Zoonoses		Illumina MiSeq; PacBio	57.0x	SMRT Analysis v. 1.3.3	1		1	4801658	52.17	4958	4698		Pogona vitticeps: Feces		2006-01-22	Canada	Canada: Ontario: Hamilton
1242089.3	Salmonella enterica subsp. enterica serovar Borreze str. SA20041063 strain SA20041063	1242089	Complete	SA20041063	Borreze			MLST.Salmonella_enterica.13				2017-01-30T00:00:00Z		PRJNA177206	SAMN04160805	GCF_001975345.1		CP019407	NZ_CP019407.1	Laboratory for Foodnorne Zoonoses		Illumina MiSeq; PacBio	64.0x	SMRT Analysis v. 1.3.3	1		1	4777558	52.1	4925	4677				1990-11-05	Canada	Canada: Ontario: Guelph
1242090.3	Salmonella enterica subsp. enterica serovar Crossness str. 1422-74 strain 1422-74	1242090	Complete	1422-74	Crossness			MLST.Salmonella_enterica.15				2017-01-30T00:00:00Z		PRJNA177207	SAMN04160812	GCF_001975245.1		CP019408	NZ_CP019408.1	Laboratory for Foodnorne Zoonoses		Illumina MiSeq; PacBio	115.0x	SMRT Analysis v. 1.3.3	1		1	4847468	52.21	5008	4775		Sewage		1973-07-15	United Kingdom	United Kingdom: Great Britain
1242091.3	Salmonella enterica subsp. enterica serovar Djakarta str. S-1087 strain S-1087	1242091	Complete	S-1087	Djakarta			MLST.Salmonella_enterica.2719				2017-01-30T00:00:00Z		PRJNA177208	SAMN04160823	GCF_001975365.1		CP019409	NZ_CP019409.1	Laboratory for Foodborne Zoonoses		Illumina MiSeq; PacBio	82.0x	SMRT Analysis v. 1.3.3	1		1	4668861	52.34	4806	4583
1242096.3	Salmonella enterica subsp. enterica serovar Hillingdon str. N1529-D3 strain N1529-D3	1242096	Complete	N1529-D3	Hillingdon							2017-01-30T00:00:00Z		PRJNA177215	SAMN04160821	GCF_001975385.1		CP019410	NZ_CP019410.1	Laboratory for Foodborne Zoonoses		Illumina MiSeq; PacBio	81.0x	SMRT Analysis v. 1.3.3	1		1	4618056	52.19	4702	4478
1242098.3	Salmonella enterica subsp. enterica serovar India str. SA20085604 strain SA20085604	1242098	Complete	SA20085604	India							2017-06-26T00:00:00Z		PRJNA177230	SAMN04160811			CP022015,CP022016		Laboratory for Foodborne Zoonoses		Illumina; PacBio	70.0x	HGAP v. v. 1.3	1	1	2	5868736	51.55	6451	5993				2008-09-01	Canada	Canada: Quebec: Saint-Hyacinthe
1242101.3	Salmonella enterica subsp. enterica serovar Johannesburg str. ST203 strain ST203	1242101	Complete	ST203	Johannesburg			MLST.Salmonella_enterica.471				2017-01-30T00:00:00Z		PRJNA177234	SAMN04160815	GCF_001975405.1		CP019411	NZ_CP019411.1	Laboratory for Foodborne Zoonoses		Illumina MiSeq; PacBio	95.0x	SMRT Analysis v. 1.3.3	1		1	4651794	52.29	4803	4602		Animal feed		1991-07-15	United Kingdom	United Kingdom
1242105.3	Salmonella enterica subsp. enterica serovar Koessen str. S-1501 strain S-1501	1242105	Complete	S-1501	Koessen			MLST.Salmonella_enterica.48				2017-01-30T00:00:00Z		PRJNA177317	SAMN04160824	GCF_001975425.1		CP019412	NZ_CP019412.1	Laboratory for Foodborne Zoonoses		Illumina MiSeq; PacBio	135.0x	SMRT Analysis v. 1.3.3	1		1	4566169	52.28	4669	4481
1242106.3	Salmonella enterica subsp. enterica serovar Krefeld str. SA20030536 strain SA20030536	1242106	Complete	SA20030536	Krefeld			MLST.Salmonella_enterica.1799				2017-01-30T00:00:00Z		PRJNA177321	SAMN04160800	GCF_001975445.1		CP019413	NZ_CP019413.1	Laboratory for Foodborne Zoonoses		Illumina MiSeq; PacBio	104.0x	SMRT Analysis v. 1.3.3	1		1	4942273	52.01	5119	4859		Sus scrofa: Cecal content		2002-12-19	Canada	Canada: Ontario
1242107.3	Salmonella enterica subsp. enterica serovar Macclesfield str. S-1643 strain S-1643	1242107	Complete	S-1643	Macclesfield			MLST.Salmonella_enterica.4976				2017-06-30T00:00:00Z		PRJNA177326	SAMN04160825			CP022117,CP022118,CP022119		Laboratory for Foodborne Zoonoses		Illumina; PacBio	122.0x	HGAP v. v 1.3	1	2	3	5268613	51.96	5586	5248
1242108.3	Salmonella enterica subsp. enterica serovar Manchester str. ST278 strain ST278	1242108	Complete	ST278	Manchester			MLST.Salmonella_enterica.491				2017-01-30T00:00:00Z		PRJNA177327	SAMN04160817	GCF_001975515.1		CP019414	NZ_CP019414.1	Laboratory for Foodborne Zoonoses		Illumina MiSeq; PacBio	105.0x	SMRT Analysis v. 1.3.3	1		1	4532753	52.28	4606	4438				1970-07-15
1243579.4	Salmonella enterica subsp. enterica serovar Moscow str. S-1843 strain S-1843	1243579	Complete	S-1843	Moscow							2017-01-30T00:00:00Z		PRJNA177578	SAMN04160826	GCF_001975555.1		CP019415	NZ_CP019415.1	Laboratory for Foodborne Zoonoses		Illumina MiSeq; PacBio	107.0x	SMRT Analysis v. 1.3.3	1		1	4690402	52.25	4880	4626
1243584.3	Salmonella enterica subsp. enterica serovar Onderstepoort str. SA20060086 strain SA20060086	1243584	Complete	SA20060086	Onderstepoort			MLST.Salmonella_enterica.3102				2017-06-26T00:00:00Z		PRJNA177585	SAMN04160808			CP022034,CP022036,CP022035		Laboratory for Foodborne Zoonoses		Illumina; PacBio	100.0x	HGAP v. v 1.3	1	2	3	5005424	51.85	5301	5039				1998-08-19	Canada	Canada: Ontario: Guelph
1243585.3	Salmonella enterica subsp. enterica serovar Ouakam	1243585	Complete	Ouakam	Ouakam			MLST.Salmonella_enterica.1610				2015-07-14T00:00:00Z		PRJNA288309	SAMN03798087	GCF_001077835.1		CP012038,CP012039		University of Tulsa		Illumia MiSeq	100x	CLC genomic workbench v. 7.5.2014		1	2	5198166	52.53	5276	4713		Turkey Breakfast sausage	Isolated from the food sample which has the direct impact on human health	2009-06-22	United States	USA: Tulsa Oklahoma						Human, Homo sapiens
1243586.3	Salmonella enterica subsp. enterica serovar Ouakam str. SA20034636 strain SA20034636	1243586	Complete	SA20034636	Ouakam			MLST.Salmonella_enterica.1610				2017-06-30T00:00:00Z		PRJNA177587	SAMN04160801			CP022116		Laboratory for Foodborne Zoonoses		Illumina; PacBio	70.0x	HGAP v. v 1.3	1		1	4874915	52.25	5026	4827		Gallus gallus		2003-11-12	Canada	Canada: Ontario
1243591.3	Salmonella enterica subsp. enterica serovar Quebec str. S-1267 strain S-1267	1243591	Complete	S-1267	Quebec			MLST.Salmonella_enterica.4409				2017-06-26T00:00:00Z		PRJNA177594	SAMN04160828			CP022017,CP022018,CP022019		Laboratory for Foodborne Zoonoses		Illumina	200.524x	HGAP v. v 1.3	1	2	3	4645312	52.22	4740	4552
1243595.3	Salmonella enterica subsp. enterica serovar Wandsworth str. SA20092095 strain SA20092095	1243595	Complete	SA20092095	Wandsworth			MLST.Salmonella_enterica.1498				2017-01-30T00:00:00Z		PRJNA177599	SAMN04160802	GCF_001975625.1		CP019417	NZ_CP019417.1	Laboratory for Foodborne Zoonoses		Illumina MiSeq; PacBio	115.0x	SMRT Analysis v. 1.3.3	1		1	4916040	52.17	5091	4863		Shellfish: Shrimp		2009-03-31	Canada	Canada: Ontario
1243600.3	Salmonella enterica subsp. enterica serovar Yovokome str. S-1850 strain S-1850	1243600	Complete	S-1850	Yovokome			MLST.Salmonella_enterica.18				2017-01-30T00:00:00Z		PRJNA177608	SAMN04160829	GCF_001975645.1		CP019418	NZ_CP019418.1	Laboratory for Foodborne Zoonoses		Illumina MiSeq; PacBio	135.0x	SMRT Analysis v. 1.3.3	1		1	4640929	52.23	4696	4508
1243602.3	Salmonella enterica subsp. salamae serovar 55:k:z39 str. 1315K strain 1315K	1243602	Complete	1315K	55:k:z39			MLST.Salmonella_enterica.1121				2017-06-30T00:00:00Z		PRJNA177609	SAMN04160813			CP022139,CP022140,CP022141		Laboratory for Foodborne Zoonoses		Illumina	200.0x	HGAP v. v 1.3	1	2	3	5051440	51.6	5234	4926		Chamaeleonidae		1961-07-15	Madagascar	Madagascar
1243612.3	Salmonella enterica subsp. diarizonae serovar 50:k:z str. MZ0080 strain MZ0080	1243612	Complete	MZ0080	50:k:z			MLST.Salmonella_enterica.430				2017-06-30T00:00:00Z		PRJNA177617	SAMN04160830			CP022142		Laboratory for Foodborne Zoonoses		Illumina; PacBio	40.0x	HGAP v. v 1.3	1		1	5076950	51.54	5258	4910
1243616.3	Salmonella enterica subsp. diarizonae serovar 65:c:z str. SA20044251 strain SA20044251	1243616	Complete	SA20044251	65:c:z			MLST.Salmonella_enterica.1260				2017-06-30T00:00:00Z		PRJNA177620	SAMN04160806			CP022135,CP022136,CP022137		Laboratory for Foodborne Zoonoses		Illumina; PacBio	200.0x	HGAP v. v 1.3	1	2	3	5066092	51.5	5216	4887				1993-03-11	Canada	Canada: Ontario: Guelph
1243617.3	Salmonella bongori serovar 66:z41:- str. SA19983605 strain SA19983605	1243617	Complete	SA19983605	66:z41:-							2017-06-30T00:00:00Z		PRJNA177621	SAMN04160809			CP022120		Laboratory for Foodborne Zoonoses		Illumina; PacBio	90.0x	HGAP v. v 1.3	1		1	4468959	51.33	4470	4277				1998-12-01	Canada	Canada: Ontario: Guelph
1243618.3	Salmonella enterica subsp. enterica serovar Enteritidis str. EC20110353	1243618	Complete	enteritidis	serovar enteritidis			MLST.Salmonella_enterica.11				2014-04-02T00:00:00Z	24786953	PRJNA219482	SAMN02384170	GCA_000626315.1	SRR1183746,SRR1183979	CP007251.1	-	LFZ		454; Illumina	>100x	MIRA v. 4.0	1		1	4710452	52.1	4968	3934		Food - Pork dumpling-Outbreak		2010	Canada	Canada: Alberta
1243619.3	Salmonella enterica subsp. enterica serovar Enteritidis str. EC20110354	1243619	Complete	enteritidis	serovar enteritidis			MLST.Salmonella_enterica.11				2014-04-02T00:00:00Z	24786953	PRJNA219482	SAMN02384160	GCA_000626175.1	SRR1183736,SRR1183970	CP007175.1	NZ_CP007175.1	LFZ		454; Illumina	>100X	MIRA v. 4	1		1	4711160	52.2	4609	4366				2010	Canada	Canada: Alberta						Human, Homo sapiens
1243620.3	Salmonella enterica subsp. enterica serovar Enteritidis str. EC20110355	1243620	Complete	enteritidis	serovar enteritidis			MLST.Salmonella_enterica.11				2014-04-02T00:00:00Z	24786953	PRJNA219482	SAMN02384171	GCA_000626295.1	SRR1183747,SRR1183980	CP007250.1	NZ_CP007250.1	LFZ		454; Illumina	>100x	MIRA v. 4.0	1		1	4681839	52.2	4579	4334		Food Breast-Outbreak		2009	Canada	Canada: Alberta
1243621.3	Salmonella enterica subsp. enterica serovar Enteritidis str. EC20110356	1243621	Complete	enteritidis	serovar enteritidis			MLST.Salmonella_enterica.11				2014-04-01T00:00:00Z	24786953	PRJNA219482	SAMN02384161	GCA_000623375.1	SRR1183737,SRR1183971	CP007262.1	NZ_CP007262.1	LFZ		454; Illumina	>100x	MIRA v. 4.0	1		1	4682805	52.2	4586	4336		Human-Outbreak		2009	Canada	Canada: Alberta						Human, Homo sapiens
1244085.3	Klebsiella pneumoniae CG43	1244085	Complete	CG43				MLST.Klebsiella_pneumoniae.86				2013-10-18T00:00:00Z		PRJNA177782	SAMN02603668	GCA_000474015.1		CP006648.1	NC_022566.1	National Tsing Hua University	complete	Illumina; Sanger	200X	ABySS v. V	1		1	5166857	57.6	4855	4791		liver abscess			Taiwan	Taiwan: Chang-Gung Memorial Hospital, Keelung City						Human, Homo sapiens
1244111.3	Salmonella enterica subsp. enterica serovar Enteritidis str. EC20110357	1244111	Complete	enteritidis	serovar enteritidis			MLST.Salmonella_enterica.11				2014-04-01T00:00:00Z	24786953	PRJNA219482	SAMN02384162	GCA_000623355.1	SRR1183738,SRR1183972	CP007261.1	NZ_CP007261.1	LFZ		454; Illumina	>100x	MIRA v. 4.0	1		1	4678418	52.2	4578	4333		Human-Sporadic		2003	Canada	Canada: Alberta						Human, Homo sapiens
1244112.3	Salmonella enterica subsp. enterica serovar Enteritidis str. EC20110358	1244112	Complete	enteritidis	serovar enteritidis			MLST.Salmonella_enterica.11				2014-04-01T00:00:00Z	24786953	PRJNA219482	SAMN02384163	GCA_000623335.1	SRR1183739,SRR1183973	CP007260.1	NZ_CP007260.1	LFZ		454; Illumina	>100x	MIRA v. 4.0	1		1	4678687	52.2	4583	4333		Human-Sporadic		2009	Canada	Canada: Alberta						Human, Homo sapiens
1244113.3	Salmonella enterica subsp. enterica serovar Enteritidis str. EC20110359	1244113	Complete	enteritidis	serovar enteritidis			MLST.Salmonella_enterica.11				2014-04-01T00:00:00Z	24786953	PRJNA219482	SAMN02384164	GCA_000623315.1	SRR1183740,SRR1183974	CP007259.1	NZ_CP007259.1	LFZ		454; Illumina	>100x	MIRA v. 4.0	1		1	4711474	52.2	4615	4371		Human-Sporadic		2004	Canada	Canada: Alberta						Human, Homo sapiens
1244118.3	Salmonella enterica subsp. enterica serovar Enteritidis str. EC20110360	1244118	Complete	enteritidis	serovar enteritidis			MLST.Salmonella_enterica.11				2014-04-01T00:00:00Z	24786953	PRJNA219482	SAMN02384166	GCA_000623295.1	SRR1183742,SRR1183976	CP007258.1	NZ_CP007258.1	LFZ		454; Illumina	>100x	MIRA v. 4.0	1		1	4678618	52.2	4579	4326		Human-Sporadic		2004	Canada	Canada: Alberta						Human, Homo sapiens
1244119.3	Salmonella enterica subsp. enterica serovar Enteritidis str. EC20110361	1244119	Complete	enteritidis	serovar enteritidis			MLST.Salmonella_enterica.11				2014-04-01T00:00:00Z	24786953	PRJNA219482	SAMN02384167	GCA_000623275.1	SRR1183743,SRR1183977	CP007263.1	NZ_CP007263.1	LFZ		454; Illumina	>100x	MIRA v. 4.0	1		1	4682911	52.2	4590	4327		Human-Sporadic		2009	Canada	Canada: Alberta						Human, Homo sapiens
1244120.3	Salmonella enterica subsp. enterica serovar Enteritidis str. EC20111095	1244120	Complete	enteritidis	serovar enteritidis			MLST.Salmonella_enterica.11				2014-04-02T00:00:00Z	24786953	PRJNA219482	SAMN02384168	GCA_000626375.1	SRR1183744,SRR1183978	CP007254.1	NZ_CP007254.1	LFZ		454; Illumina	>100x	MIRA v. 4.0	1		1	4679953	52.2	4574	4330		Human-Outbreak		2011	Canada	Canada: Quebec						Human, Homo sapiens
1244121.3	Salmonella enterica subsp. enterica serovar Enteritidis str. EC20111175	1244121	Complete	enteritidis	serovar enteritidis			MLST.Salmonella_enterica.11				2014-04-02T00:00:00Z	24786953	PRJNA219482	SAMN02384176	GCA_000626335.1	SRR1183752,SRR1183984	CP007252.1	NZ_CP007252.1	LFZ		454; Illumina	>100x	MIRA v. 4.0	1		1	4679808	52.2	4583	4328		Environmental (Chicken Fluff)-Outbreak		2011	Canada	Canada: Quebec
1244122.3	Salmonella enterica subsp. enterica serovar Enteritidis str. EC20111174	1244122	Complete	enteritidis	serovar enteritidis			MLST.Salmonella_enterica.11				2014-04-02T00:00:00Z	24786953	PRJNA219482	SAMN02384177	GCA_000626355.1	SRR1183753,SRR1183985	CP007253.1	NZ_CP007253.1	LFZ		454; Illumina	>100x	MIRA v. 4.0	1		1	4683803	52.2	4589	4330		Environmental (Chicken Fluff)-Outbreak		2011	Canada	Canada: Quebec
1245474.3	Escherichia coli ER2796	1245474	Complete	ER2796				MLST.Escherichia_coli_1.10,MLST.Escherichia_coli_2.2				2014-12-09T00:00:00Z	-	PRJNA263007	SAMN03093203	GCA_000800215.1		CP009644.1	NZ_CP009644.1	New England Biolabs		PacBio RSII	300x	HGAP v. 2	1		1	4558663	50.8	4364	4083
1248823.7	Escherichia coli O145:H28 str. RM12581	1248823	Complete	RM12581	serovar s			MLST.Escherichia_coli_1.32				2014-05-01T00:00:00Z	24855308	PRJNA178647	SAMN03081527	GCA_000671295.1		CP007136.1,CP007137.1,CP007138.1	NZ_CP007136.1,NZ_CP007138.1,NZ_CP007137.1	USDA-ARS-WRRC-PSM		Sanger dideoxy sequencing; 454; Illumina;		Newbler v. v2.3; Geneious v. v5.1; Velvet	1	1	3	5737293	506743	5913	5769		bagged romaine lettuce	isolated from bagged romaine lettuce		United States	United States
1248902.3	Escherichia coli O145:H28 str. RM13514	1248902	Complete	RM13514	serovar s			MLST.Escherichia_coli_1.32				2014-01-14T00:00:00Z	24410921	PRJNA178648	SAMN02641383	GCA_000520035.1		CP006027.1,CP006029.1,CP006028.1	NZ_CP006027.1,NZ_CP006028.1,NZ_CP006029.1	'USDA, ARS, WRRC, PSM'	complete	454; Illumina; PacBio		Newbler v. v2.3; Velvet v. v1.0.13;	1	2	3	5737294	506743	5979	5776		feces; clinical sample			United States	United States						Human, Homo sapiens
1248903.6	Escherichia coli O145:H28 str. RM12761	1248903	Complete	RM12761	serovar s			MLST.Escherichia_coli_1.6130				2014-05-01T00:00:00Z	2.11666e+07	PRJNA178649	SAMN03081526	GCA_000662395.1		CP007133.1,CP007135.1,CP007134.1	NZ_CP007133.1,NZ_CP007135.1,NZ_CP007134.1	USDA, ARS, WRRC, PSM		Sanger dideoxy sequencing; 454; Illumina;		Newbler v. v2.3; Geneious v. v5.1; Velvet	1	1	3	5559014	505948	5610	5493		ice cream	isolated from ice cream in Belgium during a 2007 outbreak of STEC infection associated with consumption of ice cream produced in a farm		Belgium	Belgium
1248915.3	Escherichia coli O145:H28 str. RM13516	1248915	Complete	RM13516	serovar s			MLST.Escherichia_coli_1.6130				2014-01-14T00:00:00Z	24410921	PRJNA178650	SAMN02641384	GCA_000520055.1		CP006262.1,CP006264.1,CP006263.1	NZ_CP006262.1,NZ_CP006263.1,NZ_CP006264.1	'USDA, ARS, WRRC, PSM'	complete	454; Illumina; PacBio		Newbler v. v2.3; Velvet v. v1.0.13;	1	2	3	5559008	505948	5667	5513		feces	isolated from a patient in Belgium during a 2007 outbreak of STEC infection associated with consumption of ice cream produced in a farm	2007	Belgium	Belgium						Human, Homo sapiens
1249634.3	Serratia marcescens FGI94	1249634	Complete	FGI94								2013-01-03T00:00:00Z		PRJNA178957	SAMN02604288	GCA_000330865.1	SRR3926812,SRR3926813	CP003942.1	NC_020064.1	UW-Madison	complete			1	1		1	4858216	58.86	4414	4361
1258543.3	Buchnera aphidicola (Lipaphis pseudobrassicae) strain Lps	1258543	Complete	Lps								2019-05-02T00:00:00Z		PRJNA489301	SAMN09980511	GCA_005081185.1		CP034870,CP034871,CP034872		University of Hawaii		Illumina HiSeq	298x	CLC Genomics Workbench v. 9	1	2	3	652461	2494992	626	598		air		2003	USA	USA: Tucson, Arizona						Lipaphis pseudobrassicae
1259973.4	Raoultella electrica strain DSM 102253	1259973	Complete	DSM 102253						DSM:102253	Yes	2019-07-08T00:00:00Z		PRJNA550349	SAMN12125603	GCA_006711645.1		CP041247,CP041248,CP041249,CP041250,CP041251,CP041252		Leibniz Institute DSMZ		PacBio RSII; Illumina NextSeq	130x	HGAP SMRTPortal v. 2.3.0	1	5	6	5785203	5505741	5776	5389		anodic biofilm of glucose-fed microbial fuel cell originally inoculated with sewage sludge	isolated from anodic biofilms of glucose-fed microbial fuel cells	2013		Japan
1261127.3	Citrobacter amalonaticus Y19	1261127	Complete	Y19								2015-05-21T00:00:00Z	23377788	PRJNA181160	SAMN03447475	GCF_000981805.1		CP011132,CP011133	NZ_CP011132.1,NZ_CP011133.1	Pusan National University		PacBio; Illumina	133.45x; 47.92x	HGAP (SMRT portal v. 2.1.1); hybrid	1	1	2	5875351	53.14	5761	5325		Anaerobic digester		1999	South Korea	South Korea
1262462.5	Yersinia enterocolitica (type O:5) str. YE53/03	1262462	Complete	YE53/03	serovar s			MLST.Yersinia_spp.3				2014-01-06T00:00:00Z		PRJEB661		GCF_000968115.1		HF571988	NZ_HF571988.1	WTSI					1		1	4940199	47.3	4795	4365		bio-serotype 2A and was isolated from human faecal matter	is from bio-serotype 2A and was isolated from human faecal matter									Human, Homo sapiens
1262463.3	Yersinia enterocolitica (type O:9) str. YE212/02	1262463	Complete	YE212/02	serovar s			MLST.Yersinia_spp.12				2013-09-26T00:00:00Z		PRJEB662	SAMEA3146284	GCF_001050735.1		CAQD01000000		WTSI							1	4565715	46.95	4358	3923		pig abbatoir	isolated from a pig abbatoir									Pig, Sus scrofa
1262464.3	Yersinia enterocolitica (type O:9) str. YE56/03	1262464	Complete	YE56/03	serovar s			MLST.Yersinia_spp.12				2014-05-12T00:00:00Z	24753568	PRJEB663	SAMEA3146262	GCF_001050755.1		CAQE01000000		WTSI							1	4564695	46.95	4366	3917		human faecal matter	isolated from human faecal matter									Human, Homo sapiens
1262465.3	Yersinia enterocolitica (type O:5,27) str. YE149/02	1262465	Complete	YE149/02	serovar s							2014-05-12T00:00:00Z	24753568	PRJEB664	SAMEA3146304	GCF_001050775.1		CAQF01000000		WTSI							1	4596919	47.04	4424	3978		bio-serotype O:5,27 and was isolated from a sheep abattoir	is from bio-serotype O:5,27 and was isolated from a sheep abattoir									Sheep, Ovis aries
1262466.3	Yersinia enterocolitica (type O:3) str. YE12/03	1262466	Complete	YE12/03	serovar s							2014-05-12T00:00:00Z	24753568	PRJEB665	SAMEA3146322	GCF_001050795.1		CAQG01000000		WTSI							1	4528241	47	4362	3893		bio-serotype O:3 and was isolated from human faecal matter	is from bio-serotype O:3 and was isolated from human faecal matter									Human, Homo sapiens
1262467.6	Yersinia enterocolitica (type O:2) str. YE3094/96	1262467	Complete	YE3094/96	serovar s			MLST.Yersinia_spp.13				2014-05-12T00:00:00Z	24753568	PRJEB666	SAMEA3146323	GCF_001050815.1		CAQH01000000		WTSI							1	4666303	46.96	4716	4051		animal isolate	derived from an animal isolate									Human, Homo sapiens
1263550.28	Edwardsiella piscicida strain MS-18-199	1263550	Complete	MS-18-199								2019-02-11T00:00:00Z		PRJNA518154	SAMN10855903	GCA_004153325.1		CP035668,CP035669		College of Veterinary Medicine		Illumina MiSeq; Oxford Nanopore GridION	376.0x	Canu v. v1.7.1	1	1	2	4023048	59120026	3943	3631		diseased catfish from East Mississippi, USA	isolated from diseased catfish from East Mississippi, USA	2018-08-20	USA	USA: Mississippi						Catfish
1263550.32	Edwardsiella piscicida strain CK41	1263550	Complete	CK41								2020-01-31T00:00:00Z		PRJNA600308	SAMN13812492	GCA_010061665.1		CP047671,CP047672		Korea Maritime & Ocean University		PacBio RSII	225.0x	HGAP v. 2.3	1	1	2	3863166	5959467	3840	3406		diseased flounder		2011-04-13	South Korea	South Korea: Busan						fish
1263550.6	Edwardsiella piscicida strain S11-285	1263550	Complete	S11-285				MLST.Edwardsiella_spp.3				2016-09-16T00:00:00Z		PRJNA325543	SAMN05240433	GCF_001729265.1		CP016044,CP016445	NZ_CP016044.1,NZ_CP016445.1	Mississippi State University		Illumina; PacBio	Illumnia (109X), PacBio (140X)	Canu v. 1.0; Pilon v. 1.16	1	1	2	3926767	59.54	3787	3370				2011	United States	USA: Mississippi						Channel catfish, Ictalurus punctatus
126385.6	Providencia alcalifaciens strain FDAARGOS_408	126385	Complete							FDA:FDAARGOS_408		2017-09-28T00:00:00Z		PRJNA231221	SAMN07312452	GCA_002393505.1		CP023536		US Food and Drug Administration		PacBio; Illumina	16.55x	SMRT v. 2.3.0, HGAP v. 3	1		1	3990106	41.99	3777	3644												Human, Homo sapiens
126385.9	Providencia alcalifaciens strain NCTC10286	126385	Complete	NCTC10286	not available: to be reported later					NCTC:10286		2018-06-17T00:00:00Z		PRJEB6403	SAMEA2665129	GCA_900478095.1		LS483467		SC					1		1	4042926	4196911	4509	4270		Faeces		1800/1945														host_health_state:not available: to be reported later
1263871.10	Klebsiella pneumoniae ATCC BAA-2146	1263871	Complete	ATCC BAA-2146				MLST.Klebsiella_pneumoniae.11		ATCC:BAA-2146		2014-06-13T00:00:00Z	24905728	PRJNA183901	SAMN02152539	GCF_000364385.2	SRR1185120,SRR931757	APNN01000000		Sandia National Laboratories		Illumina MiSeq; Pacific Biosystems	85X (Illumina)	Newbler GS De Novo Assembler v. 2.8	1	4	5	5781127	56.97	5824	5653		urine	isolated in the U.S	2010	United States	United States						Human, Homo sapiens			urinary tract infection
1265350.3	Buchnera aphidicola (Aphis glycines) strain BAg	1265350	Complete	BAg		biovar s						2015-09-08T00:00:00Z		PRJNA256101	SAMN02937542	GCF_001280225.1		CP009253,CP009254,CP009255	NZ_CP009253.1,NZ_CP009254.1,NZ_CP009255.1	The Ohio State University		Illumina MiSeq		CLC bio v. 6.5.1; MCTC Galaxy pipeline	1	2	3	638851	25.62	599	562		whole body										Aphis glycines	female	Adult
1265478.4	Enterobacteriaceae bacterium bta3-1	1265478	Complete	bta3-1								2016-06-21T00:00:00Z	27284146	PRJNA182589	SAMN03379850	GCA_003530165.1		CP004083,CP004084		Yale University					2		2	4769058	482831	4407	4281		gut			United States	United States						Honey bee, Apis mellifera
1266738.3	Proteus mirabilis BB2000	1266738	Complete	BB2000								2013-08-06T00:00:00Z		PRJNA183065	SAMN02603303	GCA_000444425.1		CP004022.1	NC_022000.1	Harvard University	complete	Sanger dideoxy sequencing; 454; Illumina	10X (overall); 100X (sections)	Galaxy v. May 2012	1		1	3846754	38.6	3453	3455			isolated as described in Belas et al		United States	USA: Maryland
1267753.3	Salmonella enterica subsp. enterica serovar Javiana str. CFSAN001992	1267753	Complete	CFSAN001992	serovar Javiana			MLST.Salmonella_enterica.24				2013-02-20T00:00:00Z	23516208	PRJNA183458	SAMN01832085	GCA_000341425.1		CP004027.1,CP004026.1,CP004028.1	NC_020307.1,NC_020306.1,NC_020308.1	FDA	complete	PacBio	80x	SMRT Analysis v. 1.3.3	1	2	3	4675267	521662	4708	4407		Stool		2012	United States	USA: Arizona						Human, Homo sapiens
1271862.5	Salmonella enterica subsp. enterica serovar Typhimurium var. 5- str. CFSAN001921	1271862	Complete	CFSAN001921	Typhimurium			MLST.Salmonella_enterica.19				2013-07-16T00:00:00Z		PRJNA184140	SAMN01832087	GCA_000430145.3	SRR921435,SRR926370,SRR926371,SRR926372	CP006048.1,CP006050.1,CP006052.1,CP006051.1	NC_021814.1,NC_021815.1,NC_021816.1,NC_021843.1	FDA	complete	PacBio RS	80x	SMRT Analysis v. 1.3.3	1	3	4	5089224	521726	5084	4801		chicken breast		1905
1271863.3	Salmonella enterica subsp. enterica serovar Cubana str. CFSAN002050	1271863	Complete	CFSAN002050	Cubana			MLST.Salmonella_enterica.286				2013-07-16T00:00:00Z		PRJNA184141	SAMN01832088	GCA_000430125.1		CP006055.1,CP006056.1,CP006057.1	NC_021818.1,NC_021845.1,NC_021819.1	FDA	complete	PacBio RS	90X	Celera Assembler v. 7	1	2	3	5267011	518899	5269	4979		Fresh alfalfa sprouts		2012
1271864.3	Salmonella enterica subsp. enterica serovar Heidelberg str. CFSAN002069	1271864	Complete	CFSAN002069	Heidelberg			MLST.Salmonella_enterica.15				2013-07-16T00:00:00Z		PRJNA184142	SAMN01832089	GCA_000430085.2		CP005390.1,CP005391.1,CP005389.1	NC_021812.1,NC_021842.1,NC_021813.1	FDA	complete	PacBio RS	80x	Celera Assembler v. 7	1	2	3	4932086	521202	4941	4603		Chicken			United States	USA: WA
1274814.3	Escherichia coli APEC O78	1274814	Complete	APEC O78				MLST.Escherichia_coli_1.23,MLST.Escherichia_coli_2.708				2013-01-23T00:00:00Z		PRJNA184588	SAMN02603426	GCA_000332755.1		CP004009.1	NC_020163.1	Iowa State University	complete				1		1	4798435	50.7	4716	4589		the lung of a turkey clinically diagnosed with colibacillosis	isolated from the lung of a turkey clinically diagnosed with colibacillosis									Turkey, Meleagris gallopavo
1282357.3	Shigella flexneri 2003036	1282357	Complete	2003036								2014-08-27T00:00:00Z	-	PRJNA186498	SAMN02999960	GCA_000743955.1		CP004056.1	NZ_CP004056.1	Institute for Communicable Disease Control and Prevention					1		1	4595814	50.9	4885	4891
1282358.3	Shigella flexneri Shi06HN006	1282358	Complete	Shi06HN006								2014-08-27T00:00:00Z	-	PRJNA186503	SAMN02999961	GCA_000743995.1		CP004057.1	NZ_CP004057.1	Institute for Communicable Disease Control and Prevention					1		1	4620903	50.9	4949	4941
1286170.3	Raoultella ornithinolytica B6	1286170	Complete	B6								2013-04-18T00:00:00Z		PRJNA187030		GCA_000367425.1		CP004142.1	NC_021066.1	Macrogen Inc.	complete	454 GS FLX Titanium	24X	GS De Novo assembly v. 2.3	1		1	5398151	55.9	5030	4909
1288122.3	Edwardsiella tarda C07-087	1288122	Complete	C07-087				MLST.Edwardsiella_spp.17				2013-03-22T00:00:00Z		PRJNA187997		GCA_000348565.1		CP004141.1	NC_020796.1	Mississippi State University	complete	454 GS FLX Titanium, Illumina GA IIX	175x	CLC Genomic workbench from CLC Bio, v.	1		1	3857040	59.6	3523	3405		large outbreaks of gastrointestinal septicemia	isolated from large outbreaks of gastrointestinal septicemia in commercial catfish operations
1296536.16	Enterobacter xiangfangensis strain LMG27195	1296536	Complete	LMG27195				MLST.Enterobacter_cloacae.544		LMG:27195		2016-09-19T00:00:00Z		PRJNA259658	SAMN05581746	GCF_001729785.1	SRR4045257	CP017183	NZ_CP017183.1	JCVI		PacBio	16.15x	HGAP v. 3.0.0	1		1	4661849	55.28	4468	4334					China	China						Human, Homo sapiens
1296536.38	Enterobacter xiangfangensis strain Pb204	1296536	Complete	Pb204								2018-06-19T00:00:00Z		PRJNA475446	SAMN09389154	GCA_003254805.1		CP030007,CP030008,CP030009		University of the Witwatersrand		Illumina HiSeq	389.0x	SPAdes v. 3.9.0	1	2	3	4963709	55341297	4855	4769		acid mine decant and tailings from uranium mine	isolated from Pb-, Cu- and Ni-rich acid mine decant originating from mine tailings from a uranium mine in South Africa	2014-01-01	South Africa	South Africa: West Rand, Gauteng			1580 m		env_biome:Acid mine tailings;temperature:30 C
1296536.46	Enterobacter hormaechei subsp. xiangfangensis strain OSUVMCKPC4-2	1296536	Complete	OSUVMCKPC4-2								2018-08-13T00:00:00Z		PRJNA417482	SAMN09071586	GCA_003382725.1		CP029246,CP029248,CP029247		1971		PacBio	29.4x	CANU v. 1.4	1	2	3	5215377	54640614	5292	5156				2016-07-27	United States	USA: Ohio, Columbus						Dog, Canis lupus familiaris
1296536.49	Enterobacter hormaechei subsp. xiangfangensis strain OSUKPC4_L	1296536	Complete	OSUKPC4_L								2018-08-30T00:00:00Z		PRJNA417482	SAMN07988874	GCA_003586025.1		CP024908,CP024909,CP024910		1971		PacBio	178.8x	CANU v. 1.4	1	2	3	5213879	54641045	5303	5173		Dermis		2016-09-09	United States	USA: Ohio: Columbus						Dog, Canis lupus familiaris	male	6 Y	cellulitis			host_description:Mixed Breed Dog;host_disease_outcome:Recovery;host_disease_stage:Acute;host_health_state:Healthy;host_subject_id:RB
1296536.67	Enterobacter hormaechei subsp. xiangfangensis strain UM_CRE-14	1296536	Complete	UM_CRE-14								2019-01-08T00:00:00Z		PRJNA401926	SAMN07611365	GCA_003999755.1		CP023430		Michigan State University		Illumina MiSeq	43.0x	SPAdes v. 3.7.1	1		1	4924340	5518531	4948	4820		endoscope, BAL		2013-02-18	United States	USA: Michigan						Human, Homo sapiens
1298917.3	Salmonella enterica subsp. enterica serovar Pullorum str. S06004	1298917	Complete	S06004	Pullorum							2013-08-06T00:00:00Z		PRJNA191133	SAMN02603462	GCA_000444445.1		CP006575.1	NC_021984.1	Jiangsu Key Laboratory of Zoonosis, Yangzhou University	complete	Illumina		Soapdenovo v. 2012	1		1	4682599	52.1	4971	4052
1299044.4	Salmonella enterica subsp. enterica serovar Heidelberg str. CFSAN002064	1299044	Complete	CFSAN002064	serovar Heidelberg			MLST.Salmonella_enterica.15				2013-12-11T00:00:00Z	24903882	PRJNA191769	SAMN01933202	GCA_000505705.1		CP005995.1,CP005994.1	NZ_CP005995.1,NZ_CP005994.1	FDA		PacBio RS	200X	SMRT Analysis v. 2.0.1	1	1	2	4821559	52114	4759	4402		stool		2012								Human, Homo sapiens
1299282.3	Salmonella bongori CFSAN000510	1299282	Complete	CFSAN000510						SGSC:3100		2019-11-11T00:00:00Z		PRJNA541970	SAMN01933083	GCA_009648775.1		CP045766		FDA Center for Food Safety and Applied Nutrition		Oxford Nanopore GridION, Illumina MiSeq	35x	SPAdes, CANU v. 3.12.0, 1.7	1		1	4459434	51329113	4375	4073		frog		1972
1299291.3	Salmonella enterica subsp. houtenae str. CFSAN000552	1299291	Complete	CFSAN000552				MLST.Salmonella_enterica.596		SGSC:3086		2019-11-11T00:00:00Z		PRJNA541970	SAMN01933113	GCA_009648815.1		CP045761		FDA Center for Food Safety and Applied Nutrition		Oxford Nanopore GridION, Illumina MiSeq	23x	SPAdes, CANU v. 3.12.0, 1.7	1		1	4576555	5168724	4604	4215				1986	USA	USA: IL						Human, Homo sapiens
1302411.3	Candidatus Annandia adelgestsuga strain ENA	1302411	Complete	ENA								2018-12-19T00:00:00Z	29860412	PRJNA431637	SAMN08397432	GCA_003956045.1		CP026513		Utah State University		Illumina HiSeq	17.0x	SPAdes v. 3.11.1	1		1	334746	17818666	316	285				2013-04-22	United States	USA: Connecticut: New Haven						Adelges tsugae
1306405.11	Dickeya dianthicola RNS04.9	1306405	Complete	RNS04.9								2015-05-13T00:00:00Z		PRJNA193390	SAMN03486531	GCF_000975305.1		APVF01000000		Institut des Sciences du vegetal		Illumina HiSeq	750.0x	CLC NGS Cell v. CLC bio 5.1; SSPACE v. 2.0	1		1	4721506	55.83	4537			solanum tunerosum		2004								Potato, Solanum tuberosum
1308980.3	Klebsiella oxytoca HKOPL1	1308980	Complete	HKOPL1				MLST.Klebsiella_oxytoca.11				2014-04-15T00:00:00Z	-	PRJNA194061	SAMN03081460	GCA_000632415.1		CP004887.1	NZ_CP004887.1	Bioinformatics Center,Nanjing Agricultural University		Sanger dideoxy sequencing; 454	23x	Newbler v. 2.7; Laser Gene v. 7.0	1		1	5914407	55.9	5601	5389		fecal sample										Giant panda, Ailuropoda melanoleuca
1311757.3	Escherichia coli ACN001	1311757	Complete	ACN001				MLST.Escherichia_coli_1.23,MLST.Escherichia_coli_2.708				2015-07-09T00:00:00Z		PRJNA194515	SAMN03852615	GCF_001051135.1		CP007442	NZ_CP007442.1	Huazhong Agricultural University		454	23.58x	Newbler v. 2.3	1		1	4936576	50.67	4909	4794
1315998.3	Buchnera aphidicola (Thelaxes californica) strain Tca	1315998	Complete	Tca								2019-05-02T00:00:00Z		PRJNA489301	SAMN09980521	GCA_005080825.1		CP034852,CP034853,CP034854		University of Hawaii		Illumina HiSeq	122x	CLC Genomics Workbench v. 9	1	2	3	534071	22596127	477	461		air		2011		USA						Thelaxes californica
1316582.3	Klebsiella pneumoniae ATCC 43816	1316582	Complete	45T1-2A								2015-06-14T00:00:00Z		PRJEB8210	SAMEA3207734	GCF_001373075.1		CDMU01000000		URMITE							1	5228056	57.91	5085	4876
1320309.3	Salmonella enterica subsp. enterica serovar Bovismorbificans str. 3114	1320309	Complete	3114	Bovismorbificans			MLST.Salmonella_enterica.142						PRJEB1776	SAMEA3138815	GCA_000499465.2		HF969015.2,HF969016.1	-	IGH	complete				1	1	2	4770529	52.2	4803	4739			isolate from Malawi, was sequenced		Malawi
1322345.19	Escherichia coli ATCC 25922	1322345	Complete	ATCC 25922				MLST.Escherichia_coli_1.73		ATCC:25922		2014-10-22T00:00:00Z	25291776	PRJNA244551	SAMN02929659	GCF_000743255.1	SRR2889879,SRR2889880	CP009072,CP009073,CP009074	NZ_CP009072.1,NZ_CP009073.1,NZ_CP009074.1	Los Alamos National Laboratory		Illumina; 454	332x	Newbler v. 2.6; Velvet v. 1.2.08; Allpaths	1	2	3	5203440	50.42	5149	4808		Human			United States	USA: Seattle, Washington
1327989.4	Serratia sp. FS14	1327989	Complete	FS14								2014-05-27T00:00:00Z	-	PRJNA198771	SAMN03081466	GCA_000695995.1		CP005927.1	NZ_CP005927.1	Nanjing Agricultural University Bioinformatics Center		Sanger dideoxy sequencing; 454	25X	Newbler v. 2.7	1		1	5249875	59.5	4840	4761
1328324.3	Klebsiella pneumoniae subsp. pneumoniae KPNIH27	1328324	Complete	KPNIH27				MLST.Klebsiella_pneumoniae.34				2014-05-27T00:00:00Z	-	PRJNA198783	SAMN02713685	GCA_000695935.1		CP007731.1,CP007734.1,CP007735.1,CP007736.1,CP007732.1,CP007733.1	NZ_CP007731.1,NZ_CP007732.1,NZ_CP007733.1,NZ_CP007734.1,NZ_CP007735.1,NZ_CP007736.1	NISC		Pacific Biosciences RS II	116x	HGAP v. 2	1	1	6	6132443	567058	5974	5699		groin		2012	United States	United States
1328325.3	Klebsiella pneumoniae subsp. pneumoniae KPR0928	1328325	Complete	KPR0928				MLST.Klebsiella_pneumoniae.258				2014-07-02T00:00:00Z	-	PRJNA198784	SAMN02786856	GCA_000717515.1		CP008831.1,CP008832.1,CP008833.1	NZ_CP008831.1,NZ_CP008832.1,NZ_CP008833.1	NISC		Pacific Biosciences RS II	170x	HGAP v. 2	1	1	3	5436785	573174	5237	5055		sputum		2012	United States	United States						Human, Homo sapiens
1328859.4	Escherichia coli O157:H7 str. SS17	1328859	Complete	SS17				MLST.Escherichia_coli_1.11,MLST.Escherichia_coli_2.628				2014-07-17T00:00:00Z	-	PRJNA200626	SAMN02872945	GCA_000730345.1		CP008805.1,CP008806.1,CP008807.1	NZ_CP008805.1,NZ_CP008806.1,NZ_CP008807.1	Penn State		Ion Torrent PGM	100x	DNASTAR SeqMan NGen v. 3.1; Lasergene	1	1	3	5655941	50385	5768	5592
1329907.3	Escherichia coli APEC IMT5155	1329907	Complete	APEC IMT5155				MLST.Escherichia_coli_1.140,MLST.Escherichia_coli_2.1				2015-01-02T00:00:00Z	25397580	PRJNA200980	SAMN03274236	GCA_000813165.1		CP005930.1,CP005931.1,CP005932.1	NZ_CP005930.1,NZ_CP005931.1,NZ_CP005932.1	Nanjing Agricultural University		Sanger dideoxy sequencing; 454	23X	Newbler v. 2.7	1	2	3	5126057	50.61	5073	5020		the internal organs of a laying hen with clinical symptoms of septicemia	isolated from the internal organs of a laying hen with clinical symptoms of septicemia									Chicken, Gallus gallus
1330457.6	Escherichia coli O157:H7 str. SS52	1330457	Complete	SS52				MLST.Escherichia_coli_1.11,MLST.Escherichia_coli_2.628				2014-12-18T00:00:00Z	-	PRJNA201344	SAMN03265100	GCA_000803705.1		CP010304.1,CP010305.1	NZ_CP010304.1,NZ_CP010305.1	Penn State		Ion Torrent PGM sequencer	168.4x	DNASTAR SeqMan NGen v. 11.0.0;	1	1	2	5583430	50.47	5675	5745
1333848.3	Citrobacter freundii CFNIH1	1333848	Complete	CFNIH1				MLST.Citrobacter_freundii.259				2014-04-28T00:00:00Z	-	PRJNA202883	SAMN02713684	GCA_000648515.1		CP007557.1,CP007558.1	NZ_CP007557.1,NZ_CP007558.1	NISC		Pacific Biosciences RS II	350x	HGAP2 v. unknown	1	1	2	5371331	522253	5151	4961		sink aerator		2012	United States	United States
1333849.3	Enterobacter cloacae ECR091	1333849	Complete	ECR091				MLST.Enterobacter_cloacae.97				2014-09-09T00:00:00Z	-	PRJNA202892	SAMN02713646	GCA_000750275.1		CP008905.1,CP008908.1,CP008906.1,CP008907.1	NZ_CP008905.1,NZ_CP008906.1,NZ_CP008907.1,NZ_CP008908.1	NISC		Pacific Biosciences RS II	120x	HGAP v. 2	1	1	4	4959888	547421	4589	4451		urine		2012	United States	United States						Human, Homo sapiens
1333850.3	Enterobacter cloacae ECNIH2	1333850	Complete	ECNIH2								2014-07-09T00:00:00Z	-	PRJNA202893	SAMN02713682	GCA_000724505.1		CP008823.1,CP008824.1,CP008825.1,CP008826.1	NZ_CP008823.1,NZ_CP008824.1,NZ_CP008825.1,NZ_CP008826.1	NISC		Pacific Biosciences RS II	109x	HGAP v. 2	1	1	4	5502685	548216	5212	5091		sink drain		2012	United States	United States						Human, Homo sapiens
1333851.3	Enterobacter cloacae ECNIH3	1333851	Complete	ECNIH3				MLST.Enterobacter_cloacae.97				2014-09-09T00:00:00Z	-	PRJNA202894	SAMN02713683	GCA_000750225.1		CP008897.1,CP008901.1,CP008898.1,CP008900.1,CP008899.1	NZ_CP008897.1,NZ_CP008898.1,NZ_CP008899.1,NZ_CP008900.1,NZ_CP008901.1	NISC		Pacific Biosciences RS II	170x	HGAP v. 2	1	1	5	5061388	545891	4695	4559		tracheal aspirate		2011	United States	United States						Human, Homo sapiens
1333852.3	Klebsiella oxytoca KONIH1	1333852	Complete	KONIH1				MLST.Klebsiella_oxytoca.202				2014-06-27T00:00:00Z	-	PRJNA202895	SAMN02786843	GCA_000714655.1		CP008788.1,CP008790.1,CP008789.1,CP008791.1	NZ_CP008788.1,NZ_CP008789.1,NZ_CP008790.1,NZ_CP008791.1	NISC		Pacific Biosciences RS II	136x	HGAP v. 2	1	1	4	6684898	556381	6374	6155		perirectal swab		2012	United States	United States						Human, Homo sapiens
133448.4	Citrobacter youngae strain L6	133448	Complete	L6				MLST.Citrobacter_freundii.198				2018-06-18T00:00:00Z		PRJNA390214	SAMN07206908	GCA_003255895.1		CP021963		Korea Food Research Institute		PacBio	112.0x	HGAP v. 3.0	1		1	4945156	51902527	4799	4716		infant feces		2016-09-29	South Korea	South Korea: Bundang
133448.8	Citrobacter youngae strain NCTC13709	133448	Complete	NCTC13709	not available: to be reported later			MLST.Citrobacter_freundii.348		NCTC:13709		2018-12-19T00:00:00Z		PRJEB6403	SAMEA103980411	GCA_900638065.1		LR134485		SC					1		1	4867355	51796963	4884	4655		Meat Scraps		1900/1993	USA	USA: South Carolina
1334564.4	Serratia marcescens SM39	1334564	Complete	SM39								2014-01-10T00:00:00Z	25070509	PRJDB1121	-	GCA_000828775.1		AP013063.1,AP013064.1,AP013065.1	NZ_AP013063.1,NZ_AP013065.1,NZ_AP013064.1	Frontier Science Research Center, University of Miyazaki		Sanger	12.6x	phred/phrap/consed package	3	2	3	5326023	59.74	4960	4993
1335916.3	Escherichia coli LY180	1335916	Complete	LY180				MLST.Escherichia_coli_1.1079,MLST.Escherichia_coli_2.360				2013-09-18T00:00:00Z		PRJNA203308	SAMN02604176	GCA_000468515.1		CP006584.1	NC_022364.1	University of Florida	complete	Illumina GAIIx	80X	Geneious v. Pro 5.5.6	1		1	4835601	50.9	4660	4463		the widely used KO11 strain	derived from the widely used KO11 strain
134047.12	Salmonella enterica subsp. enterica serovar Bredeney strain NCTC6026	134047	Complete	NCTC6026				MLST.Salmonella_enterica.241				2018-06-17T00:00:00Z		PRJEB6403	SAMEA4028446	GCA_900478205.1		LS483481		SC					1		1	4627083	52160313	4578	4233
134047.14	Salmonella enterica subsp. enterica serovar Bredeney strain SA20114778WT	134047	Complete	SA20114778WT	Bredeney			MLST.Salmonella_enterica.241				2019-08-29T00:00:00Z		PRJNA560883	SAMN12603253	GCA_008124445.1		CP043222,CP043223,CP043224		National Microbiology Laboratory at Guelph		Illumina MiSeq and PacBio	324x	HGAP v. 3.1	1	2	3	5065985	5175165	5320	4935		turkey		2016-12-19
134287.3	secondary endosymbiont of Heteropsylla cubana	134287	Complete									2012-08-13T00:00:00Z	22821013	PRJNA165199	SAMN02604352	GCA_000287355.1		CP003547.1	NC_018420.1	Yale University	complete				1		1	1121596	28.9	589	576
1345701.6	Yersinia pestis 790	1345701	Complete	790				MLST.Yersinia_spp.79				2015-07-30T00:00:00Z		PRJNA208248	SAMN02769799	GCF_001188675.1	SRR1283863,SRR1283865,SRR1297151	CP006806,CP006807,CP006808		Los Alamos National Laboratory		Illumina GAii; Roche 454	56.2X;32X	Velvet v. 1.0.13; Newbler v.		2	3	4781906	47.64	4611	4242					Kyrgyzstan	Kyrgyzstan
1345702.11	Yersinia pestis 2944	1345702	Complete	2944				MLST.Yersinia_spp.79				2015-07-30T00:00:00Z		PRJNA208249	SAMN03941711	GCF_001188815.1		CP006792,CP006791,CP006790,CP006793	NZ_CP006792.1,NZ_CP006791.1,NZ_CP006790.1,NZ_CP006793.1	Los Alamos National Laboratory		Illumina GAii; Roche 454	68.8; 23.4	Velvet v. 1.1.05; Newbler v.	1	3	4	4672740	47.59	4526	4153					Russia	Russia: Kabardino-Balkaria
1345703.9	Yersinia pestis 1412	1345703	Complete	1412				MLST.Yersinia_spp.79				2015-07-30T00:00:00Z		PRJNA208250	SAMN03782999	GCF_001188695.1		CP006783,CP006780,CP006779	NZ_CP006783.1,NZ_CP006780.1,NZ_CP006779.1	Los Alamos National Laboratory		Roche 454 FLX Titanium; Illumina GA IIX	34.1x; 169.7x	Newbler v. 2.3-PreRelease-6/30/2009;	1	2	3	4733482	47.71	4563	4232					Georgia	Georgia: Ninotsminda
1345704.8	Yersinia pestis 1413	1345704	Complete	1413				MLST.Yersinia_spp.79				2015-07-30T00:00:00Z		PRJNA208251	SAMN03783058	GCF_001188935.1		CP006762,CP006761,CP006760	NZ_CP006762.1,NZ_CP006761.1,NZ_CP006760.1	Los Alamos National Laboratory		Illumina Roche 454	150.2x	Newbler v. 2.3-PreRelease-6/30/2009;	1	2	3	4736923	47.72	4575	4231					Georgia	Georgia: Ninotsminda
1345705.8	Yersinia pestis 1522	1345705	Complete	1522				MLST.Yersinia_spp.79				2015-07-30T00:00:00Z		PRJNA208252	SAMN03783057	GCF_001188715.1		CP006758,CP006757,CP006756	NZ_CP006758.1,NZ_CP006757.1,NZ_CP006756.1	Los Alamos National Laboratory		Illumina Roche 454	1022x	Velvet v. 1.0.13; Newbler v.	1	2	3	4738644	47.71	4578	4237					Armenia	Armenia: Shirak Province
1345706.3	Yersinia pestis 3067	1345706	Complete	3067				MLST.Yersinia_spp.79				2015-07-30T00:00:00Z		PRJNA208254	SAMN03943655	GCF_001188795.1		CP006754,CP006753,CP006752	NZ_CP006754.1,NZ_CP006753.1,NZ_CP006752.1	Los Alamos National Laboratory		Illumina Roche 454	158.4x	Velvet v. 1.0.13; Newbler v.	1	2	3	4736090	47.71	4556	4230			isolated in the Republic of Georgia		Georgia	Georgia: Ninotsminda
1345707.6	Yersinia pestis 3770	1345707	Complete	3770				MLST.Yersinia_spp.79				2015-07-30T00:00:00Z		PRJNA208257	SAMN03943654	GCF_001188775.1		CP006751,CP006750,CP006749	NZ_CP006751.1,NZ_CP006750.1,NZ_CP006749.1	Los Alamos National Laboratory		Illumina Roche 454	84.9X	Velvet v. 1.0.13; Newbler v.	1	2	3	4735667	47.72	4578	4231					Georgia	Georgia: Ninotsminda
1345708.6	Yersinia pestis 8787	1345708	Complete	8787				MLST.Yersinia_spp.79				2015-07-30T00:00:00Z		PRJNA208258	SAMN03943569	GCF_001188755.1		CP006748,CP006747,CP006746	NZ_CP006748.1,NZ_CP006747.1,NZ_CP006746.1	Los Alamos National Laboratory		Illumina Roche 454	152x	Velvet v. 1.0.13; Newbler v.	1	2	3	4675987	47.73	4530	4174					Georgia	Georgia: Ninotsminda
1345710.7	Yersinia pestis 1045	1345710	Complete	1045				MLST.Yersinia_spp.79				2015-07-30T00:00:00Z		PRJNA208260	SAMN03943674	GCF_001188735.1		CP006794,CP006795,CP006797,CP006796		Los Alamos National Laboratory		Illumina GAii; Roche 454	57.2;23.5	Velvet v. 1.1.05; Newbler v. 2.6; Parallel		3	4	4684080	47.6	4576	4169			isolated in the Republic of Azerbaijan		Azerbaijan	Azerbaijan: Apsheron Pen.
1346614.3	Serratia liquefaciens ATCC 27592	1346614	Complete	ATCC 27592						ATCC 27592		2013-07-11T00:00:00Z		PRJNA208332	SAMN02604177	GCA_000422085.1		CP006252.1,CP006253.1	NC_021741.1,NC_021742.1	University of Florida	complete	PacBio HGAP	127X	Celera Assembler v. 7.0	1	1	2	5282719	553766	4845	4894
1348660.3	Serratia plymuthica S13	1348660	Complete	S13								2013-07-05T00:00:00Z		PRJNA209109	SAMN02603297	GCA_000438825.1		CP006566.1	NC_021659.1	Graz University of Technology	complete	454	35X	Newbler v. 2.6	1		1	5467306	56.2	5026	4991		Styrian pumpkin anthrosphere
1354030.3	Enterobacter cloacae P101	1354030	Complete	P101				MLST.Enterobacter_cloacae.735				2013-12-31T00:00:00Z		PRJNA210654	SAMN02641647	GCA_000512375.1		CP006580.1	NZ_CP006580.1	Washington State University	complete	PacBio		SMRT Analysis (HGAP) v. 2.0.0	1		1	5369929	54.4	5163	5135
1354304.4	Xenorhabdus poinarii G6	1354304	Complete	G6								2015-03-07T00:00:00Z		PRJEB4254	SAMEA3283114	GCF_000968175.1		FO704551	NZ_FO704551.1	Genoscope CEA					1		1	3659523	44.55	3815	3683
1355100.3	Escherichia coli JJ1886	1355100	Complete	JJ1886				MLST.Escherichia_coli_1.131				2013-10-29T00:00:00Z	24309736	PRJNA218163	SAMN02603887	GCA_000493755.1		CP006784.1,CP006789.1,CP006785.1,CP006788.1,CP006786.1,CP006787.1	NC_022648.1,NC_022651.1,NC_022661.1,NC_022650.1,NC_022649.1,NC_022662.1	Statens Serum Institut	complete	454; Illumina; PacBio	50x	MIRA v. 3.9.9; ABySS v. 1.3.4; PBJelly v.	1	4	6	5308284	507667	5323	5049		Patient		2007	United States	United States						Human, Homo sapiens			fatal urosepsis
1355101.3	Escherichia coli JJ1887	1355101	Complete	JJ1887				MLST.Escherichia_coli_1.131				2016-03-17T00:00:00Z		PRJNA311313	SAMN04481707	GCF_001593565.1		CP014316,CP014317,CP014318,CP014319,CP014321,CP014320	NZ_CP014316.1,NZ_CP014317.1,NZ_CP014318.1,NZ_CP014319.1,NZ_CP014321.1,NZ_CP014320.1	Translational Genomics Research Institute		PacBio	118X	HGAP v. 3	1	5	6	5331521	50.8	5540	5273			is from a nearly identical strain	2007	United States	United States						Human, Homo sapiens			D014552
1358422.3	Escherichia coli PCN061	1358422	Complete	PCN061				MLST.Escherichia_coli_1.46,MLST.Escherichia_coli_2.398				2015-10-01T00:00:00Z	26391348	PRJNA211971	SAMN03765122	GCF_001029125.1		CP006636,CP006637,CP006638,CP006639,CP006640,CP006641,CP006642	NZ_CP006636.1,NZ_CP006637.1,NZ_CP006638.1,NZ_CP006639.1,NZ_CP006640.1,NZ_CP006641.1,NZ_CP006642.1	Huazhong Agricultural University		454	33X	Newbler v. 2.3	1	6	7	4901825	50.8	5032	4843
137545.6	Serratia quinivorans strain NCTC13188	137545	Complete	NCTC13188	not available: to be reported later					NCTC:13188		2018-12-19T00:00:00Z		PRJEB6403	SAMEA104200687	GCA_900638135.1		LR134494		SC					1		1	5376744	5505847	5081	4905		not available: to be reported later		1900/2007														host_health_state:not available: to be reported later
137545.8	Serratia quinivorans strain PKL:12	137545	Complete	PKL:12								2019-04-07T00:00:00Z		PRJNA529964	SAMN11289602	GCA_004684265.1		CP038467		CSIR-Institute of Himalayan Bioresource Technology		PacBio RS	90.0x	HGAP v. 3	1		1	5292949	5513503	5045	4851		rhizospheric soil of Picrorrhiza kurroa plant		2015-09-01	India	India:Lahaul-Spiti			3900 m	15 cm
138072.39	Candidatus Hamiltonella defensa strain A2C	138072	Complete	A2C								2017-11-16T00:00:00Z		PRJNA345370	SAMN05859939	GCA_002777195.1		CP017606,CP017607,CP017608,CP017609		University of Georgia		PacBio	600.0x	Hierarchical Genome Assembly Process v.	1	3	4	2204294	40.96	2514	2114		Cell culture		2016-07	United States	United States						Acyrthosiphon pisum
138072.40	Candidatus Hamiltonella defensa strain AS3	138072	Complete	AS3								2017-11-16T00:00:00Z		PRJNA345370	SAMN05859940	GCA_002777215.1		CP017610,CP017611,CP017612		University of Georgia		PacBio	600.0x	Hierarchical Genome Assembly Process v.	1	2	3	2261835	41.09	2617	2172		Cell culture		2016-07	United States	United States						Acyrthosiphon pisum
138072.41	Candidatus Hamiltonella defensa strain ZA17	138072	Complete	ZA17								2017-11-16T00:00:00Z		PRJNA345370	SAMN05859941	GCA_002777235.1		CP017613,CP017614,CP017615,CP017616		University of Georgia		PacBio	600.0x	Hierarchical Genome Assembly Process v.	1	3	4	2272646	40.83	2626	2148		Cell culture		2016-07	United States	United States						Acyrthosiphon pisum
138072.43	Candidatus Hamiltonella defensa strain 5D	138072	Complete	5D								2018-05-14T00:00:00Z		PRJNA388069	SAMN07168130			CP021663,CP021664,CP021665,CP021666,CP021667,CP021668		The University of Georgia		PacBio	427.0x	HGAP.3 v. 3	1	5	6	2265757	4074624	2878	2261				2016-04-01	United States	United States						Acyrthosiphon pisum
138072.44	Candidatus Hamiltonella defensa strain MI12	138072	Complete	MI12								2018-09-24T00:00:00Z		PRJNA398080	SAMN07500995			CP023987,CP023988,CP023989,CP023990		The University of Georgia		PacBio	800.0x	HGAP.3 v. 2.3	2	2	4	2253070	40894283	2800	2227				2017-01-01	United States	United States						Acyrthosiphon pisum
138074.5	Serratia symbiotica strain STs	138074	Complete	STs								2016-05-05T00:00:00Z		PRJEB10876	SAMEA3598224	GCA_900016775.1		LN890288		ICBIBE-UV					1		1	650317	20.87	501	492				2013-05-09								Aphid, Tuberolachnus salignus
1380908.3	Klebsiella pneumoniae JM45	1380908	Complete	JM45				MLST.Klebsiella_pneumoniae.11				2013-08-12T00:00:00Z		PRJNA213804	SAMN02603607	GCA_000445405.1		CP006656.1,CP006657.1,CP006658.1	NC_022082.1,NC_022078.1,NC_022083.1	Microbiology Laboratory, Hangzhou Yuhang Hospital of Traditional Chinese Medicine, Hangzhou, PR China	complete	454	30X	Newbler v. 2.7	1	2	3	5603174	572405	5508	5141		72-year-old male with cerebral infarction after colon carcinoma resection	isolated another carbapenem-resistant K. pneumoniae strain and then performed bacteriological experiments, PCR and whole-genome sequencing	2010								Human, Homo sapiens
1382510.3	Salmonella bongori serovar 48:z41:-- str. RKS3044	1382510	Complete	RKS3044	serovar 48			MLST.Salmonella_enterica.62				2014-06-17T00:00:00Z	24928416	PRJNA214181	SAMN03081475	GCA_000709535.1		CP006692.1	NZ_CP006692.1	Harbin Medical University		Illumina (Platform HiSeq2000); SOLiD3	100X	SOAPdenovo v. 1.05; velvet v. 1.2.09	1		1	4394500	51.4	4238	3940
1382700.12	Escherichia coli PMV-1	1382700	Complete	PMV-1				MLST.Escherichia_coli_2.1				2013-09-18T00:00:00Z		PRJEB4437		GCF_000493595.2		HG428755,CBTO010000000,HG428756		ULB					1	3	4	5210927	50.74	5194	4843
1385755.3	Escherichia coli C321.deltaA	1385755	Complete	c321D				MLST.Escherichia_coli_1.10,MLST.Escherichia_coli_2.262				2013-10-18T00:00:00Z	24136966	PRJNA215084		GCA_000474035.1		CP006698.1	-	Church Lab, Department of Genetics, Harvard Medical School	complete				1		1	4643553	50.8	4545	4331
1385755.5	synthetic Escherichia coli C321.deltaA	1385755	Complete	C321.deltaA								2015-01-21T00:00:00Z	25607356	PRJNA272518	SAMN03283144	GCA_000826905.1		CP010455.1	-	Yale University					1		1	4650162	50.76	4491
1385755.6	synthetic Escherichia coli C321.deltaA	1385755	Complete	C321.deltaA								2015-01-21T00:00:00Z	25607356	PRJNA272520	SAMN03283190	GCA_000826925.1		CP010456.1	-	Yale University					1		1	4650152	50.76	4489
1386967.3	Salmonella enterica subsp. arizonae serovar 62:z36:- str. RKS2983	1386967	Complete	RKS2983	serovar 62							2014-09-22T00:00:00Z	-	PRJNA215272	SAMN03072812	GCA_000756465.1		CP006693.1	NZ_CP006693.1	Harbin Medical University		Illumina (PlatformHiSeq2000); SOLiD3	100X	SOAPdenovo v. 1.05; velvet v. 1.2.09	1		1	4574846	51.47	4561	4188				1985	United States	USA:California
1392499.4	Klebsiella pneumoniae subsp. pneumoniae 1158	1392499	Complete	1158	serovar K2			MLST.Klebsiella_pneumoniae.65				2015-01-06T00:00:00Z	-	PRJNA217288	SAMN03097203	GCA_000814805.1		CP006722.1	NZ_CP006722.1	National Chung Hsing University		454 GS Junior; Illumina Miseq; Sanger ABI	18X; 213X	CLC genomic workbench v. 5.5	1		1	5341039	57.23	4983	4989				2002-04-01	Taiwan	Taiwan						Human, Homo sapiens
1392500.3	Klebsiella pneumoniae HK787	1392500	Complete	HK787				MLST.Klebsiella_pneumoniae.86				2015-01-02T00:00:00Z	-	PRJNA217289	SAMN03274239	GCA_000813205.1		CP006738.1	NZ_CP006738.1	National Health Research Institutes		454 GS Junior; ABI3730; Illulmina Miseq	23X (454)	Newbler v. 2.7	1		1	5329385	57.49	5007	5017
1392854.3	Escherichia coli M8	1392854	Complete	M8				MLST.Escherichia_coli_1.2484				2018-08-30T00:00:00Z		PRJNA376689	SAMN06445833	GCA_003586045.1		CP019953,CP019954,CP019955,CP019956		NIHS		Illumina; Sanger	12.0x	Newbler v. 2.9 (20130529_1641);	1	3	4	5279597	50597538	5561	5475		ob/ob mice		2012-07-12	Switzerland	Switzerland					env_biome:host associated	Mus musculus C57Bl/6J
1399029.3	Salmonella enterica subsp. enterica serovar Anatum str. CFSAN003961	1399029	Complete	CFSAN003961	Anatum							2019-06-30T00:00:00Z		PRJNA186035	SAMN02352684	GCA_006517155.1		CP041183		Center for Food Safety and Applied Nutrition		PacBio	259x	HGAP v. 3	1		1	4752859	5217746	4902	4536		papaya		2011-07-12		Mexico
1399047.3	Salmonella enterica subsp. enterica serovar Senftenberg str. CFSAN004025	1399047	Complete	CFSAN004025	Senftenberg			MLST.Salmonella_enterica.14				2019-04-17T00:00:00Z		PRJNA218682	SAMN02352702	GCA_004798785.1		CP039270,CP039271,CP039272,CP039273,CP039274,CP039275,CP039276		FDA		Illumina MiSeq; Oxford Nanopore MiniION	100.0x	unicycler v. 0.4.7	1	6	7	5275193	51600594	5552	5186		fish meal		2003-07-03		Mexico
1401087.6	Dickeya aquatica strain 174/2	1401087	Complete	174/2							Yes	2018-08-06T00:00:00Z		PRJEB15300	SAMEA4416159	GCA_900095885.1		LT615367		UCBL					1		1	4501560	5356221	4546	4079
1401254.3	Serratia marcescens SMB2099 strain SMB2099	1401254	Complete	SMB2099								2017-01-05T00:00:00Z		PRJEB4597	SAMEA3865280			HG738868		JLU					1		1	5123091	60.05	4864	4715		clinical isolate
1401659.3	Cronobacter sakazakii CMCC 45402	1401659	Complete	45402				MLST.Cronobacter_spp.7				2013-12-09T00:00:00Z		PRJNA217377	SAMN02641531	GCA_000504545.1		CP006731.1,CP006733.1,CP006732.1	NC_023032.1,NC_023025.1,NC_023024.1	the National Institutes for food and drug Control,China	complete	Illumina IIx; 454 GS FLX+; ABI 3730	359x; 24.7x	Newbler v. 2.3; consed v. 20.0	1	2	3	4559945	568314	4268	4313		milk			China	China
1401688.5	Escherichia coli APEC O18 strain APEC O18	1401688	Complete	APEC O18	serovar fully			MLST.Escherichia_coli_1.95,MLST.Escherichia_coli_2.1				2016-06-12T00:00:00Z		PRJNA219414	SAMN03761813			CP006830		Iowa State University		454; Illumina		Newbler v. 2.7; Velvet v. 1.1; ELANDv2e v.	1		1	5006568	50.7	4961	4581		pericardium/lung	isolated from the pericardium/lung of a chicken		United States	United States						Chicken, Gallus gallus
1403831.3	Escherichia coli str. K-12 substr. MC4100	1403831	Complete	K-12				MLST.Escherichia_coli_1.10,MLST.Escherichia_coli_2.2				2013-11-05T00:00:00Z		PRJEB4621	SAMEA3138816	GCA_000499485.1		HG738867.1	NZ_HG738867.1	EVOECOGENKIEL	complete				1		1	4527247	50.8	4378	4026
1406314.3	Klebsiella pneumoniae subsp. pneumoniae PittNDM01	1406314	Complete	PittNDM01				MLST.Klebsiella_pneumoniae.14				2014-07-24T00:00:00Z	25070096	PRJNA221868	SAMN03081487	GCA_000733255.1		CP006798.1,CP006800.1,CP006802.1,CP006801.1,CP006799.1	NZ_CP006798.1,NZ_CP006799.1,NZ_CP006800.1,NZ_CP006801.1,NZ_CP006802.1	University of Pittsburgh		PacBio	333	SMRT Pipe v. v2.0.1	1	1	5	5812304	567812	5452	5420		urine			United States	United States
1406860.5	Salmonella enterica subsp. enterica serovar Agona str. 24249	1406860	Complete	24249	Agona			MLST.Salmonella_enterica.13				2014-03-04T00:00:00Z	24459278	PRJNA222376	SAMN02641385	GCF_000503845.1		CP006876	NC_022991.1	University College Dublin		Sanger dideoxy sequencing; 454	30x	Newbler v. 2.6	1		1	4762840	52.11	4774	4342
1410383.3	symbiont bacterium UwTKB of Urostylis westwoodii	1410383	Complete	UwTKB								2014-09-19T00:00:00Z	-	PRJDB1515	-	GCA_000828815.1		AP014521.1	NZ_AP014521.1	National Institute for Basic Biology		HiSeq 2000	3000X	Velvet assembler v. 1.2.07	1		1	708439	25.07	643	614		Midgut of Urostylis westwoodii			Japan	Japan: Ibaraki						Urostylis westwoodii
1411691.4	Escherichia coli K-12 GM4792	1411691	Complete	K12				MLST.Escherichia_coli_1.10,MLST.Escherichia_coli_2.2				2015-06-05T00:00:00Z		PRJNA224130	SAMN02404591	GCF_001020945.1	SRR2537294,SRR2596368,SRR2619692,SRR2619693	CP011342		College of Life Sciences, Beijing Normal University		Illumina HiSeq	370x	ALLPATHS-LG v. 42411	1		1	4622332	50.81	4504	3552
1412451.3	Salmonella enterica subsp. enterica serovar Enteritidis str. EC20110223	1412451	Complete	enteritidis	serovar enteritidis			MLST.Salmonella_enterica.11				2014-04-01T00:00:00Z	24786953	PRJNA219482	SAMN02384165	GCA_000623175.1	SRR1183741,SRR1183975	CP007266.1	-	LFZ		454; Illumina		MIRA v. 4.0	1		1	4771577	52.2	4713	4429		Human- mung bean-Outbreak		2005	Canada	Canada: Ontario						Human, Homo sapiens
1412452.3	Salmonella enterica subsp. enterica serovar Enteritidis str. SA19992322	1412452	Complete	enteritidis	serovar enteritidis			MLST.Salmonella_enterica.11				2014-04-01T00:00:00Z	24786953	PRJNA219482	SAMN02384169	GCA_000623455.1	SRR1183745	CP007291.1	-	LFZ		Illumina		MIRA v. 4.0	1		1	4685855	52.1	4599	4327		Human-Stool		1998	Canada	Canada: Quebec						Human, Homo sapiens
1412453.3	Salmonella enterica subsp. enterica serovar Enteritidis str. EC20090641	1412453	Complete	enteritidis	serovar enteritidis			MLST.Salmonella_enterica.11				2014-04-02T00:00:00Z	24786953	PRJNA219482	SAMN02384172	GCA_000626275.1	SRR1183748,SRR1183981	CP007249.1	-	LFZ					1		1	4714279	52.2	4617	4375		chicken-abbatoir-Sporadic		2008	Canada	Canada: Alberta
1412454.3	Salmonella enterica subsp. enterica serovar Enteritidis str. EC20090698	1412454	Complete	enteritidis	serovar enteritidis			MLST.Salmonella_enterica.11				2014-04-02T00:00:00Z	24786953	PRJNA219482	SAMN02384173	GCA_000626255.1	SRR1183749,SRR1183982	CP007248.1	NZ_CP007248.1	LFZ					1		1	4680996	52.2	4581	4332		chicken-abbatoir-Sporadic		2008	Canada	Canada: Alberta
1412455.3	Salmonella enterica subsp. enterica serovar Enteritidis str. EC20110221	1412455	Complete	enteritidis	serovar enteritidis			MLST.Salmonella_enterica.11				2014-04-02T00:00:00Z	24786953	PRJNA219482	SAMN02384174	GCA_000626235.1	SRR1183750,SRR1183983	CP007247.1	NZ_CP007247.1	LFZ					1		1	4709033	52.2	4609	4372		Food- mung bean-Outbreak		2005	Canada	Canada: Ontario
1412456.3	Salmonella enterica subsp. enterica serovar Enteritidis str. EC20110222	1412456	Complete	enteritidis	serovar enteritidis			MLST.Salmonella_enterica.11				2014-04-01T00:00:00Z	24786953	PRJNA219482	SAMN02384175	GCA_000624275.1	SRR1183751	CP007323.1	-	LFZ		Illumina		MIRA v. 4.0	1		1	4686121	52.2	4536	4288		Food- mung bean-Outbreak		2005	Canada	Canada: Ontario
1412457.3	Salmonella enterica subsp. enterica serovar Enteritidis str. EC20100101	1412457	Complete	enteritidis	serovar enteritidis							2014-04-02T00:00:00Z	24786953	PRJNA219482	SAMN02384178	GCA_000626215.1	SRR1183754,SRR1183986	CP007246.1	NZ_CP007246.1	LFZ					1		1	4654156	52.2	4557	4303		chicken		2009	Canada	Canada: Ontario
1412458.3	Salmonella enterica subsp. enterica serovar Enteritidis str. EC20100103	1412458	Complete	enteritidis	serovar enteritidis			MLST.Salmonella_enterica.11				2014-04-01T00:00:00Z	24786953	PRJNA219482	SAMN02384179	GCA_000626115.1	SRR1183755,SRR1183987	CP007420.1	-	LFZ		454; Illumina		MIRA v. 4.0	1		1	4735383	52.2	4677	4402		chicken		2009	Canada	Canada: Ontario
1412459.3	Salmonella enterica subsp. enterica serovar Enteritidis str. EC20090193	1412459	Complete	enteritidis	serovar enteritidis			MLST.Salmonella_enterica.11				2014-04-01T00:00:00Z	24786953	PRJNA219482	SAMN02384180	GCA_000623775.1	SRR1183756,SRR1183988	CP007321.1	-	LFZ		454; Illumina		MIRA v. 4.0	1		1	4774402	52.1	4716	4371		chicken		2008	Canada	Canada: Ontario
1412460.3	Salmonella enterica subsp. enterica serovar Enteritidis str. EC20090135	1412460	Complete	enteritidis	serovar enteritidis			MLST.Salmonella_enterica.11				2014-04-01T00:00:00Z	24786953	PRJNA219482	SAMN02384181	GCA_000623755.1	SRR1183757,SRR1183989	CP007320.1	-	LFZ		454; Illumina		MIRA v. 4.0	1		1	4771194	52.2	4713	4368		chicken		2008	Canada	Canada: Ontario
1412461.3	Salmonella enterica subsp. enterica serovar Enteritidis str. EC20090332	1412461	Complete	enteritidis	serovar enteritidis			MLST.Salmonella_enterica.11				2014-04-01T00:00:00Z	24786953	PRJNA219482	SAMN02384182	GCA_000623795.1	SRR1183758,SRR1183990	CP007322.1	-	LFZ		454; Illumina		MIRA v. 4.0	1		1	4785193	52.2	4734	4381		chicken		2008	Canada	Canada: Ontario
1412462.3	Salmonella enterica subsp. enterica serovar Enteritidis str. EC20090531	1412462	Complete	enteritidis	serovar enteritidis			MLST.Salmonella_enterica.11				2014-04-01T00:00:00Z	24786953	PRJNA219482	SAMN02384183	GCA_000626155.1	SRR1183759,SRR1183991	CP007422.1	-	LFZ		454; Illumina		MIRA v. 4.0	1		1	4734890	52.2	4679	4402		chicken		2009	Canada	Canada: Ontario
1412463.3	Salmonella enterica subsp. enterica serovar Enteritidis str. EC20090884	1412463	Complete	enteritidis	serovar enteritidis			MLST.Salmonella_enterica.11				2014-04-01T00:00:00Z	24786953	PRJNA219482	SAMN02384184	GCA_000626135.1	SRR1183760,SRR1183992	CP007421.1	-	LFZ		454; Illumina		MIRA v. 4.0	1		1	4760449	52.1	4714	4441		chicken		2009	Canada	Canada: Ontario
1412464.3	Salmonella enterica subsp. enterica serovar Enteritidis str. EC20100130	1412464	Complete	EC20100130				MLST.Salmonella_enterica.11				2014-05-14T00:00:00Z	24786953	PRJNA219482	SAMN02384185	GCF_000831045.1	SRR1183761,SRR1183993	CP007358		LFZ		454; Illumina		MIRA v. 4.0	1		1	4773474	52.15	4824	4372		chicken		2009	Canada	Canada: Ontario
1412465.3	Salmonella enterica subsp. enterica serovar Enteritidis str. EC20100134	1412465	Complete	EC20100134				MLST.Salmonella_enterica.11				2014-05-14T00:00:00Z	24786953	PRJNA219482	SAMN02384186	GCF_000831025.1	SRR1183762,SRR1183994	CP007359		LFZ		454; Illumina		MIRA v. 4.0	1		1	4766248	52.15	4819	4365		chicken		2009	Canada	Canada: Ontario
1412466.3	Salmonella enterica subsp. enterica serovar Enteritidis str. EC20120002	1412466	Complete	enteritidis	serovar enteritidis			MLST.Salmonella_enterica.11				2014-04-01T00:00:00Z	24786953	PRJNA219482	SAMN02384187	GCA_000624395.1	SRR1183763,SRR1183995	CP007329.1	-	LFZ		454; Illumina		MIRA v. 4.0	1		1	4733557	52.1	4701	4421		Broiler		2010	Canada	Canada: Ontario
1412467.3	Salmonella enterica subsp. enterica serovar Enteritidis str. EC20120003	1412467	Complete	enteritidis	serovar enteritidis			MLST.Salmonella_enterica.11				2014-04-01T00:00:00Z	24786953	PRJNA219482	SAMN02384188	GCA_000624415.1	SRR1183764,SRR1183996	CP007330.1	-	LFZ		454; Illumina		MIRA v. 4.0	1		1	4730655	52.2	4684	4405		Cattle		2005	Canada	Canada: Ontario
1412468.3	Salmonella enterica subsp. enterica serovar Enteritidis str. EC20120005	1412468	Complete	enteritidis	serovar enteritidis			MLST.Salmonella_enterica.11				2014-04-01T00:00:00Z	24786953	PRJNA219482	SAMN02384189	GCA_000623195.1	SRR1183765,SRR1183997	CP007267.1	-	LFZ		454; Illumina		MIRA v. 4.0	1		1	4767675	52.1	4725	4446		Broiler		2011	Canada	Canada: Ontario
1412469.3	Salmonella enterica subsp. enterica serovar Enteritidis str. EC20120007	1412469	Complete	enteritidis	serovar enteritidis			MLST.Salmonella_enterica.11				2014-04-01T00:00:00Z	24786953	PRJNA219482	SAMN02384190	GCA_000624435.1	SRR1183766,SRR1183998	CP007331.1	-	LFZ		454; Illumina		MIRA v. 4.0	1		1	4744525	52.1	4707	4436		Broiler		2011	Canada	Canada: Ontario
1412470.3	Salmonella enterica subsp. enterica serovar Enteritidis str. EC20120008	1412470	Complete	enteritidis	serovar enteritidis			MLST.Salmonella_enterica.11				2014-04-02T00:00:00Z	24786953	PRJNA219482	SAMN02384191	GCA_000626195.1	SRR1183767,SRR1183999	CP007245.1	NZ_CP007245.1	LFZ					1		1	4711924	52.2	4622	4346		Reptile		2006	Canada	Canada: Ontario
1412472.3	Salmonella enterica subsp. enterica serovar Enteritidis str. SA19980677	1412472	Complete	enteritidis	serovar enteritidis			MLST.Salmonella_enterica.11				2014-04-01T00:00:00Z	24786953	PRJNA219482	SAMN02384193	GCA_000623715.1	SRR1183769	CP007285.1	-	LFZ		Illumina		MIRA v. 4.0	1		1	4685850	52.1	4603	4278		Animal - Chicken-Environment swab		1998	Canada	Canada: Quebec
1412473.3	Salmonella enterica subsp. enterica serovar Enteritidis str. SA19970510	1412473	Complete	enteritidis	serovar enteritidis			MLST.Salmonella_enterica.11				2014-04-01T00:00:00Z	24786953	PRJNA219482	SAMN02384194	GCA_000623655.1	SRR1183770	CP007282.1	-	LFZ		Illumina		MIRA v. 4.0	1		1	4685849	52.1	4581	4334		Animal - Chicken-Environment swab		1997	Canada	Canada: Quebec
1412474.3	Salmonella enterica subsp. enterica serovar Enteritidis str. SA19970769	1412474	Complete	enteritidis	serovar enteritidis			MLST.Salmonella_enterica.11				2014-04-01T00:00:00Z	24786953	PRJNA219482	SAMN02384195	GCA_000623675.1	SRR1183771	CP007283.1	-	LFZ		Illumina		MIRA v. 4.0	1		1	4685849	52.1	4588	4301		Animal - Chicken-Egg		1997	Canada	Canada: Quebec
1412475.3	Salmonella enterica subsp. enterica serovar Enteritidis str. SA20093266	1412475	Complete	enteritidis	serovar enteritidis			MLST.Salmonella_enterica.11				2014-04-01T00:00:00Z	24786953	PRJNA219482	SAMN02384196	GCA_000623155.1	SRR1183772	CP007274.1	-	LFZ		Illumina		MIRA v. 4.0	1		1	4746767	52.2	4854	4182		Animal - Chicken-Feces		2009	Canada	Canada: Ontario
1412476.3	Salmonella enterica subsp. enterica serovar Enteritidis str. SA20094682	1412476	Complete	enteritidis	serovar enteritidis			MLST.Salmonella_enterica.11				2014-04-01T00:00:00Z	24786953	PRJNA219482	SAMN02384197	GCA_000625695.1	SRR1183773	CP007431.1	-	LFZ		Illumina		MIRA v. 4.0	1		1	4686043	52.1	4537	4174		Animal - Chicken-Cecum		2009	Canada	Canada: Manitoba
1412477.3	Salmonella enterica subsp. enterica serovar Enteritidis str. SA20084384	1412477	Complete	enteritidis	serovar enteritidis			MLST.Salmonella_enterica.11				2014-04-01T00:00:00Z	24786953	PRJNA219482	SAMN02384198	GCA_000623535.1	SRR1183774	CP007295.1	-	LFZ		Illumina		MIRA v. 4.0	1		1	4685723	52	4514	4121		Food		2008	Canada	Canada: Ontario
1412478.3	Salmonella enterica subsp. enterica serovar Enteritidis str. SA20084824	1412478	Complete	enteritidis	serovar enteritidis							2014-04-02T00:00:00Z	24786953	PRJNA219482	SAMN02384199	GCA_000626495.1	SRR1183775	CP007467.1	-	LFZ		Illumina		MIRA v. 4.0	1		1	4581495	52.2	4546	4224		Animal - Chicken-Fluff (hatchery)		2008	Canada	Canada: Ontario
1412479.3	Salmonella enterica subsp. enterica serovar Enteritidis str. SA20094177	1412479	Complete	enteritidis	serovar enteritidis							2014-04-02T00:00:00Z	24786953	PRJNA219482	SAMN02384200	GCA_000626515.1	SRR1183776	CP007468.1	-	LFZ		Illumina		MIRA v. 4.0	1		1	4654466	52.1	4634	4287		Food		2009	Canada	Canada: Ontario
1412480.3	Salmonella enterica subsp. enterica serovar Enteritidis str. SA20084644	1412480	Complete	enteritidis	serovar enteritidis			MLST.Salmonella_enterica.11				2014-04-02T00:00:00Z	24786953	PRJNA219482	SAMN02384201	GCA_000626475.1	SRR1183777	CP007466.1	-	LFZ		Illumina		MIRA v. 4.0	1		1	4572802	52.2	4535	4218		Animal - Avian		2008	Canada	Canada: Ontario
1412481.3	Salmonella enterica subsp. enterica serovar Enteritidis str. SA20100239	1412481	Complete	enteritidis	serovar enteritidis							2014-04-01T00:00:00Z	24786953	PRJNA219482	SAMN02384202	GCA_000625735.1	SRR1183778	CP007427.1	-	LFZ		Illumina		MIRA v. 4.0	1		1	4685695	49.6	2333	2200		Animal - Bovine-Liver		2010	Canada	Canada: Ontario
1412483.3	Salmonella enterica subsp. enterica serovar Enteritidis str. SA20121703	1412483	Complete	enteritidis	serovar enteritidis			MLST.Salmonella_enterica.11				2014-04-01T00:00:00Z	24786953	PRJNA219482	SAMN02384204	GCA_000624815.1	SRR1183780	CP007372.1	-	LFZ		Illumina		MIRA v. 4.0	1		1	4685863	52.1	4531	4276		Food		2012	Canada	Canada: Ontario
1412484.3	Salmonella enterica subsp. enterica serovar Enteritidis str. SA20094521	1412484	Complete	enteritidis	serovar enteritidis			MLST.Salmonella_enterica.11				2014-04-01T00:00:00Z	24786953	PRJNA219482	SAMN02384205	GCA_000624115.1	SRR1183781	CP007315.1	-	LFZ		Illumina		MIRA v. 4.0	1		1	4685855	52.1	4528	4257		Food		2009	Canada	Canada: British Columbia
1412485.3	Salmonella enterica subsp. enterica serovar Enteritidis str. SA19981522	1412485	Complete	enteritidis	serovar enteritidis			MLST.Salmonella_enterica.11				2014-04-01T00:00:00Z	24786953	PRJNA219482	SAMN02384206	GCA_000623735.1	SRR1183782	CP007286.1	-	LFZ		Illumina		MIRA v. 4.0	1		1	4685819	52.1	4588	4323		Animal - Avian-Environment swab		1998	Canada	Canada: Quebec
1412486.3	Salmonella enterica subsp. enterica serovar Enteritidis str. SA19981857	1412486	Complete	enteritidis	serovar enteritidis			MLST.Salmonella_enterica.11				2014-04-01T00:00:00Z	24786953	PRJNA219482	SAMN02384207	GCA_000623395.1	SRR1183783	CP007288.1	-	LFZ		Illumina		MIRA v. 4.0	1		1	4685839	52.1	4582	4328		Animal - Avian		1998	Canada	Canada: Quebec
1412487.3	Salmonella enterica subsp. enterica serovar Enteritidis str. SA19960848	1412487	Complete	enteritidis	serovar enteritidis			MLST.Salmonella_enterica.11				2014-04-01T00:00:00Z	24786953	PRJNA219482	SAMN02384208	GCA_000623615.1	SRR1183784	CP007280.1	-	LFZ		Illumina		MIRA v. 4.0	1		1	4685849	52.1	4579	4336		Animal - Chicken-Litter		1996	Canada	Canada: Ontario
1412488.3	Salmonella enterica subsp. enterica serovar Enteritidis str. SA20082034	1412488	Complete	enteritidis	serovar enteritidis							2014-04-01T00:00:00Z	24786953	PRJNA219482	SAMN02384209	GCA_000625855.1	SRR1183785	CP007425.1	-	LFZ		Illumina		MIRA v. 4.0	1		1	4683790	49.2	3288	2486		Environment - Litter/Manure		2008	Canada	Canada: Ontario
1412489.3	Salmonella enterica subsp. enterica serovar Enteritidis str. SA20085285	1412489	Complete	enteritidis	serovar enteritidis							2014-04-01T00:00:00Z	24786953	PRJNA219482	SAMN02384210	GCA_000625655.1	SRR1183786	CP007426.1	-	LFZ		Illumina		MIRA v. 4.0	1		1	4685152	48.5	2496	1852		Environment - Litter/Manure		2008	Canada	Canada: Ontario
1412490.3	Salmonella enterica subsp. enterica serovar Enteritidis str. SA20083636	1412490	Complete	enteritidis	serovar enteritidis			MLST.Salmonella_enterica.11				2014-04-01T00:00:00Z	24786953	PRJNA219482	SAMN02384211	GCA_000623515.1	SRR1183787	CP007294.1	-	LFZ		Illumina		MIRA v. 4.0	1		1	4685843	52.1	4583	4312		Environment - Litter/Manure		2008	Canada	Canada: Ontario
1412491.3	Salmonella enterica subsp. enterica serovar Enteritidis str. SA20094352	1412491	Complete	enteritidis	serovar enteritidis			MLST.Salmonella_enterica.11				2014-04-01T00:00:00Z	24786953	PRJNA219482	SAMN02384212	GCA_000624055.1	SRR1183788	CP007312.1	-	LFZ		Illumina		MIRA v. 4.0	1		1	4685848	52.1	4582	4337		Animal - Chicken broiler growers		2009	Canada	Canada: Ontario
1412492.3	Salmonella enterica subsp. enterica serovar Enteritidis str. SA20095440	1412492	Complete	enteritidis	serovar enteritidis							2014-04-01T00:00:00Z	24786953	PRJNA219482	SAMN02384213	GCA_000624255.1	SRR1183789	CP007319.1	-	LFZ		Illumina		MIRA v. 4.0	1		1	4685537	50.5	3582	2868		Animal - Chicken growers		2009	Canada	Canada: Ontario
1412493.3	Salmonella enterica subsp. enterica serovar Enteritidis str. SA19942384	1412493	Complete	enteritidis	serovar enteritidis			MLST.Salmonella_enterica.11				2014-04-01T00:00:00Z	24786953	PRJNA219482	SAMN02384214	GCA_000623575.1	SRR1183790	CP007278.1	-	LFZ		Illumina		MIRA v. 4.0	1		1	4685866	52.1	4530	4269		Food - Turkey		1994	Canada	Canada: Ontario
1412494.3	Salmonella enterica subsp. enterica serovar Enteritidis str. SA19943269	1412494	Complete	enteritidis	serovar enteritidis			MLST.Salmonella_enterica.11				2014-04-01T00:00:00Z	24786953	PRJNA219482	SAMN02384215	GCA_000623595.1	SRR1183791	CP007279.1	-	LFZ		Illumina		MIRA v. 4.0	1		1	4685795	52.1	4537	4273		Food - Turkey		1994	Canada	Canada: Ontario
1412495.3	Salmonella enterica subsp. enterica serovar Enteritidis str. SA20123395	1412495	Complete	enteritidis	serovar enteritidis			MLST.Salmonella_enterica.11				2014-04-01T00:00:00Z	24786953	PRJNA219482	SAMN02384216	GCA_000625995.1	SRR1183792	CP007417.1	-	LFZ		Illumina		MIRA v. 4.0	1		1	4685863	52.1	4533	4271		Animal - Rodent		2012	Canada	Canada: Alberta
1412496.3	Salmonella enterica subsp. enterica serovar Enteritidis str. SA19971331	1412496	Complete	enteritidis	serovar enteritidis			MLST.Salmonella_enterica.11				2014-04-01T00:00:00Z	24786953	PRJNA219482	SAMN02384217	GCA_000623695.1	SRR1183793	CP007284.1	-	LFZ		Illumina		MIRA v. 4.0	1		1	4685846	52.1	4531	4257		Animal - Avian		1997	Canada	Canada: British Columbia
1412497.3	Salmonella enterica subsp. enterica serovar Enteritidis str. SA19961622	1412497	Complete	enteritidis	serovar enteritidis			MLST.Salmonella_enterica.11				2014-04-01T00:00:00Z	24786953	PRJNA219482	SAMN02384218	GCA_000623635.1	SRR1183794	CP007281.1	-	LFZ		Illumina		MIRA v. 4.0	1		1	4685866	52.1	4518	4280		Animal - Avian		1996	Canada	Canada: British Columbia
1412498.3	Salmonella enterica subsp. enterica serovar Enteritidis str. SA19983126	1412498	Complete	enteritidis	serovar enteritidis			MLST.Salmonella_enterica.11				2014-04-01T00:00:00Z	24786953	PRJNA219482	SAMN02384219	GCA_000623435.1	SRR1183795	CP007290.1	-	LFZ		Illumina		MIRA v. 4.0	1		1	4685867	52.1	4534	4271		Animal - Chicken		1998	Canada	Canada: Ontario
1412499.3	Salmonella enterica subsp. enterica serovar Enteritidis str. SA19994216	1412499	Complete	enteritidis	serovar enteritidis							2014-04-01T00:00:00Z	24786953	PRJNA219482	SAMN02384220	GCA_000623475.1	SRR1183796	CP007292.1	-	LFZ		Illumina		MIRA v. 4.0	1		1	4685818	49.9	3794	2872		Animal - Porcine-Feces		1999	Canada	Canada: Alberta
1412500.3	Salmonella enterica subsp. enterica serovar Enteritidis str. SA19930684	1412500	Complete	enteritidis	serovar enteritidis			MLST.Salmonella_enterica.11				2014-04-01T00:00:00Z	24786953	PRJNA219482	SAMN02384221	GCA_000623555.1	SRR1183797	CP007277.1	-	LFZ		Illumina		MIRA v. 4.0	1		1	4685864	52.1	4540	4263		Animal - Chicken		1993	Canada	Canada: Ontario
1412501.3	Salmonella enterica subsp. enterica serovar Enteritidis str. SA19940857	1412501	Complete	enteritidis	serovar enteritidis			MLST.Salmonella_enterica.11				2014-04-02T00:00:00Z	24786953	PRJNA219482	SAMN02384222	GCA_000626455.1	SRR3203402,SRR3205728	CP007465.1	-	LFZ		Illumina		MIRA v. 4.0	1		1	4707072	52.1	4575	4214		Animal - Chicken-Environment swab		1994	Canada	Canada: Ontario
1412502.3	Salmonella enterica subsp. enterica serovar Enteritidis str. SA19982831	1412502	Complete	enteritidis	serovar enteritidis			MLST.Salmonella_enterica.11				2014-04-01T00:00:00Z	24786953	PRJNA219482	SAMN02384223	GCA_000623415.1	SRR1183799	CP007289.1	-	LFZ		Illumina		MIRA v. 4.0	1		1	4685790	52.1	4526	4265		Animal - Chicken-Environment swab		1998	Canada	Canada: Quebec
1412503.3	Salmonella enterica subsp. enterica serovar Enteritidis str. SA20094803	1412503	Complete	enteritidis	serovar enteritidis			MLST.Salmonella_enterica.11				2014-04-01T00:00:00Z	24786953	PRJNA219482	SAMN02384224	GCA_000624215.1	SRR1183800	CP007317.1	-	LFZ		Illumina		MIRA v. 4.0	1		1	4685863	52.1	4532	4257		Animal - Chicken-Fluff		2009	Canada	Canada: Ontario
1412504.3	Salmonella enterica subsp. enterica serovar Enteritidis str. SA20094350	1412504	Complete	enteritidis	serovar enteritidis			MLST.Salmonella_enterica.11				2014-04-02T00:00:00Z	24786953	PRJNA219482	SAMN02384225	GCA_000624035.1	SRR1183801	CP007311.1	-	LFZ		Illumina		MIRA v. 4.0	1		1	4685777	52.1	4531	4279		Animal - Chicken brooder		2009	Canada	Canada: Ontario
1412505.3	Salmonella enterica subsp. enterica serovar Enteritidis str. SA20094301	1412505	Complete	enteritidis	serovar enteritidis							2014-04-02T00:00:00Z	24786953	PRJNA219482	SAMN02384226	GCA_000626535.1	SRR1183802	CP007469.1	-	LFZ		Illumina		MIRA v. 4.0	1		1	4664600	52.1	4628	4297		Animal - Chicken-Fluff		2009	Canada	Canada: Newfoundland
1412506.3	Salmonella enterica subsp. enterica serovar Enteritidis str. SA20083456	1412506	Complete	enteritidis	serovar enteritidis			MLST.Salmonella_enterica.11				2014-04-01T00:00:00Z	24786953	PRJNA219482	SAMN02384227	GCA_000623495.1	SRR1183803	CP007293.1	-	LFZ		Illumina		MIRA v. 4.0	1		1	4685815	52.1	4517	4278		Animal - Chicken Broiler		2008	Canada	Canada: Ontario
1412507.3	Salmonella enterica subsp. enterica serovar Enteritidis str. SA20095309	1412507	Complete	enteritidis	serovar enteritidis			MLST.Salmonella_enterica.11				2014-04-01T00:00:00Z	24786953	PRJNA219482	SAMN02384228	GCA_000624235.1	SRR1183804	CP007318.1	-	LFZ		Illumina		MIRA v. 4.0	1		1	4685841	52.1	4530	4264		Environment - Water-River		2009	Canada	Canada: Ontario
1412508.3	Salmonella enterica subsp. enterica serovar Enteritidis str. SA20092320	1412508	Complete	enteritidis	serovar enteritidis			MLST.Salmonella_enterica.11				2014-04-01T00:00:00Z	24786953	PRJNA219482	SAMN02384229	GCA_000624195.1	SRR1183805	CP007334.1	-	LFZ		Illumina		MIRA v. 4.0	1		1	4752626	52.1	4941	4061		Animal - Chicken		2009
1412509.3	Salmonella enterica subsp. enterica serovar Enteritidis str. SA20093784	1412509	Complete	enteritidis	serovar enteritidis			MLST.Salmonella_enterica.11				2014-04-01T00:00:00Z	24786953	PRJNA219482	SAMN02384230	GCA_000623935.1	SRR1183806	CP007306.1	-	LFZ		Illumina		MIRA v. 4.0	1		1	4685869	52.1	4524	4278		Food		2009	Canada	Canada: British Columbia
1412510.3	Salmonella enterica subsp. enterica serovar Enteritidis str. SA20093977	1412510	Complete	enteritidis	serovar enteritidis			MLST.Salmonella_enterica.11				2014-04-02T00:00:00Z	24786953	PRJNA219482	SAMN02384231	GCA_000623995.1	SRR1183807	CP007309.1	-	LFZ		Illumina		MIRA v. 4.0	1		1	4685862	52.1	4518	4279		Animal - Chicken		2009	Canada	Canada: British Columbia
1412511.3	Salmonella enterica subsp. enterica serovar Enteritidis str. SA20093788	1412511	Complete	enteritidis	serovar enteritidis			MLST.Salmonella_enterica.11				2014-04-02T00:00:00Z	24786953	PRJNA219482	SAMN02384232	GCA_000623955.1	SRR1183808	CP007307.1	-	LFZ		Illumina		MIRA v. 4.0	1		1	4685871	52.1	4521	4276		Food		2009	Canada	Canada: British Columbia
1412512.3	Salmonella enterica subsp. enterica serovar Enteritidis str. SA20093430	1412512	Complete	enteritidis	serovar enteritidis			MLST.Salmonella_enterica.11				2014-04-01T00:00:00Z	24786953	PRJNA219482	SAMN02384233	GCA_000623875.1	SRR1183809	CP007303.1	-	LFZ		Illumina		MIRA v. 4.0	1		1	4685865	52.1	4531	4279		Animal - Chicken		2009	Canada	Canada: British Columbia
1412513.3	Salmonella enterica subsp. enterica serovar Enteritidis str. SA20090435	1412513	Complete	enteritidis	serovar enteritidis			MLST.Salmonella_enterica.11				2014-04-02T00:00:00Z	24786953	PRJNA219482	SAMN02384234	GCA_000625375.1	SRR1183810	CP007297.1	-	LFZ		Illumina		MIRA v. 4.0	1		1	4685774	52.1	4538	4265		Animal - Chicken		2008	Canada	Canada: British Columbia
1412514.3	Salmonella enterica subsp. enterica serovar Enteritidis str. SA20093421	1412514	Complete	enteritidis	serovar enteritidis			MLST.Salmonella_enterica.11				2014-04-01T00:00:00Z	24786953	PRJNA219482	SAMN02384235	GCA_000623855.1	SRR1183811	CP007302.1	-	LFZ		Illumina		MIRA v. 4.0	1		1	4685854	52.1	4520	4262		Animal - Chicken		2009	Canada	Canada: Ontario
1412515.3	Salmonella enterica subsp. enterica serovar Enteritidis str. SA20094389	1412515	Complete	enteritidis	serovar enteritidis			MLST.Salmonella_enterica.11				2014-04-01T00:00:00Z	24786953	PRJNA219482	SAMN02384236	GCA_000624095.1	SRR1183812	CP007314.1	-	LFZ		Illumina		MIRA v. 4.0	1		1	4685815	52.1	4530	4272		Food		2009	Canada	Canada: Ontario
1412516.3	Salmonella enterica subsp. enterica serovar Enteritidis str. SA20094383	1412516	Complete	enteritidis	serovar enteritidis			MLST.Salmonella_enterica.11				2014-04-01T00:00:00Z	24786953	PRJNA219482	SAMN02384237	GCA_000624075.1	SRR1183813	CP007313.1	-	LFZ		Illumina		MIRA v. 4.0	1		1	4685825	52.1	4518	4277		Food		2009	Canada	Canada: Ontario
1412517.3	Salmonella enterica subsp. enterica serovar Enteritidis str. SA20090419	1412517	Complete	enteritidis	serovar enteritidis							2014-04-02T00:00:00Z	24786953	PRJNA219482	SAMN02384238	GCA_000625355.1	SRR1183814	CP007296.1	-	LFZ		Illumina		MIRA v. 4.0	1		1	4685809	48.5	2454	1866		Animal - Chicken		2008	Canada	Canada: Ontario
1412518.3	Salmonella enterica subsp. enterica serovar Enteritidis str. SA20094642	1412518	Complete	enteritidis	serovar enteritidis			MLST.Salmonella_enterica.11				2014-04-01T00:00:00Z	24786953	PRJNA219482	SAMN02384239	GCA_000624135.1	SRR1183815	CP007316.1	-	LFZ		Illumina		MIRA v. 4.0	1		1	4685858	52.1	4537	4250		Animal - Chicken		2009	Canada	Canada: Quebec
1412519.3	Salmonella enterica subsp. enterica serovar Enteritidis str. SA20093950	1412519	Complete	enteritidis	serovar enteritidis			MLST.Salmonella_enterica.11				2014-04-02T00:00:00Z	24786953	PRJNA219482	SAMN02384240	GCA_000623975.1	SRR1183816	CP007308.1	-	LFZ		Illumina		MIRA v. 4.0	1		1	4685845	52.1	4523	4284		Food		2009	Canada	Canada: Saskatchewan
1412520.3	Salmonella enterica subsp. enterica serovar Enteritidis str. SA20093543	1412520	Complete	enteritidis	serovar enteritidis			MLST.Salmonella_enterica.11				2014-04-01T00:00:00Z	24786953	PRJNA219482	SAMN02384241	GCA_000623915.1	SRR1183817	CP007305.1	-	LFZ		Illumina		MIRA v. 4.0	1		1	4685872	52.1	4521	4278		Food		2009	Canada	Canada: Saskatchewan
1412521.3	Salmonella enterica subsp. enterica serovar Enteritidis str. SA20090877	1412521	Complete	enteritidis	serovar enteritidis							2014-04-01T00:00:00Z	24786953	PRJNA219482	SAMN02384242	GCA_000623815.1	SRR1183818	CP007300.1	-	LFZ		Illumina		MIRA v. 4.0	1		1	4685864	52.1	4522	4273		Food		2009	Canada	Canada: Saskatchewan
1412522.3	Salmonella enterica subsp. enterica serovar Enteritidis str. SA20093538	1412522	Complete	enteritidis	serovar enteritidis			MLST.Salmonella_enterica.11				2014-04-01T00:00:00Z	24786953	PRJNA219482	SAMN02384243	GCA_000623895.1	SRR1183819	CP007304.1	-	LFZ		Illumina		MIRA v. 4.0	1		1	4685869	52.1	4534	4278		Food		2009	Canada	Canada: Saskatchewan
1412523.3	Salmonella enterica subsp. enterica serovar Enteritidis str. SA20091739	1412523	Complete	enteritidis	serovar enteritidis			MLST.Salmonella_enterica.11				2014-04-01T00:00:00Z	24786953	PRJNA219482	SAMN02384244	GCA_000623835.1	SRR1183820	CP007301.1	-	LFZ		Illumina		MIRA v. 4.0	1		1	4685849	52.1	4528	4273		Food		2009	Canada	Canada: Saskatchewan
1412524.3	Salmonella enterica subsp. enterica serovar Enteritidis str. SA20094079	1412524	Complete	enteritidis	serovar enteritidis			MLST.Salmonella_enterica.11				2014-04-02T00:00:00Z	24786953	PRJNA219482	SAMN02384245	GCA_000624015.1	SRR1183821	CP007310.1	-	LFZ		Illumina		MIRA v. 4.0	1		1	4685874	52.1	4519	4283		Food		2009	Canada	Canada: Saskatchewan
1412525.3	Salmonella enterica subsp. enterica serovar Enteritidis str. EC20121541	1412525	Complete	enteritidis	serovar enteritidis							2014-04-01T00:00:00Z	24786953	PRJNA219482	SAMN02384246	GCA_000624715.1	SRR1183822	CP007367.1	-	LFZ		Illumina		MIRA v. 4.0	1		1	4685128	50	3118	2535		Food		2012	Canada	Canada: Ontario
1412526.3	Salmonella enterica subsp. enterica serovar Enteritidis str. EC20121825	1412526	Complete	enteritidis	serovar enteritidis			MLST.Salmonella_enterica.11				2014-04-02T00:00:00Z	24786953	PRJNA219482	SAMN02384247	GCA_000625275.1	SRR1183823	CP007382.1	-	LFZ		Illumina		MIRA v. 4.0	1		1	4685862	52.1	4520	4275		Food		2011	Canada	Canada: British Columbia
1412527.3	Salmonella enterica subsp. enterica serovar Enteritidis str. EC20121826	1412527	Complete	enteritidis	serovar enteritidis							2014-04-02T00:00:00Z	24786953	PRJNA219482	SAMN02384248	GCA_000625295.1	SRR1183824	CP007383.1	-	LFZ		Illumina		MIRA v. 4.0	1		1	4685864	52.1	4536	4262		Food		2011	Canada	Canada: British Columbia
1412528.3	Salmonella enterica subsp. enterica serovar Enteritidis str. EC20120213	1412528	Complete	enteritidis	serovar enteritidis							2014-04-01T00:00:00Z	24786953	PRJNA219482	SAMN02384249	GCA_000624455.1	SRR1183825	CP007344.1	-	LFZ		Illumina		MIRA v. 4.0	1		1	4684981	51.7	4404	3604		Food		2010	Canada	Canada: British Columbia
1412529.3	Salmonella enterica subsp. enterica serovar Enteritidis str. EC20120200	1412529	Complete	enteritidis	serovar enteritidis							2014-04-01T00:00:00Z	24786953	PRJNA219482	SAMN02384250	GCA_000626095.1	SRR1183826	CP007434.1	-	LFZ		Illumina		MIRA v. 4.0	1		1	4685833	51.9	4562	4012		Food		2010	Canada	Canada: Nova Scotia
1412531.3	Salmonella enterica subsp. enterica serovar Enteritidis str. EC20120963	1412531	Complete	enteritidis	serovar enteritidis			MLST.Salmonella_enterica.11				2014-04-02T00:00:00Z	24786953	PRJNA219482	SAMN02384252	GCA_000625175.1	SRR1183828	CP007377.1	-	LFZ		Illumina		MIRA v. 4.0	1		1	4685845	52.1	4535	4264		Food		2012	Canada	Canada: Ontario
1412532.3	Salmonella enterica subsp. enterica serovar Enteritidis str. EC20120776	1412532	Complete	enteritidis	serovar enteritidis			MLST.Salmonella_enterica.11				2014-04-02T00:00:00Z	24786953	PRJNA219482	SAMN02384253	GCA_000625075.1	SRR1183829	CP007406.1	-	LFZ		Illumina		MIRA v. 4.0	1		1	4685816	52.1	4529	4283		Food		2012	Canada	Canada: Ontario
1412533.3	Salmonella enterica subsp. enterica serovar Enteritidis str. EC20120775	1412533	Complete	enteritidis	serovar enteritidis			MLST.Salmonella_enterica.11				2014-04-02T00:00:00Z	24786953	PRJNA219482	SAMN02384254	GCA_000625055.1	SRR1183830	CP007405.1	-	LFZ		Illumina		MIRA v. 4.0	1		1	4685865	52.1	4523	4280		Food		2012	Canada	Canada: Ontario
1412534.3	Salmonella enterica subsp. enterica serovar Enteritidis str. EC20120685	1412534	Complete	enteritidis	serovar enteritidis							2014-04-02T00:00:00Z	24786953	PRJNA219482	SAMN02384255	GCA_000625535.1	SRR1183831	CP007339.1	-	LFZ		Illumina		MIRA v. 4.0	1		1	4685746	50.6	3681	2868		ANIMAL-chicken		2011	Canada	Canada: British Columbia
1412535.3	Salmonella enterica subsp. enterica serovar Enteritidis str. EC20111576	1412535	Complete	enteritidis	serovar enteritidis			MLST.Salmonella_enterica.11				2014-04-01T00:00:00Z	24786953	PRJNA219482	SAMN02384256	GCA_000624375.1	SRR1183832	CP007328.1	-	LFZ		Illumina		MIRA v. 4.0	1		1	4685851	52.1	4525	4281		ANIMAL-chicken		2010	Canada	Canada: Ontario
1412536.3	Salmonella enterica subsp. enterica serovar Enteritidis str. EC20120544	1412536	Complete	enteritidis	serovar enteritidis			MLST.Salmonella_enterica.11				2014-04-01T00:00:00Z	24786953	PRJNA219482	SAMN02384257	GCA_000623215.1	SRR1183833	CP007362.1	-	LFZ		Illumina		MIRA v. 4.0	1		1	4685866	52.1	4519	4279		Food		2010	Canada	Canada: British Columbia
1412537.3	Salmonella enterica subsp. enterica serovar Enteritidis str. EC20120528	1412537	Complete	enteritidis	serovar enteritidis							2014-04-01T00:00:00Z	24786953	PRJNA219482	SAMN02384258	GCA_000624655.1	SRR1183834	CP007354.1	-	LFZ		Illumina		MIRA v. 4.0	1		1	4685779	51.7	4447	3753		Food		2010	Canada	Canada: Nova Scotia
1412538.3	Salmonella enterica subsp. enterica serovar Enteritidis str. EC20111515	1412538	Complete	enteritidis	serovar enteritidis			MLST.Salmonella_enterica.11				2014-04-01T00:00:00Z	24786953	PRJNA219482	SAMN02384259	GCA_000624315.1	SRR1183835	CP007325.1	-	LFZ		Illumina		MIRA v. 4.0	1		1	4685869	52.1	4522	4281		ANIMAL-chicken		2010	Canada	Canada: Alberta
1412539.3	Salmonella enterica subsp. enterica serovar Enteritidis str. EC20111514	1412539	Complete	enteritidis	serovar enteritidis			MLST.Salmonella_enterica.11				2014-04-01T00:00:00Z	24786953	PRJNA219482	SAMN02384260	GCA_000624295.1	SRR1183836	CP007324.1	-	LFZ		Illumina		MIRA v. 4.0	1		1	4685865	52.1	4533	4280		ANIMAL-chicken		2010	Canada	Canada: Alberta
1412540.3	Salmonella enterica subsp. enterica serovar Enteritidis str. EC20121751	1412540	Complete	enteritidis	serovar enteritidis			MLST.Salmonella_enterica.11				2014-04-02T00:00:00Z	24786953	PRJNA219482	SAMN02384261	GCA_000624915.1	SRR1183837	CP007397.1	-	LFZ		Illumina		MIRA v. 4.0	1		1	4685827	52.1	4532	4259		Food		2011	Canada	Canada: British Columbia
1412541.3	Salmonella enterica subsp. enterica serovar Enteritidis str. EC20121750	1412541	Complete	enteritidis	serovar enteritidis			MLST.Salmonella_enterica.11				2014-04-02T00:00:00Z	24786953	PRJNA219482	SAMN02384262	GCA_000624895.1	SRR1183838	CP007396.1	-	LFZ		Illumina		MIRA v. 4.0	1		1	4685864	52.1	4532	4245		Food		2011	Canada	Canada: Ontario
1412542.3	Salmonella enterica subsp. enterica serovar Enteritidis str. EC20120970	1412542	Complete	enteritidis	serovar enteritidis			MLST.Salmonella_enterica.11				2014-04-02T00:00:00Z	24786953	PRJNA219482	SAMN02384263	GCA_000625235.1	SRR1183839	CP007380.1	-	LFZ		Illumina		MIRA v. 4.0	1		1	4685845	52.1	4530	4277		Food		2012	Canada	Canada: Ontario
1412543.3	Salmonella enterica subsp. enterica serovar Enteritidis str. EC20120548	1412543	Complete	enteritidis	serovar enteritidis			MLST.Salmonella_enterica.11				2014-04-01T00:00:00Z	24786953	PRJNA219482	SAMN02384264	GCA_000623235.1	SRR1183840	CP007363.1	-	LFZ		Illumina		MIRA v. 4.0	1		1	4685850	52.1	4515	4280		Food		2010	Canada	Canada: British Columbia
1412544.3	Salmonella enterica subsp. enterica serovar Enteritidis str. EC20120505	1412544	Complete	enteritidis	serovar enteritidis							2014-04-01T00:00:00Z	24786953	PRJNA219482	SAMN02384265	GCA_000624635.1	SRR1183841	CP007353.1	-	LFZ		Illumina		MIRA v. 4.0	1		1	4685203	51.6	4348	3616		Food		2010	Canada	Canada: British Columbia
1412545.3	Salmonella enterica subsp. enterica serovar Enteritidis str. EC20120498	1412545	Complete	enteritidis	serovar enteritidis							2014-04-01T00:00:00Z	24786953	PRJNA219482	SAMN02384266	GCA_000624615.1	SRR1183842	CP007352.1	-	LFZ		Illumina		MIRA v. 4.0	1		1	4685808	52	4527	3996		Food		2010	Canada	Canada: Saskatchewan
1412546.3	Salmonella enterica subsp. enterica serovar Enteritidis str. EC20120240	1412546	Complete	enteritidis	serovar enteritidis			MLST.Salmonella_enterica.11				2014-04-01T00:00:00Z	24786953	PRJNA219482	SAMN02384267	GCA_000624515.1	SRR1183843	CP007347.1	-	LFZ		Illumina		MIRA v. 4.0	1		1	4685865	52.1	4515	4277		Food		2010	Canada	Canada: British Columbia
1412547.3	Salmonella enterica subsp. enterica serovar Enteritidis str. EC20120229	1412547	Complete	enteritidis	serovar enteritidis			MLST.Salmonella_enterica.11				2014-04-01T00:00:00Z	24786953	PRJNA219482	SAMN02384268	GCA_000624495.1	SRR1183844	CP007346.1	-	LFZ		Illumina		MIRA v. 4.0	1		1	4685852	52.1	4539	4267		Food		2010	Canada	Canada: Saskatchewan
1412548.3	Salmonella enterica subsp. enterica serovar Enteritidis str. EC20120219	1412548	Complete	enteritidis	serovar enteritidis			MLST.Salmonella_enterica.11				2014-04-01T00:00:00Z	24786953	PRJNA219482	SAMN02384269	GCA_000624475.1	SRR1183845	CP007345.1	-	LFZ		Illumina		MIRA v. 4.0	1		1	4685840	52.1	4537	4264		Food		2010	Canada	Canada: Quebec
1412549.3	Salmonella enterica subsp. enterica serovar Enteritidis str. EC20111510	1412549	Complete	enteritidis	serovar enteritidis			MLST.Salmonella_enterica.11				2014-04-02T00:00:00Z	24786953	PRJNA219482	SAMN02384270	GCA_000626555.1	SRR1183846	CP007498.1	-	LFZ		Illumina		MIRA v. 4.0	1		1	4685865	52.1	4520	4197		ANIMAL-chicken		2010	Canada	Canada: British Columbia
1412550.3	Salmonella enterica subsp. enterica serovar Enteritidis str. EC20120722	1412550	Complete	enteritidis	serovar enteritidis			MLST.Salmonella_enterica.11				2014-04-01T00:00:00Z	24786953	PRJNA219482	SAMN02384271	GCA_000625615.1	SRR1183847	CP007343.1	-	LFZ		Illumina		MIRA v. 4.0	1		1	4685860	52.1	4522	4279		Food		2012	Canada	Canada: Ontario
1412551.3	Salmonella enterica subsp. enterica serovar Enteritidis str. EC20121753	1412551	Complete	enteritidis	serovar enteritidis			MLST.Salmonella_enterica.11				2014-04-02T00:00:00Z	24786953	PRJNA219482	SAMN02384272	GCA_000624935.1	SRR1183848	CP007398.1	-	LFZ		Illumina		MIRA v. 4.0	1		1	4685851	52.1	4540	4256		Food		2011	Canada	Canada: British Columbia
1412552.3	Salmonella enterica subsp. enterica serovar Enteritidis str. EC20120469	1412552	Complete	enteritidis	serovar enteritidis			MLST.Salmonella_enterica.11				2014-04-01T00:00:00Z	24786953	PRJNA219482	SAMN02384273	GCA_000624555.1	SRR1183849	CP007349.1	-	LFZ		Illumina		MIRA v. 4.0	1		1	4685852	52.1	4529	4280		Food		2010	Canada	Canada: Ontario
1412553.3	Salmonella enterica subsp. enterica serovar Enteritidis str. EC20120697	1412553	Complete	enteritidis	serovar enteritidis							2014-04-01T00:00:00Z	24786953	PRJNA219482	SAMN02384274	GCA_000625595.1	SRR1183850	CP007342.1	-	LFZ		Illumina		MIRA v. 4.0	1		1	4685806	50	3038	2479		ANIMAL-chicken		2011
1412554.3	Salmonella enterica subsp. enterica serovar Enteritidis str. EC20121744	1412554	Complete	enteritidis	serovar enteritidis			MLST.Salmonella_enterica.11				2014-04-01T00:00:00Z	24786953	PRJNA219482	SAMN02384275	GCA_000624835.1	SRR1183851	CP007373.1	-	LFZ		Illumina		MIRA v. 4.0	1		1	4685851	52.1	4512	4280		Food		2011	Canada	Canada: British Columbia
1412555.3	Salmonella enterica subsp. enterica serovar Enteritidis str. EC20121765	1412555	Complete	enteritidis	serovar enteritidis			MLST.Salmonella_enterica.11				2014-04-01T00:00:00Z	24786953	PRJNA219482	SAMN02384276	GCA_000625775.1	SRR1183852	CP007429.1	-	LFZ		Illumina		MIRA v. 4.0	1		1	4685859	52.1	4526	4279		FOOD-Pig		2011	Canada	Canada: British Columbia
1412556.3	Salmonella enterica subsp. enterica serovar Enteritidis str. EC20120496	1412556	Complete	enteritidis	serovar enteritidis			MLST.Salmonella_enterica.11				2014-04-01T00:00:00Z	24786953	PRJNA219482	SAMN02384277	GCA_000624575.1	SRR1183853	CP007350.1	-	LFZ		Illumina		MIRA v. 4.0	1		1	4685866	52.1	4518	4281		Food		2010	Canada	Canada: British Columbia
1412557.3	Salmonella enterica subsp. enterica serovar Enteritidis str. EC20121542	1412557	Complete	enteritidis	serovar enteritidis			MLST.Salmonella_enterica.11				2014-04-01T00:00:00Z	24786953	PRJNA219482	SAMN02384278	GCA_000624735.1	SRR1183854	CP007368.1	-	LFZ		Illumina		MIRA v. 4.0	1		1	4685869	52.1	4526	4279		Food		2012	Canada	Canada: Ontario
1412558.3	Salmonella enterica subsp. enterica serovar Enteritidis str. EC20120968	1412558	Complete	enteritidis	serovar enteritidis			MLST.Salmonella_enterica.11				2014-04-02T00:00:00Z	24786953	PRJNA219482	SAMN02384279	GCA_000625195.1	SRR1183855	CP007378.1	-	LFZ		Illumina		MIRA v. 4.0	1		1	4685864	52.1	4526	4276		Food		2012	Canada	Canada: Ontario
1412559.3	Salmonella enterica subsp. enterica serovar Enteritidis str. EC20120677	1412559	Complete	enteritidis	serovar enteritidis							2014-04-01T00:00:00Z	24786953	PRJNA219482	SAMN02384280	GCA_000625755.1	SRR1183856	CP007428.1	-	LFZ		Illumina		MIRA v. 4.0	1		1	4685710	49.9	2912	2349		ANIMAL-chicken		2011	Canada	Canada: Alberta
1412560.3	Salmonella enterica subsp. enterica serovar Enteritidis str. EC20121748	1412560	Complete	enteritidis	serovar enteritidis			MLST.Salmonella_enterica.11				2014-04-02T00:00:00Z	24786953	PRJNA219482	SAMN02384281	GCA_000624875.1	SRR1183857	CP007395.1	-	LFZ		Illumina		MIRA v. 4.0	1		1	4685859	52.1	4533	4246		Food		2011	Canada	Canada: British Columbia
1412561.3	Salmonella enterica subsp. enterica serovar Enteritidis str. EC20121672	1412561	Complete	enteritidis	serovar enteritidis			MLST.Salmonella_enterica.11				2014-04-01T00:00:00Z	24786953	PRJNA219482	SAMN02384282	GCA_000624775.1	SRR1183858	CP007370.1	-	LFZ		Illumina		MIRA v. 4.0	1		1	4685860	52.1	4536	4260		FOOD		2012	Canada	Canada: Ontario
1412562.3	Salmonella enterica subsp. enterica serovar Enteritidis str. EC20121747	1412562	Complete	enteritidis	serovar enteritidis			MLST.Salmonella_enterica.11				2014-04-02T00:00:00Z	24786953	PRJNA219482	SAMN02384283	GCA_000626435.1	SRR1183859	CP007464.1	-	LFZ		Illumina		MIRA v. 4.0	1		1	4690772	52.1	4537	4194		FOOD-Turkey		2011	Canada	Canada: British Columbia
1412563.3	Salmonella enterica subsp. enterica serovar Enteritidis str. EC20121746	1412563	Complete	enteritidis	serovar enteritidis			MLST.Salmonella_enterica.11				2014-04-02T00:00:00Z	24786953	PRJNA219482	SAMN02384284	GCA_000624855.1	SRR1183860	CP007374.1	-	LFZ		Illumina		MIRA v. 4.0	1		1	4685869	52.1	4521	4278		Food		2011	Canada	Canada: British Columbia
1412564.3	Salmonella enterica subsp. enterica serovar Enteritidis str. EC20120765	1412564	Complete	enteritidis	serovar enteritidis			MLST.Salmonella_enterica.11				2014-04-02T00:00:00Z	24786953	PRJNA219482	SAMN02384285	GCA_000624995.1	SRR1183861	CP007402.1	-	LFZ		Illumina		MIRA v. 4.0	1		1	4685876	52.1	4532	4278		ANIMAL-chicken		2011	Canada	Canada: British Columbia
1412565.3	Salmonella enterica subsp. enterica serovar Enteritidis str. EC20121671	1412565	Complete	enteritidis	serovar enteritidis			MLST.Salmonella_enterica.11				2014-04-01T00:00:00Z	24786953	PRJNA219482	SAMN02384286	GCA_000624755.1	SRR1183862	CP007369.1	-	LFZ		Illumina		MIRA v. 4.0	1		1	4685813	52.1	4547	4253		Food		2012	Canada	Canada: Ontario
1412566.3	Salmonella enterica subsp. enterica serovar Enteritidis str. EC20120555	1412566	Complete	enteritidis	serovar enteritidis			MLST.Salmonella_enterica.11				2014-04-01T00:00:00Z	24786953	PRJNA219482	SAMN02384287	GCA_000623255.1	SRR1183863	CP007364.1	-	LFZ		Illumina		MIRA v. 4.0	1		1	4685866	52.1	4522	4281		FOOD-porcine		2010	Canada	Canada: British Columbia
1412567.3	Salmonella enterica subsp. enterica serovar Enteritidis str. EC20111554	1412567	Complete	enteritidis	serovar enteritidis			MLST.Salmonella_enterica.11				2014-04-02T00:00:00Z	24786953	PRJNA219482	SAMN02384288	GCA_000624335.1	SRR1183864	CP007326.1	-	LFZ		Illumina		MIRA v. 4.0	1		1	4685868	52.1	4522	4286		ANIMAL-chicken		2010	Canada	Canada: British Columbia
1412568.3	Salmonella enterica subsp. enterica serovar Enteritidis str. EC20120497	1412568	Complete	enteritidis	serovar enteritidis			MLST.Salmonella_enterica.11				2014-04-01T00:00:00Z	24786953	PRJNA219482	SAMN02384289	GCA_000624595.1	SRR1183865	CP007351.1	-	LFZ		Illumina		MIRA v. 4.0	1		1	4685866	52.1	4526	4284		Food		2010	Canada	Canada: British Columbia
1412569.3	Salmonella enterica subsp. enterica serovar Enteritidis str. EC20120994	1412569	Complete	enteritidis	serovar enteritidis							2014-04-01T00:00:00Z	24786953	PRJNA219482	SAMN02384290	GCA_000624675.1	SRR1183866	CP007365.1	-	LFZ		Illumina		MIRA v. 4.0	1		1	4685775	50.8	3992	3164		Food		2012	Canada	Canada: Ontario
1412570.3	Salmonella enterica subsp. enterica serovar Enteritidis str. EC20120916	1412570	Complete	enteritidis	serovar enteritidis			MLST.Salmonella_enterica.11				2014-04-01T00:00:00Z	24786953	PRJNA219482	SAMN02384291	GCA_000624155.1	SRR1183867	CP007332.1	NZ_CP007332.1	LFZ		Illumina		MIRA v. 4.0	1		1	4807994	52.1	4828	4492		ANIMAL-chicken		2012	Canada	Canada: Ontario
1412571.3	Salmonella enterica subsp. enterica serovar Enteritidis str. EC20121812	1412571	Complete	enteritidis	serovar enteritidis			MLST.Salmonella_enterica.11				2014-04-02T00:00:00Z	24786953	PRJNA219482	SAMN02384292	GCA_000625255.1	SRR1183868	CP007381.1	-	LFZ		Illumina		MIRA v. 4.0	1		1	4685868	52.1	4545	4273		Food		2011	Canada	Canada: British Columbia
1412572.3	Salmonella enterica subsp. enterica serovar Enteritidis str. EC20111561	1412572	Complete	enteritidis	serovar enteritidis			MLST.Salmonella_enterica.11				2014-04-01T00:00:00Z	24786953	PRJNA219482	SAMN02384293	GCA_000624355.1	SRR1183869	CP007327.1	-	LFZ		Illumina		MIRA v. 4.0	1		1	4685869	52.1	4527	4280		ANIMAL-chicken		2010	Canada	Canada: Ontario
1412573.3	Salmonella enterica subsp. enterica serovar Enteritidis str. EC20122045	1412573	Complete	enteritidis	serovar enteritidis			MLST.Salmonella_enterica.11				2014-04-01T00:00:00Z	24786953	PRJNA219482	SAMN02384294	GCA_000625975.1	SRR1183870	CP007416.1	-	LFZ		Illumina		MIRA v. 4.0	1		1	4686089	52.2	4542	4290		Food		2012	Canada	Canada: Ontario
1412574.3	Salmonella enterica subsp. enterica serovar Enteritidis str. EC20122033	1412574	Complete	enteritidis	serovar enteritidis			MLST.Salmonella_enterica.11				2014-04-01T00:00:00Z	24786953	PRJNA219482	SAMN02384295	GCA_000625955.1	SRR1183871	CP007415.1	-	LFZ		Illumina		MIRA v. 4.0	1		1	4686086	52.2	4540	4290		Food		2012	Canada	Canada: Ontario
1412575.3	Salmonella enterica subsp. enterica serovar Enteritidis str. EC20122031	1412575	Complete	enteritidis	serovar enteritidis			MLST.Salmonella_enterica.11				2014-04-01T00:00:00Z	24786953	PRJNA219482	SAMN02384296	GCA_000625935.1	SRR1183872	CP007414.1	-	LFZ		Illumina		MIRA v. 4.0	1		1	4685870	52.1	4528	4277		Food		2012	Canada	Canada: Ontario
1412576.3	Salmonella enterica subsp. enterica serovar Enteritidis str. EC20122026	1412576	Complete	enteritidis	serovar enteritidis			MLST.Salmonella_enterica.11				2014-04-01T00:00:00Z	24786953	PRJNA219482	SAMN02384297	GCA_000625915.1	SRR1183873	CP007413.1	-	LFZ		Illumina		MIRA v. 4.0	1		1	4685865	52.1	4537	4275		Food		2012	Canada	Canada: Ontario
1412577.3	Salmonella enterica subsp. enterica serovar Enteritidis str. EC20122022	1412577	Complete	enteritidis	serovar enteritidis			MLST.Salmonella_enterica.11				2014-04-01T00:00:00Z	24786953	PRJNA219482	SAMN02384298	GCA_000625895.1	SRR1183874	CP007412.1	-	LFZ		Illumina		MIRA v. 4.0	1		1	4685834	52.1	4541	4253		Food		2012	Canada	Canada: Ontario
1412578.3	Salmonella enterica subsp. enterica serovar Enteritidis str. EC20121990	1412578	Complete	enteritidis	serovar enteritidis			MLST.Salmonella_enterica.11				2014-04-01T00:00:00Z	24786953	PRJNA219482	SAMN02384299	GCA_000625875.1	SRR1183875	CP007411.1	-	LFZ		Illumina		MIRA v. 4.0	1		1	4685868	52.1	4516	4283		Food		2012	Canada	Canada: Ontario
1412579.3	Salmonella enterica subsp. enterica serovar Enteritidis str. EC20121989	1412579	Complete	enteritidis	serovar enteritidis			MLST.Salmonella_enterica.11				2014-04-01T00:00:00Z	24786953	PRJNA219482	SAMN02384300	GCA_000625815.1	SRR1183876	CP007388.1	-	LFZ		Illumina		MIRA v. 4.0	1		1	4685868	52.1	4520	4286		Food		2012	Canada	Canada: Ontario
1412580.3	Salmonella enterica subsp. enterica serovar Enteritidis str. EC20121986	1412580	Complete	enteritidis	serovar enteritidis			MLST.Salmonella_enterica.11				2014-04-01T00:00:00Z	24786953	PRJNA219482	SAMN02384301	GCA_000625795.1	SRR1183877	CP007387.1	-	LFZ		Illumina		MIRA v. 4.0	1		1	4685867	52.1	4520	4279		Food		2012	Canada	Canada: Ontario
1412581.3	Salmonella enterica subsp. enterica serovar Enteritidis str. EC20121976	1412581	Complete	enteritidis	serovar enteritidis			MLST.Salmonella_enterica.11				2014-04-01T00:00:00Z	24786953	PRJNA219482	SAMN02384302	GCA_000625635.1	SRR1183878	CP007386.1	-	LFZ		Illumina		MIRA v. 4.0	1		1	4685870	52.1	4528	4286		Food		2012	Canada	Canada: Ontario
1412582.3	Salmonella enterica subsp. enterica serovar Enteritidis str. EC20121970	1412582	Complete	enteritidis	serovar enteritidis			MLST.Salmonella_enterica.11				2014-04-02T00:00:00Z	24786953	PRJNA219482	SAMN02384303	GCA_000625335.1	SRR1183879	CP007385.1	-	LFZ		Illumina		MIRA v. 4.0	1		1	4685877	52.1	4530	4279		Food		2012	Canada	Canada: Ontario
1412583.3	Salmonella enterica subsp. enterica serovar Enteritidis str. EC20121969	1412583	Complete	enteritidis	serovar enteritidis			MLST.Salmonella_enterica.11				2014-04-02T00:00:00Z	24786953	PRJNA219482	SAMN02384304	GCA_000625315.1	SRR1183880	CP007384.1	-	LFZ		Illumina		MIRA v. 4.0	1		1	4685870	52.1	4530	4284		Food		2012	Canada	Canada: Ontario
1412584.3	Salmonella enterica subsp. enterica serovar Enteritidis str. EC20100131	1412584	Complete	enteritidis	serovar enteritidis			MLST.Salmonella_enterica.11				2014-04-01T00:00:00Z	24786953	PRJNA219482	SAMN02384305	GCA_000625715.1	SRR1183881	CP007432.1	-	LFZ		Illumina		MIRA v. 4.0	1		1	4685858	52.1	4532	4199		ANIMAL-chicken		2009	Canada	Canada: Ontario
1412585.3	Salmonella enterica subsp. enterica serovar Enteritidis str. EC20090530	1412585	Complete	enteritidis	serovar enteritidis			MLST.Salmonella_enterica.11				2014-04-02T00:00:00Z	24786953	PRJNA219482	SAMN02384306	GCA_000625395.1	SRR1183882	CP007298.1	-	LFZ		Illumina		MIRA v. 4.0	1		1	4685831	52.1	4549	4217		ANIMAL-chicken		2009	Canada	Canada: Ontario
1412586.3	Salmonella enterica subsp. enterica serovar Enteritidis str. EC20100100	1412586	Complete	EC20100100				MLST.Salmonella_enterica.11				2014-05-14T00:00:00Z	24786953	PRJNA219482	SAMN02384307	GCF_000968775.1	SRR1183883	CP007357		LFZ		Illumina		MIRA v. 4.0			1	4685860	51.42	4671	4272		Food		2009	Canada	Canada: Saskatchewan
1412587.3	Salmonella enterica subsp. enterica serovar Enteritidis str. EC20090195	1412587	Complete	enteritidis	serovar enteritidis			MLST.Salmonella_enterica.11				2014-04-01T00:00:00Z	24786953	PRJNA219482	SAMN02384308	GCA_000625675.1	SRR1183884	CP007430.1	-	LFZ		454		MIRA v. 4.0	1		1	4685866	52.1	4520	4194		Food		2008	Canada	Canada: Saskatchewan
1412588.3	Salmonella enterica subsp. enterica serovar Enteritidis str. EC20130345	1412588	Complete	enteritidis	serovar enteritidis			MLST.Salmonella_enterica.11				2014-04-01T00:00:00Z	24786953	PRJNA219482	SAMN02384309	GCA_000626015.1	SRR1183885	CP007418.1	-	LFZ		Illumina		MIRA v. 4.0	1		1	4686162	52.2	4544	4293		ANIMAL-chicken		2008	Canada	Canada: Ontario
1412589.3	Salmonella enterica subsp. enterica serovar Enteritidis str. EC20130346	1412589	Complete	enteritidis	serovar enteritidis			MLST.Salmonella_enterica.11				2014-04-01T00:00:00Z	24786953	PRJNA219482	SAMN02384310	GCA_000626035.1	SRR1183886	CP007419.1	-	LFZ		Illumina		MIRA v. 4.0	1		1	4686064	52.2	4544	4292		ANIMAL-chicken		2010	Canada	Canada: Ontario
1412590.3	Salmonella enterica subsp. enterica serovar Enteritidis str. EC20130347	1412590	Complete	enteritidis	serovar enteritidis							2014-04-01T00:00:00Z	24786953	PRJNA219482	SAMN02384311	GCA_000626055.1	SRR1183887	CP007423.1	-	LFZ		Illumina		MIRA v. 4.0	1		1	4685814	50.5	3617	2803		ANIMAL-chicken		2010	Canada	Canada: Ontario
1412591.3	Salmonella enterica subsp. enterica serovar Enteritidis str. EC20130348	1412591	Complete	enteritidis	serovar enteritidis			MLST.Salmonella_enterica.11				2014-04-01T00:00:00Z	24786953	PRJNA219482	SAMN02384312	GCA_000626075.1	SRR1183888	CP007424.1	-	LFZ		Illumina		MIRA v. 4.0	1		1	4685857	52.1	4534	4266		ANIMAL-chicken		2010	Canada	Canada: Ontario
1412592.3	Salmonella enterica subsp. enterica serovar Enteritidis str. EC20121175	1412592	Complete	enteritidis	serovar enteritidis			MLST.Salmonella_enterica.11				2014-04-01T00:00:00Z	24786953	PRJNA219482	SAMN02384313	GCA_000623055.2	SRR1183889	CP007269.2	NZ_CP007269.1	LFZ		Illumina	>70X	MIRA v. 4.0	1		1	4679953	52.2	4574	4367		chick paper		2010	Canada	Canada: Ontario						Human, Homo sapiens
1412593.3	Salmonella enterica subsp. enterica serovar Enteritidis str. EC20121176	1412593	Complete	enteritidis	serovar enteritidis							2014-04-01T00:00:00Z	24786953	PRJNA219482	SAMN02384314	GCA_000623075.1	SRR1183890	CP007270.1	-	LFZ		Illumina		MIRA v. 4.0	1		1	4942215	51.5	4509	4980		Food			Canada	Canada: Quebec
1412594.3	Salmonella enterica subsp. enterica serovar Enteritidis str. EC20121177	1412594	Complete	enteritidis	serovar enteritidis							2014-04-01T00:00:00Z	24786953	PRJNA219482	SAMN02384315	GCA_000624175.1	SRR1183891	CP007333.1	-	LFZ		Illumina		MIRA v. 4.0	1		1	4942739	51.6	4576	4959		Food			Canada	Canada: Ontario
1412595.3	Salmonella enterica subsp. enterica serovar Enteritidis str. EC20121178	1412595	Complete	enteritidis	serovar enteritidis							2014-04-01T00:00:00Z	24786953	PRJNA219482	SAMN02384316	GCA_000623095.1	SRR1183892	CP007271.1	-	LFZ		Illumina		MIRA v. 4.0	1		1	4949105	51.6	4546	4997		environmental-chicken			Canada	Canada: Quebec
1412596.3	Salmonella enterica subsp. enterica serovar Enteritidis str. EC20121179	1412596	Complete	enteritidis	serovar enteritidis			MLST.Salmonella_enterica.11				2014-04-01T00:00:00Z	24786953	PRJNA219482	SAMN02384317	GCA_000623115.1	SRR1183893	CP007272.1	-	LFZ		Illumina		MIRA v. 4.0	1		1	4898078	51.6	4488	4908		environmental-quail			Canada	Canada: Quebec
1412597.3	Salmonella enterica subsp. enterica serovar Enteritidis str. EC20121180	1412597	Complete	enteritidis	serovar enteritidis							2014-04-01T00:00:00Z	24786953	PRJNA219482	SAMN02384318	GCA_000623135.1	SRR1183894	CP007273.1	-	LFZ		Illumina		MIRA v. 4.0	1		1	5052173	51.6	4711	5180		environmental-chicken			Canada	Canada: Quebec
1412598.3	Salmonella enterica subsp. enterica serovar Enteritidis str. EC20100088	1412598	Complete	enteritidis	serovar enteritidis			MLST.Salmonella_enterica.11				2014-04-02T00:00:00Z	24786953	PRJNA219482	SAMN02384319	GCA_000625415.1	SRR1183895	CP007355.1	-	LFZ		Illumina		MIRA v. 4.0	1		1	4685859	52	4536	4169		ANIMAL		2009	Canada	Canada: Ontario
1412599.3	Salmonella enterica subsp. enterica serovar Enteritidis str. EC20100089	1412599	Complete	enteritidis	serovar enteritidis			MLST.Salmonella_enterica.11				2014-04-02T00:00:00Z	24786953	PRJNA219482	SAMN02384320	GCA_000625435.1	SRR1183896	CP007356.1	-	LFZ		Illumina		MIRA v. 4.0	1		1	4685859	52.1	4529	4212		ANIMAL		2009	Canada	Canada: Ontario
1412600.3	Salmonella enterica subsp. enterica serovar Enteritidis str. EC20100325	1412600	Complete	enteritidis	serovar enteritidis			MLST.Salmonella_enterica.11				2014-04-11T00:00:00Z	24786953	PRJNA219482	SAMN02384321	GCA_000626695.1	SRR1183897	CP007360.1	-	LFZ		Illumina		MIRA v. 4.0	1		1	4685850	52.1	4587	4308		food		2010	Canada	Canada: Ontario
1412601.3	Salmonella enterica subsp. enterica serovar Enteritidis str. EC20120051	1412601	Complete	enteritidis	serovar enteritidis							2014-04-01T00:00:00Z	24786953	PRJNA219482	SAMN02384322	GCA_000625835.1	SRR1183898	CP007433.1	-	LFZ		Illumina		MIRA v. 4.0	1		1	4685793	51.9	4490	4009		ANIMAL-Domestic Cattle		2011	Canada	Canada: Ontario
1412602.3	Salmonella enterica subsp. enterica serovar Enteritidis str. EC20120356	1412602	Complete	enteritidis	serovar enteritidis			MLST.Salmonella_enterica.11				2014-04-01T00:00:00Z	24786953	PRJNA219482	SAMN02384323	GCA_000624535.1	SRR1183899	CP007348.1	-	LFZ		Illumina		MIRA v. 4.0	1		1	4685838	52.1	4522	4243		ANIMAL-Domestic Cattle		2011	Canada	Canada: Ontario
1412603.3	Salmonella enterica subsp. enterica serovar Enteritidis str. EC20120580	1412603	Complete	enteritidis	serovar enteritidis							2014-04-02T00:00:00Z	24786953	PRJNA219482	SAMN02384324	GCA_000625455.1	SRR1183900	CP007335.1	-	LFZ		Illumina		MIRA v. 4.0	1		1	4685844	52	4506	4096		ANIMAL-chicken		2011
1412604.3	Salmonella enterica subsp. enterica serovar Enteritidis str. EC20120581	1412604	Complete	enteritidis	serovar enteritidis			MLST.Salmonella_enterica.11				2014-04-02T00:00:00Z	24786953	PRJNA219482	SAMN02384325	GCA_000625475.1	SRR1183901	CP007336.1	-	LFZ		Illumina		MIRA v. 4.0	1		1	4685766	52.1	4516	4277		ANIMAL-chicken		2011
1412605.3	Salmonella enterica subsp. enterica serovar Enteritidis str. EC20120590	1412605	Complete	enteritidis	serovar enteritidis			MLST.Salmonella_enterica.11				2014-04-02T00:00:00Z	24786953	PRJNA219482	SAMN02384326	GCA_000625495.1	SRR1183902	CP007337.1	-	LFZ		Illumina		MIRA v. 4.0	1		1	4685864	52.1	4534	4273		ANIMAL-chicken		2011	Canada	Canada: Nova Scotia
1412606.3	Salmonella enterica subsp. enterica serovar Enteritidis str. EC20120597	1412606	Complete	enteritidis	serovar enteritidis			MLST.Salmonella_enterica.11				2014-04-02T00:00:00Z	24786953	PRJNA219482	SAMN02384327	GCA_000625515.1	SRR1183903	CP007338.1	-	LFZ		Illumina		MIRA v. 4.0	1		1	4685835	52.1	4522	4280		ANIMAL-chicken		2011	Canada	Canada: Ontario
1412607.3	Salmonella enterica subsp. enterica serovar Enteritidis str. EC20120686	1412607	Complete	enteritidis	serovar enteritidis			MLST.Salmonella_enterica.11				2014-04-01T00:00:00Z	24786953	PRJNA219482	SAMN02384328	GCA_000625555.1	SRR1183904	CP007340.1	-	LFZ		Illumina		MIRA v. 4.0	1		1	4685862	52.1	4531	4271		ANIMAL-chicken		2011	Canada	Canada: British Columbia
1412608.3	Salmonella enterica subsp. enterica serovar Enteritidis str. EC20120687	1412608	Complete	enteritidis	serovar enteritidis			MLST.Salmonella_enterica.11				2014-04-01T00:00:00Z	24786953	PRJNA219482	SAMN02384329	GCA_000625575.1	SRR1183905	CP007341.1	-	LFZ		Illumina		MIRA v. 4.0	1		1	4685861	52.1	4530	4258		ANIMAL-chicken		2011	Canada	Canada: British Columbia
1412609.3	Salmonella enterica subsp. enterica serovar Enteritidis str. EC20120734	1412609	Complete	enteritidis	serovar enteritidis			MLST.Salmonella_enterica.11				2014-04-02T00:00:00Z	24786953	PRJNA219482	SAMN02384330	GCA_000624955.1	SRR1183906	CP007400.1	-	LFZ		Illumina		MIRA v. 4.0	1		1	4685861	52.1	4537	4255		Food		2012	Canada	Canada: Ontario
1412610.3	Salmonella enterica subsp. enterica serovar Enteritidis str. EC20120738	1412610	Complete	enteritidis	serovar enteritidis			MLST.Salmonella_enterica.11				2014-04-02T00:00:00Z	24786953	PRJNA219482	SAMN02384331	GCA_000624975.1	SRR1183907	CP007401.1	-	LFZ		Illumina		MIRA v. 4.0	1		1	4685852	52.1	4541	4263		Food		2012	Canada	Canada: Ontario
1412611.3	Salmonella enterica subsp. enterica serovar Enteritidis str. EC20120773	1412611	Complete	enteritidis	serovar enteritidis			MLST.Salmonella_enterica.11				2014-04-02T00:00:00Z	24786953	PRJNA219482	SAMN02384332	GCA_000625015.1	SRR1183908	CP007403.1	-	LFZ		Illumina		MIRA v. 4.0	1		1	4685867	52.1	4516	4281		Food		2012	Canada	Canada: Ontario
1412612.3	Salmonella enterica subsp. enterica serovar Enteritidis str. EC20120774	1412612	Complete	enteritidis	serovar enteritidis			MLST.Salmonella_enterica.11				2014-04-02T00:00:00Z	24786953	PRJNA219482	SAMN02384333	GCA_000625035.1	SRR1183909	CP007404.1	-	LFZ		Illumina		MIRA v. 4.0	1		1	4685865	52.1	4527	4282		Food		2012	Canada	Canada: Ontario
1412613.3	Salmonella enterica subsp. enterica serovar Enteritidis str. EC20120917	1412613	Complete	enteritidis	serovar enteritidis			MLST.Salmonella_enterica.11				2014-04-02T00:00:00Z	24786953	PRJNA219482	SAMN02384334	GCA_000625095.1	SRR1183910	CP007407.1	-	LFZ		Illumina		MIRA v. 4.0	1		1	4685868	52.1	4527	4273		ANIMAL-chicken		2012	Canada	Canada: Ontario
1412614.3	Salmonella enterica subsp. enterica serovar Enteritidis str. EC20120918	1412614	Complete	enteritidis	serovar enteritidis			MLST.Salmonella_enterica.11				2014-04-02T00:00:00Z	24786953	PRJNA219482	SAMN02384335	GCA_000625115.1	SRR1183911	CP007408.1	-	LFZ		Illumina		MIRA v. 4.0	1		1	4685865	52.1	4533	4265		ANIMAL-chicken		2012	Canada	Canada: Ontario
1412615.3	Salmonella enterica subsp. enterica serovar Enteritidis str. EC20120925	1412615	Complete	enteritidis	serovar enteritidis			MLST.Salmonella_enterica.11				2014-04-02T00:00:00Z	24786953	PRJNA219482	SAMN02384336	GCA_000625135.1	SRR1183912	CP007375.1	-	LFZ		Illumina		MIRA v. 4.0	1		1	4685872	52.1	4526	4276		ANIMAL-domestic cattle		2012	Canada	Canada: Ontario
1412616.3	Salmonella enterica subsp. enterica serovar Enteritidis str. EC20121689	1412616	Complete	enteritidis	serovar enteritidis			MLST.Salmonella_enterica.11				2014-04-01T00:00:00Z	24786953	PRJNA219482	SAMN02384337	GCA_000624795.1	SRR1183913	CP007371.1	-	LFZ		Illumina		MIRA v. 4.0	1		1	4685749	52	4509	4089		Food		2012	Canada	Canada: Ontario
1412617.3	Salmonella enterica subsp. enterica serovar Enteritidis str. EC20120927	1412617	Complete	enteritidis	serovar enteritidis			MLST.Salmonella_enterica.11				2014-04-02T00:00:00Z	24786953	PRJNA219482	SAMN02384338	GCA_000625155.1	SRR1183914	CP007376.1	-	LFZ		Illumina		MIRA v. 4.0	1		1	4685788	52.1	4539	4215		ANIMAL-chicken		2012	Canada	Canada: Ontario
1412618.3	Salmonella enterica subsp. enterica serovar Enteritidis str. EC20120929	1412618	Complete	enteritidis	serovar enteritidis			MLST.Salmonella_enterica.11				2014-04-02T00:00:00Z	24786953	PRJNA219482	SAMN02384339	GCA_000626415.1	SRR1183915	CP007463.1	-	LFZ		Illumina		MIRA v. 4.0	1		1	4623510	52.2	4538	4184		ANIMAL-chicken		2012	Canada	Canada: Ontario
1412619.3	Salmonella enterica subsp. enterica serovar Enteritidis str. EC20120969	1412619	Complete	enteritidis	serovar enteritidis							2014-04-02T00:00:00Z	24786953	PRJNA219482	SAMN02384340	GCA_000625215.1	SRR1183916	CP007379.1	-	LFZ		Illumina		MIRA v. 4.0	1		1	4685856	52	4525	4138		Food		2012	Canada	Canada: Ontario
1412834.4	Escherichia coli FAP1	1412834	Complete	FAP1				MLST.Escherichia_coli_1.453,MLST.Escherichia_coli_2.86				2014-10-10T00:00:00Z		PRJNA260958	SAMN03067748	GCF_000765435.1		CP009578,CP009579,CP009580,CP009581,CP009582		University Medical Center Utrecht		PacBio	77.0x	HGAP (part of Pacific Biosciences, SMRT		4	5	5254632	50.53	5403	5011		Pig (faeces)		2011-04-04	Netherlands	Netherlands						Pig, Sus scrofa
141679.7	Photorhabdus laumondii subsp. laumondii strain DJC	141679	Complete	DJC							Yes	2018-07-26T00:00:00Z		PRJNA418232	SAMN08022488	GCA_003343225.1		CP024900		Max-Planck-Institute of Biochemistry		PacBio	194.0x	RS_HGAP_assembly.2 (calling Celera	1		1	5536539	42840427	5517	4821												Heterorhabditis bacteriophora
141679.8	Photorhabdus laumondii subsp. laumondii strain TT01	141679	Complete	TT01						DSM:15139	Yes	2018-07-26T00:00:00Z		PRJNA418234	SAMN08023026	GCA_003343245.1		CP024901		Max-Planck-Institute of Biochemistry		PacBio	182.0x	RS_HGAP_assembly.2 (calling Celera	1		1	5687677	42826836	5625	4923												Heterorhabditis bacteriophora
1420012.3	Klebsiella pneumoniae 30660/NJST258_1	1420012	Complete	30660/NJST258_1				MLST.Klebsiella_pneumoniae.258				2014-03-19T00:00:00Z	24639510	PRJNA226698	SAMN03081502	GCA_000598005.1		CP006923.1,CP006924.1,CP006927.1,CP006928.1,CP006925.1,CP006926.1	NZ_CP006923.1,NZ_CP006927.1,NZ_CP006926.1,NZ_CP006925.1,NZ_CP006928.1,NZ_CP006924.1	Igenbio Inc	complete				1	5	6	5540936	57146	5385	5799		urinary tract infection		2010	United States	United States						Human, Homo sapiens
1420013.3	Klebsiella pneumoniae 30684/NJST258_2	1420013	Complete	30684/NJST258_2				MLST.Klebsiella_pneumoniae.258				2014-03-19T00:00:00Z	24639510	PRJNA226699	SAMN03081501	GCA_000597905.1		CP006918.1,CP006919.1,CP006921.1,CP006922.1	NZ_CP006918.1,NZ_CP006919.1,NZ_CP006922.1,NZ_CP006921.1	Igenbio Inc	complete				1	3	4	5417216	574316	5233	5591		urinary tract infection		2010	United States	United States						Human, Homo sapiens
1421338.8	Enterobacter asburiae L1	1421338	Complete	L1				MLST.Enterobacter_cloacae.720				2014-06-25T00:00:00Z		PRJNA243408	SAMN02716203	GCF_000632395.1		CP007546	NZ_CP007546.1	University of Malaya		PacBio RSII SMRT technology	216.24x	De Novo Assembly Method v. unknown	1		1	4561905	56.06	4304	4143		lettuce		2013-04-03	Malaysia	Malaysia					env_biome:Lettuce
1427366.4	Dickeya zeae EC1	1427366	Complete	EC1								2015-01-07T00:00:00Z		PRJNA229184	SAMN03275446	GCF_000816045.1		CP006929	NZ_CP006929.1	Department of Plant Pathology, South China Agricultural University		Illumina HiSeq	148.0x	SOAPdenovo v. Version 1.05 July-2010	1		1	4532364	53.43	4296	3919
143221.87	Salmonella enterica subsp. enterica serovar Tennessee strain ATCC 10722	143221	Complete	ATCC 10722	Tennessee			MLST.Salmonella_enterica.319		ATCC:10722		2018-04-03T00:00:00Z	29593690	PRJNA420913	SAMN08125528	GCA_003031875.1		CP025218		Nestle Research Center		PacBio	192x	HGAP v. 3	1		1	4774550	52229614	4925	4725
143221.88	Salmonella enterica subsp. enterica serovar Tennessee strain PIR00537	143221	Complete	PIR00537	Tennessee			MLST.Salmonella_enterica.319				2018-04-03T00:00:00Z	29593690	PRJNA420913	SAMN08125530	GCA_003031855.1		CP025217		Nestle Research Center		PacBio	194x	HGAP v. 3	1		1	4840810	52177486	5002	4794
143221.89	Salmonella enterica subsp. enterica serovar Tennessee strain CFSAN076210	143221	Complete	CFSAN076210	Tennessee			MLST.Salmonella_enterica.319				2018-11-03T00:00:00Z		PRJNA186035	SAMN10272908	GCA_003710185.1		CP033345,CP033346		Center for Food Safety and Applied Nutrition		PacBio	169x	HGAP v. 3	1	1	2	4943973	5214365	5104	4890		patient in 2006 peanut associated outbreak			United States	United States						Human, Homo sapiens
1435046.4	Shigella flexneri G1663	1435046	Complete	G1663								2015-06-08T00:00:00Z		PRJNA231092	SAMN02440121	GCF_001021855.1		CP007037,CP007038	NZ_CP007037.1,NZ_CP007038.1	TEDA Institute of Biological and Biotechnology		Illumina GAIIx; 454	120x	Velvet v. 1.2.01	1	1	2	4817311	50.7	5370	4578		stool sample										Human, Homo sapiens
1435461.4	Escherichia coli KLY	1435461	Complete					MLST.Escherichia_coli_1.10,MLST.Escherichia_coli_2.2				2014-07-14T00:00:00Z	25043002	PRJNA229104	SAMN02440167	GCA_000725305.1	SRR1424625	CP008801.1	NZ_CP008801.1	Hebrew University - Balaban's Lab		Illumina	100x	Velvet v. 1.2.10	1		1	4718545	50.7	4501	4245
1437823.3	Xenorhabdus nematophila AN6/1	1437823	Complete	AN6/1		biovar ious						2014-12-12T00:00:00Z		PRJEB5061	SAMEA2501488	GCF_000953355.1		LN681227,LN681228	NZ_LN681227.1,NZ_LN681228.1	UW MADISON					1	1	2	4586662	44.21	4735	4673
1440052.3	Escherichia albertii KF1	1440052	Complete	KF1				MLST.Escherichia_coli_1.4638				2013-12-30T00:00:00Z		PRJNA232181	SAMN02641387	GCA_000512125.1		CP007025.1	NZ_CP007025.1	Department of Microbiology, Medical University of Bialystok	complete	454; Illumina; IonTorrent	75x	MaSuRCA v. 2.1.0	1		1	4701875	49.7	4690	4422		5 Bangladeshi children with diarrhea	isolated from 5 Bangladeshi children with diarrhea		Bangladesh	Bangladesh						Human, Homo sapiens
1441627.14	Escherichia coli str. Sanji	1441627	Complete	Sanji				MLST.Escherichia_coli_1.167,MLST.Escherichia_coli_2.2				2016-04-05T00:00:00Z		PRJNA232611	SAMN02580208	GCF_001610755.1		CP011061,CP011067,CP011062,CP011066,CP011065,CP011064,CP011063	NZ_CP011061.1,NZ_CP011067.1,NZ_CP011062.1,NZ_CP011066.1,NZ_CP011065.1,NZ_CP011064.1,NZ_CP011063.1	Fujian Agriculture and Forestry University		PacBio	135x	HGAP v. 2.3	1	6	7	5428586	50.5	5591	5200		pheasant duodenum		Oct-2011	China	China						pheasant
1441930.4	Serratia fonticola RB-25	1441930	Complete	RB-25								2014-01-14T00:00:00Z		PRJNA232738		GCA_000520015.2		CP007044.1	NZ_CP007044.2	UNIVERSITY OF MALAYA	complete	PacBio RS2	35x	SMRT Portal v. SEPTEMBER-2013	1		1	5485588	50.9	5001	4825		soil	Isolation of Quorum Sensing Bacteria from Ex-Landfill Site	2012	Malaysia	Malaysia			61 cm	10 cm
1443113.3	Yersinia enterocolitica LC20	1443113	Complete	LC20								2014-03-19T00:00:00Z		PRJNA233451	SAMN03081541	GCA_000597945.1		CP007448.1,CP007449.1,CP007450.1	-	'Beijing Institute of Genomics, Chinese Academy of Sciences'	complete	454; Illumina; Sanger dideoxy sequencing	14x; 207x	Newbler v. 2.3; Consed v. 23.0; SOAPdenovo	1	2	3	4900014	480504	5386	5498		feces		2008	China	China: Zhejiang						Rat, Rattus norvegicus
1446701.3	Escherichia coli O169:H41 strain 2014EL-1345-2	1446701	Complete	2014EL-1345-2	O169:H41		ETEC	MLST.Escherichia_coli_1.182				2017-11-02T00:00:00Z		PRJNA218110	SAMN07509121	GCA_002741435.1		CP024223,CP024224,CP024225,CP024226,CP024227		CDC		PacBio	92.0x	HGAP v. 3	1	4	5	5222299	50.4	5186					2014	United States	USA: North Carolina
1446701.4	Escherichia coli O169:H41 strain F6326-C1	1446701	Complete	F6326-C1	O169:H41		ETEC	MLST.Escherichia_coli_1.182				2017-11-02T00:00:00Z		PRJNA218110	SAMN07656210	GCA_002741495.1		CP024263,CP024264,CP024265		CDC		PacBio	78.0x	HGAP v. 3	1	2	3	5157150	50.26	5125					1998	United States	United States
1446707.3	Escherichia coli O25:NM strain 2014EL-1343-2	1446707	Complete	2014EL-1343-2	O25:NM			MLST.Escherichia_coli_1.1312,MLST.Escherichia_coli_2.155				2017-11-02T00:00:00Z		PRJNA218110	SAMN04578538	GCA_002741175.1		CP024228,CP024229,CP024230,CP024231		CDC		PacBio	91.0x	HGAP v. 3	1	3	4	5042926	50.71	5050					2014-07-01	United States	United States								50-59
1446746.5	Escherichia coli O6:H16 strain 2014EL-1346-6	1446746	Complete	2014EL-1346-6	O6:H16		ETEC	MLST.Escherichia_coli_1.4,MLST.Escherichia_coli_2.215				2017-11-02T00:00:00Z		PRJNA218110	SAMN07638908	GCA_002741195.1		CP024232,CP024233,CP024234,CP024235,CP024236,CP024237		CDC		PacBio	98.0x	HGAP v. 3	1	5	6	5384245	50.45	5461					2014	United States	USA: North Carolina
1446746.6	Escherichia coli O6:H16 strain F6699	1446746	Complete	F6699	O6:H16		ETEC	MLST.Escherichia_coli_1.2353,MLST.Escherichia_coli_2.215				2017-11-02T00:00:00Z		PRJNA218110	SAMN07656211	GCA_002741515.1		CP024266,CP024267,CP024268		CDC		PacBio	42.0x	HGAP v. 3	1	2	3	5011291	50.61	5136					1999	United States	United States
1446746.7	Escherichia coli O6:H16 strain M9682-C1	1446746	Complete	M9682-C1	O6:H16		ETEC	MLST.Escherichia_coli_1.4,MLST.Escherichia_coli_2.215				2017-11-02T00:00:00Z		PRJNA218110	SAMN07656212	GCA_002741575.1		CP024275,CP024276,CP024277		CDC		PacBio	156.0x	HGAP v. 3	1	2	3	4916911	50.65	4915					1975	United States	United States
1453495.3	Yersinia aldovae 670-83	1453495	Complete	670-83								2015-02-09T00:00:00Z	-	PRJNA236105	SAMN03144720	GCA_000834395.1	SRR1793551,SRR1793553,SRR1793554	CP009781.1	NZ_CP009781.1	Los Alamos National Laboratory		Illumina; PacBio; 454	813x	Newbler v. 2.6; Velvet v. 1.2.08; Allpaths	1		1	4471090	47.69	4094	3943		Fish			Norway	Norway
1453496.5	Hafnia alvei FB1	1453496	Complete	FB1								2014-10-28T00:00:00Z	25075225	PRJNA236111	SAMN02951885	GCF_000597785.2		CP009706	NZ_CP009706.1	University of Malaya		PacBio	68.46	HGAP v. 2.0	1		1	4712721	48.99	4428	4063		fish balls	isolated from fish balls	2013-04-01	Malaysia	Malaysia
1454377.3	Yersinia frederiksenii Y225	1454377	Complete	Y225				MLST.Yersinia_spp.83				2015-02-09T00:00:00Z	-	PRJNA236482	SAMN03010446	GCA_000834215.1	SRR2148798,SRR2148799	CP009364.1,CP009363.1	NZ_CP009364.1,NZ_CP009363.1	Los Alamos National Laboratory		Illumina; 454	317x	Newbler v. 2.6; Velvet v. 1.2.08; Allpaths	1	1	2	4550894	47.28	4209	4088
1454583.3	Salmonella enterica subsp. enterica serovar Anatum str. USDA-ARS-USMARC-1783	1454583	Complete	CDC 2010K-2577	Anatum			MLST.Salmonella_enterica.64				2016-04-15T00:00:00Z		PRJNA236652	SAMN02716860	GCF_001620155.1		CP014661,CP014662	NZ_CP014661.1,NZ_CP014662.1	USDA-ARS-USMARC		PacBio RS II C3 P5	146.33	Celera v. 7.0		1	2	4804699	52.21	4844	4513		stool		Oct-10	United States	USA: BIFSCo Region 1						Human, Homo sapiens
1454584.3	Salmonella enterica subsp. enterica serovar Anatum str. USDA-ARS-USMARC-1727	1454584	Complete	SAN1261-1	Anatum			MLST.Salmonella_enterica.64				2016-04-15T00:00:00Z		PRJNA236655	SAMN02716850	GCF_001620205.1		CP014621,CP014622		USDA-ARS-USMARC		PacBio RS II C3 P5	125.32	Celera v. 7.0	1	1	2	4991101	52.1	5138	4775		bovine pre-evisceration carcass		2005-07-01	United States	USA: BIFSCo Region 3						Cow, Bos taurus
1454585.3	Salmonella enterica subsp. enterica serovar Anatum str. USDA-ARS-USMARC-1735	1454585	Complete	USDA-ARS-USMARC-1735	Anatum			MLST.Salmonella_enterica.64				2015-05-06T00:00:00Z		PRJNA236656	SAMN02716852	GCF_000988525.1		CP007584		USDA-ARS-USMARC		PacBio RS II C3 P5	complete: 22 X coverage : reads >= 9500	Celera Assembler v. 7.0	1		1	4844415	52.13	4893	4761		bovine pre-evisceration carcass		30-Oct-2005	United States	USA: BIFSCo Region 3						Cow, Bos taurus
1454586.3	Salmonella enterica subsp. enterica serovar Anatum str. USDA-ARS-USMARC-1736	1454586	Complete	SAN4231-1	Anatum			MLST.Salmonella_enterica.64				2016-04-15T00:00:00Z		PRJNA236657	SAMN02716853	GCF_001620115.1		CP014657,CP014658	NZ_CP014657.1,NZ_CP014658.1	USDA-ARS-USMARC		PacBio RS II C3 P5	192.43	Celera v. 7.0		1	2	4864598	52.23	4932	4611		bovine hide		2006-04-01	United States	USA: BIFSCo Region 2						Cow, Bos taurus
1454587.3	Salmonella enterica subsp. enterica serovar Anatum str. USDA-ARS-USMARC-1676	1454587	Complete	SAN082	Anatum			MLST.Salmonella_enterica.2167				2016-04-15T00:00:00Z		PRJNA236658	SAMN02716848	GCF_001620225.1		CP014620	NZ_CP014620.1	USDA-ARS-USMARC		PacBio RS II C3 P5	125.69	Celera v. 7.0	1		1	4676958	52.24	4700	4382		ground beef		2007-03-01	United States	USA: BIFSCo Region 5						Cow, Bos taurus
1454588.3	Salmonella enterica subsp. enterica serovar Anatum str. USDA-ARS-USMARC-1677	1454588	Complete	SAN222	Anatum			MLST.Salmonella_enterica.64				2016-04-19T00:00:00Z		PRJNA236659	SAMN02716849	GCF_001623545.1		CP014663		USDA-ARS-USMARC		PacBio RS II C3 P5	112.97	Celera v. 7.0	1		1	4836394	52.17	4929	4603		ground beef		2005-07-01	United States	USA: BIFSCo Region 6						Cow, Bos taurus
1454589.3	Salmonella enterica subsp. enterica serovar Anatum str. USDA-ARS-USMARC-1728	1454589	Complete	SAN051	Anatum			MLST.Salmonella_enterica.64				2016-04-19T00:00:00Z		PRJNA236660	SAMN02716851	GCF_001623585.1		CP014664	NZ_CP014664.1	USDA-ARS-USMARC		PacBio RS II C3 P5	136.2	Celera v. 7.0	1		1	4783492	52.16	4847	4514		ground beef		2006-08-01	United States	USA: BIFSCo Region 2						Cow, Bos taurus
1454590.3	Salmonella enterica subsp. enterica serovar Anatum str. USDA-ARS-USMARC-1175	1454590	Complete	USDA-ARS-USMARC-1175				MLST.Salmonella_enterica.64				2015-03-26T00:00:00Z		PRJNA236661	SAMN02712199	GCF_000963535.1		CP007483		USDA-ARS-USMARC		PacBio RS II C2 P4	complete: 22 X coverage : reads >= 8500	Celera Assembler v. 7.0	1		1	4731586	52.17	4712	4602		ground beef		2006-09-01	United States	USA: United States BIFSCo Region 3					env_biome:livestock-associated habitat	Cow, Bos taurus
1454592.3	Salmonella enterica subsp. enterica serovar Anatum str. CDC 06-0532 strain USDA-ARS-USMARC-1764	1454592	Complete	USDA-ARS-USMARC-1764				MLST.Salmonella_enterica.64				2015-04-02T00:00:00Z		PRJNA236663	SAMN02712195	GCF_000940895.1		CP007211		USDA-ARS-USMARC		PacBio RS II C3 P5	complete: 21 X coverage : reads >= 11,500	Celera Assembler v. 7.0	1		1	4667736	52.18	4655	4516		stool		2006	United States	USA: United States BIFSCo Region 5					env_biome:human-associated habitat	Human, Homo sapiens
1454593.3	Salmonella enterica subsp. enterica serovar Anatum str. USDA-ARS-USMARC-1765	1454593	Complete	CDC 06-0624	Anatum			MLST.Salmonella_enterica.64				2016-04-15T00:00:00Z		PRJNA236664	SAMN02716855	GCF_001620135.1		CP014659,CP014660		USDA-ARS-USMARC		PacBio RS II C3 P5	261.99	Celera v. 7.0		1	2	4955431	52.17	5089	4749		stool		2006-07-01	United States	USA: BIFSCo Region 5						Human, Homo sapiens
1454594.3	Salmonella enterica subsp. enterica serovar Anatum str. USDA-ARS-USMARC-1766	1454594	Complete	CDC 06-0855	Anatum			MLST.Salmonella_enterica.64				2016-04-19T00:00:00Z		PRJNA236665	SAMN02716856	GCF_001623625.1		CP014665	NZ_CP014665.1	USDA-ARS-USMARC		PacBio RS II C3 P5	134.27	Celera v. 7.0	1		1	4751034	52.2	4796	4475		stool		2006-07-01	United States	USA: BIFSCo Region 8						Human, Homo sapiens
1454596.3	Salmonella enterica subsp. enterica serovar Anatum str. USDA-ARS-USMARC-1781	1454596	Complete	CDC 08-1092	Anatum			MLST.Salmonella_enterica.64				2016-04-19T00:00:00Z		PRJNA236667	SAMN02716858	GCF_001623665.1		CP014666		USDA-ARS-USMARC		PacBio RS II C3 P5	184.92	Celera v. 7.0	1		1	4636307	52.21	4649	4333		stool		May-07	United States	USA: BIFSCo Region 8						Human, Homo sapiens
1454598.3	Salmonella enterica subsp. enterica serovar Montevideo str. USDA-ARS-USMARC-1901	1454598	Complete	USDA-ARS-USMARC-1901	Montevideo			MLST.Salmonella_enterica.138				2017-11-07T00:00:00Z		PRJNA236653	SAMN02716873			CP017971		USDA-ARS-USMARC		PacBio	242.4	HGAP v. 3	1		1	4587202	52.34	4668	4512		bovine peripheral lymph node		2011-08-01	United States	USA: BIFSCo Region 5						Cow, Bos taurus
1454599.3	Salmonella enterica subsp. enterica serovar Montevideo str. USDA-ARS-USMARC-1900	1454599	Complete	USDA-ARS-USMARC-1900	Montevideo			MLST.Salmonella_enterica.138				2017-11-07T00:00:00Z		PRJNA236669	SAMN02716872			CP017970		USDA-ARS-USMARC		PacBio	303.2	HGAP v. 3	1		1	4593026	52.35	4680	4522		bovine hide		2005-07-01	United States	USA: BIFSCo Region 3						Cow, Bos taurus
1454600.3	Salmonella enterica subsp. enterica serovar Montevideo str. USDA-ARS-USMARC-1912	1454600	Complete	USDA-ARS-USMARC-1912	Montevideo			MLST.Salmonella_enterica.138				2017-11-07T00:00:00Z		PRJNA236670	SAMN02716882			CP017973		USDA-ARS-USMARC		PacBio	150.78	HGAP v. 3	1		1	4547966	52.33	4632	4476		bovine hide		2005-07-01	United States	USA: BIFSCo Region 3						Cow, Bos taurus
1454601.3	Salmonella enterica subsp. enterica serovar Montevideo str. USDA-ARS-USMARC-1913	1454601	Complete	USDA-ARS-USMARC-1913	Montevideo			MLST.Salmonella_enterica.413				2019-03-06T00:00:00Z		PRJNA236671	SAMN02716883	GCA_004328785.1		CP025278,CP025279		USDA-ARS-USMARC		PacBio	361.78x	HGAP v. 3	1	1	2	5078028	52083054	5403	5214		bovine peripheral lymph node		2011-03-01	USA	USA: BIFSCo Region 3						Cow, Bos taurus
1454603.3	Salmonella enterica subsp. enterica serovar Montevideo str. USDA-ARS-USMARC-1903	1454603	Complete	USDA-ARS-USMARC-1903				MLST.Salmonella_enterica.138				2015-03-04T00:00:00Z		PRJNA236673	SAMN02712197	GCF_000940975.1		CP007222	NZ_CP007222.1	USDA-ARS-USMARC		PacBio RS II C2 P4 and C3 P5	complete: 20 X coverage : reads >= 6,500	Celera Assembler v. 7.0	1		1	4565462	52.34	4485	4370		ground beef		Oct-06	United States	USA: United States BIFSCo Region 6					env_biome:livestock-associated habitat	Cow, Bos taurus
1454604.3	Salmonella enterica subsp. enterica serovar Montevideo str. USDA-ARS-USMARC-1904	1454604	Complete	USDA-ARS-USMARC-1904	Montevideo			MLST.Salmonella_enterica.138				2017-11-07T00:00:00Z		PRJNA236674	SAMN02716875			CP017972		USDA-ARS-USMARC		PacBio	186.47	HGAP v. 3	1		1	4598213	52.3	4689	4530		ground beef		2006-06-01	United States	USA: BIFSCo Region 3						Cow, Bos taurus
1454606.3	Salmonella enterica subsp. enterica serovar Montevideo str. USDA-ARS-USMARC-1921	1454606	Complete	USDA-ARS-USMARC-1921	Montevideo			MLST.Salmonella_enterica.138				2015-04-20T00:00:00Z		PRJNA236676	SAMN02716891	GCF_000973665.1		CP007540		USDA-ARS-USMARC		PacBio RS II C3 P5	complete: 21 X coverage : reads >= 7000	Celera Assembler v. 7.0	1		1	4488371	52.36	4379	4277		stool		1994-02-01	United States	United States						Human, Homo sapiens
1454607.3	Salmonella enterica subsp. enterica serovar Montevideo str. USDA-ARS-USMARC-1914	1454607	Complete	USDA-ARS-USMARC-1914	Montevideo			MLST.Salmonella_enterica.81				2017-11-07T00:00:00Z		PRJNA236677	SAMN02716884			CP017974		USDA-ARS-USMARC		PacBio	188.09	HGAP v. 3	1		1	4773383	52.36	4785	4492		stool		Oct-2007	United States	USA: BIFSCo Region 7						Human, Homo sapiens
1454608.3	Salmonella enterica subsp. enterica serovar Montevideo str. USDA-ARS-USMARC-1915	1454608	Complete	USDA-ARS-USMARC-1915	Montevideo			MLST.Salmonella_enterica.4				2017-11-07T00:00:00Z		PRJNA236678	SAMN02716885			CP017975		USDA-ARS-USMARC		PacBio	108.2	HGAP v. 3	1		1	4700953	52.33	4683	4405		stool		2008-09-01	United States	USA: BIFSCo Region 3						Human, Homo sapiens
1454609.3	Salmonella enterica subsp. enterica serovar Montevideo str. CDC 2009K-0792	1454609	Complete	CDC 2009K-0792	Montevideo			MLST.Salmonella_enterica.138				2018-04-17T00:00:00Z		PRJNA236679	SAMN02716886	GCA_003054535.1		CP020752		USDA-ARS-USMARC		PacBio	118.33x	HGAP v. 3	1		1	4597370	52303406	4686	4539		stool		2009-04-01	United States	USA: BIFSCo Region 7						Human, Homo sapiens
1454610.3	Salmonella enterica subsp. enterica serovar Montevideo str. USDA-ARS-USMARC-1917	1454610	Complete	USDA-ARS-USMARC-1917	Montevideo			MLST.Salmonella_enterica.81				2017-11-07T00:00:00Z		PRJNA236680	SAMN02716887			CP017976		USDA-ARS-USMARC		PacBio	154.51	HGAP v. 3	1		1	4693862	52.35	4793	4618		stool		2011-09-01	United States	USA: BIFSCo Region 7						Human, Homo sapiens
1454611.3	Salmonella enterica subsp. enterica serovar Montevideo str. USDA-ARS-USMARC-1918	1454611	Complete	USDA-ARS-USMARC-1918	Montevideo			MLST.Salmonella_enterica.316				2017-11-07T00:00:00Z		PRJNA236681	SAMN02716888			CP017977		USDA-ARS-USMARC		PacBio	96.16	HGAP v. 3	1		1	4726140	52.11	4711	4427		stool		Oct-2012	United States	USA: BIFSCo Region 7						Human, Homo sapiens
1454612.3	Salmonella enterica subsp. enterica serovar Montevideo str. USDA-ARS-USMARC-1919	1454612	Complete	USDA-ARS-USMARC-1919	Montevideo			MLST.Salmonella_enterica.4				2017-11-07T00:00:00Z		PRJNA236682	SAMN02716889			CP017978		USDA-ARS-USMARC		PacBio	148.9	HGAP v. 3	1		1	4655223	52.28	4741	4603				2013	United States	USA: BIFSCo Region 8						Human, Homo sapiens
1454613.3	Salmonella enterica subsp. enterica serovar Montevideo str. USDA-ARS-USMARC-1920 strain CDC 2010K-0257	1454613	Complete	CDC 2010K-0257	Montevideo			MLST.Salmonella_enterica.316				2018-04-25T00:00:00Z		PRJNA236683	SAMN02716890	GCA_003071485.1		CP020912,CP020913		USDA-ARS-USMARC		PacBio	75.82x	HGAP v. 3	1	1	2	4814175	5219106	4973	4761		stool		2010-02-01	United States	USA: BIFSCo Region 8						Human, Homo sapiens
1454614.3	Salmonella enterica subsp. enterica serovar Newport str. CDC 2012K-0938	1454614	Complete	CDC 2012K-0938	Newport			MLST.Salmonella_enterica.118				2019-02-04T00:00:00Z		PRJNA236654	SAMN02716906	GCA_004136175.1		CP025246,CP025247		USDA-ARS-USMARC		PacBio	195.6x	HGAP v. 3	1	1	2	4812720	52177063	4999	4809		stool		2012-06-01	USA	USA: BIFSCo Region 8						Human, Homo sapiens
1454616.3	Salmonella enterica subsp. enterica serovar Newport str. USDA-ARS-USMARC-1923	1454616	Complete	USDA-ARS-USMARC-1923	Newport			MLST.Salmonella_enterica.45				2019-03-06T00:00:00Z		PRJNA236685	SAMN02716893	GCA_004328805.1		CP025273,CP025274,CP025275		USDA-ARS-USMARC		PacBio	200.61x	HGAP v. 3	1	2	3	5031002	5218026	5286	5105		bovine hide		2005-07-01	USA	USA: BIFSCo Region 5						Cow, Bos taurus
1454617.3	Salmonella enterica subsp. enterica serovar Newport str. USDA-ARS-USMARC-1924	1454617	Complete	USDA-ARS-USMARC-1924	Newport			MLST.Salmonella_enterica.45				2019-02-04T00:00:00Z		PRJNA236686	SAMN02716894	GCA_004136055.1		CP025230,CP025231		USDA-ARS-USMARC		PacBio	130.47x	HGAP v. 3	1	1	2	5021650	5217817	5274	5091		bovine hide		2005-07-01	USA	USA: BIFSCo Region 2						Cow, Bos taurus
1454618.3	Salmonella enterica subsp. enterica serovar Newport str. USDA-ARS-USMARC-1925	1454618	Complete	USDA-ARS-USMARC-1925	Newport			MLST.Salmonella_enterica.132				2019-02-04T00:00:00Z		PRJNA236687	SAMN02716895	GCA_004136075.1		CP025232,CP025233		USDA-ARS-USMARC		PacBio	224.75x	HGAP v. 3	1	1	2	4834802	5226096	5005	4833		bovine hide		2006-01-01	USA	USA: BIFSCo Region 2						Cow, Bos taurus
1454619.3	Salmonella enterica subsp. enterica serovar Newport str. USDA-ARS-USMARC-1926	1454619	Complete	USDA-ARS-USMARC-1926	Newport			MLST.Salmonella_enterica.45				2019-02-04T00:00:00Z		PRJNA236688	SAMN02716896	GCA_004136095.1		CP025234,CP025235,CP025236		USDA-ARS-USMARC		PacBio	145.91x	HGAP v. 3	1	2	3	4960303	52202618	5182	5002		bovine pre-evisceration carcass		2006-01-01	USA	USA: BIFSCo Region 2						Cow, Bos taurus
1454620.4	Salmonella enterica subsp. enterica serovar Newport str. USDA-ARS-USMARC-1927	1454620	Complete	USDA-ARS-USMARC-1927				MLST.Salmonella_enterica.118				2015-03-04T00:00:00Z		PRJNA236689	SAMN02712196	GCF_000940935.1		CP007216	NZ_CP007216.1	USDA-ARS-USMARC		PacBio RS II C2 P4 and C3 P5	complete: 20 X coverage : reads >= 6,500	Celera Assembler v. 7.0	1		1	4695590	52.18	4692	4581		fecal swab		2011-01-01	United States	USA: United States BIFSCo Region 6					env_biome:livestock-associated habitat	Cow, Bos taurus
1454621.3	Salmonella enterica subsp. enterica serovar Newport str. USDA-ARS-USMARC-1928	1454621	Complete	USDA-ARS-USMARC-1928	Newport			MLST.Salmonella_enterica.45				2019-02-04T00:00:00Z		PRJNA236690	SAMN02716897	GCA_004136135.1		CP025237,CP025238,CP025239,CP025240		USDA-ARS-USMARC		PacBio	128.75x	HGAP v. 3	1	3	4	5077719	521636	5346	5157		bovine peripheral lymph node		2011-07-01	USA	USA: BIFSCo Region 2						Cow, Bos taurus
1454622.3	Salmonella enterica subsp. enterica serovar Newport str. USDA-ARS-USMARC-1929	1454622	Complete	USDA-ARS-USMARC-1929	Newport			MLST.Salmonella_enterica.45				2019-02-04T00:00:00Z		PRJNA236691	SAMN02716898	GCA_004136155.1		CP025241,CP025242		USDA-ARS-USMARC		PacBio	251.08x	HGAP v. 3	1	1	2	4958078	52209846	5183	5011		ground beef		2006-12-01	USA	USA: BIFSCo Region 8						Cow, Bos taurus
1454625.3	Salmonella enterica subsp. enterica serovar Newport str. CDC 2009K-1331	1454625	Complete	CDC 2009K-1331	Newport			MLST.Salmonella_enterica.5				2019-02-04T00:00:00Z		PRJNA236694	SAMN02716901	GCA_004136035.1		CP025248		USDA-ARS-USMARC		PacBio	218.0x	HGAP v. 3	1		1	4884276	5211786	5070	4893		stool		2009-08-01	USA	USA: BIFSCo Region 3						Human, Homo sapiens
1454627.3	Salmonella enterica subsp. enterica serovar Newport str. CDC 2010K-2159	1454627	Complete	CDC 2010K-2159	Newport			MLST.Salmonella_enterica.31				2015-04-20T00:00:00Z		PRJNA236696	SAMN02716903	GCF_000973685.1		CP007559	NZ_CP007559.1	USDA-ARS-USMARC		PacBio RS II C3 P5	complete: 20 X coverage : reads >= 8500	Celera Assembler v. 7.0	1		1	4790387	52.26	4795	4662		stool		2010-08-01	United States	USA: BIFSCo Region 7						Human, Homo sapiens
1454629.3	Salmonella enterica subsp. enterica serovar Newport str. CDC 2012K-0663	1454629	Complete	CDC 2012K-0663	Newport			MLST.Salmonella_enterica.45				2019-02-04T00:00:00Z		PRJNA236698	SAMN02716905	GCA_004136115.1		CP025243,CP025244,CP025245		USDA-ARS-USMARC		PacBio	165.52x	HGAP v. 3	1	2	3	5045178	52162838	5307	5132		stool		2012	USA	USA: BIFSCo Region 2						Human, Homo sapiens
1454630.3	Salmonella enterica subsp. enterica serovar Typhimurium str. USDA-ARS-USMARC-1808	1454630	Complete	ST1126-1	Typhimurium			MLST.Salmonella_enterica.19				2016-04-19T00:00:00Z		PRJNA236699	SAMN02716861	GCF_001623725.1		CP014969,CP014970	NZ_CP014969.1,NZ_CP014970.1	USDA-ARS-USMARC		PacBio RS II C3 P5	123.59	Celera v. 7.0		1	2	5030908	52.14	5186	4792		bovine post-intervention carcass		2005-07-01	United States	USA: BIFSCo Region 8						Cow, Bos taurus
1454634.3	Salmonella enterica subsp. enterica serovar Typhimurium str. USDA-ARS-USMARC-1880	1454634	Complete	ST13123	Typhimurium			MLST.Salmonella_enterica.19				2016-04-19T00:00:00Z		PRJNA236703	SAMN02716867	GCF_001623705.1		CP014981	NZ_CP014981.1	USDA-ARS-USMARC		PacBio RS II C3 P5	159.31	Celera v. 7.0			1	4815208	52.21	4862	4528		bovine pre-evisceration carcass		2003-06-01	United States	USA: BIFSCo Region 5						Cow, Bos taurus
1454636.3	Salmonella enterica subsp. enterica serovar Typhimurium str. USDA-ARS-USMARC-1896	1454636	Complete	ST03-F34	Typhimurium			MLST.Salmonella_enterica.19				2016-04-19T00:00:00Z		PRJNA236705	SAMN02716869	GCF_001623845.1		CP014977,CP014978	NZ_CP014977.1,NZ_CP014978.1	USDA-ARS-USMARC		PacBio RS II C3 P5	99.73	Celera v. 7.0		1	2	5003736	52.12	5138	4758		bovine adipose trim		2011-03-01	United States	USA: BIFSCo Region 2						Cow, Bos taurus
1454638.3	Salmonella enterica subsp. enterica serovar Typhimurium str. USDA-ARS-USMARC-1898	1454638	Complete	ST073	Typhimurium			MLST.Salmonella_enterica.19				2016-04-19T00:00:00Z		PRJNA236707	SAMN02716871	GCF_001623765.1		CP014971,CP014972,CP014973,CP014974		USDA-ARS-USMARC		PacBio RS II C3 P5	181.54	Celera v. 7.0		3	4	5010089	52.1	5127	4728		ground beef		2007-02-01	United States	USA: BIFSCo Region 3						Cow, Bos taurus
1454639.3	Salmonella enterica subsp. enterica serovar Typhimurium str. USDA-ARS-USMARC-1899	1454639	Complete	USDA-ARS-USMARC-1899				MLST.Salmonella_enterica.19				2015-03-04T00:00:00Z		PRJNA236708	SAMN02712198	GCF_000941015.1		CP007235		USDA-ARS-USMARC		PacBio RS II C3 P5	complete: 20 X coverage : reads >= 10,500	Celera Assembler v. 7.0	1		1	4856450	52.2	4870	4745		ground beef		May-07	United States	USA: United States BIFSCo Region 1					env_biome:livestock-associated habitat	Cow, Bos taurus
1454640.3	Salmonella enterica subsp. enterica serovar Typhimurium str. USDA-ARS-USMARC-1878	1454640	Complete	H2662-08-1997	Typhimurium			MLST.Salmonella_enterica.19				2016-04-19T00:00:00Z		PRJNA236709	SAMN02716865	GCF_001623825.1		CP014979,CP014980		USDA-ARS-USMARC		PacBio RS II C3 P5	152.44	Celera v. 7.0		1	2	4985715	52.14	5133	4740				1997-08-01	United States	United States						Human, Homo sapiens
1454641.3	Salmonella enterica subsp. enterica serovar Typhimurium str. USDA-ARS-USMARC-1908	1454641	Complete	CDC 2010K-1587	Typhimurium			MLST.Salmonella_enterica.19				2016-04-19T00:00:00Z		PRJNA236710	SAMN02716879	GCF_001623645.1		CP014965,CP014966	NZ_CP014965.1,NZ_CP014966.1	USDA-ARS-USMARC		PacBio RS II C3 P5	122.88	Celera v. 7.0		1	2	5008298	52.12	5132	4755		stool		2006-06-01	United States	USA: BIFSCo Region 8						Human, Homo sapiens
1454642.3	Salmonella enterica subsp. enterica serovar Typhimurium str. CDC 2011K-0870	1454642	Complete	CDC 2011K-0870				MLST.Salmonella_enterica.19				2015-04-20T00:00:00Z		PRJNA236711	SAMN02712200	GCF_000973645.1		CP007523	NZ_CP007523.1	USDA-ARS-USMARC		PacBio RS II C3 P5	complete: 22 X coverage : reads >= 8000	Celera Assembler v. 8.1	1		1	4769471	52.23	4735	4623		stool		2011-02-27	United States	USA: BIFSCo Region 7					env_biome:human-associated habitat	Human, Homo sapiens
1454643.3	Salmonella enterica subsp. enterica serovar Typhimurium str. USDA-ARS-USMARC-1910	1454643	Complete	CDC 2011K-1702	Typhimurium			MLST.Salmonella_enterica.19				2016-04-19T00:00:00Z		PRJNA236712	SAMN02716880	GCF_001623685.1		CP014967,CP014968	NZ_CP014967.1,NZ_CP014968.1	USDA-ARS-USMARC		PacBio RS II C3 P5	134.63	Celera v. 7.0		1	2	5000337	52.13	5141	4745		urine		2011-07-01	United States	USA: BIFSCo Region 7						Human, Homo sapiens
1454644.3	Salmonella enterica subsp. enterica serovar Typhimurium str. USDA-ARS-USMARC-1906	1454644	Complete	CDC 2009K-1640	Typhimurium			MLST.Salmonella_enterica.19				2016-04-19T00:00:00Z		PRJNA236713	SAMN02716877	GCF_001623805.1		CP014975,CP014976	NZ_CP014975.1,NZ_CP014976.1	USDA-ARS-USMARC		PacBio RS II C3 P5	88.13	Celera v. 7.0		1	2	5027726	52.13	5172	4786				2009	United States	USA: BIFSCo Region 2						Human, Homo sapiens
1454645.3	Salmonella enterica subsp. enterica serovar Typhimurium str. CDC 2009K-2059	1454645	Complete	CDC 2009K-2059	Typhimurium			MLST.Salmonella_enterica.19				2016-04-19T00:00:00Z		PRJNA236714	SAMN02716878	GCF_001623775.1		CP014983	NZ_CP014983.1	USDA-ARS-USMARC		PacBio RS II C3 P5	147.03	Celera v. 7.0			1	4823793	52.18	4884	4536		stool		Oct-09	United States	USA: BIFSCo Region 2						Human, Homo sapiens
1454647.3	Salmonella enterica subsp. enterica serovar Typhimurium str. USDA-ARS-USMARC-1810	1454647	Complete	ST2254-1	Typhimurium			MLST.Salmonella_enterica.19				2016-04-19T00:00:00Z		PRJNA236651	SAMN02716863	GCF_001623745.1		CP014982		USDA-ARS-USMARC		PacBio RS II C3 P5	132.98	Celera v. 7.0			1	4927870	52.16	5037	4667		bovine pre-evisceration carcass		Oct-05	United States	USA: BIFSCo Region 5						Cow, Bos taurus
1458355.5	Mixta theicola strain SRCM103227	1458355	Complete	SRCM103227								2020-01-22T00:00:00Z		PRJNA438180	SAMN08707617	GCA_009914075.1		CP028273,CP028274		Microbial Institute for Fermentation Industry		PacBio	195.0x	HGAP v. v3.0	1	1	2	4647413	56073517	4548	4105		mealworm		2017-09-03		South Korea
1463164.100	Klebsiella quasipneumoniae subsp. similipneumoniae strain ATCC 700603	1463164	Complete	ATCC 700603	ST498			MLST.Klebsiella_pneumoniae.489		ATCC:700603		2018-05-31T00:00:00Z		PRJNA472712	SAMN09245763	GCA_003181175.1		CP029597,CP029598,CP029599		Uppsala University		PacBio; Illumina HiSeq 2000	50.0x	CLC Genomics workbench v. 11.0.1	1	2	3	5514898	57733723	5576	5456		urine		1994	United States	USA: Richmond, VA						Human, Homo sapiens
1463165.171	Klebsiella quasipneumoniae strain D120-1	1463165	Complete	D120-1				MLST.Klebsiella_pneumoniae.1770				2019-01-02T00:00:00Z		PRJNA511343	SAMN10622699	GCA_003990375.1		CP034678,CP034682,CP034681,CP034680,CP034676,CP034677,CP034679		Yangzhou University		Illumina HiSeq; Oxford Nanopore MiniION	80.0x	Unicycler v. 0.4.4	1	6	7	5571031	5725608	5676	5521		feces		2018-07-01	China	China: Sichuan						Pig, Sus scrofa
1463165.21	Klebsiella quasipneumoniae strain HKUOPA4	1463165	Complete	HKUOPA4								2017-08-03T00:00:00Z		PRJNA309571	SAMN04436401	GCA_002240295.1		CP014154		The University of Hong Kong		Illumina MiSeq	60x	Newbler v. 2.7	1		1	5089790	58.04	4939	4854		feces		2013-09	China	China:Hong Kong						giant panda
1463165.22	Klebsiella quasipneumoniae strain HKUOPJ4	1463165	Complete	HKUOPJ4								2017-08-03T00:00:00Z		PRJNA309572	SAMN04436402	GCA_002240315.1		CP014155		The University of Hong Kong		Illumina MiSeq	60x	Newbler v. 2.7	1		1	5088626	58.04	4937	4856		feces		2013-09	China	China:Hong Kong						giant panda
1463165.220	Klebsiella quasipneumoniae strain SGM81	1463165	Complete	SGM81								2019-06-06T00:00:00Z		PRJEB21197	SAMEA104124995	GCA_900187335.1		LT898450		ICL-CFB					1		1	5186362	5804835	5000	4758		soil		2013-12-11T00Z		India
1463165.224	Klebsiella quasipneumoniae strain A708	1463165	Complete	A708								2019-10-03T00:00:00Z		PRJNA407397	SAMN08388679	GCA_008807175.1		CP026368,CP026369,CP026370,CP026371		Beijing Institute of Genomics,Chinese Academy of Sciences		PacBio	116.0x	HGAP v. SEP-2017	1	3	4	6033051	5722882	6257	6013		blood		2014		China						Human, Homo sapiens
1463165.228	Klebsiella quasipneumoniae strain TH114	1463165	Complete	TH114				MLST.Klebsiella_pneumoniae.1321				2019-10-29T00:00:00Z		PRJNA515024	SAMN10740483	GCA_009387795.1		CP035207,CP035209,CP035208		IHU Mediteranee Infection		Illumina MiSeq; Oxford Nanopore MiniION	22.0x	SPAdes v. v3.10.1	1	2	3	5242749	5780334	5200	5090		stool		2012		Thailand						Human, Homo sapiens			asymptomatic
1463165.229	Klebsiella quasipneumoniae strain KP18-31	1463165	Complete	KP18-31				MLST.Klebsiella_pneumoniae.852				2019-11-04T00:00:00Z		PRJNA540114	SAMN13133898	GCA_009498255.1		CP045641		Zhengzhou University		Illumina HiSeq; PacBio	12.0x	CLC Genomics Workbench v. 10.0	1		1	5157396	5818002	5038	4914		blood	isolated from Chinaï¼Œfor bacteria resistance	2018-06-17		China						female			Extremely severe aplastic anemia
1463165.23	Klebsiella quasipneumoniae strain HKUOPL4	1463165	Complete	HKUOPL4								2017-08-03T00:00:00Z		PRJNA309573	SAMN04436403	GCA_002240335.1		CP014156		The University of Hong Kong		Illumina MiSeq	60x	Newbler v. 2.7	1		1	5087945	58.04	4936	4856		feces		2013-09	China	China:Hong Kong						giant panda
1463165.4	Klebsiella quasipneumoniae strain ATCC 700603	1463165	Complete	K6				MLST.Klebsiella_pneumoniae.489		ATCC:700603		2016-03-22T00:00:00Z		PRJNA307517	SAMN04382091	GCF_001596075.1		CP014696,CP014697,CP014698		The Unniversity of Queensland		PacBio	380x	HGAP v. May 2015	1	2	3	5586672	57.7	5594	5394		Urine from hospitalized patient		1994	United States	USA: VA						Human, Homo sapiens
1463165.70	Klebsiella quasipneumoniae strain ATCC 700603	1463165	Complete				ESBL	MLST.Klebsiella_pneumoniae.489		ATCC:700603		2018-02-20T00:00:00Z		PRJNA231221	SAMN03996259	GCA_002953295.1		CP014071,CP014072,CP014073		US Food and Drug Administration		PacBio; Illumina	25.45x	Celera v. 8.2	1	2	3	5513032	5773627	5572	5451		urine		1994	United States	USA:VA						Human, Homo sapiens			Urinary tract infection
1463165.74	Klebsiella quasipneumoniae strain KPC142	1463165	Complete	KPC142								2018-03-27T00:00:00Z		PRJNA383559	SAMN06767172	GCA_003020825.1		CP023478,CP023479,CP023480		LNCC		Illumina MiSeq	115.0x	Newbler v. 3.0	1	2	3	5418654	5759541	5268	4945		tracheal secretion isolated from an uncertain age woman		2011	Brazil	Brazil: City of Belo Horizonte, State of Minas Gerais						Human, Homo sapiens
1463165.75	Klebsiella quasipneumoniae strain CAV2018	1463165	Complete	CAV2018				MLST.Klebsiella_pneumoniae.196				2018-05-22T00:00:00Z		PRJNA411762	SAMN09205485	GCA_003146635.1		CP029432,CP029430,CP029428,CP029431,CP029429		Oxford University		PacBio	15x	HGAP v. MAY-2015	1	4	5	6143631	572111	6376	6152		Hospital waste water		2014-04-01	United States	USA:Virginia
1463165.76	Klebsiella quasipneumoniae strain CAV2013	1463165	Complete	CAV2013				MLST.Klebsiella_pneumoniae.196				2018-05-22T00:00:00Z		PRJNA411762	SAMN09205469	GCA_003146655.1		CP029437,CP029435,CP029433,CP029434,CP029436		Oxford University		PacBio	124x	HGAP v. MAY-2015	1	4	5	6084196	57317616	6288	6061		Peri-rectal		2013-11-01	United States	USA:Virginia						Human, Homo sapiens
1463165.77	Klebsiella quasipneumoniae strain CAV1947	1463165	Complete	CAV1947				MLST.Klebsiella_pneumoniae.196				2018-05-22T00:00:00Z		PRJNA411762	SAMN09205495	GCA_003146685.1		CP029443,CP029441,CP029440,CP029438,CP029442,CP029439		Oxford University		PacBio	127x	HGAP v. MAY-2015	1	5	6	6134176	57259083	6355	6128		Hospital waste water		2014-02-01	United States	USA:Virginia
1463165.82	Klebsiella quasipneumoniae strain L22	1463165	Complete	L22	K1			MLST.Klebsiella_pneumoniae.367				2018-09-04T00:00:00Z		PRJNA482505	SAMN09708445	GCA_003443835.1		CP031257,CP031258,CP031259,CP031260,CP031261,CP031262		Peking University People 's Hospital		PacBio	106.0x	HGAP v. SMRT Link v5.1.0	1	5	6	5631032	57198166	5545			bronchoalveolar lavage fluid		2014-09-02	China	China						Human, Homo sapiens	male	70y	pneumoniae			host_disease_outcome:death
1484157.3	Pantoea sp. PSNIH2	1484157	Complete	PSNIH2								2014-11-17T00:00:00Z	25232178	PRJNA242850	SAMN02709585	GCA_000784965.1	SRR1573907	CP009866.1,CP009871.1,CP009868.1,CP009870.1,CP009869.1,CP009867.1	NZ_CP009866.1,NZ_CP009868.1,NZ_CP009870.1,NZ_CP009867.1,NZ_CP009871.1,NZ_CP009869.1	NIH		PacBio RSII		SMRT Portal v. 2.0	1	5	6	4967343	56.43	4706	4378		hand rail		2013	United States	United States
1484158.3	Pantoea sp. PSNIH1	1484158	Complete	PSNIH1								2014-11-17T00:00:00Z	25232178	PRJNA242843	SAMN02709496	GCA_000784875.3	SRR1573664	CP009880.2,CP009883.1,CP009882.1,CP010325.1,CP010326.1,CP009884.1,CP009881.1	NZ_CP009880.1,NZ_CP010326.1,NZ_CP009881.1,NZ_CP009884.1,NZ_CP009883.1,NZ_CP009882.1,NZ_CP010325.1	NIH		PacBio RSII		SMRT Portal v. 2.0	1	6	7	4410683	56.03	4252	3956		shelf		2013	United States	United States
149385.72	Salmonella enterica subsp. enterica serovar Hadar strain 12-2388	149385	Complete	2388-12-01	Hadar			MLST.Salmonella_enterica.33				2019-04-10T00:00:00Z		PRJNA353625	SAMN06030204	GCA_004768645.1		CP038595,CP038596,CP038597,CP038598,CP038599,CP038600		Public Health Agency Of Canada		Illumina MiSeq; Oxford Nanopore MiniION	60.0x	Unicycler v. 4.5	1	5	6	4703497	5221732	4764	4514						Canada						Human, Homo sapiens
149388.4	Salmonella enterica subsp. enterica serovar Mikawasima strain RSE15	149388	Complete	RSE15	Mikawasima			MLST.Salmonella_enterica.2030				2019-01-06T00:00:00Z		PRJNA510422	SAMN10638899	GCA_003994575.1		CP034713,CP034714		Pennsylvania State University		IonTorrent & Oxford Nanopore MiniION	131x	Unicycler v. 0.4.7	1	1	2	4777004	52254154	5046	4675		hospital		2018-02-19	Rwanda	Rwanda:Rulindo						Human, Homo sapiens	female		gastroenteritis
149388.5	Salmonella enterica subsp. enterica serovar Mikawasima strain RSE13	149388	Complete	RSE13	Mikawasima			MLST.Salmonella_enterica.2030				2019-01-06T00:00:00Z		PRJNA510422	SAMN10638897	GCA_003994595.1		CP034715		Pennsylvania State University		IonTorrent & Oxford Nanopore MiniION	81x	Unicycler v. 0.4.7	1		1	4649621	5229394	5023	4518		hospital		2018-02-19	Rwanda	Rwanda:Rulindo						Human, Homo sapiens	female		gastroenteritis
149391.55	Salmonella enterica subsp. enterica serovar Braenderup strain FORC93	149391	Complete	FORC93	Braenderup							2019-08-05T00:00:00Z		PRJNA483841	SAMN09873985	GCA_007833775.1		CP032304,CP032305,CP032306		Seoul National University		PacBio	186x	SMRT Analysis v. 2.3.0	1	2	3	4760769	52129646	4793	4787		Plant	isolated from the poisoned plant in Korea	2018-06-01	South Korea	South Korea: Seoul
149539.1142	Salmonella enterica subsp. enterica serovar Enteritidis strain SJTUF10978	149539	Complete	SJTUF10978	Enteritidis			MLST.Salmonella_enterica.11				2017-12-07T00:00:00Z		PRJNA320034	SAMN04924824	GCA_002813975.1		CP015524,CP015525		School of Agriculture and Biology, Shanghai Jiao Tong University		Illumina	327x	CLC v. 5.5	1	1	2	4739362	52.17	4916	4733		chicken		2010-06-22	China	China: Shanghai
149539.1418	Salmonella enterica subsp. enterica serovar Enteritidis strain SE86	149539	Complete	SE86	Enteritidis			MLST.Salmonella_enterica.11				2018-03-08T00:00:00Z		PRJNA371723	SAMN06311389	GCA_002982095.1		CP019681		Universidade Federal do Rio Grande do Sul		Illumina MiSeq	79.0x	SPAdes v. 3.9	1		1	4685718	521671	4815	4615				12-Oct-2001	Brazil	Brazil: Rio Grande do Sul						poultry
149539.1426	Salmonella enterica subsp. enterica serovar Enteritidis strain PIR00532	149539	Complete	PIR00532	Enteritidis			MLST.Salmonella_enterica.11				2018-04-03T00:00:00Z	29593690	PRJNA420913	SAMN08125525	GCA_003032035.1		CP025559,CP025557,CP025558		Nestle Research Center		PacBio	102x	HGAP v. 3	1	2	3	4775444	52095177	4984	4781
149539.1427	Salmonella enterica subsp. enterica serovar Enteritidis strain ATCC BAA-708	149539	Complete	ATCC BAA-708	Enteritidis			MLST.Salmonella_enterica.11		ATCC:BAA-708		2018-04-03T00:00:00Z	29593690	PRJNA420913	SAMN08125532	GCA_003031995.1		CP025554,CP025553		Nestle Research Center		PacBio	106x	HGAP v. 3	1	1	2	4737847	5217583	4922	4729
149539.1428	Salmonella enterica subsp. enterica serovar Enteritidis strain RM4283	149539	Complete	RM4283	Enteritidis			MLST.Salmonella_enterica.11				2018-06-04T00:00:00Z		PRJNA443261	SAMN08768800	GCA_003184325.1		CP028157,CP028156,CP028155		United States Department of Agriculture, Agricultural Research Service		PacBio; Illumina MiSeq	195.0x	HGAP v.3 as available in the SMRT	1	2	3	4785531	52007164	5008	4799		feces	isolated from a patient in British Columbia during the 2001 outbreak associated with consumption of raw almonds	2001-04-01	Canada	Canada: Vancouver						Human, Homo sapiens			gasteroenteritis
149539.1432	Salmonella enterica subsp. enterica serovar Enteritidis strain FORC_075	149539	Complete	FORC_075	Enteritidis			MLST.Salmonella_enterica.11				2018-08-28T00:00:00Z		PRJNA400838	SAMN07580859	GCA_003429365.1		CP023475,CP023476		Food-borne Pathogen Omics Research Center, FORC		PacBio	158x	SMRT Analysis v. 2.3.0	1	1	2	4742259	52100044	4753	4504		Human Stool	isolated from the human stool in South Korea	2017-05-31	South Korea	South Korea						Human, Homo sapiens			Salmonellosis
149539.1477	Salmonella enterica subsp. enterica serovar Enteritidis strain NCM 61	149539	Complete	NCM 61	Enteritidis							2018-10-23T00:00:00Z		PRJNA492709	SAMN10103914	GCA_003663765.1		CP032851,CP032850		Nanjing Agricultural University		PacBio	200x	HGAP v. Aug-2018	1	1	2	4739126	5217099	5061	4712		chicken meat and conveyer belt		Oct-2015	China	China: Anhui
149539.1478	Salmonella enterica subsp. enterica serovar Enteritidis strain SEO	149539	Complete	SEO	Enteritidis			MLST.Salmonella_enterica.11				2018-10-27T00:00:00Z		PRJNA497164	SAMN10250222	GCA_003691385.1		CP033090,CP033089		Chinese PLA general hospital		PacBio RSII	266.0x	Celera Assembler v. 8.3	1	1	2	4735694	52169037	4725			feces		2016-09-18	China	China: Beijing						Human, Homo sapiens			gastroenteritis
149539.1479	Salmonella enterica subsp. enterica serovar Enteritidis strain CFSAN076214	149539	Complete	CFSAN076214	Enteritidis			MLST.Salmonella_enterica.11				2018-11-03T00:00:00Z		PRJNA186035	SAMN10243028	GCA_003710165.1		CP033340,CP033341,CP033342		Center for Food Safety and Applied Nutrition		PacBio	162x	HGAP v. 3	1	2	3	4784771	5200901	4978	4767		Raw Almonds		2001-08	Canada	Canada
149539.1562	Salmonella enterica subsp. enterica serovar Enteritidis strain SAP18-0432	149539	Complete	SAP18-0432	Enteritidis			MLST.Salmonella_enterica.11				2019-05-30T00:00:00Z		PRJNA507264	SAMN09943619	GCA_005889955.1		CP040644,CP040645		FDA Center for Food Safety and Applied Nutrition		PacBio	241x	HGAP v. 3	1	1	2	4739697	52170254	4835	4535				2018	USA	USA:GA
149539.1563	Salmonella enterica subsp. enterica serovar Enteritidis strain SAP18-H9654	149539	Complete	SAP18-H9654	Enteritidis			MLST.Salmonella_enterica.11				2019-05-30T00:00:00Z		PRJNA507264	SAMN09943628	GCA_005889975.1		CP040646,CP040647		FDA Center for Food Safety and Applied Nutrition		PacBio	375x	HGAP v. 3	1	1	2	4738879	5216966	4835	4532				2018	USA	USA:GA
149539.1576	Salmonella enterica subsp. enterica serovar Enteritidis strain SJTUF12519v2 strain clinic	149539	Complete	clinic	Enteritidis			MLST.Salmonella_enterica.11				2019-06-30T00:00:00Z		PRJNA547698	SAMN11979404	GCA_006517015.1		CP041173,CP041174,CP041175		Shanghai Jiao Tong University		PacBio	12x	SOAPdenovo v. GS De Novo Assembler v.	1	2	3	4958012	5186373	5117	4782				2013-08-06	China	China:Shanghai												host_description:not collected;host_disease_outcome:not collected;host_disease_stage:not collected;host_health_state:not collected;host_subject_id:not collected
149539.1577	Salmonella enterica subsp. enterica serovar Enteritidis strain SJTUF12367v2 strain clinic	149539	Complete	clinic	Enteritidis			MLST.Salmonella_enterica.11				2019-06-30T00:00:00Z		PRJNA547698	SAMN11979403	GCA_006517055.1		CP041176,CP041177,CP041178		Shanghai Jiao Tong University		PacBio	12x	SOAPdenovo v. GS De Novo Assembler v.	1	2	3	4851127	521941	5006	4699				2013-08-01	China	China:Shanghai												host_description:not collected;host_disease_outcome:not collected;host_disease_stage:not collected;host_health_state:not collected;host_subject_id:not collected
149539.1580	Salmonella enterica subsp. enterica serovar Enteritidis strain PT1	149539	Complete	PT1	Enteriditis			MLST.Salmonella_enterica.11				2019-09-06T00:00:00Z		PRJNA562154	SAMN12634962	GCA_008313815.1		CP043433,CP043434		Aarhus University, Denmark		Oxford Nanopore; Illumina NextSeq	1400.0x	Unicycler v. Jul-2019; SPAdes v. Jul-2019	1	1	2	4744959	52163948	4858	4548				2019-07-15	Denmark	Denmark: Roskilde
149539.1581	Salmonella enterica subsp. enterica serovar Enteritidis strain K12SE001	149539	Complete	K12SE001	Enteritidis			MLST.Salmonella_enterica.11				2019-09-11T00:00:00Z		PRJNA560471	SAMN12586650	GCA_008369645.1		CP043563		Animal and Plant Quarantine Agency		PacBio	204.16x	CLC NGS Cell v. v.7.0	1		1	4680830	52177483	4755	4465		chicken		2011-04-21	South Korea	South Korea: Chungcheongnam-do
149539.1592	Salmonella enterica subsp. enterica serovar Enteritidis strain AUSMDU00010528	149539	Complete	AUSMDU00010528	Enteritidis			MLST.Salmonella_enterica.1972	genotype:ST1972			2019-11-17T00:00:00Z		PRJNA556438	SAMN13191644	GCA_009664795.1		CP045955		Microbiological Diagnostic Unit		PacBio RSII, Illumina NextSeq	269x	Unicycler v. 0.4.6	1		1	4703625	52258205	4699	4408				2017		Australia						Human, Homo sapiens
149539.1593	Salmonella enterica subsp. enterica serovar Enteritidis strain AUSMDU00010527	149539	Complete	AUSMDU00010527	Enteritidis				genotype:ST3304			2019-11-17T00:00:00Z		PRJNA556438	SAMN13191643	GCA_009664895.1		CP045956,CP045957		Microbiological Diagnostic Unit		Oxford Nanopore GridIon, Illumina NextSeq	240x	Unicycler v. 0.4.6	1	1	2	4683671	52244747	4670	4365				2017		Australia						Human, Homo sapiens
149539.1644	Salmonella enterica subsp. enterica serovar Enteritidis strain NCCP 16206	149539	Complete	NCCP 16206	Enteritidis			MLST.Salmonella_enterica.11		NCCP:16206		2020-01-15T00:00:00Z		PRJNA556121	SAMN12340930	GCA_009884355.1		CP041973,CP041972		Korea Centers for Disease Control & Prevention (KCDC)		IonTorrent; PacBio	271.0x	SPAdes v. 3.1	1	1	2	4774005	5217372	4938	4576		stool		2011	South Korea	South Korea: Gyeongnam						Human, Homo sapiens			diarrhea
149539.1793	Salmonella enterica subsp. enterica serovar Enteritidis strain SE124	149539	Complete	SE124	Enteritidis			MLST.Salmonella_enterica.11				2020-04-06T00:00:00Z		PRJNA615288	SAMN14450174	GCA_012049805.1		CP050706,CP050707,CP050708		University of Maryland		Illumina MiSeq; Oxford Nanopore MiniION	118x	Unicycler v. 0.4.8	1	2	3	4847360	52191853	4952	4619		Chicken product		2013-08-05	China	China:Shanghai						chicken
149539.1794	Salmonella enterica subsp. enterica serovar Enteritidis strain SE109	149539	Complete	SE109	Enteritidis			MLST.Salmonella_enterica.11				2020-04-06T00:00:00Z		PRJNA615288	SAMN14450173	GCA_012050205.1		CP050709,CP050710,CP050711		University of Maryland		Illumina MiSeq; Oxford Nanopore MiniION	81x	Unicycler v. 0.4.8	1	2	3	4829486	52168865	4929	4596		Diarrheal patient		2013-09-29	China	China:Shanghai						Homo sapiens
149539.1795	Salmonella enterica subsp. enterica serovar Enteritidis strain SE95	149539	Complete	SE95	Enteritidis			MLST.Salmonella_enterica.11				2020-04-06T00:00:00Z		PRJNA615288	SAMN14450171	GCA_012050385.1		CP050716,CP050717,CP050718,CP050719,CP050720		University of Maryland		Illumina MiSeq; Oxford Nanopore MiniION	34x	Unicycler v. 0.4.8	1	4	5	4839384	52175854	4940	4610		Diarrheal patient		2013-06-19	China	China:Shanghai						Homo sapiens
149539.1796	Salmonella enterica subsp. enterica serovar Enteritidis strain SE104	149539	Complete	SE104	Enteritidis			MLST.Salmonella_enterica.11				2020-04-06T00:00:00Z		PRJNA615288	SAMN14450172	GCA_012050525.1		CP050712,CP050713,CP050714,CP050715		University of Maryland		Illumina MiSeq; Oxford Nanopore MiniION	113x	Unicycler v. 0.4.8	1	3	4	4848540	52186947	4954	4624		Diarrheal patient		2013-07-10	China	China:Shanghai						Homo sapiens
149539.1797	Salmonella enterica subsp. enterica serovar Enteritidis strain SE81	149539	Complete	SE81	Enteritidis			MLST.Salmonella_enterica.11				2020-04-06T00:00:00Z		PRJNA615288	SAMN14450170	GCA_012050745.1		CP050721,CP050722		University of Maryland		Illumina MiSeq; Oxford Nanopore MiniION	75x	Unicycler v. 0.4.8	1	1	2	4797988	52159676	4873	4552		Human blood		2012-06-25	China	China:Shanghai						Homo sapiens
149539.1798	Salmonella enterica subsp. enterica serovar Enteritidis strain SE74	149539	Complete	SE74	Enteritidis			MLST.Salmonella_enterica.11				2020-04-06T00:00:00Z		PRJNA615288	SAMN14450169	GCA_012050905.1		CP050723,CP050724,CP050725		University of Maryland		Illumina MiSeq; Oxford Nanopore MiniION	97x	Unicycler v. 0.4.8	1	2	3	4859063	5214606	4964	4623		Diarrheal patient		2012-09-15	China	China:Shanghai						Homo sapiens
149539.316	Salmonella enterica subsp. enterica serovar Enteritidis strain Durban	149539	Complete	Durban	Enteritidis			MLST.Salmonella_enterica.11				2014-04-04T00:00:00Z		PRJNA241513	SAMN02712059	GCF_000612325.1		CP007507,CP007508	NZ_CP007507.1,NZ_CP007508.1	University of Pittsburgh		IonTorrent	65	Newbler v. 2.6; CLC Genomics Workbench	1	1	2	4738298	52.17	4774	4312		blood	isolated from a patient who was infected in Durban, South Africa	2013-07-15	South Africa	South Africa: Durban						Human, Homo sapiens
149539.317	Salmonella enterica subsp. enterica serovar Enteritidis	149539	Complete		Enteritidis			MLST.Salmonella_enterica.11				2014-09-09T00:00:00Z	25156331	PRJNA256209	SAMN02941163	GCF_000750215.1	SRR1533624	CP009089	NZ_CP009089.1	Canadian Food Inspection Agency		454		CLC Genomics Workbench v. version 6	1		1	4710936	52.16	4727	4273		environment		2010	Canada	Canada
149539.318	Salmonella enterica subsp. enterica serovar Enteritidis	149539	Complete		Enteritidis			MLST.Salmonella_enterica.11				2014-09-09T00:00:00Z		PRJNA256209	SAMN02941164	GCF_000750255.1	SRR1533832	CP009090	NZ_CP009090.1	Canadian Food Inspection Agency		454		GS Denovo Assembler v. version 2	1		1	4667283	52.17	4676	4235		chicken		2010	Canada	Canada
149539.319	Salmonella enterica subsp. enterica serovar Enteritidis	149539	Complete		Enteritidis			MLST.Salmonella_enterica.11				2014-09-09T00:00:00Z	25156331	PRJNA256209	SAMN02941165	GCF_000750295.1	SRR1533833	CP009091	NZ_CP009091.1	Canadian Food Inspection Agency		454		GS Denovo assembler v. version 2	1		1	4671261	52.1	4714	4212		shellfish monitoring program		2009	Canada	Canada
149539.320	Salmonella enterica subsp. enterica serovar Enteritidis	149539	Complete		Enteritidis			MLST.Salmonella_enterica.11				2014-09-09T00:00:00Z	25156331	PRJNA256209	SAMN02941166	GCF_000750335.1	SRR1533834	CP009092	NZ_CP009092.1	Canadian Food Inspection Agency		454		GS Denovo assembler v. version 2	1		1	4709890	52.16	4716	4277		environment		2010	Canada	Canada
149539.321	Salmonella enterica subsp. enterica serovar Enteritidis	149539	Complete		Enteritidis			MLST.Salmonella_enterica.11				2014-09-09T00:00:00Z		PRJNA256209	SAMN02941167	GCF_000750375.1	SRR1533835	CP009093	NZ_CP009093.1	Canadian Food Inspection Agency		454		GS Denovo assembler v. version 2	1		1	4702741	52.17	4753	4373		environment		2010	Canada	Canada
149539.322	Salmonella enterica subsp. enterica serovar Enteritidis strain OLF-SE3-98983-4	149539	Complete	OLF-SE3-98983-4	Enteritidis			MLST.Salmonella_enterica.11				2015-02-06T00:00:00Z		PRJNA256209	SAMN02937349	GCF_000750395.2	SRR1533455	CP009085	NZ_CP009085.2	Canadian Food Inspection Agency		Illumina		CLC Genomics Workbench v. version 6	1		1	4679127	52.17	4704	4363		environment		2000	Canada	Canada
149539.323	Salmonella enterica subsp. enterica serovar Enteritidis strain OLF-SE2-98984-6	149539	Complete	OLF-SE2-98984-6	Enteritidis			MLST.Salmonella_enterica.11				2015-02-06T00:00:00Z		PRJNA256209	SAMN02937348	GCF_000750415.2	SRR1533454	CP009084	NZ_CP009084.2	Canadian Food Inspection Agency		Illumina		CLC Genomics Workbench v. version 6	1		1	4679126	52.17	4703	4365		environment		2000	Canada	Canada
149539.324	Salmonella enterica subsp. enterica serovar Enteritidis	149539	Complete		Enteritidis			MLST.Salmonella_enterica.11				2014-09-09T00:00:00Z	25156331	PRJNA256209	SAMN02937350	GCF_000750435.1	SRR1533456	CP009086	NZ_CP009086.1	Canadian Food Inspection Agency		Illumina		CLC Genomics Workbench v. version 6	1		1	4678377	52.17	4707	4362		environment		2009	Canada	Canada
149539.325	Salmonella enterica subsp. enterica serovar Enteritidis	149539	Complete		Enteritidis			MLST.Salmonella_enterica.11				2014-09-09T00:00:00Z	25156331	PRJNA256209	SAMN02937351	GCF_000750455.1	SRR1533457	CP009087	NZ_CP009087.1	Canadian Food Inspection Agency		Illumina		CLC Genomics Workbench v. version 6	1		1	4678571	52.17	4700	4365		environment		2008	Canada	Canada
149539.326	Salmonella enterica subsp. enterica serovar Enteritidis	149539	Complete		Enteritidis			MLST.Salmonella_enterica.11				2014-09-09T00:00:00Z	25156331	PRJNA256209	SAMN02937347	GCF_000750475.1	SRR1533150	CP009083	NZ_CP009083.1	Canadian Food Inspection Agency		Illumina		CLC Genomics Workbench v. version 6	1		1	4678914	52.17	4701	4367		environment		2010	Canada	Canada
149539.327	Salmonella enterica subsp. enterica serovar Enteritidis	149539	Complete		Enteritidis			MLST.Salmonella_enterica.11				2014-09-09T00:00:00Z	25156331	PRJNA256209	SAMN02937352	GCF_000750495.1	SRR1533592	CP009088	NZ_CP009088.1	Canadian Food Inspection Agency		454		CLC Genomics Workbench v. version 6	1		1	4677619	52.17	4731	4318		environment		2010	Canada	Canada
149539.328	Salmonella enterica subsp. enterica serovar Enteritidis strain SEJ	149539	Complete	SEJ	Enteritidis			MLST.Salmonella_enterica.3175				2014-10-31T00:00:00Z	25342692	PRJNA244356	SAMN02904629	GCF_000754375.1	SRR3226960,SRR3226961	CP008928,CP008927	NZ_CP008928.1,NZ_CP008927.1	Los Alamos National Laboratory		Illumina	314x	Newbler v. 2.6; Velvet v. 1.2.08; Allpaths	1	1	2	4738299	52.17	4739	4399
149539.339	Salmonella enterica subsp. enterica serovar Enteritidis strain SEE1	149539	Complete	SEE1	Enteritidis							2015-09-23T00:00:00Z	26358589	PRJNA280705	SAMN03465493	GCF_001185215.1		CP011790	NZ_CP011790.1	Pennsylvania State University		IonTorrent	100	SeqMan Pro v. 11.0.0 (172)	1		1	4678365	52.17	4699	4299		shell egg	isolated from a shell egg	2010-01	United States	USA: Pennsylvania					env_biome:Farm
149539.340	Salmonella enterica subsp. enterica serovar Enteritidis strain SEE2	149539	Complete	SEE2	Enteritidis							2015-09-23T00:00:00Z	26358589	PRJNA280707	SAMN03468068	GCF_001185245.1		CP011791	NZ_CP011791.1	Pennsylvania State University		IonTorrent	100	Seqman Pro v. 11.0.0 (172)	1		1	4677830	52.17	4700	4269		Egg	isolated from Egg	2007	United States	USA: Pennsylvania					env_biome:Farm
149539.369	Salmonella enterica subsp. enterica serovar Enteritidis strain FORC_007	149539	Complete	FORC_007				MLST.Salmonella_enterica.11				2015-10-01T00:00:00Z		PRJNA262006	SAMN03140319	GCA_001305235.1		CP009768,CP009767	NZ_CP009768.1,NZ_CP009767.1	Food-borne Pathogen Omics Research Center, FORC		Illumina; PacBio		CLC Genomics Workbench v. 7.0.4; PacBio	1	1	2	4781905	52.1	4847	4522		steamed conch	isolated from the contaminated food in South Korea	2014-04-10	South Korea	South Korea: Gyeongbuk
149539.392	Salmonella enterica subsp. enterica serovar Enteritidis strain CMCC50041	149539	Complete	CMCC50041	Enteritidis			MLST.Salmonella_enterica.11		CMCC:50041		2016-01-04T00:00:00Z		PRJNA288744	SAMN03837761	GCF_001484025.1		CP013097,CP013098	NZ_CP013097.1,NZ_CP013098.1	Yangzhou University					1	1	2	4735702	52.17	4801	4438					Denmark	Denmark
149539.441	Salmonella enterica subsp. enterica serovar Enteritidis strain OLF-00D989 87-1	149539	Complete	OLF-00D989 87-1				MLST.Salmonella_enterica.11				2016-05-18T00:00:00Z		PRJNA274686	SAMN03328998	GCF_001647045.1		CP011942,CP011944,CP011945,CP011943	NZ_CP011942.1,NZ_CP011944.1,NZ_CP011945.1,NZ_CP011943.1	Canadian Food Inspection Agency		Illumina; IonTorrent; Pacific Biosciences		CLC Genomics Workbench v. version 6; MIRA	1	3	4	4744327	52.17	4807	4444		Poultry environment		2000	Canada	Canada
149539.858	Salmonella enterica subsp. enterica serovar Enteritidis strain FORC_052	149539	Complete	FORC_052	enteritidis			MLST.Salmonella_enterica.11				2017-07-17T00:00:00Z		PRJNA328055	SAMN05363482	GCA_002220345.1		CP016754		Food-borne Pathogen Omics Research Center, FORC		PacBio	x265.57	PacBio SMRT Analysis v. 2.3.0	1		1	4686254	52.17	4683	4548		Lettuce		2014-03-02	South Korea	South Korea: Seoul
149539.883	Salmonella enterica subsp. enterica serovar Enteritidis strain 56-3991	149539	Complete	56-3991	Enteritidis			MLST.Salmonella_enterica.11				2017-11-07T00:00:00Z	29301885	PRJNA354706	SAMN06050726	GCA_002760915.1		CP018635,CP018636		FDA		PacBio	missing	HGAP v. 3.0	1	1	2	4737486	52.17	4912	4715		Human		1956	United States	United States						Human, Homo sapiens
149539.885	Salmonella enterica subsp. enterica serovar Enteritidis strain 74-1357	149539	Complete	74-1357	Enteritidis			MLST.Salmonella_enterica.11				2017-11-07T00:00:00Z	29301885	PRJNA354706	SAMN06050729	GCA_002760955.1		CP018642,CP018643		FDA		PacBio	missing	HGAP v. 3.0	1	1	2	4816868	52.11	4993	4805		Human		1974	United States	United States						Human, Homo sapiens
149539.886	Salmonella enterica subsp. enterica serovar Enteritidis strain 77-2980	149539	Complete	77-2980	Enteritidis			MLST.Salmonella_enterica.11				2017-11-07T00:00:00Z	29301885	PRJNA354706	SAMN06050730	GCA_002760975.1		CP018644		FDA		PacBio	missing	HGAP v. 3.0	1		1	4686089	52.19	4897	4635		Human		1977	United States	United States						Human, Homo sapiens
149539.887	Salmonella enterica subsp. enterica serovar Enteritidis strain 79-2359	149539	Complete	79-2359	Enteritidis			MLST.Salmonella_enterica.11				2017-11-07T00:00:00Z	29301885	PRJNA354706	SAMN06050731	GCA_002760995.1		CP018645,CP018646		FDA		PacBio	missing	HGAP v. 3.0	1	1	2	4739705	52.18	4926	4703		Human		1979	United States	United States						Human, Homo sapiens
149539.888	Salmonella enterica subsp. enterica serovar Enteritidis strain 81-1435	149539	Complete	81-1435	Enteritidis			MLST.Salmonella_enterica.11				2017-11-07T00:00:00Z	29301885	PRJNA354706	SAMN06050732	GCA_002761015.1		CP018647		FDA		PacBio	missing	HGAP v. 3.0	1		1	4699764	52.25	4859	4667		Human		1981	United States	United States						Human, Homo sapiens
149539.889	Salmonella enterica subsp. enterica serovar Enteritidis strain 81-1706	149539	Complete	81-1706	Enteritidis			MLST.Salmonella_enterica.11				2017-11-07T00:00:00Z	29301885	PRJNA354706	SAMN06050735	GCA_002761035.1		CP018655,CP018656		FDA		PacBio	missing	HGAP v. 3.0	1	1	2	4944010	52.04	5235	4969		Human		1981	United States	United States						Human, Homo sapiens
149539.890	Salmonella enterica subsp. enterica serovar Enteritidis strain 92-0392	149539	Complete	92-0392	Enteritidis			MLST.Salmonella_enterica.19				2017-11-07T00:00:00Z	29301885	PRJNA354706	SAMN06050736	GCA_002761055.1		CP018657,CP018658		FDA		PacBio	missing	HGAP v. 3.0	1	1	2	5028552	52.13	5320	5082		Human		1992	United States	United States						Human, Homo sapiens
149539.891	Salmonella enterica subsp. enterica serovar Enteritidis strain 93-0639	149539	Complete	93-0639	Enteritidis			MLST.Salmonella_enterica.11				2017-11-07T00:00:00Z	29301885	PRJNA354706	SAMN06050737	GCA_002761075.1		CP018659,CP018660		FDA		PacBio	missing	HGAP v. 3.0	1	1	2	4738679	52.17	4940	4714		Human		1993	United States	United States						Human, Homo sapiens
149539.892	Salmonella enterica subsp. enterica serovar Enteritidis strain 95-0621	149539	Complete	95-0621	Enteritidis			MLST.Salmonella_enterica.11				2017-11-07T00:00:00Z	29301885	PRJNA354706	SAMN06050738	GCA_002761095.1		CP018661,CP018662,CP018663		FDA		PacBio	missing	HGAP v. 3.0	1	2	3	4790958	52.1	5016	4771		Human		1995	United States	United States						Human, Homo sapiens
149539.893	Salmonella enterica subsp. enterica serovar Enteritidis strain 49-2444	149539	Complete	49-2444	Enteritidis			MLST.Salmonella_enterica.136				2017-11-07T00:00:00Z	29301885	PRJNA354706	SAMN06050725	GCA_002761115.1		CP018633,CP018634		FDA		PacBio	missing	HGAP v. 3.0	1	1	2	4754716	52.2	4967	4726		Human		1949	United States	United States						Human, Homo sapiens
149539.894	Salmonella enterica subsp. enterica serovar Enteritidis strain 69-3861	149539	Complete	69-3861	Enteritidis			MLST.Salmonella_enterica.11				2017-11-07T00:00:00Z	29301885	PRJNA354706	SAMN06050727	GCA_002761135.1		CP018637,CP018638,CP018639		FDA		PacBio	missing	HGAP v. 3.0	1	2	3	4845989	52.11	5096	4874		Human		1969	United States	United States						Human, Homo sapiens
149539.895	Salmonella enterica subsp. enterica serovar Enteritidis strain 81-1607	149539	Complete	81-1607	Enteritidis			MLST.Salmonella_enterica.11				2017-11-07T00:00:00Z	29301885	PRJNA354706	SAMN06050733	GCA_002761155.1		CP018648,CP018649,CP018650		FDA		PacBio	missing	HGAP v. 3.0	1	2	3	4802885	52.19	4995	4776		Human		1981	United States	United States						Human, Homo sapiens
149539.896	Salmonella enterica subsp. enterica serovar Enteritidis strain 81-1705	149539	Complete	81-1705	Enteritidis			MLST.Salmonella_enterica.11				2017-11-07T00:00:00Z	29301885	PRJNA354706	SAMN06050734	GCA_002763415.1		CP018651,CP018652,CP018653,CP018654		FDA		PacBio	missing	HGAP v. 3.0	1	3	4	4991608	52.03	5273	5022		Human		1981	United States	United States						Human, Homo sapiens
1499973.6	Escherichia marmotae strain HT073016	1499973	Complete	HT073016				MLST.Escherichia_coli_1.7530				2018-01-26T00:00:00Z		PRJNA429855	SAMN08361671	GCA_002900365.1		CP025979,CP025980,CP025981		Institute of Microbiology Chinese Academy of Sciences		PacBio	83.0x	HGAP_Assembly.2 2.3 v. HGAP_Assembly.2	1	2	3	4896291	50395042	5086	4890		montane grasslands		2012	China	China: Qinghai-Tibet plateau
150052.13	Yersinia enterocolitica subsp. enterocolitica strain NCTC13629	150052	Complete	NCTC13629	not available: to be reported later			MLST.Yersinia_spp.18		NCTC:13629		2018-12-19T00:00:00Z		PRJEB6403	SAMEA2742608	GCA_900635745.1		LR134161		SC					1		1	4548019	47012886	4378	4091		not available: to be reported later		1800/2017														host_health_state:not available: to be reported later
150052.14	Yersinia enterocolitica subsp. enterocolitica strain NCTC12982	150052	Complete	NCTC12982	Veneziana, 11 : I : e, n, x			MLST.Yersinia_spp.154		NCTC:12982		2019-05-10T00:00:00Z		PRJEB6403	SAMEA2742606	GCA_901472495.1		LR590469		SC					1		1	4558409	47271538	4378	4082		not available: not collected		1800/2017								not available: not collected						host_health_state:not available: not collected
150053.29	Yersinia enterocolitica subsp. palearctica strain NCTC13769	150053	Complete	NCTC13769	Biotype 4			MLST.Yersinia_spp.18		NCTC:13769		2018-12-19T00:00:00Z		PRJEB6403	SAMEA3936789	GCA_900637005.1		LR134335		SC					1		1	4560086	47031063	4394	4103		feces		1900/2001	Germany	Germany: Munich						Human, Homo sapiens						host_health_state:not available: to be reported later
150053.30	Yersinia enterocolitica subsp. palearctica strain Y1	150053	Complete	Y1	O:3			MLST.Yersinia_spp.18				2019-03-25T00:00:00Z		PRJNA480560	SAMN09641678	GCA_004368055.1		CP030980,CP030981		Helmholtz Centre for Infection Research		PacBio; Illumina MiSeq	159x	HGAP SMRTPortal v. 2.3.0	1	1	2	4594706	4695382	4575	4258				2007		Germany						Human, Homo sapiens			Yersiniosis
1502658.3	Escherichia coli O2:H6 strain PG20180057	1502658	Complete	PG20180057	O2:H6			MLST.Escherichia_coli_2.129,MLST.Escherichia_coli_1.141				2019-08-29T00:00:00Z		PRJNA560883	SAMN12603272	GCA_008124085.1		CP043181,CP043182		National Microbiology Laboratory at Guelph		Illumina MiSeq and Nanopore	78x	Unicycler v. 0.4.3	1	1	2	5109630	5057775	5127	4903		mouse gut		18-May-2018
1505596.4	Blochmannia endosymbiont of Polyrhachis (Hedomyrma) turneri strain 675	1505596	Complete	675								2015-04-20T00:00:00Z	25861561	PRJNA249056	SAMN02808313	GCF_000973505.1	SRR1660458	CP010048	NZ_CP010048.1	Duke University		Sanger dideoxy sequencing; Illumina	1223x	Velvet v. 8/2011	1		1	749321	29.08	659	589		ant nest on rock		2001-08-27	Australia	Australia: near Townsville						Polyrhachis (Hedomyrma) turneri
1505597.4	Blochmannia endosymbiont of Camponotus (Colobopsis) obliquus strain 757	1505597	Complete	757								2015-04-20T00:00:00Z	25861561	PRJNA249064	SAMN02808399	GCF_000973545.1	SRR1660457	CP010049	NZ_CP010049.1	Duke University		Illumina	558x	Velvet v. 8/2013	1		1	773940	27.36	629	584		ant colony in branch		2011-06-06	United States	US: near Morehead City, North Carolina						Camponotus (Colobopsis) obliquus
1507522.3	Buchnera aphidicola (Macrosiphum euphorbiae) strain Meu	1507522	Complete	Meu								2019-05-08T00:00:00Z		PRJNA489301	SAMN09980512	GCA_005237295.1		CP033006		University of Hawaii		Illumina HiSeq	189x	CLC Genomics Workbench v. 9	1		1	645334	2555018	600	587		air		2010	USA	USA: Tucson, Arizona						Macrosiphum euphorbiae
1544796.3	Enterobacter sp. YD4	1544796	Complete	YD4								2015-02-18T00:00:00Z	25838492	PRJNA260749	SAMN03025786	GCF_000877295.1		JSFC01000000		Los Alamos National Laboratory		PacBio	57.45x	HGAPv3 v. 2014			1	5226863	54.25	5014	4836		Rhizosphere of Ilex paraguariensis St. Hil		2010	Argentina	Argentina: Misiones, San Vicente
155864.210	Escherichia coli O157:H7 str. EDL933	155864	Complete	EDL933				MLST.Escherichia_coli_1.453,MLST.Escherichia_coli_2.86				2018-04-02T00:00:00Z		PRJNA389368	SAMN07196157	GCA_003028715.1		CP028305		Rehman Medical Institute		Illumina MiSeq	30X	SPAdes v. 3.10.1	1		1	4709911	50763325	4635			urine		2016-12-06	Pakistan	Pakistan: Sheikh Zaid Hospital, Lahore						Human, Homo sapiens			Urinary tract infection
155864.42	Escherichia coli O157:H7 str. EDL933	155864	Complete	EDL933				MLST.Escherichia_coli_1.11,MLST.Escherichia_coli_2.822		ATCC:700927		2014-08-19T00:00:00Z	25125650	PRJNA253471	SAMN02905113	GCF_000732965.1	SRR1509640,SRR1509643,SRR1509803,SRR1795985	CP008957,CP008958	NZ_CP008957.1,NZ_CP008958.1	University of California San Diego		PacBio; Illumina	100x; 300x	SMRTAnalysis v. 2.2.0 pl build 134282;	1	1	2	5639399	50.43	5873	5772
155864.8	Escherichia coli O157:H7 str. EDL933	155864	Complete	O157:H7 EDL933			EHEC					2001-02-24T00:00:00Z	1.12066e+07	PRJNA259		GCA_000006665.1		AE005174,AF074613	NC_002655,NC_007414	University of Wisconsin-Madison, USA	complete				1	1	2	5620522	50.4	5680	5411			isolated during an outbreak in 1982	1982
1563222.9	Citrobacter pasteurii strain UMH17	1563222	Complete	UMH17				MLST.Citrobacter_freundii.128				2018-10-17T00:00:00Z	30087402	PRJNA412823	SAMN07729549			CP024676		University of Michigan		PacBio	213x	HGAP v. 2	1		1	4654874	5189728	4540	4469				Oct-2013	United States	USA: Michigan						Human, Homo sapiens			bacteremia
158822.12	Cedecea neteri strain ND02	158822	Complete	ND02								2016-01-07T00:00:00Z		PRJNA261094	SAMN03068907	GCF_001506165.1		CP011427	NZ_CP011427.1	UNIVERSITY OF MALAYA		PacBio RSII	57.17x	HGAP v. 3	1		1	4313264	53.88	4039	3823		waterfall		01-Oct-2013	Malaysia	Malaysia					temperature:28
158822.21	Cedecea neteri strain FDAARGOS_392	158822	Complete							FDA:FDAARGOS_392		2017-09-28T00:00:00Z		PRJNA231221	SAMN07312436	GCA_002393445.1		CP023525,CP023526		US Food and Drug Administration		PacBio; Illumina	15.43x	SMRT v. 2.3.0, HGAP v. 3	1	1	2	5469298	54.22	5418	5090		Human foot		1982	United States	USA:CA
158822.6	Cedecea neteri SSMD04	158822	Complete	SSMD04								2014-09-25T00:00:00Z	-	PRJNA258438	SAMN03003593	GCA_000757825.1		CP009451.1	NZ_CP009451.1	University of Malaya		PacBio	38.42x	PacBio v. 12-9-2014	1		1	4876443	55.1	4515	4318		pickled mackerel sashimi		2014-04-01	Malaysia	Malaysia
158822.7	Cedecea neteri M006	158822	Complete	M006								2014-09-26T00:00:00Z	-	PRJNA260769	SAMN03031216	GCA_000758305.1		CP009458.1	NZ_CP009458.1	University of Malaya		PacBio RSII	74.34x	HGAP v. 1	1		1	4965436	54.41	4575	4423		waterfall		01-Oct-2013	Malaysia	Malaysia
158822.8	Cedecea neteri ND14a	158822	Complete	ND14a								2014-09-26T00:00:00Z	-	PRJNA260882	SAMN03066974	GCA_000758325.1		CP009459.1	NZ_CP009459.1	University of Malaya		PacBio RSII	55.36x	HGAP v. 1	1		1	4659311	54.83	4337	4141		waterfall		01-Oct-2013	Malaysia	Malaysia
158822.9	Cedecea neteri ND14b	158822	Complete	ND14b								2014-09-26T00:00:00Z	-	PRJNA260885	SAMN03067133	GCA_000758345.1		CP009460.1	NZ_CP009460.1	University of Malaya		PacBio RSII	75.99x	HGAP v. 1	1		1	5052868	56.86	4452	4155		waterfall		01-Oct-2013	Malaysia	Malaysia
158823.5	Cedecea lapagei strain NCTC11466	158823	Complete	NCTC11466	not available: to be reported later					NCTC:11466		2018-12-19T00:00:00Z		PRJEB6403	SAMEA3282964	GCA_900635955.1		LR134201		SC					1		1	4778444	5481303	4730	4516		throat		1980	Canada	Canada												host_health_state:not available: to be reported later
158836.157	Enterobacter hormaechei strain AR432	158836	Complete	AR432				MLST.Enterobacter_cloacae.106				2018-04-30T00:00:00Z		PRJNA316321	SAMN07291525	GCA_003073995.1		CP029126,CP029124,CP029125		FDA/CDC		Pacbio; Illumina	16.36x	SMRT v. 2.3.0; HGAP v. 3.0; SPAdes v.	1	2	3	4897845	55371597	4673	4580
158836.167	Enterobacter hormaechei strain SCEH020042	158836	Complete	SCEH020042				MLST.Enterobacter_cloacae.145				2018-04-16T00:00:00Z		PRJNA415108	SAMN08027257	GCA_003051945.1		CP028538,CP028536,CP028537		West China Hospital, Sichuan University		Illumina HiSeq; MinION	200.0x	Unicycler v. 0.4.4	1	2	3	5149980	5457561	5139	5008				2016-10-10	China	China: Sichuan						Human, Homo sapiens
158836.191	Enterobacter hormaechei strain S13	158836	Complete	S13				MLST.Enterobacter_cloacae.1015				2018-08-20T00:00:00Z		PRJNA302185	SAMN04448506	GCA_003408555.1		CP031565,CP031570,CP031569,CP031567,CP031566,CP031568		Centers for Disease Control and Prevention. Division of Healthcare Quality Promotion		PacBio RSII	86.0x	HGAP v. V3	1	5	6	5379077	5490072	5559	5336		Rectal swab		2013								Human, Homo sapiens
158836.192	Enterobacter hormaechei strain S6	158836	Complete	S6				MLST.Enterobacter_cloacae.110				2018-08-20T00:00:00Z		PRJNA302185	SAMN04448499	GCA_003408595.1		CP031574,CP031576,CP031575		Centers for Disease Control and Prevention. Division of Healthcare Quality Promotion		PacBio RSII	98.0x	HGAP v. V3	1	2	3	5382553	54937275	5396	5215		Rectal swab		2015								Human, Homo sapiens
158836.193	Enterobacter hormaechei strain S5	158836	Complete	S5				MLST.Enterobacter_cloacae.254				2018-08-20T00:00:00Z		PRJNA302185	SAMN04448498	GCA_003408575.1		CP031571,CP031573,CP031572		Centers for Disease Control and Prevention. Division of Healthcare Quality Promotion		PacBio RSII	99.0x	HGAP v. V3	1	2	3	5114406	55187542	5152	4994		Rectal swab		2015								Human, Homo sapiens
158836.198	Enterobacter hormaechei strain WCHEH020038	158836	Complete	WCHEH020038				MLST.Enterobacter_cloacae.418				2018-08-26T00:00:00Z		PRJNA415108	SAMN08027258	GCA_003428425.1		CP031726,CP031722,CP031723,CP031724,CP031725		West China Hospital, Sichuan University		Illumina HiSeq; MinION	200.0x	Unicycler v. 0.4.6	1	4	5	5081310	54826805	5049	4953				2016-11-02	China	China: Sichuan: Chengdu						Human, Homo sapiens
158836.200	Enterobacter hormaechei strain C15117	158836	Complete	C15117				MLST.Enterobacter_cloacae.61				2018-10-16T00:00:00Z		PRJNA494598	SAMN10174734	GCA_003660125.1		CP032841,CP032842,CP032843,CP032844,CP032845,CP032846,CP032847		University of Technology Sydney		Illumina MiSeq; Oxford Nanopore MiniION	7.8x	Unicycler v. 0.4.3; SPAdes v. 3.11.1	1	6	7	5096894	54990803	4947			Burns unit surveillance		2007	Australia	Australia: Sydney
158836.22	Enterobacter hormaechei strain CAV1176	158836	Complete	CAV1176								2016-07-15T00:00:00Z		PRJNA246471	SAMN03733727	GCA_001874505.1		CP011662,CP011658,CP011659,CP011661,CP011660		University of Oxford		PacBio	81X	HGAP3 v. 2.2.0	1	3	5	5043091	55.17	4934	4649		Perirectal		2010-05	United States	USA:Virginia						Human, Homo sapiens
158836.282	Enterobacter hormaechei strain S11_16	158836	Complete	S11_16								2019-01-30T00:00:00Z		PRJNA515436	SAMN10755318	GCA_004118875.1		CP035385,CP035386,CP035387,CP035388,CP035389		University of Birmingham		Illumina; Oxford Nanopore	100.0x	Unicycler v. 0.4.7	1	4	5	5038853	55107403	4980	4852				2016		United Kingdom						Human, Homo sapiens
158836.343	Enterobacter hormaechei strain PG20180056	158836	Complete	PG20180056	serovar s							2019-08-29T00:00:00Z		PRJNA560883	SAMN12603275	GCA_008123985.1		CP043225		National Microbiology Laboratory at Guelph		Illumina MiSeq and Nanopore	90x	Unicycler v. 0.4.3	1		1	4635242	5555354	4431	4325		mouse gut		18-May-2018
158836.344	Enterobacter hormaechei strain PG20180049	158836	Complete	PG20180049	serovar s							2019-08-29T00:00:00Z		PRJNA560883	SAMN12603274	GCA_008124025.1		CP043226		National Microbiology Laboratory at Guelph		Illumina MiSeq and Nanopore	109x	Unicycler v. 0.4.3	1		1	4635256	5555346	4424	4326		mouse gut		18-May-2018
158836.360	Enterobacter hormaechei strain EB_P6_L3_02.19	158836	Complete	EB_P6_L3_02.19				MLST.Enterobacter_cloacae.88	genotype:ST88			2019-09-18T00:00:00Z		PRJNA562727	SAMN12725416	GCA_008505035.1		CP043853,CP043856,CP043854,CP043855		Public Health England		Oxford Nanopore MiniION; Illumina HiSeq	200.0x	miniasm v. 0.2 r168 dirty; Racon	1	3	4	5386437	5495282	5475	5169		rectal screen		2019-02-27	United Kingdom	United Kingdom: London						Human, Homo sapiens
158836.410	Enterobacter hormaechei strain FDAARGOS_642 strain Not applicable	158836	Complete	Not applicable						FDA:FDAARGOS_642		2019-09-25T00:00:00Z		PRJNA231221	SAMN11056357	GCA_008693905.1		CP044107		US Food and Drug Administration		Pacbio; Illumina	683.77x	canu v. 1.4	1		1	4698106	5559002	4444	4352		clinical isolate			USA	USA: KY						Human, Homo sapiens						host_description:Not applicable
158836.416	Enterobacter hormaechei strain C44	158836	Complete	C44				MLST.Enterobacter_cloacae.113				2019-10-09T00:00:00Z		PRJNA550014	SAMN12289368	GCA_008931325.1		CP042566,CP042567,CP042568,CP042569,CP042570		University of Oxford		Oxford Nanopore MiniION	1438x	Unicycler v. SEP-2017	1	4	5	4962392	5538857	4835	4731		clinical sample		2013-04-15	Australia	Australia: Sydney						Human, Homo sapiens
158836.417	Enterobacter hormaechei strain C15	158836	Complete	C15				MLST.Enterobacter_cloacae.114				2019-10-09T00:00:00Z		PRJNA550014	SAMN12289339	GCA_008931405.1		CP042488,CP042489,CP042490,CP042491,CP042492		University of Oxford		Oxford Nanopore MiniION	1043x	Unicycler v. SEP-2017	1	4	5	5188104	5474314	5141	4969		clinical sample		2009-02-23	Australia	Australia: Sydney						Human, Homo sapiens
158836.418	Enterobacter hormaechei strain E5	158836	Complete	E5				MLST.Enterobacter_cloacae.145				2019-10-09T00:00:00Z		PRJNA550014	SAMN12289291	GCA_008931525.1		CP042571,CP042572,CP042573,CP042574,CP042575,CP042576,CP042577		University of Oxford		Oxford Nanopore MiniION	5593x	Unicycler v. SEP-2017	1	6	7	5217772	54780525	5202	5018		Shower 3		2012-06-13	Australia	Australia: Sydney
158836.420	Enterobacter hormaechei strain C45	158836	Complete	C45								2019-10-09T00:00:00Z		PRJNA550014	SAMN12289303	GCA_008931645.1		CP042551,CP042552,CP042553,CP042554,CP042555		University of Oxford		Oxford Nanopore MiniION	2580x	Unicycler v. SEP-2017	1	4	5	5538473	5483582	5560	5369		clinical sample		2013-04-27	Australia	Australia: Sydney						Human, Homo sapiens
158836.421	Enterobacter hormaechei strain EB_P9_L5_03.19	158836	Complete	EB_P9_L5_03.19					genotype:ST90			2019-10-09T00:00:00Z		PRJNA562727	SAMN12713636	GCA_008931785.1		CP043766,CP043767,CP043768,CP043769		Public Health England		Oxford Nanopore MiniION; Illumina HiSeq	100.0x	mimiasm v. 0.2 r168; Racon x 3 v. 1.3.1;	1	3	4	5399449	54805073	5488	5215		rectal swab		2019-03	United Kingdom	United Kingdom:London						Human, Homo sapiens
158836.434	Enterobacter hormaechei strain C4	158836	Complete	C4				MLST.Enterobacter_cloacae.113				2019-10-09T00:00:00Z		PRJNA550014	SAMN12289289	GCA_008931585.1		CP042540,CP042541,CP042542,CP042543,CP042544		University of Oxford		Oxford Nanopore MiniION	3051x	Unicycler v. SEP-2017	1	4	5	4972056	55388092	4856	4745		clinical sample		2007-06-28	Australia	Australia: Sydney						Human, Homo sapiens
158836.438	Enterobacter hormaechei strain AUH-ENM30	158836	Complete	AUH-ENM30				MLST.Enterobacter_cloacae.114				2019-11-03T00:00:00Z		PRJNA551102	SAMN13022768	GCA_009497055.1		CP045611		Lebanese American University		PacBio RSII	30.0x	HGAP v. JANUARY-2019	1		1	4869611	55156254	4661					2016		Lebanon						Human, Homo sapiens
158836.445	Enterobacter hormaechei strain ECL69214	158836	Complete	ECL69214				MLST.Enterobacter_cloacae.418				2019-12-04T00:00:00Z		PRJNA589496	SAMN13335391	GCA_009728975.1		CP046271,CP046272,CP046273,CP046274,CP046275		Center for Disease Control and Prevention of PLA		Illumina HiSeq; Oxford Nanopore MiniION	130.0x	unicycler v. v0.4.8-beta	1	4	5	4834033	5527184	4700	4550		urine sample		2018-02-04	China	China:guangzhou						Human, Homo sapiens
158836.446	Enterobacter hormaechei strain L51	158836	Complete	L51								2019-12-10T00:00:00Z		PRJNA495112	SAMN10219678	GCA_009738085.1		CP033102,CP033103		The first affiliated hospital of zhejiang university		PacBio Sequel	100.0x	HGAP v. SEP-2018	1	1	2	5362647	54391888	5394	5223		feces		2016-04-08	China	China:zhejiang						Human, Homo sapiens	female	18 years old	Crohn disease
158836.483	Enterobacter hormaechei strain F2	158836	Complete	F2								2020-01-19T00:00:00Z		PRJNA599539	SAMN13757525	GCA_009905155.1		CP047570		Sun Yat-sen University		Illumina HiSeq	100.0x	SOAPdenovo v. 2.04	1		1	4619717	55599422	4378	4272		River		2015-06-01	China	China: Guangzhou,Guangdong
158836.490	Enterobacter hormaechei strain BW	158836	Complete	BW				MLST.Enterobacter_cloacae.110				2020-01-27T00:00:00Z		PRJNA411992	SAMN07692716	GCA_009930835.1		CP023569,CP023572,CP023570,CP023571		Penn State University		PacBio; Illumina HiSeq	150.0x	Canu for assembly of PacBio reads v. 1.6;	1	3	4	5248533	5490713	5160	5023		Blood and wound		2013-08-24	USA	USA: University of Michigan University Hospital						Human, Homo sapiens			Enterobacter bacteremia
158836.491	Enterobacter hormaechei strain BW	158836	Complete	BW				MLST.Enterobacter_cloacae.110				2020-01-27T00:00:00Z		PRJNA434358	SAMN08554725	GCA_009930935.1		CP027111,CP027112,CP027113		Penn State University		PacBio; Illumina HiSeq	150.0x	Canu for assembly of PacBio reads v. 1.6;	1	2	3	5255981	549045	5194	5056				2014-05-30	USA	USA: Ann Arbor, Michigan						Human, Homo sapiens			Enterobacter bacteremia
158836.547	Enterobacter hormaechei strain Y233	158836	Complete	Y233								2020-03-01T00:00:00Z		PRJNA607390	SAMN14132375	GCA_011044215.1		CP049046,CP049048,CP049049,CP049047		Wenzhou Medical University		PacBio RSII	100.0x	Canu v. v1.8	1	3	4	5187144	54952995	5111	4874				2007-01-31	China	China:Wenzhou						Human, Homo sapiens
158836.549	Enterobacter hormaechei strain Y323	158836	Complete	Y323				MLST.Enterobacter_cloacae.303				2020-03-02T00:00:00Z		PRJNA607627	SAMN14142412	GCA_011045335.1		CP049188,CP049189,CP049190,CP049191		wenzhou medical university		PacBio RSII	100.0x	Canu v. 1.8	1	3	4	5185408	5483096	5111	4855				2007-01-31	China	China:wenzhou						Human, Homo sapiens
158836.591	Enterobacter hormaechei strain AMS-38	158836	Complete	AMS-38								2020-04-20T00:00:00Z		PRJNA616711	SAMN14492121	GCA_012562255.1		CP051132,CP051133,CP051134,CP051135,CP051136		Academy of Hiroshima University		Oxford Nanopore GridION	166x	flye v. 2.6	1	4	5	5316620	5490923	5181			clinical	isolated in Africa and The Middle East	2015-04-01	Egypt	Egypt: Cairo						Homo sapiens
158836.608	Enterobacter hormaechei strain AKB48	158836	Complete	AKB48				MLST.Enterobacter_cloacae.174				2020-05-05T00:00:00Z		PRJNA492847	SAMN10107915	GCA_012975085.1		CP044335,CP044336,CP044337		National Chung Cheng University		Oxford Nanopore	40.0x	Unicycler v. 0.4.7	1	2	3	4876334	5553383	4741	4594		tissue		2014-07-18		Taiwan						Homo sapiens			sepsis
158836.609	Enterobacter hormaechei strain EGYMCRVIM	158836	Complete	EGYMCRVIM				MLST.Enterobacter_cloacae.279				2020-05-12T00:00:00Z		PRJNA630061	SAMN14534668	GCA_013046845.1		CP053190,CP053191,CP053192,CP053193,CP053194		South valley university		Oxford Nanopore	165.0x	hybrid assembler Unicycler v. 0.4.7	1	4	5	5188211	54676437	5097			beef burger		2017-07-15	Egypt	Egypt: Qena
158841.3	Leminorella richardii strain NCTC12151	158841	Complete	NCTC12151						NCTC:12151		2018-06-17T00:00:00Z		PRJEB6403	SAMEA2548145	GCA_900478135.1		LS483470		SC					1		1	3976274	5192434	3760	3579		Faeces		1800/2003								Human, Homo sapiens						host_health_state:diarrhoea
158841.4	Leminorella richardii strain MGYG-HGUT-02385	158841	Complete	MGYG-HGUT-02385								2019-08-09T00:00:00Z		PRJEB33885	SAMEA5851889	GCA_902386615.1		LR698987		EMG					1		1	3976274	5192434	3761			human gut
158850.8	Providencia rustigianii strain NCTC6933	158850	Complete	NCTC6933						NCTC:6933		2018-12-19T00:00:00Z		PRJEB6403	SAMEA3222068	GCA_900635875.1		LR134189		SC					1		1	3913850	41466534	3965	3809		not available: to be reported later		1900/1946	United Kingdom	United Kingdom: Wakefield
158850.9	Providencia rustigianii strain NCTC8113	158850	Complete	NCTC8113	not available: to be reported later					NCTC:8113		2018-12-19T00:00:00Z		PRJEB6403	SAMEA26394418	GCA_900637755.1		LR134396		SC					1		1	3864394	41364986	3596	3462		not available: to be reported later		1900/1950	United Kingdom	United Kingdom: Epsom												host_health_state:not available: to be reported later
1594731.4	Candidatus Westeberhardia cardiocondylae strain obscurior	1594731	Complete	obscurior								2015-08-14T00:00:00Z		PRJEB8217	SAMEA3209382	GCA_001242845.1		LN774881		Centre de Biologie pour la Gestion des Populations (CBGP - UMR1062)					1		1	532684	23410315	395	372
1615494.3	Mixta intestinalis strain SRCM103226	1615494	Complete	SRCM103226								2020-01-22T00:00:00Z		PRJNA438180	SAMN08707616	GCA_009914055.1		CP028271,CP028272		Microbial Institute for Fermentation Industry		PacBio	158.0x	FALCON v. v0.2.1	1	1	2	4784919	5341478	4659	4332		mealworm		2017-09-03		South Korea
1617964.3	Shigella flexneri 4c strain 1205	1617964	Complete	1205								2016-03-03T00:00:00Z		PRJNA288251	SAMN03797408	GCF_001579965.1		CP012140,CP012141,CP012142,CP012143		Hangzhou Centrer for Disease Control amd Prevention		PacBio	100x	HS HGAP v. 2	1	3	4	5196066	50.42	5947	5122				2012	China	China						Human, Homo sapiens
1617964.7	Shigella flexneri 4c	1617964	Complete	1602								2017-08-02T00:00:00Z		PRJNA356350	SAMN06112245	GCA_002240075.1		CP020336,CP020337,CP020338		Hangzhou Normal University		PacBio	169.12	HGAP v. 2.0	1	2	3	4980844	50.71	5768	5374		hospitalized patients		2016	China	China:Hangzhou
1617964.8	Shigella flexneri 4c	1617964	Complete	702								2017-08-02T00:00:00Z		PRJNA356348	SAMN06112243	GCA_002240095.1		CP020339,CP020340,CP020341		Hangzhou Normal University		PacBio	78.93	HGAP v. 2.0	1	2	3	4767656	50.8	5491	5098		hospitalized patients		2007	China	China: Hangzhou
1619313.3	Erwinia sp. EM595	1619313	Complete									2016-01-07T00:00:00Z		PRJEB11465	SAMEA3650399	GCA_001517405.1		LN907827,LN907828,LN907829	NZ_LN907827.1,NZ_LN907828.1,NZ_LN907829.1	JLU					1	2	3	4481256	55.28	4342	4160				1994
1620419.122	Salmonella enterica subsp. enterica serovar Typhimurium var. 5- strain CFSAN067217	1620419	Complete	CFSAN067217	Typhimurium var. 5-			MLST.Salmonella_enterica.19				2018-12-31T00:00:00Z		PRJNA215355	SAMN08737533	GCA_003986655.1		CP028314,CP028315,CP028316,CP028317		FDA/CFSAN		PacBio	421.0x	HGAP v. 3.0	1	3	4	5097098	52121758	5340	5144				2010	United States	USA:PA						Human, Homo sapiens
1620419.123	Salmonella enterica subsp. enterica serovar Typhimurium var. 5- strain CFSAN067216	1620419	Complete	CFSAN067216	Typhimurium var. 5-			MLST.Salmonella_enterica.19				2018-12-31T00:00:00Z		PRJNA215355	SAMN08274661	GCA_003986675.1		CP028318,CP028319		FDA/CFSAN		PacBio	481.0x	HGAP v. 3.0	1	1	2	4978420	5214283	5234	5034				2010	United States	USA:PA						Human, Homo sapiens
1639133.12	Citrobacter portucalensis strain Effluent_1	1639133	Complete	Effluent_1								2019-04-21T00:00:00Z		PRJNA529503	SAMN11268905	GCA_004801555.1		CP039327,CP039328,CP039329,CP039330		University of Oxford		Hybrid assembly: Illumina HiSeq 4000 and	30x	Unicycler v. v0.4.0	1	3	4	5213846	52103054	5244	5056		Treated sewage effluent		2016	United Kingdom	United Kingdom: Cholsey Sewage Treatment Works
1639133.13	Citrobacter portucalensis strain WCHCP085039	1639133	Complete	WCHCP085039				MLST.Citrobacter_freundii.17				2019-08-26T00:00:00Z		PRJNA418405	SAMN08027248	GCA_008086465.1		CP043009,CP043007,CP043008		West China Hospital, Sichuan University		Illumina HiSeq; MinION	200.0x	Unicycler v. 0.4.5	1	2	3	4916516	5187999	4745	4620				2014-12-12	China	China: Sichuan: Chengdu						Human, Homo sapiens
1639133.19	Citrobacter portucalensis strain FDAARGOS_617 strain Not applicable	1639133	Complete	Not applicable				MLST.Citrobacter_freundii.3		FDA:FDAARGOS_617		2019-09-25T00:00:00Z		PRJNA231221	SAMN11056332	GCA_008693605.1		CP044098,CP044099		US Food and Drug Administration		Pacbio; Illumina	736.46x	canu v. 1.4	1	1	2	4929340	52098312	4736	4597		clinical isolate			USA	USA: MI						Human, Homo sapiens						host_description:Not applicable
1639133.22	Citrobacter portucalensis strain FDAARGOS_738 strain Not applicable	1639133	Complete	Not applicable				MLST.Citrobacter_freundii.15		FDA:FDAARGOS_738		2019-12-05T00:00:00Z		PRJNA231221	SAMN11056453	GCA_009730355.1		CP046348,CP046347,CP046349,CP046350		US Food and Drug Administration		Pacbio; Illumina	616.06x	canu v. 1.4	1	3	4	5162652	5209212	5023	4820		inflamed biopsy tissue from sigmoid colon			USA	USA:VA						Human, Homo sapiens	female	25Y	Crohn's Disease			host_description:Not applicable
1639133.23	Citrobacter portucalensis strain IOMTU157	1639133	Complete	IOMTU157				MLST.Citrobacter_freundii.15				2020-01-28T00:00:00Z		PRJDB9230	SAMD00201481	GCA_010319905.1		AP022378		Department of Microbiology, Juntendo University Graduate School of Medicine		Illuminia MiSeq; Oxford nanopore MinION	62x	Unicycler v. 0.4.8	1		1	4987090	52067577	4868	4687				2012		Nepal:Kathmandu						Human, Homo sapiens
1646377.6	Rouxiella badensis strain SER3	1646377	Complete	SER3								2020-03-08T00:00:00Z		PRJNA605459	SAMN14066751	GCA_011067265.1		CP049603		Unversidad Michoacana de San Nicolas de Hidalgo		Illumina NovaSeq	15.5x	SPAdes v. v3.12.0	1		1	5082781	5282738	4850	4613		fruit		2019-01-01	Mexico	Mexico:Michoacan,Morelia			1950 m			Blueberry
1650654.3	Edwardsiella sp. LADL05-105	1650654	Complete	LADL05-105				MLST.Edwardsiella_spp.18				2015-07-23T00:00:00Z		PRJNA282827	SAMN03580086	GCF_001186215.1		CP011516	NZ_CP011516.1	Mississippi State University		Illumina; PacBio	113X (PacBio), 36X (Illumina)	whole genome shotgun assembler (Celera) v.	1		1	4142037	58.8	4277	3159		tilapia	recovered from a tilapia	2005	United States	United States						Tilapia, Oreochromis niloticus
1660040.3	Buchnera aphidicola (Cinara cuneomaculata) strain BuCicuneomaculata	1660040	Complete	BuCicuneomaculata								2019-02-28T00:00:00Z		PRJEB31183	SAMEA5379123	GCA_900698865.1		LR217695,LR217696,LR217697		Centre de Biologie pour la Gestion des Populations (CBGP - UMR1062)					1	2	3	442566	23815561	390	369		host's whole body		2008-08-20								Cinara cuneomaculata
1660043.3	Buchnera aphidicola (Cinara piceae) strain BuCipiceae	1660043	Complete	BuCipiceae								2019-02-28T00:00:00Z		PRJEB31193	SAMEA5379135	GCA_900699035.1		LR217739,LR217740,LR217741		Centre de Biologie pour la Gestion des Populations (CBGP - UMR1062)					1	2	3	443818	22019253	388	374		host's whole body		2012-08-20								Cinara piceae
1667327.19	Klebsiella quasipneumoniae subsp. quasipneumoniae strain A708	1667327	Complete	A708								2018-07-02T00:00:00Z		PRJNA477596	SAMN09475282	GCA_003285165.1		CP030171		Beijing Institute of Microbiology and Epidemiology		PacBio	50.0x	SPAdes v. 6.2	1		1	5542544	5788995	5564	5413				2014	China	China: Guangzhou						Human, Homo sapiens
1667327.31	Klebsiella quasipneumoniae subsp. quasipneumoniae strain M17277	1667327	Complete	M17277				MLST.Klebsiella_pneumoniae.526				2019-09-22T00:00:00Z		PRJNA499048	SAMN12744724	GCA_008632435.1		CP043928,CP043927		Servicio Antimicrobianos, INEI-ANLIS 'Dr. Carlos G. Malbran'		Illumina MiSeq; Oxford Nanopore MiniION	100.0x	Unicycler v. v0.4.7	1	1	2	5638612	5739469	5707	5474		rectal swab		2014		Argentina						Human, Homo sapiens			Erythrodermic psoriasis			host_disease_outcome:death
1686392.3	Enterobacter sp. MGH120	1686392	Complete	MGH120				MLST.Enterobacter_cloacae.79				2015-07-21T00:00:00Z		PRJNA271899	SAMN03280184	GCF_001037725.1	SRR2127462,SRR2127492,SRR2135077,SRR2135149	LETH01000000		Broad Institute		Illumina	134.0x	allpaths v. R48559			1	4607622	55.51	4331	4228				2014								Human, Homo sapiens
1686396.3	Enterobacter sp. BIDMC93	1686396	Complete	BIDMC93				MLST.Enterobacter_cloacae.677				2015-07-21T00:00:00Z		PRJNA271899	SAMN03280188	GCF_001037805.1	SRR2127654,SRR2127796,SRR2131448,SRR2135242	LETL01000000		Broad Institute		Illumina	135.0x	allpaths v. R48559			1	4701014	55.52	4369	4273				2013								Human, Homo sapiens
168807.6	Escherichia coli O127:H6 strain EPEC1	168807	Complete	EPEC1				MLST.Escherichia_coli_1.15,MLST.Escherichia_coli_2.491				2017-10-28T00:00:00Z		PRJEB18717	SAMEA35194168	GCA_900149875.1		LT903847		CNB/CSIC					1		1	4792490	50.7	4844	4407		Artificial construct derived from EPEC E2348/69 variety 2	derived from EPEC E2348/69 variety 2, artificially constructed in vitro deleting all known effectors of T3SS except Tir	2015								Human, Homo sapiens						host_health_state:not applicable
168807.7	Escherichia coli O127:H6 strain EPEC E2348/69 variety 2	168807	Complete	EPEC E2348/69 variety 2				MLST.Escherichia_coli_1.15,MLST.Escherichia_coli_2.491				2017-10-28T00:00:00Z		PRJEB18716	SAMEA35192668	GCA_900149915.1		LT827011		CNB/CSIC					1		1	4848621	50567574	4906	4436		Sanger Centre via Imperial College		2012	United Kingdom	United Kingdom						Human, Homo sapiens
1692238.3	Enterobacter sp. FY-07	1692238	Complete	FY-07								2016-03-08T00:00:00Z	26911736	PRJNA291313	SAMN03941339	GCF_001582075.1		CP012487,CP012488,CP012489,CP012490	NZ_CP012487.1,NZ_CP012488.1,NZ_CP012489.1,NZ_CP012490.1	Nankai University		Roche 454; Illumina Hiseq 2000	454: 23.7x; hiseq 2000: 247x	gsAssembler v. 2.6	1	3	4	5138701	53.62	5035	4940		oilfield produced water		2010	China	China: Jilin, Jilin Oil Field Branch
1702170.3	Citrobacter sp. FDAARGOS_156	1702170	Complete							FDA:FDAARGOS_155		2016-02-11T00:00:00Z		PRJNA231221	SAMN03996300	GCF_001559235.1	SRR2821771,SRR2821772,SRR2821773	CP014030	NZ_CP014030.1	US Food and Drug Administration		Pacbio	19.855x	HGAP3 v. Oct 2014	1		1	4727434	51.93	4631	4324		Stool		4/28/2014	United States	USA:DC						Human, Homo sapiens	female	14Y	Colonization
1703250.3	Citrobacter sp. CRE-46 strain AR_0157	1703250	Complete	AR_0157				MLST.Citrobacter_freundii.20				2018-06-13T00:00:00Z		PRJNA292902	SAMN04014998	GCA_003204265.1		CP029727,CP029729,CP029730,CP029731,CP029732,CP029733,CP029734,CP029735,CP029728		Centers for Disease Control and Prevention		PacBio RSII	114x	HGAP v. 2.3	1	8	9	6081860	51770447	6358	6148
1710356.3	Salmonella enterica subsp. salamae serovar 57:z29:z42	1710356	Complete	ST114	57:z29:z42			MLST.Salmonella_enterica.1075				2017-07-27T00:00:00Z		PRJNA294448	SAMN04160816	GCA_002234475.1		CP022467		Laboratory for Foodborne Zoonoses		Illumina; PacBio	80.0x	HGAP v. v 1.3	1		1	4719375	52.05	4773	4579				1970-07-15
1715259.3	Klebsiella sp. G5	1715259	Complete	G5								2015-12-07T00:00:00Z		PRJNA297567	SAMN04074888	GCA_001461805.1		CP012871	NZ_CP012871.1	University of Malaya		PacBio RSII	99.55x	HGAP v. 2	1		1	4702949	57.28	4487	4245		soil		2010-08-01	Malaysia	Malaysia: Rimba Ilmu					env_biome:Tropical soil
1756993.3	Phytobacter sp. SCO41	1756993	Complete	SCO41								2018-04-27T00:00:00Z		PRJNA435851	SAMN08605481	GCA_003073275.1		CP027225		Nanyang Normal University		PacBio	100.0x	SOAPdenovo v. 2.3	1		1	5599325	5306177	5499			intestinal tract		2017-04-01	China	China: Nanyang, Henan					env_biome:Nematode intestinal microorganism	Nematode
1758196.3	Serratia sp. SSNIH1	1758196	Complete	SSNIH1								2018-02-04T00:00:00Z		PRJNA430813	SAMN04287055	GCA_002935055.1		CP026383,CP026385,CP026384		NIH		PacBio RSII	115x	HGAP v. 2.3	1	2	3	5388594	5907246	5407	5089		patients and hospital environment	isolated from patients and hospital environment	2015	United States	United States					env_biome:waste water	Human, Homo sapiens
1778264.4	Candidatus Mikella endobia strain MEPMAR	1778264	Complete	MEPMAR								2016-03-26T00:00:00Z		PRJEB12069	SAMEA3725907	GCA_900048045.1		LN999831		UNIVERSITY OF SOUTH BOHEMIA					1		1	352837	3055887	293	273
1778540.8	Dickeya fangzhongdai strain PA1	1778540	Complete	PA1								2018-10-11T00:00:00Z		PRJNA380527	SAMN06644735	GCA_003628775.1		CP020872		Guangdong Academy of Agricultural Science, P. R. China		PacBio	134.70	Celera Assembler v. Aug-2016	1		1	4979223	56879295	4638	4329		orchids affected by bacterial soft rot		2011-09-01	China	China: Guangzhou						Phalaenopsis sp. (orchid)			Bacterial soft rot
179997.19	Salmonella enterica subsp. enterica serovar Havana strain NCTC6086	179997	Complete	NCTC6086	Havana			MLST.Salmonella_enterica.1237		NCTC:6086		2018-12-19T00:00:00Z		PRJEB6403	SAMEA3222072	GCA_900635855.1		LR134187		SC					1		1	4708696	52154778	4925	4487		not available: to be reported later		1900/1940	United States	United States
180434.13	Morganella morganii subsp. morganii strain ATCC 25830	180434	Complete	ATCC 25830						ATCC:25830		2019-06-06T00:00:00Z		PRJNA513394	SAMN10712293	GCA_006094455.1		CP034944		Zhejiang Tianke High Technology Development Co.Ltd.		Oxford Nanopore GridION	160.0x	Unicycler v. Unicycler v0.4.5	1		1	3889903	5103595	3935	3620
180434.14	Morganella morganii subsp. morganii strain 171229813	180434	Complete	171229813								2020-03-19T00:00:00Z		PRJNA565832	SAMN12769847	GCA_011465095.1		CP043955		Institude of Microbiology and Epidemiology		PacBio RSII	100.0x	HGAP v. 3.0	1		1	3982591	5107878	4067	3786		blood		2017	China	China: Nanjing						Human, Homo sapiens			Severe pancreatitis
1805933.3	Rouxiella sp. ERMR1:05	1805933	Complete	ERMR1:05						MTCC:12598		2018-02-20T00:00:00Z		PRJNA360372	SAMN06209637	GCA_002951615.1		CP019062,CP019063,CP019064,CP019065		CSIR-Institute of Himalayan Bioresource Technology		PacBio	95.73x	Hierarchical Genome Assembly Process v. 3	1	3	4	5530672	52695602	5386	5043		soil		02-May-2015	India	India: West Sikkim, East Rathong Glacier			4600 m	15 cm	env_biome:Himachal Pradesh;temperature:10 Degree Celcius
180957.35	Pectobacterium carotovorum subsp. brasiliense	180957	Complete	BC1								2017-01-04T00:00:00Z		PRJNA263220	SAMN03104805	GCF_001932635.1		CP009769	NZ_CP009769.1	Institute of Crop Sciences, Chinese Academy of Agricultural Science		Illumina	335x	SoapDenovo v. 2.0	1		1	4920350	51.84	4619	4154		Chinese Cabbage	isolated from Chinese Cabbage in Beijing, China	25-May-2002	China	China:Beijing					env_biome:plain	Chinese Cabbage
180957.36	Pectobacterium carotovorum subsp. brasiliense strain SX309	180957	Complete	SX309								2017-03-22T00:00:00Z		PRJNA379343	SAMN06605957			CP020350		Chinese Academy of Agricultural Sciences		PacBio	90.89x	SMRT Analysis v. v2.3.0	1		1	4966299	52.18	4650	4351				2015-02-01	China	China: Shanxi						Cucumber, Cucumis sativus
180957.38	Pectobacterium carotovorum subsp. brasiliense strain BZA12	180957	Complete	BZA12								2017-11-13T00:00:00Z		PRJNA416681	SAMN07961732	GCA_002764035.1		CP024780		Shenyang Agricultural University		Illumina HiSeq; PacBio	210.0x	SOAPdenovo v. 2.04; SMRT Analysis v. 2.20	1		1	4924809	51.98	4687	4371		cucumber	isolated from cucumber in Anshan, Liaoning Province, China	2015-11-01	China	China:Liaoning						Cucumber, Cucumis sativus
180957.62	Pectobacterium brasiliense strain 1692	180957	Complete	1692								2020-01-14T00:00:00Z		PRJNA599934	SAMN13779957	GCA_009873295.1		CP047495		Cornell University		Oxford Nanopore MiniION; Illumina MiSeq	298.0x	Flye v. 2.5	1		1	4851982	52150707	4499	4204				2015		Brazil						Potato, Solanum tuberosum
180957.63	Pectobacterium brasiliense strain HNP201719	180957	Complete	HNP201719								2020-01-27T00:00:00Z		PRJNA591391	SAMN13381169	GCA_009931555.1		CP046380		Highland Agriculture Research Institute		PacBio	321.0x	Other SMARTdenovo v. 1.0.0	1		1	4724337	5229557	4554	4059				2017	South Korea	South Korea: Gangwon: province_Hongcheon						Potato, Solanum tuberosum
1812934.11	Enterobacter cloacae complex 'Hoffmann cluster III' strain AR_0365	1812934	Complete	AR_0365				MLST.Enterobacter_cloacae.425				2018-04-25T00:00:00Z		PRJNA316321	SAMN07291508	GCA_002968455.1		CP027142,CP027144,CP027145,CP027143,CP027141		FDA/CDC		Pacbio; Illumina	16.64x	SMRT v. 2.3.0; HGAP v. 3.0; SPAdes v.	1	4	5	5334198	5461608	5309	5231
1812934.18	Enterobacter hormaechei subsp. hoffmannii strain MYJARB-EH1	1812934	Complete	MYJARB-EH1				MLST.Enterobacter_cloacae.78				2020-01-08T00:00:00Z		PRJNA339843	SAMN10654518	GCA_009834325.1		CP034754,CP034755,CP034756,CP034757,CP034758		JCVI		Illumina NextSeq; Oxford Nanopore	134.2749x	Unicycler v. 0.4.7	1	4	5	5144877	54933517	5115	4980				2018		USA						Human, Homo sapiens
1812934.3	Enterobacter cloacae complex 'Hoffmann cluster III' strain DSM 14563	1812934	Complete	DSM 14563				MLST.Enterobacter_cloacae.816		DSM:14563		2016-09-16T00:00:00Z		PRJNA259658	SAMN05581748	GCF_001729745.1	SRR4045259	CP017186,CP017187	NZ_CP017186.1,NZ_CP017187.1	JCVI		PacBio	15.31x	HGAP v. 3.0.0	1	1	2	4678566	55.33	4443	4323					Germany	Germany						Human, Homo sapiens
1812935.22	Enterobacter roggenkampii strain FDAARGOS_523 strain Not applicable	1812935	Complete	Not applicable				MLST.Enterobacter_cloacae.486		FDA:FDAARGOS_523		2018-11-21T00:00:00Z		PRJNA231221	SAMN10163217	GCA_003812145.1		CP033800,CP033797,CP033807,CP033798,CP033799,CP033801,CP033802,CP033803,CP033804,CP033805,CP033806		US Food and Drug Administration		Pacbio; Illumina	16.72x	SMRT v. 2.3.0, HGAP v. 3.0, SPAdes v.	1	10	11	5190521	55314545	5218	5024		Rectal swab		2015-12-28								Human, Homo sapiens	female	3Y				host_description:Not applicable
1812935.33	Enterobacter roggenkampii strain ECY546	1812935	Complete	ECY546				MLST.Enterobacter_cloacae.466				2019-02-05T00:00:00Z	30671441	PRJNA494999	SAMN10188240	GCA_004138605.1		CP032916,CP032915		Wenzhou Medical University		PacBio RSII	100.0x	canus v. 1.6	1	1	2	4996659	5588276	4888	4761		human clinical specimens, and E	isolated from human clinical specimens, and E. cloacae is among the Enterobacter sp	2008-10-30	China	China:Wenzhou						Human, Homo sapiens
1812935.34	Enterobacter roggenkampii strain BP10374	1812935	Complete	BP10374								2019-04-07T00:00:00Z		PRJNA529775	SAMN11283933	GCA_004684365.1		CP038471		Christian Medical college, Vellore		IonTorrent; Oxford Nanopore MiniION	59.0x	Canu v. 1.7; Unicycler v. 0.4.6	1		1	4851717	56111683	4879	4603		blood		2018		India						Human, Homo sapiens			Bacteremia
1812935.43	Enterobacter roggenkampii strain WCHER090065	1812935	Complete	WCHER090065				MLST.Enterobacter_cloacae.95				2019-10-20T00:00:00Z		PRJNA415108	SAMN12995719	GCA_009184765.1		CP045064,CP045066,CP045065		West China Hospital, Sichuan University		Illumina HiSeq; Oxford Nanopore MiniION	100.0x	Unicycler v. 0.4.8	1	2	3	4943979	55784035	4852	4745				2016-08	China	China: Chengdu, Sichuan						Human, Homo sapiens
1812935.7	Enterobacter cloacae complex 'Hoffmann cluster IV' strain DSM 16690	1812935	Complete	DSM 16690				MLST.Enterobacter_cloacae.905		DSM:16690		2016-09-16T00:00:00Z		PRJNA259658	SAMN05581750	GCF_001729805.1	SRR4045261	CP017184,CP017185	NZ_CP017184.1,NZ_CP017185.1	JCVI		PacBio	13.1x	HGAP v. 3.0.0	1	1	2	4899997	56.04	4665	4489					Germany	Germany						Human, Homo sapiens
1813821.3	Shigella sp. PAMC 28760	1813821	Complete	28760						PAMC:28760		2016-03-22T00:00:00Z		PRJNA315032	SAMN04548868	GCF_001596115.1		CP014768	NZ_CP014768.1	Korea Polar Research Institute		PacBio	100x	HGAP v. 2.3 2016-01			1	4558287	50.84	4582	4387				2015-01	Antarctica	Antarctica						Lichen
182337.29	Erwinia billingiae strain TH88	182337	Complete	TH88								2019-09-30T00:00:00Z		PRJNA486356	SAMN09843991	GCA_008728215.1		CP031695,CP031696		University of Alaska Fairbanks		Oxford Nanopore MiniION; Illumina MiSeq	36.0x	Unicycler v. 0.4.6	1	1	2	4903410	55025604	4635	4465		soil core		2017-09-24	USA	USA: Alaska, Fairbanks				10 cm
1827481.3	Enterobacter sp. ODB01	1827481	Complete	ODB01				MLST.Enterobacter_cloacae.56				2016-04-19T00:00:00Z		PRJNA317796	SAMN04624399	GCF_001623605.1		CP015227	NZ_CP015227.1	Hunan Agricultural University		PacBio		HGAP v. 2.3.0			1	4534036	54.81	4331	4178		crude oil-contaminated soil	isolated from crude oil-contaminated soil, is a crude oil-degrading bacterium	2014-09-01	China	China
183417.5	Proteus hauseri strain 15H5D-4a	183417	Complete	15H5D-4a								2019-01-29T00:00:00Z		PRJNA427090	SAMN08222607	GCA_004116975.1		CP026364		Kyungpook National University		PacBio	261.0	HGAP v. 2	1		1	3930735	37503113	3639	3511		marine		2017		South Korea
1839800.3	Yersinia sp. FDAARGOS_228 strain FDAARGOS_228	1839800	Complete					MLST.Yersinia_spp.36		FDA:FDAARGOS_228		2017-03-29T00:00:00Z		PRJNA231221	SAMN04875565			CP020409		US Food and Drug Administration		PacBio	16.5906726411259x	HGAP v. 3	1		1	4962867	47.52	4894	4473		Lymph node tissue			United States	USA:MD						Wildlife						host_description:Not applicable;host_disease_outcome:Not applicable;host_disease_stage:Not applicable;host_health_state:Not applicable
1848517.3	Enterobacter sp. LU1	1848517	Complete	LU1								2019-09-04T00:00:00Z		PRJNA562627	SAMN12646121	GCA_008271405.1		CP043438,CP043437		University of Life Sciences in Lublin		Oxford Nanopore MiniION; Illumina MiSeq	98.0x	SPAdes v. 3.11.1	1	1	2	4636435	55618313	4455	4363		rumen content		2010/2011	Poland	Poland: Lubelskie Voivodeship						Goat, Capra hircus
1848580.3	Hafnia sp. CBA7124	1848580	Complete	CBA7124								2016-06-01T00:00:00Z		PRJDB4840	SAMD00051861	GCA_002355555.1		AP017469		Korea Basic Science Institute		PacBio	169x	PacBio SMRT Analysis v. 2.3.0	1		1	4585298	48.82	4193													Human, Homo sapiens
184912.11	Citrobacter sp. TSA-1	184912	Complete	TSA-1				MLST.Citrobacter_freundii.82				1900-01-01T00:00:00Z		PRJNA623957	SAMN14563051			JABACL010000001,JABACL010000002,JABACL010000003,JABACL010000004		UCSC		Oxford Nanopore MinION; Illumina HiSeq	109.2x	Flye v. April-2020	1	3	4	5176771	5197201	5175	4820		laboratory stock		2019-12-02	USA	USA:California
1868135.3	Enterobacter sp. HK169	1868135	Complete	HK169				MLST.Enterobacter_cloacae.650				2016-09-06T00:00:00Z		PRJNA326573	SAMN05285327	GCF_001719105.1		CP017087	NZ_CP017087.1	Korea Research Institute of Chemical Technology		PacBio	221	RS_HGAP_Assembly v. version 3	1		1	4551186	56.15	4247	4155		Tomato roots		2015	South Korea	South Korea: Daejeon
187410.11	Yersinia pestis KIM10+	187410	Complete	KIM 10				MLST.Yersinia_spp.79				2002-07-27T00:00:00Z	9.82635e+06	PRJNA288	SAMN02604093	GCA_000006645.1		AE009952,AF074611	NC_004088,NC_004838	Univ. Wisconsin|University of Wisconsin, Genetics, USA, Madison	complete				1	1	2	4701745	47.7	4567	4202
1878935.3	Buchnera aphidicola (Cinara confinis)	1878935	Complete	BCiconfinis								2016-11-26T00:00:00Z		PRJEB15504	SAMEA4556315	GCF_900128735.1		LT667503,LT667504	NZ_LT667503.1,NZ_LT667504.1	Centre de Biologie pour la Gestion des Populations (CBGP - UMR1062)					1	1	2	451961	24.01	405			whole body		07-May-2010								Cinara confinis
1878942.4	Candidatus Fukatsuia symbiotica strain 5D	1878942	Complete	5D								2018-05-14T00:00:00Z		PRJNA388070	SAMN07168131			CP021659,CP021660,CP021661,CP021662		The University of Georgia		PacBio	290.0x	HGAP.3 v. 3	1	3	4	3131594	438242	3529	2975		cell culture		March-2016	United States	United States						Acyrthosiphon pisum
1891675.3	Pantoea alhagi strain LTYR-11Z	1891675	Complete	LTYR-11Z								2017-04-20T00:00:00Z		PRJNA374633	SAMN06329872			CP019706,CP019707		Northwest A&F University		PacBio	159.0x	RS_HGAP_Assembly.3 v. 3	1	1	2	4316301	53.51	4297	4015		leaf		2014-09-24	China	China: Xinjiang Province, desert					env_biome:Shaanxi	Alhagi sparsifolia Shap.
1905288.3	Klebsiella sp. LTGPAF-6F	1905288	Complete	LTGPAF-6F				MLST.Klebsiella_oxytoca.85				2016-10-06T00:00:00Z		PRJNA344738	SAMN05832682	GCF_001753185.1		CP017450,CP017451,CP017452	NZ_CP017450.1,NZ_CP017451.1,NZ_CP017452.1	Northwest A&F University		Illumina HiSeq; PacBio	53.0x	HGAP v. 2.3.0	1	2	3	6790399	55.28	6816	6273				2014-09	China	China: Xinjiang Province						Alhagi sparsifolia Shap.
1905730.11	Pectobacterium parmentieri strain IFB5408 strain not applicable	1905730	Complete	not applicable								2018-10-11T00:00:00Z		PRJNA433470	SAMN08493999	GCA_003628575.1		CP026977		University of Gdansk, Intercollegiate Faculty of Biotechnology UG&MUG		Illumina MiSeq	100.0x	SPAdes v. JUNE-2016	1		1	5022017	50395428	4939	4600		stem		2013	Poland	Poland						Potato, Solanum tuberosum
1905730.12	Pectobacterium parmentieri strain IFB5485 strain not applicable	1905730	Complete	not applicable								2018-10-11T00:00:00Z		PRJNA433470	SAMN08494003	GCA_003628595.1		CP026981		University of Gdansk, Intercollegiate Faculty of Biotechnology UG&MUG		Illumina MiSeq	145.0x	SPAdes v. JUNE-2016	1		1	4885249	50561005	4785	4427		tuber		2012	Belgium	Belgium						Potato, Solanum tuberosum
1905730.13	Pectobacterium parmentieri strain IFB5623 strain not applicable	1905730	Complete	not applicable								2018-10-11T00:00:00Z		PRJNA433470	SAMN08494009	GCA_003628615.1		CP026986		University of Gdansk, Intercollegiate Faculty of Biotechnology UG&MUG		Illumina HiSeq	545.0x	SPAdes v. MARCH-2017	1		1	5006798	50330437	4984	4607		stem		2014	Poland	Poland						Potato, Solanum tuberosum
1905730.14	Pectobacterium parmentieri strain IFB5432 strain not applicable	1905730	Complete	not applicable								2018-10-11T00:00:00Z		PRJNA433470	SAMN08494001	GCA_003628635.1		CP026979		University of Gdansk, Intercollegiate Faculty of Biotechnology UG&MUG		Illumina MiSeq	152.0x	SPAdes v. JUNE-2016	1		1	5010533	5045078	4997	4602		tuber		2013	Poland	Poland						Potato, Solanum tuberosum
1905730.15	Pectobacterium parmentieri strain IFB5441 strain not applicable	1905730	Complete	not applicable								2018-10-11T00:00:00Z		PRJNA433470	SAMN08494002	GCA_003628655.1		CP026980		University of Gdansk, Intercollegiate Faculty of Biotechnology UG&MUG		Illumina MiSeq	126.0x	SPAdes v. JUNE-2016	1		1	5082177	50286995	5045	4675		tuber		2013	Poland	Poland						Potato, Solanum tuberosum
1905730.16	Pectobacterium parmentieri strain IFB5486 strain not applicable	1905730	Complete	not applicable								2018-10-11T00:00:00Z		PRJNA433470	SAMN08494004	GCA_003628675.1		CP026982		University of Gdansk, Intercollegiate Faculty of Biotechnology UG&MUG		Illumina MiSeq	118.0x	SPAdes v. JUNE-2016	1		1	5038122	504928	4981	4631		tuber		2012	Belgium	Belgium						Potato, Solanum tuberosum
1905730.17	Pectobacterium parmentieri strain IFB5605 strain not applicable	1905730	Complete	not applicable								2018-10-11T00:00:00Z		PRJNA433470	SAMN08494007	GCA_003628715.1		CP026984		University of Gdansk, Intercollegiate Faculty of Biotechnology UG&MUG		Illumina HiSeq	496.0x	SPAdes v. MARCH-2017	1		1	5040694	5044225	4994	4655		stem		2014	Poland	Poland						Potato, Solanum tuberosum
1905730.18	Pectobacterium parmentieri strain IFB5604 strain not applicable	1905730	Complete	not applicable								2018-10-11T00:00:00Z		PRJNA433470	SAMN08494006	GCA_003628695.1		CP026983		University of Gdansk, Intercollegiate Faculty of Biotechnology UG&MUG		Illumina HiSeq	407.0x	SPAdes v. MARCH-2017	1		1	4877201	50561665	4774	4428		stem		2014	Poland	Poland						Potato, Solanum tuberosum
1905730.19	Pectobacterium parmentieri strain IFB5619 strain not applicable	1905730	Complete	not applicable								2018-10-11T00:00:00Z		PRJNA433470	SAMN08494008	GCA_003628735.1		CP026985		University of Gdansk, Intercollegiate Faculty of Biotechnology UG&MUG		Illumina HiSeq	475.0x	SPAdes v. MARCH-2017	1		1	4959302	50601555	4863	4505		stem		2014	Poland	Poland						Potato, Solanum tuberosum
1905730.20	Pectobacterium parmentieri strain IFB5427 strain not applicable	1905730	Complete	not applicable								2019-01-04T00:00:00Z	30326842	PRJNA433470	SAMN08494000	GCA_003992745.1		CP027260,CP027261		University of Gdansk, Intercollegiate Faculty of Biotechnology UG&MUG		Illumina MiSeq	75.0x	SPAdes v. JUNE-2016	1	1	2	5227302	5039567	5219	4857		Solanum tuberosum associated weed		2013	Poland	Poland						weed
1905730.56	Pectobacterium parmentieri strain HC	1905730	Complete	HC								2020-01-27T00:00:00Z		PRJNA591387	SAMN13381035	GCA_009931535.1		CP046376		Highland Agriculture Research Institute		PacBio	295.0x	Other SMARTdenovo v. 1.0.0	1		1	5208618	50449795	5232	4765		stem		2016	South Korea	South Korea:Gangwon:province_Hongcheon						Potato, Solanum tuberosum
1906275.8	Cronobacter sp. JZ38	1906275	Complete	JZ38								2020-01-24T00:00:00Z		PRJNA345401	SAMN05828177	GCA_008932145.1		CP017662,CP017663,CP017664		King Abdullah University of Science and Technology		PacBio	231.4x	SMRT ANALYSIS v. 2.3.0	1	2	3	4555937	5739131	4368			plant		2014-02-01	Saudi Arabia	Saudi Arabia: Jizan						Tribulus terrestris
1907578.3	Lelliottia sp. PFL01	1907578	Complete	PFL01								2017-08-28T00:00:00Z		PRJNA347521	SAMN05891786	GCA_002271215.1		CP018628		Kyung Hee university		PacBio	209	SMRT Analysis v. 2.3.0	1		1	4603334	54.24	4347	4284		Jogaejeotgal, a Traditional Korean Fermented Seafood		2012-09-30	South Korea	South Korea: Seoul
1911681.3	Salmonella enterica subsp. enterica serovar Hayindogo strain CFSAN050752	1911681	Complete	CFSAN050752	Hayindogo			MLST.Salmonella_enterica.64				2017-11-16T00:00:00Z		PRJNA186035	SAMN04992706	GCA_002777175.1		CP017719		Center for Food Safety and Applied Nutrition		PacBio	396	HGAP v. 3.0	1		1	4765719	52.15	4813	4499		anaheim pepper		2016-04-26	Mexico	Mexico
1915310.3	Enterobacter cloacae complex sp. ABFPL strain ABFPL	1915310	Complete	ECNIH7				MLST.Enterobacter_cloacae.53				2017-06-26T00:00:00Z		PRJNA279659	SAMN03455979			CP017990,CP017991,CP017992,CP017993		NHGRI		PacBio RSII	170x	SMRT Portal v. 2.3	1	3	4	5388828	55.35	5358	5120				2014	United States	United States					env_biome:human-associated habitat
1920109.3	Enterobacteriaceae bacterium ENNIH2	1920109	Complete	ENNIH2								2018-01-29T00:00:00Z		PRJNA430813	SAMN06040391	GCA_002903045.1		CP026192,CP026191,CP026189,CP026190,CP026188,CP026187		NIH		PacBio RSII	240x	canu v. 1.4	1	5	6	6262406	52794582	6522	6124		patients and hospital environment	isolated from patients and hospital environment	2016	United States	United States					env_biome:wastewater/sludge	Human, Homo sapiens
1920110.3	Citrobacter sp. CFNIH10	1920110	Complete	CFNIH10				MLST.Citrobacter_freundii.299				2018-02-06T00:00:00Z		PRJNA430813	SAMN06040393	GCA_002934585.1		CP026216,CP026212,CP026215,CP026214,CP026211,CP026210,CP026213		NIH		PacBio RSII	253x	HGAP v. 2.3	1	6	7	5738233	52989502	5999	5817		patients and hospital environment	isolated from patients and hospital environment	2016	United States	United States					env_biome:wastewater/sludge	Human, Homo sapiens
1920114.3	Leclercia sp. LSNIH1	1920114	Complete	LSNIH1								2018-01-29T00:00:00Z		PRJNA430813	SAMN06040403	GCA_002902985.1		CP026167,CP026169,CP026170,CP026171,CP026168		NIH		PacBio RSII	250x	canu v. 1.3	1	4	5	5411940	55496662	5470	5294		patients and hospital environment	isolated from patients and hospital environment	2016	United States	United States					env_biome:wastewater/sludge	Human, Homo sapiens
1920116.3	Leclercia sp. LSNIH3	1920116	Complete	LSNIH3								2018-02-04T00:00:00Z		PRJNA430813	SAMN06040408	GCA_002935105.1		CP026387,CP026389,CP026388,CP026390,CP026391		NIH		PacBio RSII	176x	canu v. 1.4	1	4	5	5389886	553136	5375	5193		patients and hospital environment	isolated from patients and hospital environment	2016	United States	United States					env_biome:wastewater/sludge	Human, Homo sapiens
1920128.3	Enterobacteriaceae bacterium ENNIH3	1920128	Complete	ENNIH3								2018-01-29T00:00:00Z		PRJNA430813	SAMN06040429	GCA_002903085.1		CP026197,CP026198		NIH		PacBio RSII	197x	canu v. 1.4	1	1	2	6079128	5286735	6319	5925		patients and hospital environment	isolated from patients and hospital environment	2016	United States	United States					env_biome:wastewater/sludge	Human, Homo sapiens
1921549.3	Buchnera aphidicola (Cinara strobi) strain BCistrobi	1921549	Complete	BCistrobi								2016-12-02T00:00:00Z		PRJEB15507	SAMEA4560776			LT669949,LT669950,LT669951		Centre de Biologie pour la Gestion des Populations (CBGP - UMR1062)					1	2	3	448999	24.04	385			host's whole body		2012-07-27								Cinara strobi
1921549.6	Buchnera aphidicola (Cinara strobi) strain BuCistrobi	1921549	Complete	BuCistrobi								2018-10-03T00:00:00Z		PRJEB15507	SAMEA4598800	GCA_900560745.1		LR025085,LR025086,LR025087		Centre de Biologie pour la Gestion des Populations (CBGP - UMR1062)					1	2	3	449035	24030155	382	376		host's whole body		2012-07-27								Cinara strobi
1921552.3	Erwinia sp. 3056	1921552	Complete	ErCipseudotaxifoliae								2016-12-03T00:00:00Z		PRJEB15506	SAMEA4560778	GCF_900143135.1		LT670851,LT670852	NZ_LT670851.1,NZ_LT670852.1	Centre de Biologie pour la Gestion des Populations (CBGP - UMR1062)					1	1	2	1094672	34.61	1358			host's whole body		2011-06-24								Cinara pseudotaxifoliae
1921565.3	Proteus sp. CD3	1921565	Complete	CD3								2019-10-03T00:00:00Z		PRJNA354891	SAMN06112320	GCA_008808075.1		CP019686		GUANGXI UNIVERSITY		PacBio	226.0x	Celera Assembler v. DEC-2014	1		1	4056724	3798146	3646	3533				2014-11-30	China	China:Guangxi						Echinochloa crusgalli (L.) Beauv.
1922217.10	Candidatus Erwinia haradaeae strain ErCipseudotaxifoliae	1922217	Complete	ErCipseudotaxifoliae								2019-02-28T00:00:00Z		PRJEB15506	SAMEA5379138	GCA_900698965.1		LR217725,LR217726		Centre de Biologie pour la Gestion des Populations (CBGP - UMR1062)					1	1	2	1094715	34609554	1362	630		host's whole body		2011-06-24								Cinara pseudotaxifoliae
1922217.11	Candidatus Erwinia haradaeae strain ErCipseudotsugae	1922217	Complete	ErCipseudotsugae								2019-02-28T00:00:00Z		PRJEB31194	SAMEA5379140	GCA_900698985.1		LR217730,LR217731		Centre de Biologie pour la Gestion des Populations (CBGP - UMR1062)					1	1	2	1074193	30000475	1130	620		host's whole body		2010-07-06								Cinara pseudotsugae
1922217.12	Candidatus Erwinia haradaeae strain ErCisplendens	1922217	Complete	ErCisplendens								2019-02-28T00:00:00Z		PRJEB31195	SAMEA5379142	GCA_900698995.1		LR217735,LR217736		Centre de Biologie pour la Gestion des Populations (CBGP - UMR1062)					1	1	2	1067060	30333815	1100	621		host's whole body		2011-06-11								Cinara splendens
1922217.13	Candidatus Erwinia haradaeae strain ErCipiceae	1922217	Complete	ErCipiceae								2019-02-28T00:00:00Z		PRJEB31193	SAMEA5379136	GCA_900699015.1		LR217737,LR217738		Centre de Biologie pour la Gestion des Populations (CBGP - UMR1062)					1	1	2	1130849	29504469	1111	612		host's whole body		2012-08-20								Cinara piceae
1922217.4	Candidatus Erwinia haradaeae strain ErCicurtihirsuta	1922217	Complete	ErCicurtihirsuta								2019-02-28T00:00:00Z		PRJEB31187	SAMEA5379126	GCA_900698855.1		LR217698,LR217699		Centre de Biologie pour la Gestion des Populations (CBGP - UMR1062)					1	1	2	1114610	2962731	1093	620		host's whole body		2011-06-24								Cinara curtihirsuta
1922217.5	Candidatus Erwinia haradaeae strain ErCicuneomaculata	1922217	Complete	ErCicuneomaculata								2019-02-28T00:00:00Z		PRJEB31183	SAMEA5379124	GCA_900698875.1		LR217703,LR217704		Centre de Biologie pour la Gestion des Populations (CBGP - UMR1062)					1	1	2	1030605	27990217	1035	632		host's whole body		2008-08-20								Cinara cuneomaculata
1922217.6	Candidatus Erwinia haradaeae strain ErCisplendens/pseudotsugae	1922217	Complete	ErCisplendens/pseudotsugae								2019-02-28T00:00:00Z		PRJEB31197	SAMEA5379122	GCA_900698885.1		LR217705,LR217706		Centre de Biologie pour la Gestion des Populations (CBGP - UMR1062)					1	1	2	1076202	3086456	1151	625		host's whole body		2013-08-19								Cinara cf. splendens/pseudotsugae 3390
1922217.7	Candidatus Erwinia haradaeae strain ErCicurvipes	1922217	Complete	ErCicurvipes								2019-02-28T00:00:00Z		PRJEB31188	SAMEA5379129	GCA_900698925.1		LR217713,LR217714		Centre de Biologie pour la Gestion des Populations (CBGP - UMR1062)					1	1	2	1112955	30537983	1184	623		host's whole body		2013-08-20								Cinara curvipes
1922217.8	Candidatus Erwinia haradaeae strain ErCikochiana	1922217	Complete	ErCikochiana								2019-02-28T00:00:00Z		PRJEB31190	SAMEA5379132	GCA_900698935.1		LR217715,LR217716		Centre de Biologie pour la Gestion des Populations (CBGP - UMR1062)					1	1	2	1131610	34581085	1597	630		host's whole body		2009-08-17								Cinara kochiana kochiana
1922217.9	Candidatus Erwinia haradaeae strain ErCilaricifoliae	1922217	Complete	ErCilaricifoliae								2019-02-28T00:00:00Z		PRJEB31191	SAMEA5379134	GCA_900698955.1		LR217720,LR217721		Centre de Biologie pour la Gestion des Populations (CBGP - UMR1062)					1	1	2	1091829	3439458	1520	640		host's whole body		2011-06-24								Cinara laricifoliae
192953.15	Salmonella enterica subsp. enterica serovar Stanley strain NCTC5716	192953	Complete	NCTC5716				MLST.Salmonella_enterica.1027				2018-06-17T00:00:00Z		PRJEB6403	SAMEA4557834	GCA_900475965.1		LS483434		SC					1		1	4791042	52212566	4770	4419
192953.25	Salmonella enterica subsp. enterica serovar Stanley strain sg_wt8	192953	Complete	sg_wt8	Stanley			MLST.Salmonella_enterica.29				2019-02-25T00:00:00Z		PRJNA448475	SAMN08848595	GCA_004194615.2		QASY01000000		SCELSE, Nanyang Technological University, Singapore		PacBio	145x	Celera Assembler v. v1	1		1	4924354	5207091	5038	4784		wet market		2016		Singapore
192954.76	Salmonella enterica subsp. enterica serovar Mbandaka strain CFSAN076213	192954	Complete	CFSAN076213	Mbandaka			MLST.Salmonella_enterica.413				2018-11-03T00:00:00Z		PRJNA186035	SAMN10243030	GCA_003710205.1		CP033343		Center for Food Safety and Applied Nutrition		PacBio	120x	HGAP v. 3	1		1	4709669	5225261	4845	4666		Tahini (ground sesame seeds)		2013-04-26	Turkey	Turkey
192955.201	Salmonella enterica subsp. enterica serovar Kentucky strain PU131	192955	Complete	PU131	Kentucky		CipR S. Kentucky MLST198	MLST.Salmonella_enterica.198	genotype:MLST198			2018-01-31T00:00:00Z		PRJNA428776	SAMN08322104	GCA_002952975.1		CP026327		Washington State University College of Veterinary Medicine		PacBio	179.4x	HGAP quiver repolishing v. SMRT Portal V	1		1	4900326	52157204	5050	4873		Human Feces		2013	United States	USA:WA
192955.245	Salmonella enterica subsp. enterica serovar Kentucky strain K13SK002	192955	Complete	K13SK002	Kentucky			MLST.Salmonella_enterica.198				2019-03-18T00:00:00Z		PRJNA525185	SAMN11042882	GCA_004354325.1		CP037917		Animal and Plant Quarantine Agency		PacBio	204.16x	CLC NGS Cell v. v.7.0	1		1	4847949	5219789	4940	4709				2013-04-30	South Korea	South Korea: Gyeonggi-do						Chicken, Gallus gallus
192955.269	Salmonella enterica subsp. enterica serovar Kentucky strain 161365	192955	Complete	161365	Kentucky			MLST.Salmonella_enterica.198				2019-11-18T00:00:00Z	31715658	PRJNA563829	SAMN12688791	GCA_009667765.1		CP043664,CP043665,CP043666		Sheba medical center		Illumina & Oxford Nanopore MiniION	128.4585x	Unicycler v. 0.4.3	1	2	3	4900022	52175133	4975	4695		animal		2015-07-01		Israel
192955.270	Salmonella enterica subsp. enterica serovar Kentucky strain 162835	192955	Complete	162835	Kentucky			MLST.Salmonella_enterica.198				2019-11-18T00:00:00Z	31715658	PRJNA563829	SAMN12688792	GCA_009667835.1		CP043667,CP043668		Sheba medical center		Illumina & Oxford Nanopore MiniION	137.6349x	Unicycler v. 0.4.3	1	1	2	4855929	5214819	4904	4628		animal		2015-10-27		Israel
1934254.3	Klebsiella sp. M5al strain M5al	1934254	Complete	M5al				MLST.Klebsiella_oxytoca.104				2017-04-13T00:00:00Z		PRJNA361010	SAMN06219347			CP020657		Zhejiang University		PacBio	307	SMRT analysis v. v2.3.0	1		1	5800138	55.92	5683	5476
1935181.3	Shigella flexneri 1c strain Y394	1935181	Complete	Y394	1c							2017-10-04T00:00:00Z	28899344	PRJNA382451	SAMN06706581	GCA_002442995.1		CP020753		Australian National University		PacBio; Illumina MiSeq	203.0x	HGAP3.3 SMRT Pipeline v. 2.3.0; Pilon v.	1		1	4584634	50.91	5175	4822		Human stool sample		1988	Bangladesh	Bangladesh: Matlab						Human, Homo sapiens			Shigellosis
1938820.3	Serratia sp. JKS000199	1938820	Complete	JKS000199								2017-09-06T00:00:00Z		PRJEB22439	SAMN06272785	GCA_900215455.1		LT907843		DOE - JOINT GENOME INSTITUTE					1		1	5124953	59.68	4881	4700					United States	USA: North Carolina: Singletary Lake State Park
1954351.6	Escherichia coli APEC O2-211 strain APEC O2-211	1954351	Complete	APEC O2-211	serovar fully			MLST.Escherichia_coli_1.117,MLST.Escherichia_coli_2.641				2017-02-08T00:00:00Z		PRJNA219410	SAMN03761814			CP006834		Iowa State University		454; Illumina		Newbler v. 2.7; Velvet v. 1.1; ELANDv2e v.	1		1	5112508	50.63	5139	4661		air sac	isolated from the air sac of a chicken		United States	United States						Chicken, Gallus gallus
1962641.4	Salmonella enterica subsp. enterica serovar Birkenhead strain AUSMDU00010532	1962641	Complete	AUSMDU00010532	Birkenhead			MLST.Salmonella_enterica.424				2019-11-17T00:00:00Z		PRJNA556438	SAMN13191642	GCA_009664615.1		CP045958,CP045959		Microbiological Diagnostic Unit		PacBio RSII, Illumina NextSeq	288x	Unicycler v. 0.4.6	1	1	2	5021303	52148357	5122	4718				2015		Australia						Human, Homo sapiens
198214.7	Shigella flexneri 2a str. 301	198214	Complete	301								2002-10-18T00:00:00Z	12384590	PRJNA310	SAMN02603599	GCA_000006925.2		AE005674,AF386526	NC_004337,NC_004851	Microbial Genome Center of ChMPH	complete				1	1	2	4828821	50.7	5527	4440		patient	isolated in 1984 from a patient in Beijing, China	1984	China	China: Beijing						Human, Homo sapiens
198215.6	Shigella flexneri 2a str. 2457T	198215	Complete	2457T								2003-04-22T00:00:00Z		PRJNA408		GCA_000007405.1		AE014073	NC_004741	University of Wisconsin-Madison, USA	complete				1		1	4599354	50.9	5131	4061
198628.6	Dickeya dadantii 3937	198628	Complete	3937								2010-09-10T00:00:00Z	21217001	PRJNA30	SAMN02603422	GCA_000147055.1		CP002038	NC_014500	International Erwinia Consortium|The Genome Evolution Laboratory at the University of Wisconsin|TIGR|University of Wisconsin, Department of Genetics, USA, Madison	complete				1		1	4922802	56.3	4512	4549		Saintpaulia plants	isolated from Saintpaulia plants									African violet, Saintpaulia
1987580.7	Proteus columbae strain T60	1987580	Complete	T60								2020-01-22T00:00:00Z		PRJNA564457	SAMN12714205	GCA_009914335.1		CP043925		Henan Agricultural University		Illumina; Oxford Nanopore MinilON	80.0x	unicycler v. 0.4.4	1		1	4114477	3842017	3838	3725				2019-03	China	China: Henan						Pig, Sus scrofa
198804.5	Buchnera aphidicola str. Sg (Schizaphis graminum)	198804	Complete	Sg								2002-06-29T00:00:00Z	12089438	PRJNA312	SAMN02604269	GCA_000007365.1		AE013218	NC_004061	Uppsala Univ.	complete				1		1	641454	25.3	619	546		aphid, Schizaphis graminum	symbiont of the aphid Schizaphis graminum									Aphid, Schizaphis graminum
199310.4	Escherichia coli CFT073	199310	Complete	CFT073			UPEC	MLST.Escherichia_coli_1.73,MLST.Escherichia_coli_2.4				2002-12-10T00:00:00Z	1.24712e+07	PRJNA313	SAMN02604094	GCA_000007445.1		AE014075	NC_004431	University of Wisconsin-Madison, USA	complete				1		1	5231428	50.5	5142	5339			isolated at the University of Maryland Hospital		United States	USA: Maryland						Human, Homo sapiens
2013114.3	Citrobacter sp. 86	2013114	Complete	86								2017-11-20T00:00:00Z		PRJEB13532	SAMEA3932379	GCA_900079785.1		LT556084		Genoscope CEA					1		1	5048670	5323695	4947	4748		consortium 86 obtained from chlordecone insecticide enrichment cultures	isolated from consortium 86 obtained from chlordecone insecticide enrichment cultures
2015795.3	Klebsiella sp. LY	2015795	Complete	LY				MLST.Klebsiella_pneumoniae.421				2019-01-10T00:00:00Z		PRJNA392024	SAMN07280658	GCA_004010915.1		CP022444,CP022442,CP022443,CP022441		Plant protection and Microbiology Research Institute		PacBio	93.0x	HGAP v. 2.0	1	3	4	5608553	57146503	5747	5573
2019568.3	Citrobacter sp. 92	2019568	Complete	92								2017-11-20T00:00:00Z		PRJEB13533	SAMEA3932380	GCA_900079795.1		LT556085		Genoscope CEA					1		1	5109913	5319347	5027	4833		consortium 92 obtained from chlordecone insecticide enrichment cultures	isolated from consortium 92 obtained from chlordecone insecticide enrichment cultures
2021403.10	Salmonella enterica subsp. enterica serovar Adjame strain 353868	2021403	Complete	353868	Adjame							2020-03-16T00:00:00Z		PRJNA610035	SAMN14271039	GCA_011302375.1		CP049878		Canadian Food Inspection Agency		Oxford Nanopore MiniION	99x	wtdbg2 v. 2.5	1		1	4673633	5226001	4982	4410		Homo sapiens		2017-03-01		United Kingdom
2021403.11	Salmonella enterica subsp. enterica serovar Adjame strain 400321	2021403	Complete	400321	Adjame							2020-03-16T00:00:00Z		PRJNA610035	SAMN14271038	GCA_011302735.1		CP049877		Canadian Food Inspection Agency		Oxford Nanopore MiniION	15x	wtdbg2 v. 2.5	1		1	4673979	52259884	5008	4404		Homo sapiens		May-2017		United Kingdom
2021403.12	Salmonella enterica subsp. enterica serovar Adjame strain 381330	2021403	Complete	381330	Adjame							2020-03-17T00:00:00Z		PRJNA610035	SAMN14271041	GCA_011388175.1		CP049880		Canadian Food Inspection Agency		Oxford Nanopore MiniION	649x	wtdbg2 v. 2.5	1		1	4678052	52259895	4923	4409		Homo sapiens		2017-03-01		United Kingdom
2021403.13	Salmonella enterica subsp. enterica serovar Adjame strain 387507	2021403	Complete	387507	Adjame							2020-03-17T00:00:00Z		PRJNA610035	SAMN14271045	GCA_011388155.1		CP049883		Canadian Food Inspection Agency		Oxford Nanopore MiniION	94x	wtdbg2 v. 2.5	1		1	4657667	52274303	4939	4379		Homo sapiens		2017-08-01		United Kingdom
2021403.3	Salmonella enterica subsp. enterica serovar Adjame strain 409960	2021403	Complete	409960	Adjame							2020-03-16T00:00:00Z		PRJNA610035	SAMN14271040	GCA_011301495.1		CP049879		Canadian Food Inspection Agency		Oxford Nanopore MiniION	91x	wtdbg2 v. 2.5	1		1	4633005	522688	4836	4342		Homo sapiens		2017-03-01		United Kingdom
2021403.4	Salmonella enterica subsp. enterica serovar Adjame strain 367320	2021403	Complete	367320	Adjame							2020-03-16T00:00:00Z		PRJNA610035	SAMN14271035	GCA_011301835.1		CP049873		Canadian Food Inspection Agency		Oxford Nanopore MiniION	1342x	wtdbg2 v. 2.5	1		1	4674190	52254337	4916	4414		Homo sapiens		2018		Ireland
2021403.5	Salmonella enterica subsp. enterica serovar Adjame strain 435414	2021403	Complete	435414	Adjame							2020-03-16T00:00:00Z		PRJNA610035	SAMN14271043	GCA_011302195.1		CP049881		Canadian Food Inspection Agency		Oxford Nanopore MiniION	104x	wtdbg2 v. 2.5	1		1	4662031	52290707	4881	4390		Homo sapiens		May-2017		United Kingdom
2021403.6	Salmonella enterica subsp. enterica serovar Adjame strain 374589	2021403	Complete	374589	Adjame							2020-03-16T00:00:00Z		PRJNA610035	SAMN14271036	GCA_011301315.1		CP049874		Canadian Food Inspection Agency		Oxford Nanopore MiniION	112x	wtdbg2 v. 2.5	1		1	4597011	5228345	4796	4311		Homo sapiens		2017		Ireland
2021403.7	Salmonella enterica subsp. enterica serovar Adjame strain 416020	2021403	Complete	416020	Adjame							2020-03-16T00:00:00Z		PRJNA610035	SAMN14271046	GCA_011303155.1		CP049884		Canadian Food Inspection Agency		Oxford Nanopore MiniION	642x	wtdbg2 v. 2.5	1		1	4662216	5225292	4954	4409		Homo sapiens		2017-03-01		United Kingdom
2021403.8	Salmonella enterica subsp. enterica serovar Adjame strain 434304	2021403	Complete	434304	Adjame							2020-03-16T00:00:00Z		PRJNA610035	SAMN14271044	GCA_011303355.1		CP049882		Canadian Food Inspection Agency		Oxford Nanopore MiniION	154x	wtdbg2 v. 2.5	1		1	4662107	52290607	4875	4392		Homo sapiens		2017-07-01		United Kingdom
2021403.9	Salmonella enterica subsp. enterica serovar Adjame strain 388789	2021403	Complete	388789	Adjame							2020-03-16T00:00:00Z		PRJNA610035	SAMN14271037	GCA_011302515.1		CP049875,CP049876		Canadian Food Inspection Agency		Oxford Nanopore MiniION	86x	wtdbg2 v. 2.5	1	1	2	4761320	5222262	5179	4508		Homo sapiens		2017		Denmark
2026240.3	Klebsiella sp. KPN1705	2026240	Complete	KPN1705				MLST.Klebsiella_pneumoniae.1155	genotype:STNF*; Capsule locus KL153			2017-08-24T00:00:00Z		PRJNA376414	SAMN06438648	GCA_002269255.1		CP022823,CP022824,CP022825,CP022826		Houston Methodist Hospital		Illumina NextSeq; Oxford Nanopore MinION	88.0x	Unicycler v. 0.4.0; SPAdes v. 3.10.0	1	3	4	5946706	56.66	6151	5940		WOUND		2014-08-26	United States	USA: Houston						Human, Homo sapiens			Klebsiella Infections			host_description:HMH:KPN:1705
2027919.117	Enterobacter cloacae complex sp. strain N13-01531	2027919	Complete	N13-01531				MLST.Enterobacter_cloacae.261				2019-03-19T00:00:00Z	28223374	PRJNA511479	SAMN11031503	GCA_004355165.1		CP037919		Public Health Agency of Canada		Illumina MiSeq; Oxford Nanopore MiniION	100.0x	SPAdes v. 3.6	1		1	4590029	55680454	4368	4280				2013	Canada	Canada: Alberta						Human, Homo sapiens
2027919.18	Enterobacter cloacae complex bacterium strain C45 strain C45-chromosome	2027919	Complete	C45-chromosome				MLST.Enterobacter_cloacae.873				2018-03-22T00:00:00Z		PRJEB25613	SAMEA104700141	GCA_900322725.1		LT991957,LT991958,LT991959,LT991960		CHU Clermont-ferrand					1	3	4	5290194	55195045	5204			hospital	isolated over a one-year period and originating from hospital environment	2014	France	France						Human, Homo sapiens						host_health_state:diseased
2033438.3	Serratia sp. MYb239	2033438	Complete									2018-03-02T00:00:00Z		PRJNA400855	SAMN07581420	GCA_002966855.1		CP023268		Zoological Institute, Kiel University		Illumina HiSeq	254x	SPAdes v. 3.8.0	1		1	4986519	5786602	4886	4636		compost	isolated in close association with C. elegans		Germany	Germany: Kiel
2037915.3	Dickeya sp. Secpp 1600 strain Secpp1600	2037915	Complete	Secpp1600								2018-04-12T00:00:00Z		PRJNA407418	SAMN07653230	GCA_003049805.1		CP023484		Institute of Bast Fibre Crops and center of Southern Economic Crops, CAAS		PacBio	194.0x	HGAP3 v. Sep-2015	1		1	5108113	56644226	4713					2016-01-02	China	China:Hunan						Radish
203907.6	Candidatus Blochmannia floridanus	203907	Complete									2003-07-30T00:00:00Z	11904373,12886019,16401340	PRJNA443	SAMEA3138247	GCA_000043285.1		BX248583	NC_005061	University of Valencia	complete				1		1	705557	27.4	610	583
204038.21	Dickeya dadantii strain DSM 18020	204038	Complete	DSM 18020						DSM:18020		2018-04-12T00:00:00Z		PRJNA407418	SAMN07653240	GCA_003049785.1		CP023467		Institute of Bast Fibre Crops and center of Southern Economic Crops, CAAS		PacBio	94.0x	HGAP3 v. Sep-2015	1		1	4997541	56357517	4732					2016-01-02	Comoros	Comoros						Pelargonium capitatum
204039.55	Dickeya dianthicola strain ME23	204039	Complete	ME23								2018-08-19T00:00:00Z		PRJNA485499	SAMN09808872	GCA_003403135.1		CP031560		Cornell University		PacBio RSII	264.0x	HGAP v. 4	1		1	4909058	55718204	4790						United States	USA:Maine						Potato, Solanum tuberosum
204042.48	Dickeya zeae strain MS2	204042	Complete	MS2								2018-01-17T00:00:00Z		PRJNA429264	SAMN08333636	GCA_002887555.1		CP025799		University of Washington		Illumina HiSeq; PacBio	104.0x	SOAPdenovo v. March-2017	1		1	4740052	5344737	4577	4166		soft rot lesion	isolated from banana soft rot infection in Guangzhou, China	2014-10-15	China	China: Nansha District, Guangzhou city, Guangdong						banana
204042.61	Dickeya zeae strain EC2	204042	Complete	EC2								2020-04-14T00:00:00Z		PRJNA483372	SAMN09742555	GCA_012278405.1		CP031515		Guangdong Academy of Agricultural Science, P. R. China		PacBio RSII	228.0x	HGAP v. DEC-2017	1		1	4575125	53339615	4420	3999				2016-10	China	China: Guangdong						Oryza sativa
204042.62	Dickeya zeae strain CE1	204042	Complete	CE1								2020-04-14T00:00:00Z		PRJNA483111	SAMN09736021	GCA_012278555.1		CP033622		Guangdong Academy of Agricultural Science, P. R. China		PacBio RSII; Illumina HiSeq	193.0x	HGAP v. OCT-2017	1		1	4714731	5364936	4539	4153				2017-07-01	China	China: Guangdong
2042057.37	Pectobacterium polaris strain PZ1	2042057	Complete	PZ1								2020-01-27T00:00:00Z		PRJNA591396	SAMN13381318	GCA_009931575.1		CP046377		Highland Agriculture Research Institute		PacBio	223.0x	Other SMARTdenovo v. 1.0.0	1		1	4994870	5103248	5166	4486				2016	South Korea	South Korea: Gangwon: province_Pyeongchang						Potato, Solanum tuberosum
2044467.5	Escherichia sp. E4742	2044467	Complete	E4742								2019-05-25T00:00:00Z		PRJNA542980	SAMN07759781	GCA_005843885.1		CP040443		Hong Kong University of Science and Technology		PacBio	320.0x	SOAPdenovo v. Aug-2018	1		1	5120753	5073994	5170	4888		coastal marine sediment, characterized, and sequenced for further study	isolated from coastal marine sediment, characterized, and sequenced for further study	2009-09-30		Hong Kong				not collected
2048775.3	Escherichia coli O114:H49 strain 90-9280	2048775	Complete	90-9280	O114:H49		ETEC	MLST.Escherichia_coli_1.5305				2017-11-02T00:00:00Z		PRJNA218110	SAMN07656205	GCA_002741255.1		CP024240,CP024241,CP024242		CDC		PacBio	188.0x	HGAP v. 3	1	2	3	5145656	50.72	5153					1988	Bangladesh	Bangladesh
2048776.3	Escherichia coli O128:H27 strain 90-9281	2048776	Complete	90-9281	O128:H27		ETEC	MLST.Escherichia_coli_1.58,MLST.Escherichia_coli_2.87				2017-11-02T00:00:00Z		PRJNA218110	SAMN07656206	GCA_002741455.1		CP024243,CP024244		CDC		PacBio	117.0x	HGAP v. 3	1	1	2	5130625	50.6	5115					1988	Bangladesh	Bangladesh
2048777.3	Escherichia coli O15:H11 strain 90-9272	2048777	Complete	90-9272	O15:H11		ETEC	MLST.Escherichia_coli_1.48,MLST.Escherichia_coli_2.132				2017-11-02T00:00:00Z		PRJNA218110	SAMN07656203	GCA_002741215.1		CP024239,CP024238		CDC		PacBio	48.0x	HGAP v. 3	1	1	2	5181145	50.76	5334					1988	Bangladesh	Bangladesh
2048778.3	Escherichia coli O178:H19 strain 2012C-4431	2048778	Complete	2012C-4431	O178:H19		STEC	MLST.Escherichia_coli_2.537				2017-11-02T00:00:00Z		PRJNA218110	SAMN04851096	GCA_002741595.1		CP024289,CP024290,CP024291,CP024292		CDC		PacBio	430.0x	HGAP v. 3	1	3	4	5307783	50.76	5316			stool		2012-10-18								Human, Homo sapiens
2048779.3	Escherichia coli O182:H21 strain D181	2048779	Complete	D181	O182:H21		ETEC					2017-11-02T00:00:00Z		PRJNA218110	SAMN07656207	GCA_002741275.1		CP024252,CP024249,CP024250,CP024251,CP024253		CDC		PacBio	101.0x	HGAP v. 3	1	4	5	5239738	50.66	5415					1993/1994	Jordan	Jordan
2048780.3	Escherichia coli O25:H16 strain F5505-C1	2048780	Complete	F5505-C1	O25:H16		ETEC	MLST.Escherichia_coli_1.1312,MLST.Escherichia_coli_2.155				2017-11-02T00:00:00Z		PRJNA218110	SAMN07656209	GCA_002741315.1		CP024257,CP024258,CP024259		CDC		PacBio	94.0x	HGAP v. 3	1	2	3	5078362	50.68	5102					1998
2048781.3	Escherichia coli O27:H7 strain B4103-1	2048781	Complete	B4103-1	O27:H7		ETEC	MLST.Escherichia_coli_1.316,MLST.Escherichia_coli_2.357				2017-11-02T00:00:00Z		PRJNA218110	SAMN07731009	GCA_002741475.1		CP024245,CP024246,CP024247,CP024248		CDC		PacBio	83.0x	HGAP v. 3	1	3	4	4952219	50.44	4906					1985	United States	USA:TN
2049486.3	Shigella flexneri 7b strain 94-3007	2049486	Complete	94-3007	7b							2017-11-02T00:00:00Z		PRJNA218110	SAMN07702430	GCA_002741635.1		CP024473,CP024474,CP024475,CP024476		CDC		PacBio	385.0x	HGAP v. 3	1	3	4	4906368	50.75	5402
2052056.4	Pantoea sp. MSR2	2052056	Complete	MSR2								2019-12-04T00:00:00Z		PRJNA416796	SAMN07964803	GCA_009728735.1		CP024636,CP024637,CP024638,CP024639,CP024640		UFSC		Illumina MiSeq	100.0x	SOAPdenovo v. June 2017	1	4	5	5716214	54099094	5523	5280		Mimosa scabrella roots		2015	Brazil	Brazil:Florianopolis						Mimosa scabrella
2052938.3	Enterobacteriaceae bacterium S05	2052938	Complete	S05								2018-04-23T00:00:00Z		PRJNA417339	SAMN07982887	GCA_003063705.1		CP024784		Hokkaido University		PacBio	174.25x	Hierarchical genome assembly process	1		1	5157054	58033443	5142	5008		Fouled membrane in a membrane bioreactor	isolated from a fouled membrane in a membrane bioreactor treating municipal wastewater	2013-04-01	Japan	Japan: Sapporo					env_biome:Biomass on a fouled membrane
2066049.3	Citrobacter freundii complex sp. CFNIH2	2066049	Complete	CFNIH2								2018-01-16T00:00:00Z		PRJNA279610	SAMN03455929	GCA_002880615.1		CP025757,CP025758		NHGRI		PacBio	100.0x	HGAP/Quiver v. 2.0	1	1	2	5340584	53549595	5273	5105				2014	United States	United States					env_biome:human-associated habitat
2066051.3	Enterobacteriaceae bacterium ENNIH1	2066051	Complete	ENNIH1								2018-01-29T00:00:00Z		PRJNA430813	SAMN06040390	GCA_002903065.1		CP026193,CP026196,CP026195,CP026194		NIH		PacBio RSII	302x	canu v. 1.3	1	3	4	5666332	5270533	5839	5525		patients and hospital environment	isolated from patients and hospital environment	2016	United States	United States					env_biome:wastewater/sludge	Human, Homo sapiens
2077136.3	Enterobacter cloacae complex sp. FDA-CDC-AR_0164	2077136	Complete	FDA-CDC-AR_0164								2018-04-25T00:00:00Z		PRJNA292902	SAMN04015005	GCA_003071645.1		CP028950		Centers for Disease Control and Prevention		PacBio RSII	330x	HGAP v. 2.3	1		1	4849791	5443888	4726	4648
2077137.3	Enterobacter cloacae complex sp. FDA-CDC-AR_0132	2077137	Complete	FDA-CDC-AR_0132				MLST.Enterobacter_cloacae.282				2018-03-19T00:00:00Z		PRJNA292902	SAMN04014973	GCA_003010695.1		CP027618		Centers for Disease Control and Prevention		PacBio RSII	145x	HGAP v. 2.3	1		1	4971441	54324814	4820	4690
2077147.3	Citrobacter freundii complex sp. CFNIH3	2077147	Complete	CFNIH3				MLST.Citrobacter_freundii.110				2018-01-29T00:00:00Z		PRJNA430813	SAMN03455982	GCA_002903215.1		CP026235,CP026237,CP026236		NIH		PacBio RSII	215x	HGAP v. 2.3	1	2	3	5634842	51874233	5755	5561		patients and hospital environment	isolated from patients and hospital environment	2014	United States	United States					env_biome:waste water	Human, Homo sapiens
2077148.3	Citrobacter freundii complex sp. CFNIH4	2077148	Complete	CFNIH4				MLST.Citrobacter_freundii.167				2018-02-06T00:00:00Z		PRJNA430813	SAMN03455986	GCA_002934505.1		CP026231,CP026233,CP026234,CP026232		NIH		PacBio RSII	200x	HGAP v. 2.3	1	3	4	5629494	5175078	5883	5724		patients and hospital environment	isolated from patients and hospital environment	2014	United States	United States					env_biome:waste water	Human, Homo sapiens
2077149.3	Citrobacter freundii complex sp. CFNIH9	2077149	Complete	CFNIH9				MLST.Citrobacter_freundii.166				2018-01-29T00:00:00Z		PRJNA430813	SAMN04287052	GCA_002903305.1		CP026238,CP026240,CP026241,CP026242,CP026239		NIH		PacBio RSII	205x	canu v. 1.3	1	4	5	5688355	51608135	5884	5741		patients and hospital environment	isolated from patients and hospital environment	2015	United States	United States					env_biome:waste water	Human, Homo sapiens
2079228.3	Citrobacter sp. SL156	2079228	Complete	SL156				MLST.Citrobacter_freundii.22				2020-02-01T00:00:00Z		PRJNA431622	SAMN08397032	GCA_004101905.1		CP026550,CP026551,CP026552,CP026553,CP026554,CP026555,CP026556		Naval Research Laboratory		Oxford Nanopore Technologies minION;	21.0x	Unicycler (SPAdes and miniasm/Racon) v.	1	6	7	5443239	51841652	5519	5405				2012		Sierra Leone
208223.19	Kosakonia cowanii strain FBS 223	208223	Complete	FBS 223								2019-01-21T00:00:00Z		PRJNA514952	SAMN10739544	GCA_004089895.1		CP035129		Nanjing Forestry University		Oxford Nanopore GridION	453.94x	canu v. 1.7.11; circlator v. 1.5.5	1		1	4685999	56208782	4460	4306		Uruguay
208223.4	Kosakonia cowanii strain 888-76	208223	Complete	888-76								2017-01-30T00:00:00Z		PRJNA361054	SAMN06219867	GCF_001975225.1		CP019445,CP019446,CP019447	NZ_CP019445.1,NZ_CP019446.1,NZ_CP019447.1	the First Affiliated Hospital of Zhejiang Chinese Medical University		PacBio	80x	HGAP v. 3.0	1	2	3	4857324	56.22	4699	4494											env_biome:none
208224.12	Enterobacter kobei strain DSM 13645	208224	Complete	DSM 13645				MLST.Enterobacter_cloacae.806		DSM:13645		2016-09-16T00:00:00Z		PRJNA259658	SAMN05581747	GCF_001729765.1	SRR4045258	CP017181,CP017182	NZ_CP017181.1,NZ_CP017182.1	JCVI		PacBio	11.97x	HGAP v. 3.0.0	1	1	2	4927478	54.91	4815	4650		blood			Japan	Japan						Human, Homo sapiens
208224.46	Enterobacter kobei strain WCHEK045523	208224	Complete	WCHEK045523				MLST.Enterobacter_cloacae.910				2018-10-17T00:00:00Z		PRJNA415108	SAMN08027255	GCA_003665375.1		CP032897,CP032893,CP032894,CP032895,CP032896		West China Hospital, Sichuan University		Illumina HiSeq; Oxford Nanopore MiniION	200.0x	Unicycler v. 0.4.7	1	4	5	5166790	54702164	5138	4964				2017	China	China: Sichuan: Chengdu						Human, Homo sapiens
208224.78	Enterobacter kobei strain EB_P8_L5_01.19	208224	Complete	EB_P8_L5_01.19					genotype:ST520			2019-09-10T00:00:00Z		PRJNA562727	SAMN12648938	GCA_008365235.1		CP043511,CP043516,CP043512,CP043513,CP043514,CP043515,CP043517		Public Health England		Oxford Nanopore MiniION; Illumina HiSeq	100.0x	miniasm v. 0.2 r168 dirty; Racon	1	6	7	5197300	54593925	5326	5087		screening swab		2019-01	United Kingdom	United Kingdom:London						Human, Homo sapiens
208224.79	Enterobacter kobei strain C16	208224	Complete	C16				MLST.Enterobacter_cloacae.191				2019-10-09T00:00:00Z		PRJNA550014	SAMN12289356	GCA_008931545.1		CP042578,CP042579,CP042580,CP042581		University of Oxford		Oxford Nanopore MiniION	1557x	Unicycler v. SEP-2017	1	3	4	5366747	54398296	5423	5232		clinical sample		2009-03-12	Australia	Australia: Sydney						Human, Homo sapiens
208224.99	Enterobacter kobei strain 070	208224	Complete	70								2020-03-22T00:00:00Z		PRJNA604100	SAMN14372987	GCA_011604705.1		CP050073,CP050074,CP050075,CP050076,CP050077		University of Zurich		Oxford Nanopore MiniION; Illumina MiSeq	50x	unicycler v. 0.4.8	1	4	5	5183338	54725624	5131	4917		water	isolated and completely sequenced	2019		Switzerland
208962.36	Escherichia albertii strain EC06-170	208962	Complete	EC06-170				MLST.Escherichia_coli_1.6136				2015-11-19T00:00:00Z	26537224	PRJDB3047	SAMD00026637	GCF_001549955.1		AP014857	NZ_AP014857.1	University of Miyazaki		454 GS FLX; ABI 3730	29x	Roche 454 GS Assembler v. 2.3	1		1	4657167	49.76	4565	4274		isolated from diarrheal patient		2006	Japan	Japan					env_biome:not applicable
208962.50	Escherichia albertii strain CB9786	208962	Complete	CB9786				MLST.Escherichia_coli_1.4170				2017-04-22T00:00:00Z	26537224	PRJDB3047	SAMD00026629	GCA_002285475.1		AP014856		University of Miyazaki		454 GS FLX; ABI 3730	43x	Roche 454 GS Assembler v. 2.3	1		1	4598983	49.84	4587	4283		isolated from diarrheal patient		2003	Germany	Germany					env_biome:not applicable
208962.51	Escherichia albertii strain NIAH_Bird_3	208962	Complete	NIAH_Bird_3				MLST.Escherichia_coli_1.1338				2017-04-22T00:00:00Z	26537224	PRJDB3047	SAMD00026650	GCA_002285455.1		AP014855		University of Miyazaki		454 GS FLX; ABI 3730	34x	Roche 454 GS Assembler v. 2.3	1		1	4560575	49.84	4431	4125		isolated from Bird (Puffinus tenuirostris)		2004	Japan	Japan					env_biome:not applicable
208962.53	Escherichia albertii strain 2014C-4356	208962	Complete	2014C-4356				MLST.Escherichia_coli_1.7415				2017-11-02T00:00:00Z		PRJNA218110	SAMN07159041	GCA_002741375.1		CP024282,CP024283,CP024284,CP024285,CP024286,CP024287,CP024288		CDC		PacBio	286.0x	HGAP v. 3	1	6	7	5336845	49.86	5484						United States	United States
208962.68	Escherichia albertii strain 1551-2	208962	Complete	1551-2				MLST.Escherichia_coli_1.984				2018-01-22T00:00:00Z		PRJNA421872	SAMN08159313	GCA_002895205.1		CP025317		Federal University of Sao Paulo		PacBio	139.18x	SMRT Link v. v4.0.0	1		1	4730877	49864326	4878	4695				1989	Brazil	Brazil: Sao Paulo state						Human, Homo sapiens
208962.80	Escherichia albertii strain 05-3106	208962	Complete	3106-05-01				MLST.Escherichia_coli_1.4619				2018-07-11T00:00:00Z		PRJNA218110	SAMN08199278	GCA_003312485.1		CP030778,CP030779,CP030780		CDC		PacBio	155.4X	HGAP v. 3	1	2	3	4856894	49783894	4884						United States	United States
208962.81	Escherichia albertii strain 2012EL-1823B	208962	Complete	2012EL-1823B	Isolate to CDC:Pending			MLST.Escherichia_coli_1.5983				2018-07-11T00:00:00Z		PRJNA218110	SAMN04498560	GCA_003312525.1		CP030783,CP030784,CP030785,CP030786		CDC		PacBio	62.4X	HGAP v. 3	1	3	4	5097043	49532524	5351			stool		2012-06-01	United States	United States								0-4
208962.82	Escherichia albertii strain 2013C-4143	208962	Complete	2013C-4143				MLST.Escherichia_coli_1.7960				2018-07-11T00:00:00Z		PRJNA218110	SAMN08172567	GCA_003312545.1		CP030787		CDC		PacBio	124.5X	HGAP v. 3	1		1	4659718	4980387	4885						United States	United States
208962.85	Escherichia albertii strain 07-3866	208962	Complete	3866-07-01				MLST.Escherichia_coli_1.7414				2018-07-11T00:00:00Z		PRJNA218110	SAMN07159045	GCA_003316815.1		CP030781,CP030782		CDC		PacBio	126.1X	HGAP v. 3	1	1	2	5044071	49738632	5169						United States	United States
208962.87	Escherichia albertii strain 06-3542	208962	Complete	3542-06-01				MLST.Escherichia_coli_1.4736				2018-12-04T00:00:00Z		PRJNA218110	SAMN07169274	GCA_003860365.1		CP034162,CP034163		CDC		PacBio	178.9X	Canu v. 1.6	1	1	2	4804778	49750187	4841			urine			United States	United States
208962.88	Escherichia albertii strain 2014C-4015	208962	Complete	2014C-4015								2018-12-04T00:00:00Z		PRJNA218110	SAMN04505646	GCA_003860385.1		CP034166,CP034165,CP034164,CP034167		CDC		PacBio	81.1X	HGAP v. 3	1	3	4	4920619	49592987	5115						United States	United States
208962.89	Escherichia albertii strain NCTC 9362	208962	Complete	NCTC 9362				MLST.Escherichia_coli_1.413				2018-12-05T00:00:00Z		PRJNA218110	SAMN09534374	GCA_003864095.1		CP034213,CP034214		CDC		PacBio	161.8X	HGAP v. 3	1	1	2	4591305	50166695	4802
208962.90	Escherichia albertii strain 2010C-3449	208962	Complete	2010C-3449				MLST.Escherichia_coli_1.5390				2018-12-05T00:00:00Z		PRJNA218110	SAMN07159044	GCA_003864075.1		CP034212		CDC		PacBio	85X	HGAP v. 3	1		1	4923641	50017963	5092						United States	United States
209261.33	Salmonella enterica subsp. enterica serovar Typhi str. Ty2 strain 4316STDY6559669	209261	Complete	4316STDY6559669	Typhi			MLST.Salmonella_enterica.2				2019-05-10T00:00:00Z		PRJEB32272	SAMEA5577690	GCA_901457615.1		LR590081		SC					1		1	4839011	52116848	5036	4629		NA		1800/2014
209261.34	Salmonella enterica subsp. enterica serovar Typhi str. Ty2 strain 4316STDY6559672	209261	Complete	4316STDY6559672	Typhi			MLST.Salmonella_enterica.2				2019-05-10T00:00:00Z		PRJEB32272	SAMEA5577693	GCA_901457625.1		LR590082		SC					1		1	4837118	52120686	5037	4626		NA		1800/2014
209261.6	Salmonella enterica subsp. enterica serovar Typhi str. Ty2	209261	Complete	Ty2	serovar Typhi			MLST.Salmonella_enterica.1				2003-03-20T00:00:00Z	12644504	PRJNA371	SAMN02604095	GCA_000007545.1		AE014613	NC_004631	University of Wisconsin-Madison, USA	complete				1		1	4791961	52.1	5017	4318			isolated in the early 1970s
2108399.7	Pectobacterium punjabense strain SS95	2108399	Complete	SS95								2020-04-16T00:00:00Z		PRJNA527839	SAMN11162174	GCA_012427845.1		CP038498		Institute for integrative biology of the cell		Oxford Nanopore MiniION	155.0x	Canu v. 1.7	1		1	4793778	50666237	4647	4262		Potato field		2017-01-16		Pakistan						Solanum tuberosum
211968.26	Salmonella enterica subsp. enterica serovar Albany strain sg_wt5	211968	Complete	sg_wt5	Albany			MLST.Salmonella_enterica.292				2019-02-25T00:00:00Z		PRJNA448475	SAMN08848549	GCA_004194605.3		QAUS01000000CP037994		SCELSE, Nanyang Technological University, Singapore		PacBio	215x	Celera Assembler v. v1	1	1	2	4936053	52079163	5063	4698		wet market		2016		Singapore
2126321.3	Nissabacter sp. SGAir0207 strain not applicable	2126321	Complete	not applicable								2019-05-17T00:00:00Z		PRJNA388547	SAMN08222707	GCA_005491205.1		CP028035,CP028036,CP028037,CP028038,CP028039,CP028040,CP028041,CP028042		Nanyang Technological University		PacBio; Illumina MiSeq	99.77x (PacBio); 93.18x (Illumina Miseq)x	HGAP v. 3	1	7	8	5030936	60017025	4767	4481		air		14-May-2015		Singapore
2126982.6	Escherichia coli O18:H1 strain CFSAN067215	2126982	Complete	CFSAN067215				MLST.Escherichia_coli_1.73,MLST.Escherichia_coli_2.4				2019-04-11T00:00:00Z		PRJNA230969	SAMN08737532	GCA_004771135.1		CP028320,CP028321,CP028322,CP028323		FDA/CFSAN		PacBio	405.0x	HGAP v. 3.0	1	3	4	5242835	5063415	5484	5362				2000	USA	USA:CA						Human, Homo sapiens
214092.181	Yersinia pestis CO92	214092	Complete	CO92				MLST.Yersinia_spp.79				2015-05-28T00:00:00Z	25931590	PRJNA235224	SAMN03160774	GCA_001293415.1	SRR2148795,SRR2148796,SRR2148797,SRR2891673	CP009973,CP009972,CP009971	NZ_CP009973.1,NZ_CP009972.1,NZ_CP009971.1	Los Alamos National Laboratory		Illumina; PacBio	564x	Newbler v. 2.6; Velvet v. 1.2.08; Allpaths	1	2	3	4722852	47.6	4555	4200		Human Clinical Sample (fatal pneumonic plague)		1992	United States	USA: Colorado						Human, Homo sapiens
214092.21	Yersinia pestis CO92	214092	Complete	CO92				MLST.Yersinia_spp.79				2001-10-05T00:00:00Z	11586360,12834539,11274119	PRJNA34	SAMEA1705942	GCA_000009065.1		AL590842,AL117189,AL109969,AL117211	NC_003143,NC_003131,NC_003132,NC_003134	Wellcome Trust Sanger Institute	complete				1	3	4	4829855	47.6	4666	4066		patient who died of pneumonic plague after acquiring the disease from an infected cat	isolated in the USA from a patient who died of pneumonic plague after acquiring the disease from an infected cat		United States	United States						Human, Homo sapiens
2153385.3	Lelliottia sp. WB101	2153385	Complete	WB101								2018-04-15T00:00:00Z		PRJNA448142	SAMN08822631	GCA_003051885.1		CP028520,CP028521		University of Minnesota		PacBio	100.0x	HGAP v. 3	1	1	2	4734070	54882923	4629	4467		Woodchip bioreactor	isolated from a dentrifying woodchip bioreactor in Minnesota with the purpose of identifying efficient denitrifying microorganisms	2017	United States	USA: Minnesota
215689.3	Erwinia sp. Ejp617	215689	Complete	Ejp617								2010-10-29T00:00:00Z	21075933	PRJNA51141	SAMN02603467	GCA_000165815.1		CP002124,CP002125,CP002126,CP002127,CP002128,CP002129	NC_017445.1,NC_017442.1,NC_017446.1,NC_017443.1,NC_017447.1,NC_017444.1	Kangwon National University|NICEM(National Instrumentation Center for Environmental Management)	complete				1	5	6	3957675	53.65	3871	3672
216592.3	Escherichia coli 042	216592	Complete	42				MLST.Escherichia_coli_1.414,MLST.Escherichia_coli_2.909				2010-01-28T00:00:00Z	20098708	PRJNA40647	SAMEA2272277	GCA_000027125.1		FN554766,FN554767	NC_017626.1,NC_017627.1	Wellcome Trust Sanger Institute	complete				1	1	2	5355323	50.5	5237	5038
216592.36	Escherichia coli 042	216592	Complete	42				MLST.Escherichia_coli_1.410,MLST.Escherichia_coli_2.471				2019-09-18T00:00:00Z		PRJNA560158	SAMN12569951	GCA_008042015.2		CP042934,CP042935,CP042936		University of Bern		Illumina NovaSeq and Oxford Nanopore	50.0x	CANU v. 1.7	1	2	3	4789860	5055037	4850	4586		stool		2019-08-02		Switzerland						Human, Homo sapiens			colonization
216597.6	Salmonella enterica subsp. enterica serovar Typhimurium str. SL1344	216597	Complete		serovar Typhimurium			MLST.Salmonella_enterica.19				2010-07-23T00:00:00Z		PRJNA50407	SAMEA3138382	GCA_000210855.2		FQ312003	NC_016810.1,NC_017718.1,NC_017719.1,NC_017720.1	The Wellcome Trust Sanger Institute	complete				1		1	4878012	52.18	5014	4515
216599.12	Shigella sonnei 53G	216599	Complete	53G								2015-02-27T00:00:00Z		PRJEA78129	SAMEA2272161	GCF_000283715.1		HE616528,HE616529,HE616530,HE616531,HE616532	NC_016822.1,NC_016833.1,NC_016823.1,NC_016824.1,NC_016834.1	Wellcome Trust Sanger Insititute					5		5	5220473	50.72	5483
2172103.3	Limnobaculum parvum strain HYN0051	2172103	Complete	HYN0051								2018-05-07T00:00:00Z		PRJNA451400	SAMN08969739	GCA_003096015.1		CP029185		Korea University		PacBio	202.5x	PacBio SMRT Analysis v. v2.3	1		1	3841951	46041843	3385	3143		freshwater		May-2016	South Korea	South Korea
2173854.3	Buchnera aphidicola (Melanaphis sacchari) strain LSU	2173854	Complete	LSU								2018-05-07T00:00:00Z		PRJNA413550	SAMN09000090	GCA_003096055.1		CP029161,CP029162,CP029163		USDA-ARS Center for Grain and Animal Health Research		Illumina Xten	2000.0x	Supernova and Spades v. 1	1	2	3	637486	25339693	607	583		adult insect on Sorghum bicolor		2017-01-01	United States	USA: Lincoln, NE						Melanaphis sacchari
218491.5	Pectobacterium atrosepticum SCRI1043	218491	Complete	SCRI1043						ATCC BAA-672		2004-07-21T00:00:00Z		PRJNA350	SAMEA1705920	GCA_000011605.1		BX950851	NC_004547	Wellcome Trust Sanger Institute	complete				1		1	5064019	51	4605	4472		the stem of a potato plant	isolated from the stem of a potato plant									Potato, Solanum tuberosum
218493.5	Salmonella bongori NCTC 12419	218493	Complete	NCTC 12419; culture collection SGSC:SARC11						NCTC 12419	Yes	2011-07-06T00:00:00Z		PRJNA351	SAMEA3138409	GCA_000252995.1		FR877557	NC_015761	Wellcome Trust Sanger Institute	complete				1		1	4460105	52	4276	3863
220341.7	Salmonella enterica subsp. enterica serovar Typhi str. CT18	220341	Complete	CT18	serovar Typhi			MLST.Salmonella_enterica.2				2001-10-26T00:00:00Z	11677608	PRJNA236	SAMEA1705914	GCA_000195995.1		AL513382,AL513383,AL513384	NC_003198,NC_003384,NC_003385	Wellcome Trust Sanger Institute	complete				1	1	3	5133713	51.9	5297	4758		isolated from blood	isolated from blood	1993	Vietnam	Vietnam: Mekong Delta region						Human, Homo sapiens
224729.9	Salmonella enterica subsp. enterica serovar Java strain NCTC5706	224729	Complete	NCTC5706				MLST.Salmonella_enterica.42				2016-05-19T00:00:00Z		PRJEB6403	SAMEA3468845	GCF_900086565.1	ERR1016540	LT571437	NZ_LT571437.1	SC					1		1	4756780	52.21	4748	4376
224915.9	Buchnera aphidicola str. Bp (Baizongia pistaciae)	224915	Complete	Bp								2003-01-11T00:00:00Z		PRJNA256	SAMN02604289	GCA_000007725.1		AE016826,AF492591	NC_004545,NC_004555	University of Valencia	complete				1	1	2	618379	25.3	547	507		aphid, Baizongia pistaciae	found in the aphid Baizongia pistaciae									Aphid, Baizongia pistaciae
2259647.3	Raoultella sp. X13	2259647	Complete	X13								2018-07-16T00:00:00Z		PRJNA479566	SAMN09580335	GCA_003323835.1		CP030874,CP030875		Huazhong Agricultural University		PacBio	120.0x	HGAP v. 3	1	1	2	5448479	55773327	5297	5101		heavy metal polluted soil		2015-02-01	China	China:Guangzhou
2267618.6	Klebsiella sp. P1CD1	2267618	Complete	P1CD1								2018-11-19T00:00:00Z		PRJNA480319	SAMN09635156	GCA_003790505.1		CP033631		UFBA		Illumina HiSeq	180.0x	SPAdes v. 3.9	1		1	5633647	5734369	5625	5454				2014-02-01	Brazil	Brazil: Chapada Diamantina				11 cm
2282309.3	Enterobacteriaceae bacterium w17	2282309	Complete	w17								2018-07-24T00:00:00Z		PRJNA478624	SAMN09667311	GCA_003336325.1		CP031101,CP031102,CP031103		Second Institute of Oceanography, State Oceanic Administration		PacBio RS II and Illumina HiSeq 4000	266x	Falcon, proovread, Celera Assembler, SMRT	1	2	3	5125645	5555693	5179	4976		the stomach sample of a gastric cancer patient	isolated from the stomach sample of a gastric cancer patient		China	China: Hangzhou					env_biome:Homo sapiens	Human, Homo sapiens
2282310.3	Enterobacteriaceae bacterium w6 strain W6	2282310	Complete	W6								2018-07-24T00:00:00Z		PRJNA478624	SAMN09667310	GCA_003336345.1		CP031104		Second Institute of Oceanography, State Oceanic Administration		PacBio RS II and Illumina HiSeq 4000	277x	Falcon, proovread, Celera Assembler, SMRT	1		1	4945486	55936768	4953	4766		the stomach sample of a gastric cancer patient	isolated from the stomach sample of a gastric cancer patient		China	China: Hangzhou					env_biome:Homo sapiens	Human, Homo sapiens
229193.14	Yersinia pestis biovar Microtus str. 91001	229193	Complete	91001		biovar Microtus		MLST.Yersinia_spp.79				2004-06-04T00:00:00Z	1.5263e+07	PRJNA10638	SAMN02602970	GCA_000007885.1		AE017042,AE017043,AE017044,AE017045,AE017046	NC_005810,NC_005813,NC_005814,NC_005815,NC_005816	Academy of Military Medical Sciences, The Institute of Microbiology and Epidemiology, China	complete				1	4	5	4803217	47.7	4887	4138
230089.6	Photorhabdus temperata subsp. thracensis strain DSM 15199	230089	Complete	DSM 15199						DSM:15199		2015-05-19T00:00:00Z		PRJNA278805	SAMN03433286	GCF_001010285.1		CP011104	NZ_CP011104.1	Kyungpook National University		PacBio	181.96x	RS HGAP Assembly Protocol v. 3.0 in SMRT	1		1	5147098	44.11	5076	4002		entomopathogenic nematodes		2004	Turkey	Turkey						Nematode, Heterorhabditis bacteriophora
2315800.3	Buchnera aphidicola (Stegophylla sp.) strain Ssp	2315800	Complete	Ssp								2019-05-02T00:00:00Z		PRJNA489301	SAMN09980520	GCA_005080785.1		CP032998		University of Hawaii		Illumina HiSeq	253x	CLC Genomics Workbench v. 9	1		1	412404	22992392	370	356		air		2014	USA	USA: Austin, Texas						Stegophylla sp.
2315801.3	Buchnera aphidicola (Macrosiphum gaurae) strain Mga	2315801	Complete	Mga								2019-05-02T00:00:00Z		PRJNA489301	SAMN09980513	GCA_005080965.1		CP034867,CP034868,CP034869		University of Hawaii		Illumina HiSeq	153x	CLC Genomics Workbench v. 9	1	2	3	654448	25880743	606	592		air		2011	USA	USA: Tucson, Arizona						Macrosiphum gaurae
2315802.3	Buchnera aphidicola (Aphis helianthi) strain Ahe	2315802	Complete	Ahe								2019-05-02T00:00:00Z		PRJNA489301	SAMN09980503	GCA_005083845.1		CP034894,CP034895,CP034896		University of Hawaii		Illumina HiSeq	250x	CLC Genomics Workbench v. 9	1	2	3	645010	2413629	609	593		air		2006	USA	USA: Mt. Lemmon, Arizona						Aphis helianthi
2339259.3	Yersinia sp. CFS1934	2339259	Complete	CFS1934								2019-01-31T00:00:00Z		PRJNA491465	SAMN10078524	GCA_004124235.1		CP032487,CP032488		University College Dublin		Illumina HiSeq; Oxford Nanopore MiniION	114.0x	Unicycler v. 0.4.6	1	1	2	4803435	47870056	4747	4409		Pig environment		2010-02-17		Ireland
2342.5	Candidatus Sodalis pierantonius strain SOPE	1486991	Complete									2014-01-10T00:00:00Z	24407854	PRJNA34865		GCA_000517405.1		CP006568.1	NZ_CP006568.1	'University of Utah, Department of Biology'	complete	Sanger dideoxy sequencing	8X	Phred/Phrap v. 2.0	1		1	4513140	56.1	4581	4080		bacteriomes of 5th instar Sitophilus oryzae larvae	isolated from bacteriomes of 5th instar Sitophilus oryzae larvae									Rice weevil, Sitophilus oryzae
235559.3	Arsenophonus endosymbiont of Aleurodicus dispersus strain ARAD	235559	Complete	ARAD								2018-10-03T00:00:00Z		PRJEB26014	SAMEA4584479	GCA_900343015.1		LR025108		HUJI					1		1	663125	32188198	803	381		whiteflies bacteriome			Spain	Spain						Aleurodicus dispersus
2420306.3	Serratia sp. FDAARGOS_506 strain Not applicable	2420306	Complete	Not applicable						FDA:FDAARGOS_506		2018-11-21T00:00:00Z		PRJNA231221	SAMN10163200	GCA_003812745.1		CP033831,CP033830		US Food and Drug Administration		Pacbio; Illumina	41.74x	Canu v. 1.2	1	1	2	4862745	5933087	4680	4535		Endotracheal aspirate		2015-12-24								Human, Homo sapiens	male	7M				host_description:Not applicable
243265.5	Photorhabdus luminescens subsp. laumondii TTO1	243265	Complete	TTO1								2003-10-07T00:00:00Z	14528314	PRJNA9605	SAMEA3138334	GCA_000196155.1		BX470251	NC_005126	Institut Pasteur	complete				1		1	5688987	42.8	5519	4683			isolated on Trinidad and Tobago		Trinidad and Tobago	Trinidad and Tobago						Nematode, Heterorhabditis bacteriophora
244319.350	Escherichia coli O26:H11 strain FWSEC0001	244319	Complete	FWSEC0001	O26:H11			MLST.Escherichia_coli_1.21,MLST.Escherichia_coli_2.481				2019-05-03T00:00:00Z		PRJNA287560	SAMN08768102	GCA_005037725.2		NELP01000000		National Microbiology Laboratory		Illumina MiSeq;Oxford Nanopore MinION	66.48x;325.05x	Unicycler;Canu v. 0.4.4.0;1.7	1	3	4	5803315	50620842	6391	6195		Clinical: Human (Homo sapiens)	is from Environmental, animal husbandry, food samples, and medical isolates	2002	Canada	Canada:British Columbia,Vancouver						Human, Homo sapiens
244366.16	Klebsiella variicola DX120E	244366	Complete	DX120E								2014-12-31T00:00:00Z	-	PRJNA259590	SAMN03018135	GCA_000812205.1		CP009274.1,CP009275.1,CP009276.1	NZ_CP009274.1,NZ_CP009276.1,NZ_CP009275.1	Zhejiang University		PacBio		HGAP in smrtanalysis v. 2.1.1	1	2	3	5718434	57.1	5356	5172
244366.17	Klebsiella variicola DSM 15968	244366	Complete	DSM 15968				MLST.Klebsiella_pneumoniae.2263		DSM 15968	Yes	2015-01-21T00:00:00Z	-	PRJNA272370	SAMN01174581	GCA_000828055.1		CP010523.1	NZ_CP010523.1	Zhejiang university		PacBio	185	HGAP in smrtanalysis v. 2.1.1	1		1	5521203	57.56	5166	4979		banana roots	isolated from banana roots		Mexico	Mexico						Banana, Musa sp.
244366.211	Klebsiella variicola strain 13450	244366	Complete	13450				MLST.Klebsiella_pneumoniae.1562				2018-07-02T00:00:00Z		PRJNA477656	SAMN09476128	GCA_003285185.1		CP030173		Beijing Institute of Microbiology and Epidemiology		PacBio	50.0x	SPAdes v. 6.2	1		1	5511705	57431267	5504	5373				2013	China	China: Zhejiang						Human, Homo sapiens
244366.212	Klebsiella variicola strain E57-7	244366	Complete	E57-7				MLST.Klebsiella_pneumoniae.697				2018-07-09T00:00:00Z		PRJNA327507	SAMN05341158	GCA_003290425.1		CP016344		Zhejiang University		PacBio	333	HGAP in smrtanalysis v. 2.1.1	1		1	5439582	57413254	5261	4969		Roots		1991-07	China	China: Dujiangyan						Maize
244366.237	Klebsiella variicola strain X39	244366	Complete	X39				MLST.Klebsiella_pneumoniae.718				2018-08-28T00:00:00Z		PRJNA331223	SAMN05439979	GCA_003429625.1		CP018307,CP023978,CP023979,CP023980,CP023981,CP023982,CP023983,CP023984,CP023985,CP023986		Peking University People's Hospital		PacBio	84.0x	SOAPdenovo v. june-2015	1	9	10	6154128	56782032	6412	6101		Sputum		2010-03-11	China	China:Beijing						Human, Homo sapiens	male	46	CHD&HBP&DM
244366.305	Klebsiella variicola strain LMG 23571	244366	Complete	LMG 23571				MLST.Klebsiella_pneumoniae.1169		LMG:23571		2017-01-23T00:00:00Z		PRJNA309027	SAMN04419546	GCA_001969305.1		CP013985,CP013986		Zhejiang University		PacBio	98.63	Hierarchical Genome Assembly Process with	1	1	2	5763656	57200813	5634	5281		soil	isolated from soils obtained from sugarcane roots at the Clementi Woods in Singapore	30-Oct-1999	Singapore	Singapore
244366.316	Klebsiella variicola strain 15WZ-82	244366	Complete	15WZ-82				MLST.Klebsiella_pneumoniae.595				2019-01-14T00:00:00Z		PRJNA490428	SAMN10036351	GCA_004014895.1		CP032354,CP032355,CP032356,CP032357		The Hong Kong Polytechnic University		Illumina NextSeq; Oxford Nanopore	12.0x	SPAdes v. Unicycler v0.4.7	1	3	4	6058676	5658152	6275	5999				2015	China	China						Human, Homo sapiens
244366.36	Klebsiella variicola strain HKUOPLA	244366	Complete	HKUOPLA								2015-09-04T00:00:00Z		PRJNA291549	SAMN03945398	GCF_001278905.1		CP012252	NZ_CP012252.1	University of Hong Kong		Illumina	43	Newbler v. 2.7	1		1	5090052	58.04	4855	4614		giant panda feces	isolated from Giant Panda feces has the potential to convert organic waste into biofules	2013	China	Hong Kong					env_biome:Hong Kong
244366.382	Klebsiella variicola strain AJ055	244366	Complete	AJ055				MLST.Klebsiella_pneumoniae.695		10210010025725		2019-01-10T00:00:00Z		PRJEB29928	SAMEA5128435	GCA_900622585.1		LR130539,LR130540		Bioplatforms Australia					1	1	2	5669009	57235188	5488			urine		2001-12-05		Australia						Human, Homo sapiens						host_health_state:diseased
244366.383	Klebsiella variicola strain AJ292	244366	Complete	AJ292						10210010025727		2019-01-10T00:00:00Z		PRJEB29928	SAMEA5128436	GCA_900622595.1		LR130538		Bioplatforms Australia					1		1	5445132	57621487	5211			blood		2002-10-23		Australia						Human, Homo sapiens						host_health_state:diseased
244366.384	Klebsiella variicola strain 04153260899A	244366	Complete	04153260899A				MLST.Klebsiella_pneumoniae.355		10210010025730		2019-01-10T00:00:00Z		PRJEB29928	SAMEA5128440	GCA_900622615.1		LR130543		Bioplatforms Australia					1		1	5368944	5754482	5148													Human, Homo sapiens						host_health_state:diseased
244366.385	Klebsiella variicola strain 03-311-0071	244366	Complete	03-311-0071						10210010025729		2019-01-10T00:00:00Z		PRJEB29928	SAMEA5128439	GCA_900622625.1		LR130544		Bioplatforms Australia					1		1	5425242	57636066	5166													Human, Homo sapiens						host_health_state:diseased
244366.418	Klebsiella variicola strain FDAARGOS_627 strain Not applicable	244366	Complete	Not applicable				MLST.Klebsiella_pneumoniae.447		FDA:FDAARGOS_627		2019-09-25T00:00:00Z		PRJNA231221	SAMN11056342	GCA_008693465.1		CP044050,CP044049,CP044051,CP044052		US Food and Drug Administration		Pacbio; Illumina	633.64x	canu v. 1.4	1	3	4	5957627	5677633	6001	5741		clinical isolate			USA	USA: MI						Human, Homo sapiens						host_description:Not applicable
244366.434	Klebsiella variicola strain 13450	244366	Complete	13450				MLST.Klebsiella_pneumoniae.1562				2019-11-04T00:00:00Z		PRJNA407397	SAMN08366846	GCA_009497715.1		CP026013,CP026014,CP026016,CP026015		Beijing Institute of Genomics,Chinese Academy of Sciences		PacBio	94x	HGAP v. version 3	1	3	4	6021433	56655502	6206	5974				2013		China						Human, Homo sapiens
244366.435	Klebsiella variicola strain LEMB11	244366	Complete	LEMB11								2019-11-11T00:00:00Z		PRJNA541977	SAMN10574723	GCA_009648975.1		CP045783		FDA Center for Food Safety and Applied Nutrition		Oxford Nanopore GridION, Illumina MiSeq	30x	SPAdes, CANU v. 3.12.0, 1.7	1		1	5536651	57529526	5369	5161		Garam Masala		2017-11		United Kingdom
244366.45	Klebsiella variicola strain AR_0016	244366	Complete	AR_0016								2016-11-10T00:00:00Z		PRJNA292901	SAMN04014857	GCF_001875745.1	SRR3112267,SRR3886560	MPCI00000000		Centers for Disease Control and Prevention		PacBio	221x	HGAP v. 3			1	5516831	57.45	5314
244366.456	Klebsiella variicola strain 118	244366	Complete	118								2020-02-09T00:00:00Z		PRJNA604100	SAMN13951914	GCA_010365565.1		CP048379,CP048380,CP048381		University of Zurich		Oxford Nanopore/illumina minniseq	80x	unicycler v. 0.4.8	1	2	3	6010850	5695068	5996	5803		environment	isolated and completely sequenced	2019		Switzerland
244366.46	Klebsiella variicola strain GJ1	244366	Complete	GJ1				MLST.Klebsiella_pneumoniae.363				2017-02-07T00:00:00Z	28087584	PRJNA327903	SAMN05361763	GCF_001989495.1		CP017284,CP017283,CP017281,CP017282	NZ_CP017284.1,NZ_CP017283.1,NZ_CP017281.1,NZ_CP017282.1			PacBio	missing	SeqMan Pro, DNASTAR v. 12.1.0(141).421	1	3	4	5860470	57.08	5773	5405		river water		2014-09-01	South Korea	South Korea
244366.47	Klebsiella variicola strain GJ2	244366	Complete	GJ2				MLST.Klebsiella_pneumoniae.363				2017-02-07T00:00:00Z		PRJNA327903	SAMN05361854	GCF_001989515.1		CP017849,CP017850,CP017851,CP017852,CP017853	NZ_CP017849.1,NZ_CP017850.1,NZ_CP017851.1,NZ_CP017852.1,NZ_CP017853.1			PacBio	missing	SeqMan Pro, DNASTAR v. 12.1.0(141).421	1	4	5	5927027	57.05	5874	5478		riverwater
244366.48	Klebsiella variicola strain GJ3	244366	Complete	GJ3				MLST.Klebsiella_pneumoniae.363				2017-02-07T00:00:00Z	28087584	PRJNA327903	SAMN05361855	GCF_001989535.1		CP017289,CP017285,CP017286,CP017287,CP017288	NZ_CP017289.1,NZ_CP017285.1,NZ_CP017286.1,NZ_CP017287.1,NZ_CP017288.1			PacBio	missing	SeqMan Pro, DNASTAR v. 12.1.0(141).421	1	4	5	5933065	57.04	5873	5484		riverwater
244366.480	Klebsiella variicola strain AHKv-S01	244366	Complete	AHKv-S01								2020-03-31T00:00:00Z		PRJNA598814	SAMN13716639	GCA_011784425.1		CP047360		Anhui Academy of Agricutural Sciences		PacBio	100.0x	Celera Assembler v. 8.3	1		1	5505304	5731113	5412	5268		Chicken embryo		2019-03-20		China
244366.484	Klebsiella variicola strain FDAARGOS_628 strain Not applicable	244366	Complete	Not applicable				MLST.Klebsiella_pneumoniae.208		FDA:FDAARGOS_628		2020-04-12T00:00:00Z		PRJNA231221	SAMN11056343	GCA_012273075.1		CP050958,CP050957		US Food and Drug Administration		Pacbio; Illumina	703.48x	canu v. 1.4	1	1	2	5740392	57259193	5723	5537		clinical isolate			USA	USA: MI						Homo sapiens						host_description:Not applicable
2447890.3	Serratia sp. 1D1416	2447890	Complete	1D1416								2018-10-15T00:00:00Z		PRJNA493633	SAMN10139427	GCA_003641105.1		CP032738		USDA-ARS		PacBio	110.0x	HGAP v. MAY-2018	1		1	5552047	59619705	5527			gall tissue		1972								Euonymus japonicus
2448483.3	Serratia sp. 3ACOL1	2448483	Complete	3ACOL1								2018-10-22T00:00:00Z		PRJNA495034	SAMN10216109	GCA_003668775.1		CP033055		Norwegian University of Life Sciences		PacBio RSII	173.49x	HGAP v. 3	1		1	5876609	53825172	5561	5212		larvae	isolated from the intestines of the larvae of wood boring beetles inhabiting Norwegian Boreal forests (ecoregion PA0608)	12-june-2017	Norway	Norway						Cerambycidae sp.
2478464.3	Enterobacter oligotrophica strain CCA6	2478464	Complete	CCA6						HUT<JPN>:8142		2019-10-01T00:00:00Z	31066221	PRJDB7530	SAMD00143594	GCA_009176645.1		AP019007		Bioconversion Group, Research Institute for Sustainable Chemistry, Materials and Chemistry, National Institute of Advanced Industrial Science and Technology		PacBio RS II	330x	SMRT Analysis v. 2.3.0	1		1	4476585	5430358	4230			Higashi-Hiroshima City	isolated leaf soil, which collected from Higashi-Hiroshima City in Hiroshima Prefecture, Japan	2016-02	Japan	Japan:Hiroshima, Higashi-hiroshima
2479367.3	Buttiauxella sp. 3AFRM03	2479367	Complete	3AFRM03								2018-10-23T00:00:00Z		PRJNA495034	SAMN10216266	GCA_003675305.1		CP033076,CP033074,CP033075		Norwegian University of Life Sciences		PacBio RSII	187.84x	HGAP v. 3	1	2	3	5498356	5038233	5506	5182		larvae	isolated from the intestines of the larvae of wood boring beetles inhabiting Norwegian Boreal forests (ecoregion PA0608)	12-June-2017	Norway	Norway						Cerambycidae sp.
2479547.3	Pantoea sp. 201603H	2479547	Complete	201603H								2019-11-20T00:00:00Z		PRJNA496586	SAMN10245971	GCA_009676845.1		CP033106		Engineering Research Center of Chinese Ministry of Education for Edible and Medicinal Fungi		PacBio RSII	150.0x	SMRT v. SMRT portal Version 3.2.0	1		1	4148381	50130833	4139			diseased fruiting body of Pleurotus eryngii		2016-03-15	China	China:Changchun						mushroom
2482769.3	Serratia sp. P2ACOL2	2482769	Complete	P2ACOL2								2018-10-29T00:00:00Z		PRJNA495034	SAMN10217871	GCA_003691565.1		CP033162		Norwegian University of Life Sciences		PacBio RSII	164.8x	HGAP v. 3	1		1	5590417	5533439	5496	5224		larvae	isolated from the intestines of the larvae of wood boring beetles inhabiting Norwegian Boreal forests (ecoregion PA0608)	12-June-2017	Norway	Norway						Cerambycidae sp.
2485839.3	Serratia sp. LS-1	2485839	Complete	LS-1								2018-11-10T00:00:00Z		PRJNA503080	SAMN10351671	GCA_003719595.1		CP033504		Jiangxi Academy of Science		Illumina	30.0x	SOAPdenovo v. March-2018	1		1	5129267	59597004	4989	4769		natural dead insect larvae of Orthaga achatina moth and its insecticidal bioactivities	isolated from natural dead insect larvae of Orthaga achatina moth and its insecticidal bioactivities	2016-07-01								Orthaga achatina
2487345.3	Tatumella sp. TA1	2487345	Complete	TA1								2019-12-18T00:00:00Z		PRJNA504481	SAMN10393238	GCA_009762255.1		CP033727,CP033728		University of Liverpool		PacBio RSII	950.0x	HGAP v. MAR-2017	1	1	2	3438450	48561764	3467	3251				Oct-2015	Greece	Greece: Crete						Bactrocera oleae
2488567.3	Klebsiella sp. FDAARGOS_511 strain Not applicable	2488567	Complete	Not applicable						FDA:FDAARGOS_511		2018-11-21T00:00:00Z		PRJNA231221	SAMN10163205	GCA_003812845.1		CP033824,CP033823,CP033825,CP033826,CP033827		US Food and Drug Administration		Pacbio; Illumina	15.55x	SMRT v. 2.3.0, HGAP v. 3.0, SPAdes v.	1	4	5	6290193	55244106	6270	5994		Endotracheal aspirate		2016-01-10								Human, Homo sapiens	female	5M				host_description:Not applicable
2490851.3	Pantoea sp. CCBC3-3-1	2490851	Complete	CCBC3-3-1								2019-08-12T00:00:00Z		PRJNA506501	SAMN10461917	GCA_007981265.1		CP034363,CP034364,CP034365,CP034366		Beijing Institute of Landscape Architecture		PacBio RS	100.0x	SMRT Link v. v5.1.0	1	3	4	5159767	52796783	5128			vascular		20-May-2016	China	China:Beijing Fragrant Hill Park						Cotinus coggygria
2491679.3	Escherichia coli O22:H8 strain RM10809-3	2491679	Complete	RM10809-3	0145:H28			MLST.Escherichia_coli_2.397				2019-12-03T00:00:00Z		PRJNA341281	SAMN07594018	GCA_009728565.1		CP023165,CP023164		USDA		PacBio	134.45x	RSII_HGAP v. Assembly3	1	1	2	5251120	50833614	5415	5108				2012-09-24	USA	USA: California						Cow, Bos taurus
2492396.3	Kosakonia sp. CCTCC M2018092	2492396	Complete	CCTCC M2018092						CCTCC:M2018092		2018-12-05T00:00:00Z		PRJNA506809	SAMN10474190	GCA_003864115.1		CP034225		Southwest University		Illumina HiSeq	548.0x	SOAPdenovo v. 2.04	1		1	4789478	5607653	4573	4394		Spring water		2017-06-25	China	China:Chongqing beibei jinyun mountain
2498113.3	Pragia sp. CF-458	2498113	Complete	CF-458								2019-02-25T00:00:00Z		PRJNA510665	SAMN10613010	GCA_004295645.1		CP034752		Chinese Center for Disease Control and Prevention		PacBio	100.0x	HGAP v. 3.0	1		1	4631943	45679943	4336					2017-07-01	China	China:Qinghai-Tibet Plateau						Linaria flavirostris
2500132.3	Enterobacter sp. N18-03635	2500132	Complete	N18-03635				MLST.Enterobacter_cloacae.261				2019-01-09T00:00:00Z		PRJNA511479	SAMN10638715	GCA_004006055.1		CP034769,CP034768		Public Health Agency of Canada		Illumina NextSeq; Oxford Nanopore MiniION	20.0x	Unicycler v. 0.4.6.0	1	1	2	4687155	55625065	4516	4411		rectal swab			Canada	Canada						Human, Homo sapiens
2500152.3	Salmonella enterica subsp. salamae serovar 42:r:- strain RSE36	2500152	Complete	RSE36	42:r:-			MLST.Salmonella_enterica.1208				2019-01-06T00:00:00Z		PRJNA510422	SAMN10638920	GCA_003994555.1		CP034702		Pennsylvania State University		IonTorrent & Oxford Nanopore MiniION	123x	Unicycler v. 0.4.7	1		1	4856831	5197568	5232	4701		Meat retail		2018-01-17	Rwanda	Rwanda:Rulindo
2500152.4	Salmonella enterica subsp. salamae serovar 42:r:- strain RSE09	2500152	Complete	RSE09	42:r:-			MLST.Salmonella_enterica.1208				2019-01-06T00:00:00Z		PRJNA510422	SAMN10638893	GCA_003994635.1		CP034717		Pennsylvania State University		Illumina MiniSeq & Oxford Nanopore	361x	Unicycler v. 0.4.7	1		1	4860626	51976784	4953	4697		Farm		2018-02-27	Rwanda	Rwanda:Rulindo						Sheep, Ovis aries
2500152.5	Salmonella enterica subsp. salamae serovar 42:r:- strain RSE42	2500152	Complete	RSE42	42:r:-			MLST.Salmonella_enterica.1208				2019-01-06T00:00:00Z		PRJNA510422	SAMN10638926	GCA_003994675.1		CP034697		Pennsylvania State University		Illumina MiniSeq & Oxford Nanopore	429x	Unicycler v. 0.4.7	1		1	4861251	51982506	4964	4700		Meat retail		2018-03-13	Rwanda	Rwanda:Rulindo
2500542.3	Salmonella sp. SSDFZ54	2500542	Complete	SSDFZ54								2019-01-10T00:00:00Z		PRJNA512639	SAMN10689135	GCA_004010735.1		CP034819,CP034820,CP034821,CP034822,CP034823,CP034824,CP034825,CP034826,CP034827,CP034828,CP034829,CP034830		Zhejiang Academy of Agricultural Sciences		PacBio RSII	320.0x	HGAP v. NOV-2018	1	11	12	5250803	5173382	5554	5213		feces		2018-03	China	China:Zhejiang
2500543.3	Salmonella sp. SSDFZ69	2500543	Complete	SSDFZ69				MLST.Salmonella_enterica.2529				2019-01-10T00:00:00Z		PRJNA512641	SAMN10689167	GCA_004010755.1		CP034831,CP034832,CP034833		Zhejiang Academy of Agricultural Sciences		PacBio RSII	310.0x	HGAP v. NOV-2018	1	2	3	4921931	5192023	5041	4796		feces		2018-04	China	China:Zhejiang
2511819.3	Salmonella enterica subsp. enterica serovar Brancaster strain sg_ww281	2511819	Complete	sg_ww281	Brancaster			MLST.Salmonella_enterica.2133				2019-02-25T00:00:00Z		PRJNA448475	SAMN08848556	GCA_004194635.5		QAUL01000000CP037995		SCELSE, Nanyang Technological University, Singapore		PacBio	154x	Celera Assembler v. v1	1	1	2	4856714	52076775	4929	4628		wet market		2016		Singapore
2518974.3	Buchnera aphidicola (Cinara curtihirsuta) strain BuCicurtihirsuta	2518974	Complete	BuCicurtihirsuta								2019-02-28T00:00:00Z		PRJEB31187	SAMEA5379125	GCA_900698895.1		LR217700,LR217701,LR217702		Centre de Biologie pour la Gestion des Populations (CBGP - UMR1062)					1	2	3	442268	21282854	393	376		host's whole body		2011-06-24								Cinara curtihirsuta
2518975.3	Buchnera aphidicola (Cinara curvipes) strain BuCicurvipes	2518975	Complete	BuCicurvipes								2019-02-28T00:00:00Z		PRJEB31188	SAMEA5379128	GCA_900698915.1		LR217710,LR217711,LR217712		Centre de Biologie pour la Gestion des Populations (CBGP - UMR1062)					1	2	3	445468	21327742	391	379		host's whole body		2013-08-20								Cinara curvipes
2518976.3	Buchnera aphidicola (Cinara kochiana kochiana) strain BuCikochiana	2518976	Complete	BuCikochiana								2019-02-28T00:00:00Z		PRJEB31190	SAMEA5379131	GCA_900698905.1		LR217707,LR217708,LR217709		Centre de Biologie pour la Gestion des Populations (CBGP - UMR1062)					1	2	3	442321	23423641	388	376		host's whole body		2009-08-17								Cinara kochiana kochiana
2518977.3	Buchnera aphidicola (Cinara laricifoliae) strain BuCilaricifoliae	2518977	Complete	BuCilaricifoliae								2019-02-28T00:00:00Z		PRJEB31191	SAMEA5379133	GCA_900698945.1		LR217717,LR217718,LR217719		Centre de Biologie pour la Gestion des Populations (CBGP - UMR1062)					1	2	3	445611	22437391	386	375		host's whole body		2011-06-24								Cinara laricifoliae
2518979.3	Buchnera aphidicola (Cinara splendens) strain BuCisplendens	2518979	Complete	BuCisplendens								2019-02-28T00:00:00Z		PRJEB31195	SAMEA5379141	GCA_900698975.1		LR217722,LR217723,LR217724		Centre de Biologie pour la Gestion des Populations (CBGP - UMR1062)					1	2	3	453978	23732424	393	378		host's whole body		2011-06-11								Cinara splendens
2518980.3	Buchnera aphidicola (Cinara cf. splendens/pseudotsugae 3390) strain BuCisplendens/pseudotsugae	2518980	Complete	BuCisplendens/pseudotsugae								2019-02-28T00:00:00Z		PRJEB31197	SAMEA5379121	GCA_900698845.1		LR217692,LR217693,LR217694		Centre de Biologie pour la Gestion des Populations (CBGP - UMR1062)					1	2	3	453442	2404493	398	378		host's whole body		2013-08-19								Cinara cf. splendens/pseudotsugae 3390
2529121.3	Citrobacter sp. ABFQG	2529121	Complete	ABFQG				MLST.Citrobacter_freundii.22				2019-03-04T00:00:00Z		PRJNA279680	SAMN03456000	GCA_004322975.1		CP036435,CP036436,CP036437		NHGRI		PacBio RSII	253x	canu v. 1.6	1	2	3	4954525	51861744	4898	4821				2015		USA
2545798.3	Cedecea sp. FDAARGOS_727	2545798	Complete	FDAARGOS_727						FDA:FDAARGOS_727		2020-04-12T00:00:00Z		PRJNA231221	SAMN11056442	GCA_012273235.1		CP050966		US Food and Drug Administration		Pacbio; Illumina	512.98x	SMRT v. 2.3.0, HGAP v. 3	1		1	4817482	5441406	4636	4426		clinical isolate			USA	USA:MN						Homo sapiens						host_description:Not applicable
2546350.3	Citrobacter sp. LY-1	2546350	Complete	LY-1								2019-03-17T00:00:00Z		PRJNA525916	SAMN11080768	GCA_004353845.1		CP037864,CP037862,CP037863		Hubei Polytechnic University		PacBio	12.0x	SOAPdenovo v. 2	1	2	3	5370228	51934444	5329	5111		sediment		2018-04-07	China	China:Huangshi
2547962.3	Erwinia sp. QL-Z3	2547962	Complete	QL-Z3								2019-04-01T00:00:00Z		PRJNA526778	SAMN11109673	GCA_004551645.1		CP037950,CP037949		College of Life Science		IlluminaMiSeq; PacBio	432.0x	CANU v. V1.6	1	1	2	5076534	55010525	4859	4644		soil		2017-07	China	China:Shaanxi Qingling mountain				sediment
255719.3	Buchnera aphidicola (Chaitophorus populeti) strain CpopBac	255719	Complete	CpopBac								2020-02-27T00:00:00Z		PRJNA600677	SAMN13829547	GCA_011035165.1		CP047588		InfoBoss Research Center		Illumina HiSeq	100.0x	Velvet v. 1.2.10	1		1	614349	24322495	549	538		aphid, Chaitophorus populeti	isolated from aphid, Chaitophorus populeti	2019-08-04	South Korea	South Korea: Seoul						Chaitophorus populeti
2562449.3	Citrobacter sp. SNU WT2	2562449	Complete	SNU WT2								2019-04-07T00:00:00Z		PRJNA529751	SAMN11282944	GCA_004684345.1		CP038469,CP038468		Seoul National University		PacBio RSII; Illumina HiSeq	81.2x	HGAP v. 3.0	1	1	2	4946572	51951454	4805	4643		kidney		2018-08-20	South Korea	South Korea: Chungbuk province						Rainbow trout
2566012.3	Citrobacter sp. CF971	2566012	Complete	CF971								2019-06-23T00:00:00Z		PRJNA531894	SAMN11388517	GCA_006385635.1		CP041051,CP041047,CP041048,CP041049,CP041050		South China University of Technology		PacBio RS	220.0x	HGAP v. HGAP 3	1	4	5	5512617	51452785	5637	5375		feces		2018-05-08		China						Human, Homo sapiens
2575375.3	Pantoea sp. SO10	2575375	Complete	SO10								2019-05-13T00:00:00Z		PRJNA540191	SAMN11523821	GCA_005281435.1		CP040095,CP040096,CP040097		Northwest agriculture and forest university		Illumina; PacBio	222.0x	SOAPdenovo v. April-2018	1	2	3	5104503	5491953	4800	4610		soil		2016		China
2576406.3	Citrobacter sp. TBCP-5362	2576406	Complete	TBCP-5362								2019-05-16T00:00:00Z		PRJNA531549	SAMN11369648	GCA_005406305.1		CP040234		NanKai universit		PacBio RSII	100x	HGAP v. 2	1		1	4569707	53978317	4383	4223						Poland
2577118.3	Salmonella bongori serovar 48:z81:- strain 08-0158	2577118	Complete	08-0158	48:z81:-			MLST.Salmonella_enterica.395				2020-05-21T00:00:00Z		PRJNA230403	SAMN14832280	GCA_013138145.1		CP053336		CDC		PacBio RSII	30x	HGAP v. 1	1		1	4495420	5130829	4419							USA
2579247.3	Salmonella enterica subsp. enterica serovar Rough O:-:- strain 11-0883	2579247	Complete	11-0883	Rough O:-:-			MLST.Salmonella_enterica.19				2019-05-21T00:00:00Z		PRJNA353625	SAMN06030095	GCA_005537135.1		CP040318,CP040319,CP040320		Public Health Agency Of Canada		Illumina NextSeq; Oxford Nanopore MiniION	100.0x	Unicycler v. 0.4.7	1	2	3	4959032	5212138	5118	4799						Canada						Human, Homo sapiens
2579247.4	Salmonella enterica subsp. enterica serovar Rough O:-:- strain 10-8700	2579247	Complete	8700-10-01	Rough O:-:-			MLST.Salmonella_enterica.19				2019-05-30T00:00:00Z		PRJNA316728	SAMN06030081	GCA_005890095.1		CP040648,CP040649,CP040650		Laboratory for Foodborne Zoonoses		Illumina MiSeq; Oxford Nanopore MiniION	100.0x	unicycler v. 0.4.7; canu v. 1.8	1	2	3	4916124	52144596	5052	4732						Canada						Human, Homo sapiens
2579935.4	Izhakiella sp. KSNA2	2579935	Complete	KSNA2						KCTC:72234		2019-05-23T00:00:00Z		PRJNA542973	SAMN11650091	GCA_005671395.1		CP040428		Korea Research Institute of Bioscience and Biotechnology		PacBio RSII; Illumina platform	228.0x	RS HGAP v. V3.0; SMRT Portal v. V2.3	1		1	5182800	561416	5044	4776				2018-09-03	South Korea	South Korea:Jeju,Chuja islands						Calystegia soldanella
2583577.3	Raoultella sp. NCTC 9189 strain NCTC9189	2583577	Complete	NCTC9189	serovar capsular type 69					NCTC:9189		2019-06-12T00:00:00Z		PRJEB6403	SAMEA3468856	GCA_902109485.1		LR595855		SC					1		1	5689207	57213493	5543	5222		milk		1900/1953		USA
2583588.3	Salmonella enterica subsp. enterica serovar 1,4,[5],12:i:- strain SA20070548	2583588	Complete	SA20070548	1,4,[5],12:i:-			MLST.Salmonella_enterica.19				2019-05-30T00:00:00Z		PRJNA316728	SAMN10833327	GCA_005890175.1		CP040651,CP040652,CP040653		Laboratory for Foodborne Zoonoses		Illumina NextSeq; Oxford Nanopore MiniION	100.0x	Unicycler v. 0.4.7	1	2	3	5013617	52098595	5173	4853		porcine		2007-01-16	Canada	Canada: Quebec
2583588.4	Salmonella enterica subsp. enterica serovar 1,4,[5],12:i:- strain SA20082869	2583588	Complete	SA20082869	1,4,[5],12:i:-			MLST.Salmonella_enterica.19				2019-06-04T00:00:00Z		PRJNA316728	SAMN10833328	GCA_005954705.1		CP040668,CP040669,CP040670		Laboratory for Foodborne Zoonoses		Illumina NextSeq; Oxford Nanopore MiniION	100.0x	Unicycler v. 0.4.7	1	2	3	5014902	5216423	5200	4877				2008-06-17	Canada	Canada: Quebec						Pig, Sus scrofa
2583588.5	Salmonella enterica subsp. enterica serovar 1,4,[5],12:i:- strain SA20143792	2583588	Complete	SA20143792	1,4,[5],12:i:-			MLST.Salmonella_enterica.19				2019-06-22T00:00:00Z		PRJNA316728	SAMN10833329	GCA_006385115.1		CP041026,CP041027,CP041028		Laboratory for Foodborne Zoonoses		Illumina NextSeq; Oxford Nanopore MiniION	100.0x	Unicycler v. 0.4.7	1	2	3	5163447	52146385	5426	5061				2013-11-14	Canada	Canada: Alberta						Cow, Bos taurus
2583588.6	Salmonella enterica subsp. enterica serovar 1,4,[5],12:i:- strain PNCS007087	2583588	Complete	PNCS007087	1,4,[5],12:i:-			MLST.Salmonella_enterica.19				2019-10-13T00:00:00Z		PRJNA316728	SAMN11333153	GCA_009017295.1		CP044957,CP044958,CP044959,CP044960		Laboratory for Foodborne Zoonoses		Illumina MiSeq; Oxford Nanopore MiniION	100.0x	unicycler v. 0.4.7; canu v. 1.8	1	3	4	5219843	51922234	5429	5080				2010-08-02	Canada	Canada: SK						Human, Homo sapiens
2583588.7	Salmonella enterica subsp. enterica serovar 1,4,[5],12:i:- strain PNCS014881	2583588	Complete	PNCS014881	1,4,[5],12:i:-			MLST.Salmonella_enterica.34				2019-10-13T00:00:00Z		PRJNA316728	SAMN11333171	GCA_009017315.1		CP044961,CP044962,CP044963,CP044964,CP044965,CP044966		Laboratory for Foodborne Zoonoses		Illumina MiSeq; Oxford Nanopore MiniION	100.0x	Unicycler v. 0.4.7	1	5	6	5141910	5216507	5337	5023				2016-10-01	Canada	Canada: BC						Human, Homo sapiens
2583588.8	Salmonella enterica subsp. enterica serovar 1,4,[5],12:i:- strain PNCS007098	2583588	Complete	PNCS007098	1,4,[5],12:i:-			MLST.Salmonella_enterica.19				2019-10-13T00:00:00Z		PRJNA316728	SAMN11333159	GCA_009017335.1		CP044967,CP044969,CP044968		Laboratory for Foodborne Zoonoses		Illumina MiSeq; Oxford Nanopore MiniION	100.0x	Unicycler v. 0.4.7	1	2	3	5111827	5198421	5288	4943				2011-01-17	Canada	Canada: SK						Human, Homo sapiens
2592065.4	Escherichia coli O1:H42 strain CLSC36	2592065	Complete	CLSC36	O1:H42		UPEC	MLST.Escherichia_coli_1.648				2019-07-09T00:00:00Z		PRJNA551561	SAMN12158196	GCA_006777045.1		CP041300,CP041299		McGill University		PacBio	138.0x	HGAP v. May-2015; Celera Assembler v.	1	1	2	5278774	5042186	5293	4992		urine from healthy adult with cystitis		2005-09-26	Canada	Canada: Montreal						Human, Homo sapiens			cystitis
2596949.3	Enterobacter sp. E76	2596949	Complete	E76								2019-10-09T00:00:00Z		PRJNA550014	SAMN12289293	GCA_008931465.1		CP042499,CP042500,CP042501,CP042502,CP042503,CP042504		University of Oxford		Oxford Nanopore MiniION	2425x	Unicycler v. SEP-2017	1	5	6	5247979	55102318	5312	5028		Shower 3		07-May-2014	Australia	Australia: Sydney
2597702.3	Serratia sp. KUDC3025	2597702	Complete	KUDC3025								2019-12-31T00:00:00Z		PRJNA555437	SAMN12318923	GCA_009817885.1		CP041764		Kyungpook National University		PacBio RSII	171.0x	CANU v. 1.7	1		1	5098052	5797026	4933	4653		rhizospheric soil		2017-10-01		South Korea						Artemisia japonica subsp. littoricola Kitam
260367.4	Salmonella enterica subsp. enterica serovar Aberdeen strain NCTC5791	260367	Complete	NCTC5791	Aberdeen, 11 : I : 1, 2			MLST.Salmonella_enterica.426		NCTC:5791		2018-06-17T00:00:00Z		PRJEB6403	SAMEA4007821	GCA_900477885.1		LS483453		SC					1		1	4644636	5232849	4539	4205		not available: to be reported later		1885/1939														host_health_state:not available: to be reported later
2605619.10	Escherichia coli O16:H48 strain PG20180061	2605619	Complete	PG20180061	O16:H48			MLST.Escherichia_coli_2.262,MLST.Escherichia_coli_1.10				2019-08-29T00:00:00Z		PRJNA560883	SAMN12603264	GCA_008124245.1		CP043197,CP043198		National Microbiology Laboratory at Guelph		Illumina MiSeq and Nanopore	64x	Unicycler v. 0.4.3	1	1	2	4659165	50697777	4712	4436		mouse gut		18-May-2018
2605619.11	Escherichia coli O16:H48 strain PG20180059	2605619	Complete	PG20180059	O16:H48			MLST.Escherichia_coli_1.10,MLST.Escherichia_coli_2.262				2019-08-29T00:00:00Z		PRJNA560883	SAMN12603262	GCA_008124265.1		CP043201,CP043202		National Microbiology Laboratory at Guelph		Illumina MiSeq and Nanopore	89x	Unicycler v. 0.4.3	1	1	2	4721143	5065839	4788	4505		mouse gut		18-May-2018
2605619.12	Escherichia coli O16:H48 strain PG20180060	2605619	Complete	PG20180060	O16:H48			MLST.Escherichia_coli_2.262,MLST.Escherichia_coli_1.10				2019-08-29T00:00:00Z		PRJNA560883	SAMN12603263	GCA_008124285.1		CP043199,CP043200		National Microbiology Laboratory at Guelph		Illumina MiSeq and Nanopore	94x	Unicycler v. 0.4.3	1	1	2	4733068	5064172	4817	4526		mouse gut		18-May-2018
2605619.13	Escherichia coli O16:H48 strain PG20180054	2605619	Complete	PG20180054	O16:H48			MLST.Escherichia_coli_1.10,MLST.Escherichia_coli_2.262				2019-08-29T00:00:00Z		PRJNA560883	SAMN12603260	GCA_008124305.1		CP043205,CP043206		National Microbiology Laboratory at Guelph		Illumina MiSeq and Nanopore	86x	Unicycler v. 0.4.3	1	1	2	4680340	50642624	4760	4474		mouse gut		18-May-2018
2605619.14	Escherichia coli O16:H48 strain PG20180058	2605619	Complete	PG20180058	O16:H48			MLST.Escherichia_coli_1.10,MLST.Escherichia_coli_2.262				2019-08-29T00:00:00Z		PRJNA560883	SAMN12603261	GCA_008124325.1		CP043203,CP043204		National Microbiology Laboratory at Guelph		Illumina MiSeq and Nanopore	85x	Unicycler v. 0.4.3	1	1	2	4721168	50659668	4803	4505		mouse gut		18-May-2018
2605619.15	Escherichia coli O16:H48 strain PG20180053	2605619	Complete	PG20180053	O16:H48			MLST.Escherichia_coli_2.262,MLST.Escherichia_coli_1.10				2019-08-29T00:00:00Z		PRJNA560883	SAMN12603259	GCA_008124345.1		CP043207,CP043208		National Microbiology Laboratory at Guelph		Illumina MiSeq and Nanopore	84x	Unicycler v. 0.4.3	1	1	2	4680319	5064232	4752	4473		mouse gut		18-May-2018
2605619.16	Escherichia coli O16:H48 strain PG20180052	2605619	Complete	PG20180052	O16:H48			MLST.Escherichia_coli_2.262,MLST.Escherichia_coli_1.10				2019-08-29T00:00:00Z		PRJNA560883	SAMN12603258	GCA_008124365.1		CP043209,CP043210		National Microbiology Laboratory at Guelph		Illumina MiSeq and Nanopore	87x	Unicycler v. 0.4.3	1	1	2	4680348	5064241	4764	4474		mouse gut		18-May-2018
2605619.17	Escherichia coli O16:H48 strain PG20180050	2605619	Complete	PG20180050	O16:H48			MLST.Escherichia_coli_1.10,MLST.Escherichia_coli_2.262				2019-08-29T00:00:00Z		PRJNA560883	SAMN12603257	GCA_008124385.1		CP043211,CP043212		National Microbiology Laboratory at Guelph		Illumina MiSeq and Nanopore	98x	Unicycler v. 0.4.3	1	1	2	4680310	5064265	4760	4475		mouse gut		18-May-2018
2605619.18	Escherichia coli O16:H48 strain CV601gfp	2605619	Complete	CV601gfp	O16:H48			MLST.Escherichia_coli_2.262,MLST.Escherichia_coli_1.10				2019-08-29T00:00:00Z		PRJNA560883	SAMN12603256	GCA_008124405.1		CP043213		National Microbiology Laboratory at Guelph		Illumina MiSeq and PacBio	383x	HGAP v. 3.1	1		1	4698238	50792725	4738	4449				2016-12-19
2605619.3	Escherichia coli O16:H48 strain PG20180171	2605619	Complete	PG20180171	O16:H48			MLST.Escherichia_coli_1.10				2019-08-29T00:00:00Z		PRJNA560883	SAMN12603270	GCA_008124105.1		CP043185,CP043186		National Microbiology Laboratory at Guelph		Illumina MiSeq and Nanopore	288x	Unicycler v. 0.4.3	1	1	2	4636437	50812122	4659	4397		mouse gut		2019-01-11
2605619.4	Escherichia coli O16:H48 strain PG20180172	2605619	Complete	PG20180172	O16:H48			MLST.Escherichia_coli_1.10,MLST.Escherichia_coli_2.262				2019-08-29T00:00:00Z		PRJNA560883	SAMN12603271	GCA_008124125.1		CP043183,CP043184		National Microbiology Laboratory at Guelph		Illumina MiSeq and Nanopore	294x	Unicycler v. 0.4.3	1	1	2	4699880	507737	4751	4474		mouse gut		2019-01-11
2605619.5	Escherichia coli O16:H48 strain PG20180170	2605619	Complete	PG20180170	O16:H48			MLST.Escherichia_coli_1.10,MLST.Escherichia_coli_2.262				2019-08-29T00:00:00Z		PRJNA560883	SAMN12603269	GCA_008124145.1		CP043187,CP043188		National Microbiology Laboratory at Guelph		Illumina MiSeq and Nanopore	587x	Unicycler v. 0.4.3	1	1	2	4699346	5077198	4747	4472		mouse gut		2019-01-11
2605619.6	Escherichia coli O16:H48 strain PG20180175	2605619	Complete	PG20180175	O16:H48			MLST.Escherichia_coli_1.10,MLST.Escherichia_coli_2.262				2019-08-29T00:00:00Z		PRJNA560883	SAMN12603268	GCA_008124165.1		CP043189,CP043190		National Microbiology Laboratory at Guelph		Illumina MiSeq	78x	Unicycler v. 0.4.3	1	1	2	4822202	5083748	4903	4631		mouse gut		2019-01-11
2605619.7	Escherichia coli O16:H48 strain PG20180173	2605619	Complete	PG20180173	O16:H48			MLST.Escherichia_coli_1.10,MLST.Escherichia_coli_2.262				2019-08-29T00:00:00Z		PRJNA560883	SAMN12603267	GCA_008124185.1		CP043191,CP043192		National Microbiology Laboratory at Guelph		Illumina MiSeq	54x	Unicycler v. 0.4.3	1	1	2	4822402	50837883	4900	4629		mouse gut		2019-01-11
2605619.8	Escherichia coli O16:H48 strain PG20180063	2605619	Complete	PG20180063	O16:H48			MLST.Escherichia_coli_1.10,MLST.Escherichia_coli_2.262				2019-08-29T00:00:00Z		PRJNA560883	SAMN12603266	GCA_008124205.1		CP043193,CP043194		National Microbiology Laboratory at Guelph		Illumina MiSeq and Nanopore	86x	Unicycler v. 0.4.3	1	1	2	4721753	50659256	4798	4508		mouse gut		18-May-2018
2605619.9	Escherichia coli O16:H48 strain PG20180062	2605619	Complete	PG20180062	O16:H48			MLST.Escherichia_coli_2.262,MLST.Escherichia_coli_1.10				2019-08-29T00:00:00Z		PRJNA560883	SAMN12603265	GCA_008124225.1		CP043195,CP043196		National Microbiology Laboratory at Guelph		Illumina MiSeq and Nanopore	85x	Unicycler v. 0.4.3	1	1	2	4721471	5065993	4799	4505		mouse gut		18-May-2018
2605620.3	Escherichia coli O80:H26 strain EC-107	2605620	Complete	EC-107	O80:H26							2019-08-29T00:00:00Z		PRJNA560883	SAMN12603254	GCA_008124005.1		CP043217,CP043218,CP043219,CP043220,CP043221		National Microbiology Laboratory at Guelph		Illumina MiSeq and PacBio	379x	HGAP v. 3.1	1	4	5	5338095	50678547	5572	5262		chicken		2016-12-19
260678.5	Salmonella enterica subsp. enterica serovar Goldcoast strain NCTC13175	260678	Complete	NCTC13175	not available: to be reported later			MLST.Salmonella_enterica.2529		NCTC:13175		2018-12-19T00:00:00Z		PRJEB6403	SAMEA2709028	GCA_900635695.1		LR134158		SC					1		1	4677748	52232162	4755	4399		not available: to be reported later		1800/2017														host_health_state:not available: to be reported later
260678.6	Salmonella enterica subsp. enterica serovar Goldcoast strain R18.0877	260678	Complete	R18.0877	Goldcoast			MLST.Salmonella_enterica.358				2019-03-21T00:00:00Z		PRJNA478278	SAMN11129919	GCA_004358925.1		CP037960,CP037959,CP037958		Centers for Disease Control, Taiwan		Illumina MiSeq; Oxford Nanopore	100.0x	unicycler v. v0.4.6	1	2	3	4927300	51983803	5056	4792		stool		2018		Taiwan						Human, Homo sapiens
260678.7	Salmonella enterica subsp. enterica serovar Goldcoast strain Sal-5364	260678	Complete	Sal-5364	Goldcoast			MLST.Salmonella_enterica.358				2019-06-11T00:00:00Z		PRJNA531216	SAMN11353131	GCA_006228345.1		CP039169,CP039170		Zhejiang University School of Medicine		Oxford Nanopore GridION	300.0x	Unicycler v. 0.4.7	1	1	2	4923922	51981674	5047	4779		stool		2018-06-03	Taiwan	Taiwan: Taoyuan						Human, Homo sapiens			gestroenteritis
2607663.3	Yersinia sp. NCTC 14382	2607663	Complete	NCTC 14382						NCTC:14382		2020-01-06T00:00:00Z		PRJNA563543	SAMN12676035	GCA_009831415.1		CP043727		University College Dublin		Oxford Nanopore MiniION; Illumina HiSeq	993.0x	Flye v. v2.5	1		1	4710154	47173447	4564	4261				2018		United Kingdom						Human, Homo sapiens			yersiniosis
261317.3	Buchnera aphidicola (Cinara tujafilina)	261317	Complete	Cinara tujafilina								2011-06-09T00:00:00Z	21571878	PRJNA41379	SAMN02603413	GCA_000217635.1		CP001817	NC_015662	Instituto Cavanilles Biodiversidad y Biologia evolutiva.Universidad Valencia|GATC Biotech AG	complete				1		1	444925	23.03	410	359
263819.4	Yersinia aleksiciae strain 159	263819	Complete	159	O:16			MLST.Yersinia_spp.66		DSM 14987		2015-09-23T00:00:00Z	26383649	PRJNA288628	SAMN03801505	GCF_001047675.1		CP011975	NZ_CP011975.1	Friedrich-Loeffler-Institut		PacBio		Geneious v. 8.1.3	1		1	4000307	49.04	3742	3423		feces		1981	Finland	Finland						Human, Homo sapiens
2653932.3	Citrobacter sp. NMI7904_11	2653932	Complete	NMI7904_11								2019-10-27T00:00:00Z		PRJNA576636	SAMN12999965	GCA_009363175.1		CP045205,CP045204,CP045203		National Medicines Institute		Illumina HiSeq; Oxford Nanopore MiniION	50.0x	MaSuRCA v. 3.3.4	1	2	3	5794230	53286716	5867	5598		rectum	isolated from human feces	2010-08-18	Israel	Israel: Tel Aviv						Human, Homo sapiens	male	89	carrier
2660638.3	Citrobacter sp. S39	2660638	Complete	S39								2019-11-02T00:00:00Z		PRJNA578992	SAMN13075337	GCA_009495675.1		CP045555,CP045556,CP045557,CP045558,CP045559		South China Agricultural University		PacBio RSII	100.0x	Unicycler v. 0.4.1	1	4	5	5296547	5145228	5319	5121				2017-04-01	China	China:Guang zhou
2664291.3	Salmonella sp. HNK130	2664291	Complete	HNK130								2019-11-19T00:00:00Z		PRJNA587063	SAMN13175636	GCA_009671145.1		CP046033,CP046032,CP046034		South China Agricultural University		Oxford Nanopore	406.0x	Canu v. v 1.5	1	2	3	4753000	5081988	4799	4511		China,Henan		20-Oct-2014								Chicken, Gallus gallus
2664853.3	Citrobacter sp. H12-3-2	2664853	Complete	H12-3-2								2019-11-12T00:00:00Z		PRJNA580050	SAMN13135737	GCA_009649895.1		CP045837,CP045838,CP045839				PacBio RSII	100x	Unicycler v. 0.4.1	1	2	3	5143213	51893806	4956			flower shop		2017-04-01	China	China:Guangzhou						flower			Not applied
2664854.3	Citrobacter sp. S40-1-2	2664854	Complete	S40-1-2								2019-11-12T00:00:00Z		PRJNA580050	SAMN13135736	GCA_009649935.1		CP045840,CP045841,CP045842				PacBio RSII	100x	Unicycler v. 0.4.1	1	2	3	5143213	51893806	4956			flower shop		2017-04-01	China	China:Guangzhou						flower			Not applied
2675772.3	Enterobacteriaceae endosymbiont of Donacia bicoloricornis strain DbicSym	2675772	Complete	DbicSym								2020-04-20T00:00:00Z		PRJNA587602	SAMN13256188	GCA_012567955.1		CP046186,CP046187		Johannes Gutenberg University Mainz		Illumina HiSeq	300x	SPAdes v. v3.13.0	1	1	2	463713	20572784	419	408		Beetle Malpighian tubules		not applicable		Japan						Donacia bicoloricornis
2675773.3	Enterobacteriaceae endosymbiont of Donacia cincticornis strain DcincSym	2675773	Complete	DcincSym								2020-04-20T00:00:00Z		PRJNA587602	SAMN13256184	GCA_012568845.1		CP046194,CP046195		Johannes Gutenberg University Mainz		Illumina HiSeq	300x	SPAdes v. v3.13.0	1	1	2	461437	20239594	409	407		Beetle Malpighian tubules		not applicable		Germany						Donacia cinerea
2675774.3	Enterobacteriaceae endosymbiont of Donacia cinerea strain DcinSym	2675774	Complete	DcinSym								2020-04-20T00:00:00Z		PRJNA587602	SAMN13256179	GCA_012569925.1		CP046204,CP046205		Johannes Gutenberg University Mainz		Illumina HiSeq	300x	SPAdes v. v3.13.0	1	1	2	468015	2016596	411	413		Beetle Malpighian tubules		not applicable	USA	USA: Michigan						Donacia cincticornis
2675775.3	Enterobacteriaceae endosymbiont of Donacia clavipes strain DclaSym	2675775	Complete	DclaSym								2020-04-20T00:00:00Z		PRJNA587602	SAMN13256177	GCA_012570365.1		CP046208,CP046209		Johannes Gutenberg University Mainz		Illumina HiSeq	300x	SPAdes v. v3.13.0	1	1	2	463028	19613222	412	406		Beetle Malpighian tubules		not applicable		Germany						Donacia clavipes
2675776.3	Enterobacteriaceae endosymbiont of Donacia crassipes strain DcraSym	2675776	Complete	DcraSym								2020-04-20T00:00:00Z		PRJNA587602	SAMN13256180	GCA_012569785.1		CP046202,CP046203		Johannes Gutenberg University Mainz		Illumina HiSeq	300x	SPAdes v. v3.13.0	1	1	2	464968	19964169	415	410		Beetle Malpighian tubules		not applicable		Germany						Donacia crassipes
2675777.3	Enterobacteriaceae endosymbiont of Donacia dentata strain DdentSym	2675777	Complete	DdentSym								2020-04-20T00:00:00Z		PRJNA587602	SAMN13256175	GCA_012570745.1		CP046212,CP046213		Johannes Gutenberg University Mainz		Illumina HiSeq	300x	SPAdes v. v3.13.0	1	1	2	465589	19852406	408	407		Beetle Malpighian tubules		not applicable		Germany						Donacia dentata
2675778.3	Enterobacteriaceae endosymbiont of Donacia fulgens strain DfulgSym	2675778	Complete	DfulgSym								2020-04-20T00:00:00Z		PRJNA587602	SAMN13256190	GCA_012567545.1		CP046182,CP046183		Johannes Gutenberg University Mainz		Illumina HiSeq	300x	SPAdes v. v3.13.0	1	1	2	465858	19607094	418	418		Beetle Malpighian tubules		not applicable	USA	USA: Vermont						Donacia fulgens
2675779.3	Enterobacteriaceae endosymbiont of Donacia marginata strain DmarSym	2675779	Complete	DmarSym								2020-04-20T00:00:00Z		PRJNA587602	SAMN13256189	GCA_012567685.1		CP046184,CP046185		Johannes Gutenberg University Mainz		Illumina HiSeq	300x	SPAdes v. v3.13.0	1	1	2	467604	20213827	416	414		Beetle Malpighian tubules		not applicable		Germany						Donacia marginata
2675780.3	Enterobacteriaceae endosymbiont of Donacia piscatrix strain DpisSym	2675780	Complete	DpisSym								2020-04-20T00:00:00Z		PRJNA587602	SAMN13256181	GCA_012569525.1		CP046200,CP046201		Johannes Gutenberg University Mainz		Illumina HiSeq	300x	SPAdes v. v3.13.0	1	1	2	465734	20059393	418	403		Beetle Malpighian tubules		not applicable	Canada	Canada: Ontario						Donacia piscatrix
2675781.3	Enterobacteriaceae endosymbiont of Donacia provostii strain DprovSym	2675781	Complete	DprovSym								2020-04-20T00:00:00Z		PRJNA587602	SAMN13256178	GCA_012570145.1		CP046206,CP046207		Johannes Gutenberg University Mainz		Illumina HiSeq	300x	SPAdes v. v3.13.0	1	1	2	460294	19983528	415	412		Beetle Malpighian tubules		not applicable		Japan						Donacia provostii
2675782.3	Enterobacteriaceae endosymbiont of Donacia proxima strain DproxSym	2675782	Complete	DproxSym								2020-04-20T00:00:00Z		PRJNA587602	SAMN13256182	GCA_012569285.1		CP046198,CP046199		Johannes Gutenberg University Mainz		Illumina HiSeq	300x	SPAdes v. v3.13.0	1	1	2	464530	2018226	408	405		Beetle Malpighian tubules		not applicable	USA	USA: Vermont						Donacia proxima
2675783.3	Enterobacteriaceae endosymbiont of Donacia semicuprea strain DsemSym	2675783	Complete	DsemSym								2020-04-20T00:00:00Z		PRJNA587602	SAMN13256176	GCA_012570535.1		CP046210,CP046211		Johannes Gutenberg University Mainz		Illumina HiSeq	300x	SPAdes v. v3.13.0	1	1	2	464487	19627079	411	408		Beetle Malpighian tubules		not applicable		Germany						Donacia semicuprea
2675784.3	Enterobacteriaceae endosymbiont of Donacia simplex strain DsimSym	2675784	Complete	DsimSym								2020-04-20T00:00:00Z		PRJNA587602	SAMN13256185	GCA_012568645.1		CP046192,CP046193		Johannes Gutenberg University Mainz		Illumina HiSeq	300x	SPAdes v. v3.13.0	1	1	2	466924	19953823	414	413		Beetle Malpighian tubules		not applicable		Germany						Donacia simplex
2675785.3	Enterobacteriaceae endosymbiont of Donacia sparganii strain DsparSym	2675785	Complete	DsparSym								2020-04-20T00:00:00Z		PRJNA587602	SAMN13256183	GCA_012569045.1		CP046196,CP046197		Johannes Gutenberg University Mainz		Illumina HiSeq	300x	SPAdes v. v3.13.0	1	1	2	471720	1986779	413	414		Beetle Malpighian tubules		not applicable		Germany						Donacia sparganii
2675786.3	Enterobacteriaceae endosymbiont of Donacia thalassina strain DthaSym	2675786	Complete	DthaSym								2020-04-20T00:00:00Z		PRJNA587602	SAMN13256187	GCA_012568245.1		CP046188,CP046189		Johannes Gutenberg University Mainz		Illumina HiSeq	300x	SPAdes v. v3.13.0	1	1	2	467823	20045506	412	411		Beetle Malpighian tubules		not applicable		Germany						Donacia thalassina
2675787.3	Enterobacteriaceae endosymbiont of Donacia tomentosa strain DtomSym	2675787	Complete	DtomSym								2020-04-20T00:00:00Z		PRJNA587602	SAMN13256173	GCA_012571135.1		CP046216,CP046217		Johannes Gutenberg University Mainz		Illumina HiSeq	300x	SPAdes v. v3.13.0	1	1	2	491697	22161976	425	425		Beetle Malpighian tubules		not applicable		France						Donacia tomentosa
2675788.3	Enterobacteriaceae endosymbiont of Donacia versicolorea strain DversSym	2675788	Complete	DversSym								2020-04-20T00:00:00Z		PRJNA587602	SAMN13256174	GCA_012570965.1		CP046214,CP046215		Johannes Gutenberg University Mainz		Illumina HiSeq	300x	SPAdes v. v3.13.0	1	1	2	465628	1977814	410	409		Beetle Malpighian tubules		not applicable		Germany						Donacia versicolorea
2675789.3	Enterobacteriaceae endosymbiont of Donacia vulgaris strain DvulSym	2675789	Complete	DvulSym								2020-04-20T00:00:00Z		PRJNA587602	SAMN13256186	GCA_012568445.1		CP046190,CP046191		Johannes Gutenberg University Mainz		Illumina HiSeq	300x	SPAdes v. v3.13.0	1	1	2	465742	20466621	411	412		Beetle Malpighian tubules		not applicable		Germany						Donacia vulgaris
2675790.3	Enterobacteriaceae endosymbiont of Macroplea appendiculata strain MappSym	2675790	Complete	MappSym								2020-04-20T00:00:00Z		PRJNA587602	SAMN13256171	GCA_012571605.1		CP046220,CP046221		Johannes Gutenberg University Mainz		Illumina HiSeq	70x	SPAdes v. v3.13.0	1	1	2	472781	22946903	418	415		Beetle Malpighian tubules		not applicable		Germany						Macroplea appendiculata
2675791.3	Enterobacteriaceae endosymbiont of Macroplea mutica strain MmutSym	2675791	Complete	MmutSym								2020-04-20T00:00:00Z		PRJNA587602	SAMN13256172	GCA_012571345.1		CP046218,CP046219		Johannes Gutenberg University Mainz		Illumina HiSeq	300x	SPAdes v. v3.13.0	1	1	2	474063	23331125	418	415		Beetle Malpighian tubules		not applicable		Germany						Macroplea mutica
2675792.3	Enterobacteriaceae endosymbiont of Neohaemonia nigricornis strain NnigSym	2675792	Complete	NnigSym								2020-04-20T00:00:00Z		PRJNA587602	SAMN13256170	GCA_012571795.1		CP046222,CP046223		Johannes Gutenberg University Mainz		Illumina HiSeq	300x	SPAdes v. v3.13.0	1	1	2	477954	21444206	422	422		Beetle Malpighian tubules		not applicable	Canada	Canada: Ontario						Neohaemonia nigricornis
2675793.3	Enterobacteriaceae endosymbiont of Plateumaris braccata strain PbraSym	2675793	Complete	PbraSym								2020-04-20T00:00:00Z		PRJNA587602	SAMN13256165	GCA_012563325.1		CP046232,CP046233		Johannes Gutenberg University Mainz		Illumina HiSeq	300x	SPAdes v. v3.13.0	1	1	2	517501	2083558	456	455		Beetle Malpighian tubules		not applicable		Germany						Plateumaris braccata
2675794.3	Enterobacteriaceae endosymbiont of Plateumaris consimilis strain PconSym	2675794	Complete	PconSym								2020-04-20T00:00:00Z		PRJNA587602	SAMN13256166	GCA_012563145.1		CP046230,CP046231		Johannes Gutenberg University Mainz		Illumina HiSeq	300x	SPAdes v. v3.13.0	1	1	2	517860	2077736	455	452		Beetle Malpighian tubules		not applicable		Germany						Plateumaris consimilis
2675795.3	Enterobacteriaceae endosymbiont of Plateumaris pusilla strain PpusSym	2675795	Complete	PpusSym								2020-04-20T00:00:00Z		PRJNA587602	SAMN13256168	GCA_012562765.1		CP046226,CP046227		Johannes Gutenberg University Mainz		Illumina HiSeq	300x	SPAdes v. v3.13.0	1	1	2	519975	2032213	453	452		Beetle Malpighian tubules		not applicable	USA	USA: Oregon						Plateumaris pusilla
2675796.3	Enterobacteriaceae endosymbiont of Plateumaris rustica strain PrusSym	2675796	Complete	PrusSym								2020-04-20T00:00:00Z		PRJNA587602	SAMN13256167	GCA_012562965.1		CP046228,CP046229		Johannes Gutenberg University Mainz		Illumina HiSeq	300x	SPAdes v. v3.13.0	1	1	2	504045	20146393	445	443		Beetle Malpighian tubules		not applicable		Germany						Plateumaris rustica
2675797.3	Enterobacteriaceae endosymbiont of Plateumaris sericea strain PserSym	2675797	Complete	PserSym								2020-04-20T00:00:00Z		PRJNA587602	SAMN13256169	GCA_012562605.1		CP046224,CP046225		Johannes Gutenberg University Mainz		Illumina HiSeq	300x	SPAdes v. v3.13.0	1	1	2	522069	20386683	456	456		Beetle Malpighian tubules		not applicable		Germany						Plateumaris sericea
2681307.3	Leclercia sp. J807	2681307	Complete	J807								2019-12-09T00:00:00Z		PRJNA591964	SAMN13393390	GCA_009734465.1		CP046446		Beijing Institute of Microbiology and Epidemiology		PacBio RSII	100.0x	HGAP v. v 3.0	1		1	4719331	56096977	4524	4371		blood		2018	China	China:guangzhou						Human, Homo sapiens			diabetes
2681308.3	Leclercia sp. 119287	2681308	Complete	119287								2019-12-09T00:00:00Z		PRJNA591972	SAMN13394079	GCA_009734485.1		CP046445		Beijing Institute of Microbiology and Epidemiology		PacBio RSII	100.0x	HGAP v. 3.0	1		1	4873875	56196457	4755	4568		tissue		2018	China	China:changsha						Human, Homo sapiens			Acute renal insufficiency
2681309.4	Leclercia sp. 1106151	2681309	Complete	1106151								2019-12-11T00:00:00Z		PRJNA591978	SAMN13394552	GCA_009740165.1		CP046557		Beijing Institute of Microbiology and Epidemiology		PacBio Sequel	200.0x	HGAP v. 4.0	1		1	4850895	56149166	4666	4505		urine		2015	China	China:beijing						Human, Homo sapiens			renal calculi
2681984.3	Erwinia sp. J780	2681984	Complete	J780								2019-12-10T00:00:00Z		PRJNA592854	SAMN13441016	GCA_009738185.1		CP046509,CP046510		Chinese Center for Disease Control and Prevention		PacBio RSII	85.0x	HGAP v. 4.0	1	1	2	4750253	53164745	4444	4197				2018-04-01	China	China:Qinghai-Tibet Plateau						ruddy shelduck
2681986.3	Blochmannia endosymbiont of Camponotus nipponensis strain CNIEBac	2681986	Complete	CNIEBac								2020-01-02T00:00:00Z		PRJNA592763	SAMN13439371	GCA_009827135.1		CP046534		InfoBoss Research Center		Illumina HiSeq	100.0x	Velvet v. 1.2.10	1		1	788522	29000713	632					2018-06-01		South Korea						Camponotus nipponensis
2686305.3	Salmonella sp. S13	2686305	Complete	S13				MLST.Salmonella_enterica.3007				2020-01-22T00:00:00Z		PRJNA595669	SAMN13564658	GCA_009913455.1		CP047094,CP047090,CP047091,CP047092,CP047093		Henan Agricultural University		Illumina	60.0x	unicycler v. v.0.4.4	1	4	5	5037272	5090043	5099	4798				2016-12-10	China	China:Henan						Chicken, Gallus gallus
2697369.3	Serratia sp. NGAS9	2697369	Complete	NGAS9								2020-01-19T00:00:00Z		PRJNA600387	SAMN13818260	GCA_009905295.1		CP047605		Georg-August-University Goettingen		Illumina MiSeq; Oxford Nanopore MiniION	100.0x	Unicycler v. v0.4.8	1		1	5155009	5937778	4928	4736		rhizosphere soil		2018-06-20		Tanzania						Potato, Solanum tuberosum
2697370.3	Citrobacter sp. LUTT5	2697370	Complete	LUTT5								2020-01-19T00:00:00Z		PRJNA600388	SAMN13818261	GCA_009905315.1		CP047606		Georg-August-University Goettingen		Illumina MiSeq; Oxford Nanopore MiniION	100.0x	Unicycler v. v0.4.8	1		1	5034577	51763573	4842	4661				2018-06-24		Tanzania						Potato, Solanum tuberosum
2697371.3	Klebsiella sp. MPUS7	2697371	Complete	MPUS7								2020-01-19T00:00:00Z		PRJNA600386	SAMN13818259	GCA_009905335.1		CP047604		Georg-August-University Goettingen		Illumina MiSeq; Oxford Nanopore MiniION	100.0x	Unicycler v. v0.4.8	1		1	5823634	558951	5597	5331		rhizosphere soil		2018-06-20		Tanzania						Potato, Solanum tuberosum
2705458.3	Enterobacter sp. SES19	2705458	Complete	SES19								2020-03-29T00:00:00Z		PRJNA603425	SAMN13931400	GCA_011765665.1		CP050320		Assam Universuty		Illumina NextSeq	1.001x	SPAdes v. 3.11.1	1		1	4706913	55799213	4554	4428		Rice shoot		12-june-2017	India	India:Manipur
2705459.3	Kluyvera sp. PO2S7	2705459	Complete	PO2S7								2020-03-29T00:00:00Z		PRJNA604081	SAMN13951572	GCA_011765685.1		CP050321		Assam University, Silchar		Illumina NextSeq	1.001x	SPAdes v. 3.11.1	1		1	5005459	54876846	4767	4585		plant		24-june-2018	India	India:Manipur						Oryza sativa
272620.9	Klebsiella pneumoniae subsp. pneumoniae MGH 78578	272620	Complete	MGH 78578				MLST.Klebsiella_pneumoniae.38				2007-07-05T00:00:00Z		PRJNA31	SAMN02603941	GCA_000016305.1		CP000647,CP000649,CP000650,CP000651,CP000652,CP000648	NC_009648,NC_009650,NC_009651,NC_009652,NC_009653,NC_009649	Genome Sequencing Center (GSC) at Washington University (WashU) School of Medicine	complete				1	5	6	5694894	57.1	5269	5185		patient	isolated from a patient in 1994	1994								Human, Homo sapiens
273123.10	Yersinia pseudotuberculosis IP 32953	273123	Complete	IP 32953	serovar I			MLST.Yersinia_pseudotuberculosis.42				2004-09-11T00:00:00Z	15358858	PRJNA12950		GCA_000047365.1		BX936398,BX936400,BX936399	NC_006155,NC_006154,NC_006153	Lawrence Livermore National Laboratory|Institut Pasteur	complete				1	2	3	4840898	47.6	4745	4038		human patient	isolated from a human patient									Human, Homo sapiens
273123.14	Yersinia pseudotuberculosis IP 32953	273123	Complete	IP32953	1			MLST.Yersinia_pseudotuberculosis.42				2015-05-28T00:00:00Z	25931590	PRJNA239344	SAMN03121000	GCF_000834295.1	SRR2147693,SRR2147694,SRR2147695	CP009712,CP009711,CP009710	NZ_CP009712.1,NZ_CP009711.1,NZ_CP009710.1	Los Alamos National Laboratory		Illumina; PacBio; 454	465x	Newbler v. 2.6; Velvet v. 1.2.08; Allpaths	1	2	3	4839430	47.55	4547	4181
273526.11	Serratia marcescens subsp. marcescens Db11	273526	Complete	Db11								2013-11-26T00:00:00Z	-	PRJEB4201	SAMEA3138834	GCA_000513215.1		HG326223.1	NZ_HG326223.1	WTSI					1		1	5113802	59.5	4743	4721
28141.40	Cronobacter sakazakii strain ATCC 29544	28141	Complete	ATCC 29544				MLST.Cronobacter_spp.8		ATCC:29544	Yes	2015-04-30T00:00:00Z		PRJNA276173	SAMN03371468	GCF_000982825.1		CP011047,CP011048,CP011049,CP011050	NZ_CP011047.1,NZ_CP011048.1,NZ_CP011049.1,NZ_CP011050.1	Seoul National University		PacBio	73X	HGAP v. 2.0	1	3	4	4663565	56.64	4691	4515		primary hospital lab		1970	United States	USA:Tennessee						Human, Homo sapiens			neonatal necrotizing enterocolitis
28141.62	Cronobacter sakazakii strain NCTC 8155	28141	Complete	NCTC 8155				MLST.Cronobacter_spp.4		NCTC:8155		2015-09-01T00:00:00Z		PRJNA291037	SAMN03938714	GCF_001277275.1	SRR2154342	CP012253,CP012254,CP012255,CP012256	NZ_CP012253.1,NZ_CP012254.1,NZ_CP012255.1,NZ_CP012256.1	Nestle Institute of Health Sciences		PacBio	154	HGAP v. 2.0	1	3	4	4610566	56.75	4445	4129		milk		1980	United Kingdom	United Kingdom
28141.657	Cronobacter sakazakii strain CS-09	28141	Complete	CS-09				MLST.Cronobacter_spp.1				2018-09-10T00:00:00Z		PRJNA399551	SAMN07540306	GCA_003516105.1		CP027109,CP027110		Center for Genomic Sciences, National Autonomous University of Mexico (UNAM)		PacBio RSII; Illumina MiSeq	528.46x	Unicycler v. 0.4.1	1	1	2	4628081	5653075	4611	4428		feces		2016-01-17	Mexico	Mexico: Mexico City						Human, Homo sapiens	female	4yrs
28141.658	Cronobacter sakazakii strain CS-931	28141	Complete	CS-931				MLST.Cronobacter_spp.226				2018-09-10T00:00:00Z		PRJNA399551	SAMN07540307	GCA_003516125.1		CP027107,CP027108		Center for Genomic Sciences, National Autonomous University of Mexico (UNAM)		PacBio RSII; Illumina MiSeq	651.04	Spades v. 3.11.0	1	1	2	8461711	5701476	8176	7973		feces		2016-01-12	Mexico	Mexico: Mexico City						Human, Homo sapiens	male	6yrs	anemic syndrome
28141.673	Cronobacter sakazakii strain GZcsf-1	28141	Complete	GZcsf-1	O1			MLST.Cronobacter_spp.256	genotype:ST256			2018-12-19T00:00:00Z	30334728	PRJNA450456	SAMN08928172	GCA_003955925.1		CP028974,CP028975,CP028976		Guangdong Institute of Microbiology, Guangzhou city, China		PacBio	38.69x	HGAP v. HGAP.3	1	2	3	4908057	5629564	4895	4676		Brain abscess fluid		2015	China	China						Human, Homo sapiens			Neonatal purulent meningitis
28141.731	Cronobacter sakazakii strain CFSAN068773	28141	Complete	CFSAN068773				MLST.Cronobacter_spp.1				2019-11-11T00:00:00Z		PRJNA541977	SAMN10574727	GCA_009648895.1		CP045778,CP045779,CP045780,CP045781		FDA Center for Food Safety and Applied Nutrition		Oxford Nanopore GridION, Illumina MiSeq	42, 15, 12, 123x	SPAdes, CANU v. 3.12.0, 1.7	1	3	4	4581781	56727787	4436	4196				1996-05
28144.233	Salmonella enterica subsp. enterica serovar Derby strain Sa64	28144	Complete	Sa64	Derby							2018-12-09T00:00:00Z		PRJNA507313	SAMN10491298	GCA_003931815.1		CP034250,CP034252,CP034251		The Hong Kong Polytechnic University		PacBio; illumina	50.0x	HGAP v. 2	1	2	3	5109681	5197859	5900	5087				2016	China	China
28144.76	Salmonella enterica subsp. enterica serovar Derby strain 2014LSAL01779	28144	Complete	2014LSAL01779	Derby			MLST.Salmonella_enterica.71				2018-02-13T00:00:00Z		PRJNA391404	SAMN08470240	GCA_002946375.1		CP026609		ANSES		PacBio; Illumina NextSeq 500	139.52x	SMRT analysis v. 2.3.0	1		1	4846817	52110115	4993	4794		Meat from broilers - Gallus gallus - carcass		2014-04-24	France	France: Britany						Chicken, Gallus gallus
28147.42	Salmonella enterica subsp. enterica serovar Oranienburg strain CFSAN076211	28147	Complete	CFSAN076211	Oranienburg			MLST.Salmonella_enterica.3613				2018-11-03T00:00:00Z		PRJNA186035	SAMN10243031	GCA_003710145.1		CP033344		Center for Food Safety and Applied Nutrition		PacBio	115x	HGAP v. 3	1		1	4651134	5211286	4758	4593		Raw Pecans			United States	United States
28150.13	Salmonella enterica subsp. enterica serovar Senftenberg strain NCTC10384	28150	Complete	NCTC10384	Senftenberg			MLST.Salmonella_enterica.14				2015-07-08T00:00:00Z		PRJEB6403	SAMEA2517359	GCF_001457675.1	ERR550492,ERR550500,ERR550501	LN868943,LN868944,LN868945,LN868946	NZ_LN868943.1,NZ_LN868944.1,NZ_LN868945.1,NZ_LN868946.1	SC					1	3	4	4763085	52.08	4721	4342		faeces		1964								Human, Homo sapiens						host_health_state:disease
28150.29	Salmonella enterica subsp. enterica serovar Senftenberg strain 775W	28150	Complete	775W (ATCC 43845)	Senftenberg			MLST.Salmonella_enterica.185		ATCC:43845		2017-01-23T00:00:00Z		PRJNA337942	SAMN05514141	GCF_001969425.1		CP016837,CP016838	NZ_CP016837.1,NZ_CP016838.1	USDA-ARS-USMARC		PacBio RS II C4 P6	173.43	Celera v. 7.0	1	1	2	5262033	51.91	5440	4980		Chinese egg powder		1941	United States	USA: Massachusetts Department of Public Health					env_biome:food source
28150.51	Salmonella enterica subsp. enterica serovar Senftenberg strain N17-509	28150	Complete	N17	Senftenberg			MLST.Salmonella_enterica.217				2018-02-09T00:00:00Z		PRJNA423165	SAMN08369945	GCA_002953175.1		CP026379,CP026380		University of Zurich		PacBio	175.0x	Canu v. 1.6	1	1	2	5151049	52076538	5616	5241		bacterial culture	isolated form waste water in Switzerland	2017	Switzerland	Switzerland
28150.53	Salmonella enterica subsp. enterica serovar Senftenberg strain NCTC10080	28150	Complete	NCTC10080				MLST.Salmonella_enterica.290				2018-06-17T00:00:00Z		PRJEB6403	SAMEA4028451	GCA_900478065.1		LS483465		SC					1		1	5029670	52228218	5088	4684
28150.63	Salmonella enterica subsp. enterica serovar Senftenberg strain AR_0127	28150	Complete	AR_0127	Senftenberg			MLST.Salmonella_enterica.14				2018-09-16T00:00:00Z		PRJNA292902	SAMN04014968	GCA_003571625.1		CP032194,CP032192,CP032193		Centers for Disease Control and Prevention		PacBio RSII	134x	canu v. 1.6	1	2	3	5163692	5199828	5498	5269
28150.72	Salmonella enterica subsp. enterica serovar Senftenberg strain SA20061017	28150	Complete	SA20061017	Senftenberg			MLST.Salmonella_enterica.14				2019-04-10T00:00:00Z		PRJNA316728	SAMN11029488	GCA_004768565.1		CP038591,CP038592		Laboratory for Foodborne Zoonoses		Illumina MiSeq; Oxford Nanopore MiniION	60.0x	Unicycler v. 4.5	1	1	2	4863322	51958866	5000	4708		Avian		2006-02-15		Canada
28150.73	Salmonella enterica subsp. enterica serovar Senftenberg strain SA20130280	28150	Complete	SA20130280	Senftenberg			MLST.Salmonella_enterica.14				2019-04-10T00:00:00Z		PRJNA316728	SAMN11029489	GCA_004768585.1		CP038593,CP038594		Laboratory for Foodborne Zoonoses		Illumina MiSeq; Oxford Nanopore MiniION	60.0x	Unicycler v. 4.5	1	1	2	4863345	51958683	5003	4708		Avian		2012-12-05		Canada
28150.74	Salmonella enterica subsp. enterica serovar Senftenberg strain 11-5006	28150	Complete	5006-11-01	Senftenberg			MLST.Salmonella_enterica.14				2019-04-10T00:00:00Z		PRJNA353625	SAMN06030139	GCA_004768605.1		CP038601,CP038602,CP038603		Public Health Agency Of Canada		Illumina MiSeq; Oxford Nanopore MiniION	60.0x	Unicycler v. 4.5	1	2	3	4840899	52028847	4963	4678						Canada						Human, Homo sapiens
28150.75	Salmonella enterica subsp. enterica serovar Senftenberg strain GTA-FD-2016-MI-02533-2	28150	Complete	GTA-FD-2016-MI-02533-2	Senftenberg			MLST.Salmonella_enterica.217				2019-04-10T00:00:00Z		PRJNA417863	SAMN10501887	GCA_004768625.1		CP038604,CP038605,CP038606,CP038607		Canadian Food Inspection Agency		Illumina MiSeq; Oxford Nanopore MiniION	60.0x	Unicycler v. 4.5	1	3	4	5153512	52087643	5423	5096		food	isolated by the Canadian Food Inspection Agency (CFIA) from food, animal feed, fertilizer and environmental samples	2017		Canada
28150.76	Salmonella enterica subsp. enterica serovar Senftenberg strain GTA-FD-2016-MI-02533-3	28150	Complete	GTA-FD-2016-MI-02533-3	Senftenberg			MLST.Salmonella_enterica.217				2019-04-10T00:00:00Z		PRJNA417863	SAMN10501888	GCA_004768665.1		CP038608,CP038609,CP038610,CP038611		Canadian Food Inspection Agency		Illumina MiSeq; Oxford Nanopore MiniION	60.0x	Unicycler v. 4.5	1	3	4	5153080	52087025	5423	5095		food	isolated by the Canadian Food Inspection Agency (CFIA) from food, animal feed, fertilizer and environmental samples	2017		Canada
28150.99	Salmonella enterica subsp. enterica serovar Senftenberg strain AR-0405	28150	Complete	AR-0405	Senftenberg			MLST.Salmonella_enterica.14				2019-09-29T00:00:00Z		PRJNA562719	SAMN12648955	GCA_008727575.1		CP044203,CP044204		Centers for Disease Control and Prevention		PacBio RSII	92.43x	HGAP v. 3	1	1	2	4864287	5207162	4910
28151.37	Serratia proteamaculans strain 336X	28151	Complete	336X								2019-11-13T00:00:00Z		PRJNA587215	SAMN13182600	GCA_009660185.1		CP045913		Henan University		PacBio Sequel	100.0x	HGAP v. 4.0	1		1	5593263	5485571	5460	5194		leaf		2017-12-15		China
28152.3	Yersinia kristensenii strain ATCC 33639	28152	Complete	ATCC 33639				MLST.Yersinia_spp.83				2014-09-09T00:00:00Z	25342679	PRJNA243532	SAMN02918303	GCA_000750355.1	SRR2180335,SRR2180337	CP008955.1	-	Los Alamos National Laboratory		Illumina; 454	344x	Newbler v. 2.6; Velvet v. 1.2.08; Allpaths	1		1	4444328	47.4	4085	3918
28152.31	Yersinia kristensenii strain ATCC BAA-2637	28152	Complete	ATCC BAA-2637				MLST.Yersinia_spp.84		ATCC: BAA-2637		2018-09-27T00:00:00Z		PRJNA484516	SAMN09765716	GCA_003600645.1		CP032482,CP032483,CP032484		Mayo Clinic		Illumina MiSeq	200.0x	SPAdes v. JAN-2014	1	2	3	4448883	47492855	4249	3996		feces		2011-01-01	United States	USA: Rochester, MN						Human, Homo sapiens			diarrhea
28152.8	Yersinia kristensenii strain Y231	28152	Complete	Y231				MLST.Yersinia_spp.83				2015-05-28T00:00:00Z	25931590	PRJNA240099	SAMN03202900	GCF_000834865.1	SRR2149887,SRR2149888,SRR2149889	CP009997	NZ_CP009997.1	Los Alamos National Laboratory		Illumina; PacBio; 454	554x	Newbler v. 2.6; Velvet v. 1.2.08; Allpaths	1		1	4496569	47.4	4246	3988
283686.18	Kosakonia radicincitans strain DSM 107547	283686	Complete	DSM 107547						DSM:107547		2019-09-09T00:00:00Z		PRJNA542777	SAMN11638161	GCA_008330085.1		CP040392,CP040393		University of Tuebingen		PacBio RSII SMRT	110.39x	HGAP.3 v. OCT-2018	1	1	2	5774740	53951088	5714	5371		blood		2017-10-30	Austria	Austria: Graz						Human, Homo sapiens			Kosakonia bacteremia
283686.8	Kosakonia radicincitans strain GXGL-4A	283686	Complete	GXGL-4A								2016-11-30T00:00:00Z		PRJNA316511	SAMN04584361	GCF_001887675.1		CP015113	NZ_CP015113.1	Shanghai Jiao Tong University		PacBio RS	139.56X	SMRTanalysis v. 2.0 - HGAP Protocol	1		1	5687681	53.96	5546	5159		Rhizosphere		2014-09-30	China	China: GuangXi					env_biome:Plantation	Maize, Zea mays
286782.13	Salmonella enterica subsp. enterica serovar Stanleyville strain RSE10	286782	Complete	RSE10	Stanleyville			MLST.Salmonella_enterica.1986				2019-01-06T00:00:00Z		PRJNA510422	SAMN10638894	GCA_003994615.1		CP034716		Pennsylvania State University		IonTorrent & Oxford Nanopore MiniION	133x	Unicycler v. 0.4.7	1		1	4643828	5212469	4909	4479		Farm		2018-03-05	Rwanda	Rwanda:Rulindo						Capra aegagrus
286782.14	Salmonella enterica subsp. enterica serovar Stanleyville strain RSE39	286782	Complete	RSE39	Stanleyville			MLST.Salmonella_enterica.4762				2019-01-06T00:00:00Z		PRJNA510422	SAMN10638923	GCA_003994695.1		CP034700,CP034701		Pennsylvania State University		IonTorrent & Oxford Nanopore MiniION	151x	Unicycler v. 0.4.7	1	1	2	4753285	52032436	5063	4665		Meat retail		2018-03-13	Rwanda	Rwanda:Rulindo
286782.15	Salmonella enterica subsp. enterica serovar Stanleyville strain RSE30	286782	Complete	RSE30	Stanleyville			MLST.Salmonella_enterica.4762				2019-01-06T00:00:00Z		PRJNA510422	SAMN10638914	GCA_003994715.1		CP034703,CP034704		Pennsylvania State University		IonTorrent & Oxford Nanopore MiniION	135x	Unicycler v. 0.4.7	1	1	2	4752941	5203477	5137	4665		Meat retail		2017-12-05	Rwanda	Rwanda:Rulindo
286782.16	Salmonella enterica subsp. enterica serovar Stanleyville strain RSE01	286782	Complete	RSE01	Stanleyville			MLST.Salmonella_enterica.4762				2019-01-06T00:00:00Z		PRJNA510422	SAMN10638885	GCA_003994815.1		CP034723,CP034724		Pennsylvania State University		IonTorrent & Oxford Nanopore MiniION	132x	Unicycler v. 0.4.7	1	1	2	4757150	52031174	5173	4663		Farm		2017-11-21	Rwanda	Rwanda:Rulindo						Cow, Bos taurus
286783.14	Salmonella enterica subsp. enterica serovar Indiana strain D90	286783	Complete	D90	serovar Indiana			MLST.Salmonella_enterica.17		ATCC:25922		2017-07-24T00:00:00Z		PRJNA393900	SAMN07344413	GCA_002224405.1		CP022450,CP022451,CP022452,CP022453,CP022454		China National Center For Food Safety and Risk Assessment		PacBio	12.0x	GS De Novo Assembler v. DEc-2016	1	4	5	5119391	51.68	5397	5163		chicken		2013	China	China:Henan						Chicken, Gallus gallus
[truncated: 2,967 more rows]
[truncated: 22 more columns]

## Sheet: dowloaded_genomes(3987)
Genome ID	Genome Name	Organism Name	NCBI Taxon ID	Genome Status	Strain	Serovar	Biovar	Pathovar	MLST	Other Typing	Culture Collection	Type Strain	Completion Date	Publication	BioProject Accession	BioSample Accession	Assembly Accession	SRA Accession	GenBank Accessions	RefSeq Accessions	Sequencing Centers	Sequencing Status	Sequencing Platform	Sequencing Depth	Assembly Method	Chromosomes	Plasmids	Contigs	Genome Length	GC Content	PATRIC CDS	RefSeq CDS	Isolation Site	Isolation Source	Isolation Comments	Collection Date	Isolation Country	Geographic Location	Latitude	Longitude	Altitude	Depth	Other Environmental	Host Name	Host Gender	Host Age	Host Health	Body Sample Site	Body Sample Subsite
[truncated: 3,987 more rows]
[truncated: 23 more columns]

[truncated: 2 more sheets: manual_curation, input_genomes(3889)]
