# Supplementary material for: Pangenome analysis of Enterobacteria reveals richness of secondary metabolite gene clusters and their associated gene sets
Source: Synth Syst Biotechnol. 2022 May 6;7(3):900–10. doi: 10.1016/j.synbio.2022.04.011 (PMC9125672; doi:10.1016/j.synbio.2022.04.011)
Supplement: Multimedia component 2 [file mmc2.xlsx]

## Sheet: detected_bgcs
genome_id	genome_name	Accession ID	Genus	Genus_cat	genome_length	no_of_bgcs_per_genome	BGC ID	product	bigscape_class
545.38	Citrobacter koseri strain FDAARGOS_287	accnCP022073	Citrobacter	Citrobacter	4936094	9	545.38.CP022073.region001	NRPS	NRPS
545.38	Citrobacter koseri strain FDAARGOS_287	accnCP022073	Citrobacter	Citrobacter	4936094	9	545.38.CP022073.region002	arylpolyene	Others
545.38	Citrobacter koseri strain FDAARGOS_287	accnCP022073	Citrobacter	Citrobacter	4936094	9	545.38.CP022073.region003	bacteriocin	RiPPs
545.38	Citrobacter koseri strain FDAARGOS_287	accnCP022073	Citrobacter	Citrobacter	4936094	9	545.38.CP022073.region004	T1PKS.NRPS	PKS-NRP_Hybrids
545.38	Citrobacter koseri strain FDAARGOS_287	accnCP022073	Citrobacter	Citrobacter	4936094	9	545.38.CP022073.region005	butyrolactone	Others
545.38	Citrobacter koseri strain FDAARGOS_287	accnCP022073	Citrobacter	Citrobacter	4936094	9	545.38.CP022073.region006	siderophore	Others
545.38	Citrobacter koseri strain FDAARGOS_287	accnCP022073	Citrobacter	Citrobacter	4936094	9	545.38.CP022073.region007	T1PKS.NRPS	PKS-NRP_Hybrids
545.38	Citrobacter koseri strain FDAARGOS_287	accnCP022073	Citrobacter	Citrobacter	4936094	9	545.38.CP022073.region008	thiopeptide	RiPPs
545.38	Citrobacter koseri strain FDAARGOS_287	accnCP022075	Citrobacter	Citrobacter	4936094	9	545.38.CP022075.region001	bacteriocin	RiPPs
545.40	Citrobacter koseri strain FDAARGOS_393	accnCP023527	Citrobacter	Citrobacter	4884452	9	545.40.CP023527.region001	NRPS	NRPS
545.40	Citrobacter koseri strain FDAARGOS_393	accnCP023527	Citrobacter	Citrobacter	4884452	9	545.40.CP023527.region002	thiopeptide	RiPPs
545.40	Citrobacter koseri strain FDAARGOS_393	accnCP023527	Citrobacter	Citrobacter	4884452	9	545.40.CP023527.region003	T1PKS.NRPS	PKS-NRP_Hybrids
545.40	Citrobacter koseri strain FDAARGOS_393	accnCP023527	Citrobacter	Citrobacter	4884452	9	545.40.CP023527.region004	siderophore	Others
545.40	Citrobacter koseri strain FDAARGOS_393	accnCP023527	Citrobacter	Citrobacter	4884452	9	545.40.CP023527.region005	butyrolactone	Others
545.40	Citrobacter koseri strain FDAARGOS_393	accnCP023527	Citrobacter	Citrobacter	4884452	9	545.40.CP023527.region006	T1PKS.NRPS	PKS-NRP_Hybrids
545.40	Citrobacter koseri strain FDAARGOS_393	accnCP023527	Citrobacter	Citrobacter	4884452	9	545.40.CP023527.region007	bacteriocin	RiPPs
545.40	Citrobacter koseri strain FDAARGOS_393	accnCP023527	Citrobacter	Citrobacter	4884452	9	545.40.CP023527.region008	arylpolyene	Others
545.40	Citrobacter koseri strain FDAARGOS_393	accnCP023528	Citrobacter	Citrobacter	4884452	9	545.40.CP023528.region001	bacteriocin	RiPPs
545.49	Citrobacter koseri strain AR_0024	accnCP026709	Citrobacter	Citrobacter	4928874	9	545.49.CP026709.region001	NRPS	NRPS
545.49	Citrobacter koseri strain AR_0024	accnCP026709	Citrobacter	Citrobacter	4928874	9	545.49.CP026709.region002	thiopeptide	RiPPs
545.49	Citrobacter koseri strain AR_0024	accnCP026709	Citrobacter	Citrobacter	4928874	9	545.49.CP026709.region003	T1PKS.NRPS	PKS-NRP_Hybrids
545.49	Citrobacter koseri strain AR_0024	accnCP026709	Citrobacter	Citrobacter	4928874	9	545.49.CP026709.region004	siderophore	Others
545.49	Citrobacter koseri strain AR_0024	accnCP026709	Citrobacter	Citrobacter	4928874	9	545.49.CP026709.region005	butyrolactone	Others
545.49	Citrobacter koseri strain AR_0024	accnCP026709	Citrobacter	Citrobacter	4928874	9	545.49.CP026709.region006	T1PKS.NRPS	PKS-NRP_Hybrids
545.49	Citrobacter koseri strain AR_0024	accnCP026709	Citrobacter	Citrobacter	4928874	9	545.49.CP026709.region007	bacteriocin	RiPPs
545.49	Citrobacter koseri strain AR_0024	accnCP026709	Citrobacter	Citrobacter	4928874	9	545.49.CP026709.region008	arylpolyene	Others
545.49	Citrobacter koseri strain AR_0024	accnCP026710	Citrobacter	Citrobacter	4928874	9	545.49.CP026710.region001	bacteriocin	RiPPs
290338.8	Citrobacter koseri ATCC BAA-895	accnNC_009792	Citrobacter	Citrobacter	4735357	7	290338.8.NC_009792.region001	T1PKS.NRPS	PKS-NRP_Hybrids
290338.8	Citrobacter koseri ATCC BAA-895	accnNC_009792	Citrobacter	Citrobacter	4735357	7	290338.8.NC_009792.region002	siderophore	Others
290338.8	Citrobacter koseri ATCC BAA-895	accnNC_009792	Citrobacter	Citrobacter	4735357	7	290338.8.NC_009792.region003	T1PKS.NRPS	PKS-NRP_Hybrids
290338.8	Citrobacter koseri ATCC BAA-895	accnNC_009792	Citrobacter	Citrobacter	4735357	7	290338.8.NC_009792.region004	thiopeptide	RiPPs
290338.8	Citrobacter koseri ATCC BAA-895	accnNC_009792	Citrobacter	Citrobacter	4735357	7	290338.8.NC_009792.region005	NRPS	NRPS
290338.8	Citrobacter koseri ATCC BAA-895	accnNC_009792	Citrobacter	Citrobacter	4735357	7	290338.8.NC_009792.region006	arylpolyene	Others
290338.8	Citrobacter koseri ATCC BAA-895	accnNC_009793	Citrobacter	Citrobacter	4735357	7	290338.8.NC_009793.region001	bacteriocin	RiPPs
545.36	Citrobacter koseri strain 0123A_53_520	accnCP017665	Citrobacter	Citrobacter	4752495	7	545.36.CP017665.region001	thiopeptide	RiPPs
545.36	Citrobacter koseri strain 0123A_53_520	accnCP017665	Citrobacter	Citrobacter	4752495	7	545.36.CP017665.region002	NRPS	NRPS
545.36	Citrobacter koseri strain 0123A_53_520	accnCP017665	Citrobacter	Citrobacter	4752495	7	545.36.CP017665.region003	arylpolyene	Others
545.36	Citrobacter koseri strain 0123A_53_520	accnCP017665	Citrobacter	Citrobacter	4752495	7	545.36.CP017665.region004	bacteriocin	RiPPs
545.36	Citrobacter koseri strain 0123A_53_520	accnCP017665	Citrobacter	Citrobacter	4752495	7	545.36.CP017665.region005	T1PKS.NRPS	PKS-NRP_Hybrids
545.36	Citrobacter koseri strain 0123A_53_520	accnCP017665	Citrobacter	Citrobacter	4752495	7	545.36.CP017665.region006	siderophore	Others
545.36	Citrobacter koseri strain 0123A_53_520	accnCP017665	Citrobacter	Citrobacter	4752495	7	545.36.CP017665.region007	T1PKS.NRPS	PKS-NRP_Hybrids
2066049.3	Citrobacter freundii complex sp. CFNIH2	accnCP025757	Citrobacter	Citrobacter	5340584	5	2066049.3.CP025757.region001	thiopeptide	RiPPs
2066049.3	Citrobacter freundii complex sp. CFNIH2	accnCP025757	Citrobacter	Citrobacter	5340584	5	2066049.3.CP025757.region002	NRPS	NRPS
2066049.3	Citrobacter freundii complex sp. CFNIH2	accnCP025757	Citrobacter	Citrobacter	5340584	5	2066049.3.CP025757.region003	NRPS	NRPS
2066049.3	Citrobacter freundii complex sp. CFNIH2	accnCP025757	Citrobacter	Citrobacter	5340584	5	2066049.3.CP025757.region004	arylpolyene	Others
2066049.3	Citrobacter freundii complex sp. CFNIH2	accnCP025757	Citrobacter	Citrobacter	5340584	5	2066049.3.CP025757.region005	hserlactone	Others
545.11	Citrobacter koseri strain FDAARGOS_86	c00001_accnJT..	Citrobacter	Citrobacter	4727261	5	545.11.JTAV01000000.region001	thiopeptide	RiPPs
545.11	Citrobacter koseri strain FDAARGOS_86	c00001_accnJT..	Citrobacter	Citrobacter	4727261	5	545.11.JTAV01000000.region002	NRPS	NRPS
545.11	Citrobacter koseri strain FDAARGOS_86	c00001_accnJT..	Citrobacter	Citrobacter	4727261	5	545.11.JTAV01000000.region003	arylpolyene	Others
545.11	Citrobacter koseri strain FDAARGOS_86	c00001_accnJT..	Citrobacter	Citrobacter	4727261	5	545.11.JTAV01000000.region004	siderophore	Others
545.11	Citrobacter koseri strain FDAARGOS_86	c00001_accnJT..	Citrobacter	Citrobacter	4727261	5	545.11.JTAV01000000.region005	T1PKS.NRPS	PKS-NRP_Hybrids
545.115	Citrobacter koseri strain FDAARGOS_646 strain Not applicable	accnCP044097	Citrobacter	Citrobacter	4581018	5	545.115.CP044097.region001	NRPS	NRPS
545.115	Citrobacter koseri strain FDAARGOS_646 strain Not applicable	accnCP044097	Citrobacter	Citrobacter	4581018	5	545.115.CP044097.region002	thiopeptide	RiPPs
545.115	Citrobacter koseri strain FDAARGOS_646 strain Not applicable	accnCP044097	Citrobacter	Citrobacter	4581018	5	545.115.CP044097.region003	T1PKS.NRPS	PKS-NRP_Hybrids
545.115	Citrobacter koseri strain FDAARGOS_646 strain Not applicable	accnCP044097	Citrobacter	Citrobacter	4581018	5	545.115.CP044097.region004	siderophore	Others
545.115	Citrobacter koseri strain FDAARGOS_646 strain Not applicable	accnCP044097	Citrobacter	Citrobacter	4581018	5	545.115.CP044097.region005	arylpolyene	Others
545.123	Citrobacter koseri strain SCAID URN1-2019	accnCP052059	Citrobacter	Citrobacter	4650688	5	545.123.CP052059.region001	T1PKS.NRPS.siderophore	Others
545.123	Citrobacter koseri strain SCAID URN1-2019	accnCP052059	Citrobacter	Citrobacter	4650688	5	545.123.CP052059.region002	NRPS	NRPS
545.123	Citrobacter koseri strain SCAID URN1-2019	accnCP052059	Citrobacter	Citrobacter	4650688	5	545.123.CP052059.region003	thiopeptide	RiPPs
545.123	Citrobacter koseri strain SCAID URN1-2019	accnCP052059	Citrobacter	Citrobacter	4650688	5	545.123.CP052059.region004	NRPS	NRPS
545.123	Citrobacter koseri strain SCAID URN1-2019	accnCP052059	Citrobacter	Citrobacter	4650688	5	545.123.CP052059.region005	arylpolyene	Others
545.48	Citrobacter koseri strain AR_0025	accnCP026697	Citrobacter	Citrobacter	4923281	5	545.48.CP026697.region001	arylpolyene	Others
545.48	Citrobacter koseri strain AR_0025	accnCP026697	Citrobacter	Citrobacter	4923281	5	545.48.CP026697.region002	siderophore	Others
545.48	Citrobacter koseri strain AR_0025	accnCP026697	Citrobacter	Citrobacter	4923281	5	545.48.CP026697.region003	T1PKS.NRPS	PKS-NRP_Hybrids
545.48	Citrobacter koseri strain AR_0025	accnCP026697	Citrobacter	Citrobacter	4923281	5	545.48.CP026697.region004	thiopeptide	RiPPs
545.48	Citrobacter koseri strain AR_0025	accnCP026697	Citrobacter	Citrobacter	4923281	5	545.48.CP026697.region005	NRPS	NRPS
545.68	Citrobacter koseri strain FDAARGOS_530 strain Not applicable	accnCP033780	Citrobacter	Citrobacter	4581001	5	545.68.CP033780.region001	arylpolyene	Others
545.68	Citrobacter koseri strain FDAARGOS_530 strain Not applicable	accnCP033780	Citrobacter	Citrobacter	4581001	5	545.68.CP033780.region002	siderophore	Others
545.68	Citrobacter koseri strain FDAARGOS_530 strain Not applicable	accnCP033780	Citrobacter	Citrobacter	4581001	5	545.68.CP033780.region003	T1PKS.NRPS	PKS-NRP_Hybrids
545.68	Citrobacter koseri strain FDAARGOS_530 strain Not applicable	accnCP033780	Citrobacter	Citrobacter	4581001	5	545.68.CP033780.region004	thiopeptide	RiPPs
545.68	Citrobacter koseri strain FDAARGOS_530 strain Not applicable	accnCP033780	Citrobacter	Citrobacter	4581001	5	545.68.CP033780.region005	NRPS	NRPS
1261127.3	Citrobacter amalonaticus Y19	accnCP011132	Citrobacter	Citrobacter	5875351	4	1261127.3.CP011132.region001	NRPS	NRPS
1261127.3	Citrobacter amalonaticus Y19	accnCP011132	Citrobacter	Citrobacter	5875351	4	1261127.3.CP011132.region002	thiopeptide	RiPPs
1261127.3	Citrobacter amalonaticus Y19	accnCP011132	Citrobacter	Citrobacter	5875351	4	1261127.3.CP011132.region003	hserlactone	Others
1261127.3	Citrobacter amalonaticus Y19	accnCP011132	Citrobacter	Citrobacter	5875351	4	1261127.3.CP011132.region004	arylpolyene	Others
1920110.3	Citrobacter sp. CFNIH10	accnCP026216	Citrobacter	Citrobacter	5738233	4	1920110.3.CP026216.region001	arylpolyene	Others
1920110.3	Citrobacter sp. CFNIH10	accnCP026216	Citrobacter	Citrobacter	5738233	4	1920110.3.CP026216.region002	hserlactone	Others
1920110.3	Citrobacter sp. CFNIH10	accnCP026216	Citrobacter	Citrobacter	5738233	4	1920110.3.CP026216.region003	NRPS	NRPS
1920110.3	Citrobacter sp. CFNIH10	accnCP026216	Citrobacter	Citrobacter	5738233	4	1920110.3.CP026216.region004	thiopeptide	RiPPs
2013114.3	Citrobacter sp. 86	accnLT556084	Citrobacter	Citrobacter	5048670	4	2013114.3.LT556084.region001	arylpolyene	Others
2013114.3	Citrobacter sp. 86	accnLT556084	Citrobacter	Citrobacter	5048670	4	2013114.3.LT556084.region002	hserlactone	Others
2013114.3	Citrobacter sp. 86	accnLT556084	Citrobacter	Citrobacter	5048670	4	2013114.3.LT556084.region003	thiopeptide	RiPPs
2013114.3	Citrobacter sp. 86	accnLT556084	Citrobacter	Citrobacter	5048670	4	2013114.3.LT556084.region004	NRPS	NRPS
2019568.3	Citrobacter sp. 92	accnLT556085	Citrobacter	Citrobacter	5109913	4	2019568.3.LT556085.region001	hserlactone	Others
2019568.3	Citrobacter sp. 92	accnLT556085	Citrobacter	Citrobacter	5109913	4	2019568.3.LT556085.region002	arylpolyene	Others
2019568.3	Citrobacter sp. 92	accnLT556085	Citrobacter	Citrobacter	5109913	4	2019568.3.LT556085.region003	NRPS	NRPS
2019568.3	Citrobacter sp. 92	accnLT556085	Citrobacter	Citrobacter	5109913	4	2019568.3.LT556085.region004	thiopeptide	RiPPs
2576406.3	Citrobacter sp. TBCP-5362	accnCP040234	Citrobacter	Citrobacter	4569707	4	2576406.3.CP040234.region001	arylpolyene	Others
2576406.3	Citrobacter sp. TBCP-5362	accnCP040234	Citrobacter	Citrobacter	4569707	4	2576406.3.CP040234.region002	siderophore	Others
2576406.3	Citrobacter sp. TBCP-5362	accnCP040234	Citrobacter	Citrobacter	4569707	4	2576406.3.CP040234.region003	T1PKS.NRPS	PKS-NRP_Hybrids
2576406.3	Citrobacter sp. TBCP-5362	accnCP040234	Citrobacter	Citrobacter	4569707	4	2576406.3.CP040234.region004	NRPS	NRPS
2653932.3	Citrobacter sp. NMI7904_11	accnCP045205	Citrobacter	Citrobacter	5794230	4	2653932.3.CP045205.region001	arylpolyene	Others
2653932.3	Citrobacter sp. NMI7904_11	accnCP045205	Citrobacter	Citrobacter	5794230	4	2653932.3.CP045205.region002	hserlactone	Others
2653932.3	Citrobacter sp. NMI7904_11	accnCP045205	Citrobacter	Citrobacter	5794230	4	2653932.3.CP045205.region003	thiopeptide	RiPPs
2653932.3	Citrobacter sp. NMI7904_11	accnCP045205	Citrobacter	Citrobacter	5794230	4	2653932.3.CP045205.region004	NRPS	NRPS
35703.24	Citrobacter amalonaticus strain FDAARGOS_166	c00001_accnLO..	Citrobacter	Citrobacter	4933864	4	35703.24.LORU01000000.region001	hserlactone	Others
35703.24	Citrobacter amalonaticus strain FDAARGOS_166	c00001_accnLO..	Citrobacter	Citrobacter	4933864	4	35703.24.LORU01000000.region002	arylpolyene	Others
35703.24	Citrobacter amalonaticus strain FDAARGOS_166	c00001_accnLO..	Citrobacter	Citrobacter	4933864	4	35703.24.LORU01000000.region003	NRPS	NRPS
35703.24	Citrobacter amalonaticus strain FDAARGOS_166	c00001_accnLO..	Citrobacter	Citrobacter	4933864	4	35703.24.LORU01000000.region004	thiopeptide	RiPPs
35703.29	Citrobacter amalonaticus strain FDAARGOS_165	accnCP014070	Citrobacter	Citrobacter	5083867	4	35703.29.CP014070.region001	arylpolyene	Others
35703.29	Citrobacter amalonaticus strain FDAARGOS_165	accnCP014070	Citrobacter	Citrobacter	5083867	4	35703.29.CP014070.region002	hserlactone	Others
35703.29	Citrobacter amalonaticus strain FDAARGOS_165	accnCP014070	Citrobacter	Citrobacter	5083867	4	35703.29.CP014070.region003	thiopeptide	RiPPs
35703.29	Citrobacter amalonaticus strain FDAARGOS_165	accnCP014070	Citrobacter	Citrobacter	5083867	4	35703.29.CP014070.region004	NRPS	NRPS
35703.30	Citrobacter amalonaticus strain FDAARGOS_122	accnCP014015	Citrobacter	Citrobacter	4904610	4	35703.30.CP014015.region001	hserlactone	Others
35703.30	Citrobacter amalonaticus strain FDAARGOS_122	accnCP014015	Citrobacter	Citrobacter	4904610	4	35703.30.CP014015.region002	arylpolyene	Others
35703.30	Citrobacter amalonaticus strain FDAARGOS_122	accnCP014015	Citrobacter	Citrobacter	4904610	4	35703.30.CP014015.region003	NRPS	NRPS
35703.30	Citrobacter amalonaticus strain FDAARGOS_122	accnCP014015	Citrobacter	Citrobacter	4904610	4	35703.30.CP014015.region004	thiopeptide	RiPPs
35703.76	Citrobacter amalonaticus strain 133355-SW-C4-Cam	accnCP041362	Citrobacter	Citrobacter	4804472	4	35703.76.CP041362.region001	arylpolyene	Others
35703.76	Citrobacter amalonaticus strain 133355-SW-C4-Cam	accnCP041362	Citrobacter	Citrobacter	4804472	4	35703.76.CP041362.region002	NRPS	NRPS
35703.76	Citrobacter amalonaticus strain 133355-SW-C4-Cam	accnCP041362	Citrobacter	Citrobacter	4804472	4	35703.76.CP041362.region003	thiopeptide	RiPPs
35703.76	Citrobacter amalonaticus strain 133355-SW-C4-Cam	accnCP041362	Citrobacter	Citrobacter	4804472	4	35703.76.CP041362.region004	hserlactone	Others
546.94	Citrobacter freundii strain P10159	accnCP012554	Citrobacter	Citrobacter	5080321	4	546.94.CP012554.region001	thiopeptide	RiPPs
546.94	Citrobacter freundii strain P10159	accnCP012554	Citrobacter	Citrobacter	5080321	4	546.94.CP012554.region002	NRPS	NRPS
546.94	Citrobacter freundii strain P10159	accnCP012554	Citrobacter	Citrobacter	5080321	4	546.94.CP012554.region003	arylpolyene	Others
546.94	Citrobacter freundii strain P10159	accnCP012554	Citrobacter	Citrobacter	5080321	4	546.94.CP012554.region004	butyrolactone	Others
637910.3	Citrobacter rodentium ICC168	accnNC_013716	Citrobacter	Citrobacter	5444283	4	637910.3.NC_013716.region001	NRPS	NRPS
637910.3	Citrobacter rodentium ICC168	accnNC_013716	Citrobacter	Citrobacter	5444283	4	637910.3.NC_013716.region002	thiopeptide	RiPPs
637910.3	Citrobacter rodentium ICC168	accnNC_013716	Citrobacter	Citrobacter	5444283	4	637910.3.NC_013716.region003	hserlactone	Others
637910.3	Citrobacter rodentium ICC168	accnNC_013716	Citrobacter	Citrobacter	5444283	4	637910.3.NC_013716.region004	arylpolyene	Others
67824.3	Citrobacter farmeri strain AUSMDU00008141	accnCP022695	Citrobacter	Citrobacter	5715629	4	67824.3.CP022695.region001	arylpolyene	Others
67824.3	Citrobacter farmeri strain AUSMDU00008141	accnCP022695	Citrobacter	Citrobacter	5715629	4	67824.3.CP022695.region002	NRPS	NRPS
67824.3	Citrobacter farmeri strain AUSMDU00008141	accnCP022695	Citrobacter	Citrobacter	5715629	4	67824.3.CP022695.region003	thiopeptide	RiPPs
67824.3	Citrobacter farmeri strain AUSMDU00008141	accnCP022695	Citrobacter	Citrobacter	5715629	4	67824.3.CP022695.region004	hserlactone	Others
133448.8	Citrobacter youngae strain NCTC13709	accnLR134485	Citrobacter	Citrobacter	4867355	3	133448.8.LR134485.region001	arylpolyene	Others
133448.8	Citrobacter youngae strain NCTC13709	accnLR134485	Citrobacter	Citrobacter	4867355	3	133448.8.LR134485.region002	thiopeptide	RiPPs
133448.8	Citrobacter youngae strain NCTC13709	accnLR134485	Citrobacter	Citrobacter	4867355	3	133448.8.LR134485.region003	NRPS	NRPS
1563222.9	Citrobacter pasteurii strain UMH17	accnCP024676	Citrobacter	Citrobacter	4654874	3	1563222.9.CP024676.region001	NRPS	NRPS
1563222.9	Citrobacter pasteurii strain UMH17	accnCP024676	Citrobacter	Citrobacter	4654874	3	1563222.9.CP024676.region002	thiopeptide	RiPPs
1563222.9	Citrobacter pasteurii strain UMH17	accnCP024676	Citrobacter	Citrobacter	4654874	3	1563222.9.CP024676.region003	arylpolyene	Others
1639133.12	Citrobacter portucalensis strain Effluent_1	accnCP039327	Citrobacter	Citrobacter	5213846	3	1639133.12.CP039327.region001	arylpolyene	Others
1639133.12	Citrobacter portucalensis strain Effluent_1	accnCP039327	Citrobacter	Citrobacter	5213846	3	1639133.12.CP039327.region002	NRPS	NRPS
1639133.12	Citrobacter portucalensis strain Effluent_1	accnCP039327	Citrobacter	Citrobacter	5213846	3	1639133.12.CP039327.region003	thiopeptide	RiPPs
1639133.13	Citrobacter portucalensis strain WCHCP085039	accnCP043009	Citrobacter	Citrobacter	4916516	3	1639133.13.CP043009.region001	arylpolyene	Others
1639133.13	Citrobacter portucalensis strain WCHCP085039	accnCP043009	Citrobacter	Citrobacter	4916516	3	1639133.13.CP043009.region002	thiopeptide	RiPPs
1639133.13	Citrobacter portucalensis strain WCHCP085039	accnCP043009	Citrobacter	Citrobacter	4916516	3	1639133.13.CP043009.region003	NRPS	NRPS
1639133.19	Citrobacter portucalensis strain FDAARGOS_617 strain Not applicable	accnCP044098	Citrobacter	Citrobacter	4929340	3	1639133.19.CP044098.region001	thiopeptide	RiPPs
1639133.19	Citrobacter portucalensis strain FDAARGOS_617 strain Not applicable	accnCP044098	Citrobacter	Citrobacter	4929340	3	1639133.19.CP044098.region002	NRPS	NRPS
1639133.19	Citrobacter portucalensis strain FDAARGOS_617 strain Not applicable	accnCP044098	Citrobacter	Citrobacter	4929340	3	1639133.19.CP044098.region003	arylpolyene	Others
1639133.22	Citrobacter portucalensis strain FDAARGOS_738 strain Not applicable	accnCP046348	Citrobacter	Citrobacter	5162652	3	1639133.22.CP046348.region001	thiopeptide	RiPPs
1639133.22	Citrobacter portucalensis strain FDAARGOS_738 strain Not applicable	accnCP046348	Citrobacter	Citrobacter	5162652	3	1639133.22.CP046348.region002	NRPS	NRPS
1639133.22	Citrobacter portucalensis strain FDAARGOS_738 strain Not applicable	accnCP046348	Citrobacter	Citrobacter	5162652	3	1639133.22.CP046348.region003	arylpolyene	Others
1639133.23	Citrobacter portucalensis strain IOMTU157	accnAP022378	Citrobacter	Citrobacter	4987090	3	1639133.23.AP022378.region001	arylpolyene	Others
1639133.23	Citrobacter portucalensis strain IOMTU157	accnAP022378	Citrobacter	Citrobacter	4987090	3	1639133.23.AP022378.region002	thiopeptide	RiPPs
1639133.23	Citrobacter portucalensis strain IOMTU157	accnAP022378	Citrobacter	Citrobacter	4987090	3	1639133.23.AP022378.region003	NRPS	NRPS
1702170.3	Citrobacter sp. FDAARGOS_156	accnCP014030	Citrobacter	Citrobacter	4727434	3	1702170.3.CP014030.region001	NRPS	NRPS
1702170.3	Citrobacter sp. FDAARGOS_156	accnCP014030	Citrobacter	Citrobacter	4727434	3	1702170.3.CP014030.region002	thiopeptide	RiPPs
1702170.3	Citrobacter sp. FDAARGOS_156	accnCP014030	Citrobacter	Citrobacter	4727434	3	1702170.3.CP014030.region003	arylpolyene	Others
1703250.3	Citrobacter sp. CRE-46 strain AR_0157	accnCP029727	Citrobacter	Citrobacter	6081860	3	1703250.3.CP029727.region001	T1PKS.NRPS	PKS-NRP_Hybrids
1703250.3	Citrobacter sp. CRE-46 strain AR_0157	accnCP029727	Citrobacter	Citrobacter	6081860	3	1703250.3.CP029727.region002	thiopeptide	RiPPs
1703250.3	Citrobacter sp. CRE-46 strain AR_0157	accnCP029727	Citrobacter	Citrobacter	6081860	3	1703250.3.CP029727.region003	NRPS	NRPS
2077147.3	Citrobacter freundii complex sp. CFNIH3	accnCP026235	Citrobacter	Citrobacter	5634842	3	2077147.3.CP026235.region001	arylpolyene	Others
2077147.3	Citrobacter freundii complex sp. CFNIH3	accnCP026235	Citrobacter	Citrobacter	5634842	3	2077147.3.CP026235.region002	NRPS	NRPS
2077147.3	Citrobacter freundii complex sp. CFNIH3	accnCP026235	Citrobacter	Citrobacter	5634842	3	2077147.3.CP026235.region003	thiopeptide	RiPPs
2529121.3	Citrobacter sp. ABFQG	accnCP036435	Citrobacter	Citrobacter	4954525	3	2529121.3.CP036435.region001	NRPS	NRPS
2529121.3	Citrobacter sp. ABFQG	accnCP036435	Citrobacter	Citrobacter	4954525	3	2529121.3.CP036435.region002	thiopeptide	RiPPs
2529121.3	Citrobacter sp. ABFQG	accnCP036436	Citrobacter	Citrobacter	4954525	3	2529121.3.CP036436.region001	bacteriocin	RiPPs
2664853.3	Citrobacter sp. H12-3-2	accnCP045837	Citrobacter	Citrobacter	5143213	3	2664853.3.CP045837.region001	thiopeptide	RiPPs
2664853.3	Citrobacter sp. H12-3-2	accnCP045837	Citrobacter	Citrobacter	5143213	3	2664853.3.CP045837.region002	NRPS	NRPS
2664853.3	Citrobacter sp. H12-3-2	accnCP045837	Citrobacter	Citrobacter	5143213	3	2664853.3.CP045837.region003	bacteriocin	RiPPs
2664854.3	Citrobacter sp. S40-1-2	accnCP045840	Citrobacter	Citrobacter	5143213	3	2664854.3.CP045840.region001	thiopeptide	RiPPs
2664854.3	Citrobacter sp. S40-1-2	accnCP045840	Citrobacter	Citrobacter	5143213	3	2664854.3.CP045840.region002	NRPS	NRPS
2664854.3	Citrobacter sp. S40-1-2	accnCP045840	Citrobacter	Citrobacter	5143213	3	2664854.3.CP045840.region003	bacteriocin	RiPPs
546.369	Citrobacter freundii strain AR_0021	accnCP024898	Citrobacter	Citrobacter	4784670	3	546.369.CP024898.region001	arylpolyene	Others
546.369	Citrobacter freundii strain AR_0021	accnCP024898	Citrobacter	Citrobacter	4784670	3	546.369.CP024898.region002	thiopeptide	RiPPs
546.369	Citrobacter freundii strain AR_0021	accnCP024898	Citrobacter	Citrobacter	4784670	3	546.369.CP024898.region003	NRPS	NRPS
546.395	Citrobacter freundii strain AR_0023	accnCP026677	Citrobacter	Citrobacter	4784656	3	546.395.CP026677.region001	NRPS	NRPS
546.395	Citrobacter freundii strain AR_0023	accnCP026677	Citrobacter	Citrobacter	4784656	3	546.395.CP026677.region002	arylpolyene	Others
546.395	Citrobacter freundii strain AR_0023	accnCP026677	Citrobacter	Citrobacter	4784656	3	546.395.CP026677.region003	thiopeptide	RiPPs
546.595	Citrobacter freundii strain Upstream_1	accnCP038856	Citrobacter	Citrobacter	4839493	3	546.595.CP038856.region001	arylpolyene	Others
546.595	Citrobacter freundii strain Upstream_1	accnCP038856	Citrobacter	Citrobacter	4839493	3	546.595.CP038856.region002	thiopeptide	RiPPs
546.595	Citrobacter freundii strain Upstream_1	accnCP038856	Citrobacter	Citrobacter	4839493	3	546.595.CP038856.region003	NRPS	NRPS
546.603	Citrobacter freundii strain Citrobacter freundii str. U2785	accnLS992183	Citrobacter	Citrobacter	5194234	3	546.603.LS992183.region001	bacteriocin	RiPPs
546.603	Citrobacter freundii strain Citrobacter freundii str. U2785	accnLS992183	Citrobacter	Citrobacter	5194234	3	546.603.LS992183.region002	thiopeptide	RiPPs
546.603	Citrobacter freundii strain Citrobacter freundii str. U2785	accnLS992183	Citrobacter	Citrobacter	5194234	3	546.603.LS992183.region003	NRPS	NRPS
546.715	Citrobacter freundii strain LDL3-3	accnCP047247	Citrobacter	Citrobacter	4878270	3	546.715.CP047247.region001	arylpolyene	Others
546.715	Citrobacter freundii strain LDL3-3	accnCP047247	Citrobacter	Citrobacter	4878270	3	546.715.CP047247.region002	thiopeptide	RiPPs
546.715	Citrobacter freundii strain LDL3-3	accnCP047247	Citrobacter	Citrobacter	4878270	3	546.715.CP047247.region003	NRPS	NRPS
57706.21	Citrobacter braakii strain FDAARGOS_290	accnCP022049	Citrobacter	Citrobacter	4834614	3	57706.21.CP022049.region001	arylpolyene	Others
57706.21	Citrobacter braakii strain FDAARGOS_290	accnCP022049	Citrobacter	Citrobacter	4834614	3	57706.21.CP022049.region002	NRPS	NRPS
57706.21	Citrobacter braakii strain FDAARGOS_290	accnCP022049	Citrobacter	Citrobacter	4834614	3	57706.21.CP022049.region003	thiopeptide	RiPPs
67827.10	Citrobacter werkmanii strain FDAARGOS_364	accnCP023504	Citrobacter	Citrobacter	4885099	3	67827.10.CP023504.region001	thiopeptide	RiPPs
67827.10	Citrobacter werkmanii strain FDAARGOS_364	accnCP023504	Citrobacter	Citrobacter	4885099	3	67827.10.CP023504.region002	NRPS	NRPS
67827.10	Citrobacter werkmanii strain FDAARGOS_364	accnCP023504	Citrobacter	Citrobacter	4885099	3	67827.10.CP023504.region003	arylpolyene	Others
67827.27	Citrobacter werkmanii strain MGYG-HGUT-02535	accnLR699014	Citrobacter	Citrobacter	4885099	3	67827.27.LR699014.region001	thiopeptide	RiPPs
67827.27	Citrobacter werkmanii strain MGYG-HGUT-02535	accnLR699014	Citrobacter	Citrobacter	4885099	3	67827.27.LR699014.region002	NRPS	NRPS
67827.27	Citrobacter werkmanii strain MGYG-HGUT-02535	accnLR699014	Citrobacter	Citrobacter	4885099	3	67827.27.LR699014.region003	arylpolyene	Others
1006003.13	Citrobacter freundii ATCC 8090 = MTCC 1658 = NBRC 12681	accnCP049015	Citrobacter	Citrobacter	4957773	2	1006003.13.CP049015.region001	NRPS	NRPS
1006003.13	Citrobacter freundii ATCC 8090 = MTCC 1658 = NBRC 12681	accnCP049015	Citrobacter	Citrobacter	4957773	2	1006003.13.CP049015.region002	thiopeptide	RiPPs
1333848.3	Citrobacter freundii CFNIH1	accnCP007557	Citrobacter	Citrobacter	5371331	2	1333848.3.CP007557.region001	NRPS	NRPS
1333848.3	Citrobacter freundii CFNIH1	accnCP007557	Citrobacter	Citrobacter	5371331	2	1333848.3.CP007557.region002	thiopeptide	RiPPs
133448.4	Citrobacter youngae strain L6	accnCP021963	Citrobacter	Citrobacter	4945156	2	133448.4.CP021963.region001	thiopeptide	RiPPs
133448.4	Citrobacter youngae strain L6	accnCP021963	Citrobacter	Citrobacter	4945156	2	133448.4.CP021963.region002	NRPS	NRPS
184912.11	Citrobacter sp. TSA-1	c00001_accnJA..	Citrobacter	Citrobacter	5176771	2	184912.11.JABACL010000001.region001	NRPS	NRPS
184912.11	Citrobacter sp. TSA-1	c00001_accnJA..	Citrobacter	Citrobacter	5176771	2	184912.11.JABACL010000001.region002	thiopeptide	RiPPs
2077148.3	Citrobacter freundii complex sp. CFNIH4	accnCP026231	Citrobacter	Citrobacter	5629494	2	2077148.3.CP026231.region001	NRPS	NRPS
2077148.3	Citrobacter freundii complex sp. CFNIH4	accnCP026231	Citrobacter	Citrobacter	5629494	2	2077148.3.CP026231.region002	thiopeptide	RiPPs
2077149.3	Citrobacter freundii complex sp. CFNIH9	accnCP026238	Citrobacter	Citrobacter	5688355	2	2077149.3.CP026238.region001	NRPS	NRPS
2077149.3	Citrobacter freundii complex sp. CFNIH9	accnCP026238	Citrobacter	Citrobacter	5688355	2	2077149.3.CP026238.region002	thiopeptide	RiPPs
2546350.3	Citrobacter sp. LY-1	accnCP037864	Citrobacter	Citrobacter	5370228	2	2546350.3.CP037864.region001	NRPS	NRPS
2546350.3	Citrobacter sp. LY-1	accnCP037864	Citrobacter	Citrobacter	5370228	2	2546350.3.CP037864.region002	thiopeptide	RiPPs
2562449.3	Citrobacter sp. SNU WT2	accnCP038469	Citrobacter	Citrobacter	4946572	2	2562449.3.CP038469.region001	thiopeptide	RiPPs
2562449.3	Citrobacter sp. SNU WT2	accnCP038469	Citrobacter	Citrobacter	4946572	2	2562449.3.CP038469.region002	NRPS	NRPS
2566012.3	Citrobacter sp. CF971	accnCP041051	Citrobacter	Citrobacter	5512617	2	2566012.3.CP041051.region001	NRPS	NRPS
2566012.3	Citrobacter sp. CF971	accnCP041051	Citrobacter	Citrobacter	5512617	2	2566012.3.CP041051.region002	thiopeptide	RiPPs
2697370.3	Citrobacter sp. LUTT5	accnCP047606	Citrobacter	Citrobacter	5034577	2	2697370.3.CP047606.region001	thiopeptide	RiPPs
2697370.3	Citrobacter sp. LUTT5	accnCP047606	Citrobacter	Citrobacter	5034577	2	2697370.3.CP047606.region002	NRPS	NRPS
546.165	Citrobacter freundii strain B38	accnCP016762	Citrobacter	Citrobacter	5557564	2	546.165.CP016762.region001	thiopeptide	RiPPs
546.165	Citrobacter freundii strain B38	accnCP016762	Citrobacter	Citrobacter	5557564	2	546.165.CP016762.region002	NRPS	NRPS
546.169	Citrobacter freundii strain SL151	accnCP016952	Citrobacter	Citrobacter	5497225	2	546.169.CP016952.region001	thiopeptide	RiPPs
546.169	Citrobacter freundii strain SL151	accnCP016952	Citrobacter	Citrobacter	5497225	2	546.169.CP016952.region002	NRPS	NRPS
546.199	Citrobacter freundii strain BD	accnCP018810	Citrobacter	Citrobacter	5098116	2	546.199.CP018810.region001	thiopeptide	RiPPs
546.199	Citrobacter freundii strain BD	accnCP018810	Citrobacter	Citrobacter	5098116	2	546.199.CP018810.region002	NRPS	NRPS
546.272	Citrobacter freundii strain 705SK3	accnCP022151	Citrobacter	Citrobacter	5602472	2	546.272.CP022151.region001	thiopeptide	RiPPs
546.272	Citrobacter freundii strain 705SK3	accnCP022151	Citrobacter	Citrobacter	5602472	2	546.272.CP022151.region002	NRPS	NRPS
546.273	Citrobacter freundii strain 18-1	accnCP022273	Citrobacter	Citrobacter	5610134	2	546.273.CP022273.region001	thiopeptide	RiPPs
546.273	Citrobacter freundii strain 18-1	accnCP022273	Citrobacter	Citrobacter	5610134	2	546.273.CP022273.region002	NRPS	NRPS
546.451	Citrobacter freundii strain AR_0116	accnCP032184	Citrobacter	Citrobacter	5772165	2	546.451.CP032184.region001	NRPS	NRPS
546.451	Citrobacter freundii strain AR_0116	accnCP032184	Citrobacter	Citrobacter	5772165	2	546.451.CP032184.region002	thiopeptide	RiPPs
546.462	Citrobacter freundii strain UMH19	accnCP024673	Citrobacter	Citrobacter	5053452	2	546.462.CP024673.region001	NRPS	NRPS
546.462	Citrobacter freundii strain UMH19	accnCP024673	Citrobacter	Citrobacter	5053452	2	546.462.CP024673.region002	thiopeptide	RiPPs
546.463	Citrobacter freundii strain UMH15	accnCP024679	Citrobacter	Citrobacter	5343952	2	546.463.CP024679.region001	NRPS	NRPS
546.463	Citrobacter freundii strain UMH15	accnCP024679	Citrobacter	Citrobacter	5343952	2	546.463.CP024679.region002	thiopeptide	RiPPs
546.465	Citrobacter freundii strain UMH13	accnCP024683	Citrobacter	Citrobacter	4917351	2	546.465.CP024683.region001	NRPS	NRPS
546.465	Citrobacter freundii strain UMH13	accnCP024683	Citrobacter	Citrobacter	4917351	2	546.465.CP024683.region002	thiopeptide	RiPPs
546.466	Citrobacter freundii strain HM38	accnCP024672	Citrobacter	Citrobacter	4899014	2	546.466.CP024672.region001	NRPS	NRPS
546.466	Citrobacter freundii strain HM38	accnCP024672	Citrobacter	Citrobacter	4899014	2	546.466.CP024672.region002	thiopeptide	RiPPs
546.467	Citrobacter freundii strain UMH16	accnCP024677	Citrobacter	Citrobacter	5246590	2	546.467.CP024677.region001	NRPS	NRPS
546.467	Citrobacter freundii strain UMH16	accnCP024677	Citrobacter	Citrobacter	5246590	2	546.467.CP024677.region002	thiopeptide	RiPPs
546.469	Citrobacter freundii strain FDAARGOS_550 strain Not applicable	accnCP033742	Citrobacter	Citrobacter	4969137	2	546.469.CP033742.region001	NRPS	NRPS
546.469	Citrobacter freundii strain FDAARGOS_550 strain Not applicable	accnCP033742	Citrobacter	Citrobacter	4969137	2	546.469.CP033742.region002	thiopeptide	RiPPs
546.470	Citrobacter freundii strain FDAARGOS_549 strain Not applicable	accnCP033744	Citrobacter	Citrobacter	5102161	2	546.470.CP033744.region001	NRPS	NRPS
546.470	Citrobacter freundii strain FDAARGOS_549 strain Not applicable	accnCP033744	Citrobacter	Citrobacter	5102161	2	546.470.CP033744.region002	thiopeptide	RiPPs
546.494	Citrobacter freundii strain NCTC9750	accnLR134118	Citrobacter	Citrobacter	4960737	2	546.494.LR134118.region001	NRPS	NRPS
546.494	Citrobacter freundii strain NCTC9750	accnLR134118	Citrobacter	Citrobacter	4960737	2	546.494.LR134118.region002	thiopeptide	RiPPs
546.583	Citrobacter freundii strain R17	accnCP035276	Citrobacter	Citrobacter	5331078	2	546.583.CP035276.region001	thiopeptide	RiPPs
546.583	Citrobacter freundii strain R17	accnCP035276	Citrobacter	Citrobacter	5331078	2	546.583.CP035276.region002	NRPS	NRPS
546.600	Citrobacter freundii strain R47	accnCP040698	Citrobacter	Citrobacter	5315607	2	546.600.CP040698.region001	NRPS	NRPS
546.600	Citrobacter freundii strain R47	accnCP040698	Citrobacter	Citrobacter	5315607	2	546.600.CP040698.region002	thiopeptide	RiPPs
546.602	Citrobacter freundii strain Citrobacter freundii str. E2614	accnLS992175	Citrobacter	Citrobacter	5431387	2	546.602.LS992175.region001	NRPS	NRPS
546.602	Citrobacter freundii strain Citrobacter freundii str. E2614	accnLS992179	Citrobacter	Citrobacter	5431387	2	546.602.LS992179.region001	bacteriocin	RiPPs
546.673	Citrobacter freundii strain MGYG-HGUT-01705	accnLR698971	Citrobacter	Citrobacter	4945242	2	546.673.LR698971.region001	thiopeptide	RiPPs
546.673	Citrobacter freundii strain MGYG-HGUT-01705	accnLR698971	Citrobacter	Citrobacter	4945242	2	546.673.LR698971.region002	NRPS	NRPS
546.674	Citrobacter freundii strain MGYG-HGUT-02495	accnLR699006	Citrobacter	Citrobacter	5258449	2	546.674.LR699006.region001	thiopeptide	RiPPs
546.674	Citrobacter freundii strain MGYG-HGUT-02495	accnLR699006	Citrobacter	Citrobacter	5258449	2	546.674.LR699006.region002	NRPS	NRPS
546.682	Citrobacter freundii strain C50	accnCP042478	Citrobacter	Citrobacter	5514965	2	546.682.CP042478.region001	thiopeptide	RiPPs
546.682	Citrobacter freundii strain C50	accnCP042478	Citrobacter	Citrobacter	5514965	2	546.682.CP042478.region002	NRPS	NRPS
546.683	Citrobacter freundii strain E33	accnCP042517	Citrobacter	Citrobacter	5442770	2	546.683.CP042517.region001	thiopeptide	RiPPs
546.683	Citrobacter freundii strain E33	accnCP042517	Citrobacter	Citrobacter	5442770	2	546.683.CP042517.region002	NRPS	NRPS
546.685	Citrobacter freundii strain E51	accnCP042534	Citrobacter	Citrobacter	5613343	2	546.685.CP042534.region001	thiopeptide	RiPPs
546.685	Citrobacter freundii strain E51	accnCP042534	Citrobacter	Citrobacter	5613343	2	546.685.CP042534.region002	NRPS	NRPS
546.716	Citrobacter freundii strain L75	accnCP047307	Citrobacter	Citrobacter	5345835	2	546.716.CP047307.region001	thiopeptide	RiPPs
546.716	Citrobacter freundii strain L75	accnCP047307	Citrobacter	Citrobacter	5345835	2	546.716.CP047307.region002	NRPS	NRPS
546.731	Citrobacter freundii strain 62	accnCP048382	Citrobacter	Citrobacter	5273092	2	546.731.CP048382.region001	NRPS	NRPS
546.731	Citrobacter freundii strain 62	accnCP048382	Citrobacter	Citrobacter	5273092	2	546.731.CP048382.region002	thiopeptide	RiPPs
546.759	Citrobacter freundii strain SCAID PHRX1-2019	accnCP052058	Citrobacter	Citrobacter	4664379	2	546.759.CP052058.region001	thiopeptide	RiPPs
546.759	Citrobacter freundii strain SCAID PHRX1-2019	accnCP052058	Citrobacter	Citrobacter	4664379	2	546.759.CP052058.region002	NRPS	NRPS
546.760	Citrobacter freundii strain CitB	accnCP048416	Citrobacter	Citrobacter	4994681	2	546.760.CP048416.region001	thiopeptide	RiPPs
546.760	Citrobacter freundii strain CitB	accnCP048416	Citrobacter	Citrobacter	4994681	2	546.760.CP048416.region002	NRPS	NRPS
546.84	Citrobacter freundii strain FDAARGOS_61	c00001_accnJT..	Citrobacter	Citrobacter	5258449	2	546.84.JTBV01000000.region001	thiopeptide	RiPPs
546.84	Citrobacter freundii strain FDAARGOS_61	c00001_accnJT..	Citrobacter	Citrobacter	5258449	2	546.84.JTBV01000000.region002	NRPS	NRPS
57706.19	Citrobacter braakii strain FDAARGOS_253	accnCP020448	Citrobacter	Citrobacter	5244065	2	57706.19.CP020448.region001	thiopeptide	RiPPs
57706.19	Citrobacter braakii strain FDAARGOS_253	accnCP020448	Citrobacter	Citrobacter	5244065	2	57706.19.CP020448.region002	NRPS	NRPS
57706.65	Citrobacter braakii strain MiY-A	accnCP045771	Citrobacter	Citrobacter	4917491	2	57706.65.CP045771.region001	thiopeptide	RiPPs
57706.65	Citrobacter braakii strain MiY-A	accnCP045771	Citrobacter	Citrobacter	4917491	2	57706.65.CP045771.region002	NRPS	NRPS
67827.18	Citrobacter werkmanii strain UMH18	accnCP024675	Citrobacter	Citrobacter	5062051	2	67827.18.CP024675.region001	NRPS	NRPS
67827.18	Citrobacter werkmanii strain UMH18	accnCP024675	Citrobacter	Citrobacter	5062051	2	67827.18.CP024675.region002	thiopeptide	RiPPs
67827.25	Citrobacter werkmanii strain FDAARGOS_616 strain Not applicable	accnCP044101	Citrobacter	Citrobacter	5049303	2	67827.25.CP044101.region001	NRPS	NRPS
67827.25	Citrobacter werkmanii strain FDAARGOS_616 strain Not applicable	accnCP044101	Citrobacter	Citrobacter	5049303	2	67827.25.CP044101.region002	thiopeptide	RiPPs
67827.5	Citrobacter werkmanii strain BF-6	accnCP019986	Citrobacter	Citrobacter	5142338	2	67827.5.CP019986.region001	thiopeptide	RiPPs
67827.5	Citrobacter werkmanii strain BF-6	accnCP019986	Citrobacter	Citrobacter	5142338	2	67827.5.CP019986.region002	NRPS	NRPS
2079228.3	Citrobacter sp. SL156	accnCP026550	Citrobacter	Citrobacter	5443239	1	2079228.3.CP026550.region001	NRPS	NRPS
2660638.3	Citrobacter sp. S39	accnCP045555	Citrobacter	Citrobacter	5296547	1	2660638.3.CP045555.region001	NRPS	NRPS
546.123	Citrobacter freundii strain CAV1321	accnCP011612	Citrobacter	Citrobacter	5489397	1	546.123.CP011612.region001	NRPS	NRPS
546.402	Citrobacter freundii strain B9-C2	accnCP027849	Citrobacter	Citrobacter	5028563	1	546.402.CP027849.region001	NRPS	NRPS
546.464	Citrobacter freundii strain UMH14	accnCP024680	Citrobacter	Citrobacter	5064975	1	546.464.CP024680.region001	NRPS	NRPS
546.593	Citrobacter freundii strain CAV1857	accnCP037734	Citrobacter	Citrobacter	5443800	1	546.593.CP037734.region001	NRPS	NRPS
546.690	Citrobacter freundii strain 154	accnCP038653	Citrobacter	Citrobacter	5444819	1	546.690.CP038653.region001	NRPS	NRPS
546.691	Citrobacter freundii strain 565	accnCP038656	Citrobacter	Citrobacter	5471065	1	546.691.CP038656.region001	NRPS	NRPS
546.692	Citrobacter freundii strain 680	accnCP038658	Citrobacter	Citrobacter	5557664	1	546.692.CP038658.region001	NRPS	NRPS
546.91	Citrobacter freundii strain CAV1741	accnCP011657	Citrobacter	Citrobacter	5390649	1	546.91.CP011657.region001	NRPS	NRPS
1089444.37	Dickeya solani strain IFB0223 strain not applicable	accnCP024710	Dickeya	Dickeya	4937554	11	1089444.37.CP024710.region001	hserlactone.NRPS-like	Others
1089444.37	Dickeya solani strain IFB0223 strain not applicable	accnCP024710	Dickeya	Dickeya	4937554	11	1089444.37.CP024710.region002	bacteriocin.LAP	RiPPs
1089444.37	Dickeya solani strain IFB0223 strain not applicable	accnCP024710	Dickeya	Dickeya	4937554	11	1089444.37.CP024710.region003	T1PKS.PUFA.hglE-KS.NRPS	Others
1089444.37	Dickeya solani strain IFB0223 strain not applicable	accnCP024710	Dickeya	Dickeya	4937554	11	1089444.37.CP024710.region004	siderophore	Others
1089444.37	Dickeya solani strain IFB0223 strain not applicable	accnCP024710	Dickeya	Dickeya	4937554	11	1089444.37.CP024710.region005	thiopeptide	RiPPs
1089444.37	Dickeya solani strain IFB0223 strain not applicable	accnCP024710	Dickeya	Dickeya	4937554	11	1089444.37.CP024710.region006	transAT-PKS.NRPS	PKS-NRP_Hybrids
1089444.37	Dickeya solani strain IFB0223 strain not applicable	accnCP024710	Dickeya	Dickeya	4937554	11	1089444.37.CP024710.region007	NRPS	NRPS
1089444.37	Dickeya solani strain IFB0223 strain not applicable	accnCP024710	Dickeya	Dickeya	4937554	11	1089444.37.CP024710.region008	betalactone	Others
1089444.37	Dickeya solani strain IFB0223 strain not applicable	accnCP024710	Dickeya	Dickeya	4937554	11	1089444.37.CP024710.region009	transAT-PKS.PKS-like	PKSother
1089444.37	Dickeya solani strain IFB0223 strain not applicable	accnCP024710	Dickeya	Dickeya	4937554	11	1089444.37.CP024710.region010	cyanobactin	RiPPs
1089444.37	Dickeya solani strain IFB0223 strain not applicable	accnCP024710	Dickeya	Dickeya	4937554	11	1089444.37.CP024710.region011	arylpolyene	Others
1225786.10	Dickeya solani IPO 2222	accnCP015137	Dickeya	Dickeya	4919833	11	1225786.10.CP015137.region001	transAT-PKS.NRPS	PKS-NRP_Hybrids
1225786.10	Dickeya solani IPO 2222	accnCP015137	Dickeya	Dickeya	4919833	11	1225786.10.CP015137.region002	NRPS	NRPS
1225786.10	Dickeya solani IPO 2222	accnCP015137	Dickeya	Dickeya	4919833	11	1225786.10.CP015137.region003	betalactone	Others
1225786.10	Dickeya solani IPO 2222	accnCP015137	Dickeya	Dickeya	4919833	11	1225786.10.CP015137.region004	transAT-PKS.PKS-like	PKSother
1225786.10	Dickeya solani IPO 2222	accnCP015137	Dickeya	Dickeya	4919833	11	1225786.10.CP015137.region005	cyanobactin	RiPPs
1225786.10	Dickeya solani IPO 2222	accnCP015137	Dickeya	Dickeya	4919833	11	1225786.10.CP015137.region006	arylpolyene	Others
1225786.10	Dickeya solani IPO 2222	accnCP015137	Dickeya	Dickeya	4919833	11	1225786.10.CP015137.region007	hserlactone.NRPS-like	Others
1225786.10	Dickeya solani IPO 2222	accnCP015137	Dickeya	Dickeya	4919833	11	1225786.10.CP015137.region008	bacteriocin.LAP	RiPPs
1225786.10	Dickeya solani IPO 2222	accnCP015137	Dickeya	Dickeya	4919833	11	1225786.10.CP015137.region009	T1PKS.PUFA.hglE-KS.NRPS	Others
1225786.10	Dickeya solani IPO 2222	accnCP015137	Dickeya	Dickeya	4919833	11	1225786.10.CP015137.region010	siderophore	Others
1225786.10	Dickeya solani IPO 2222	accnCP015137	Dickeya	Dickeya	4919833	11	1225786.10.CP015137.region011	thiopeptide	RiPPs
1226344.12	Dickeya solani GBBC 2040	accnCM001860	Dickeya	Dickeya	4860047	11	1226344.12.CM001860.region001	bacteriocin.LAP.TfuA-related	RiPPs
1226344.12	Dickeya solani GBBC 2040	accnCM001860	Dickeya	Dickeya	4860047	11	1226344.12.CM001860.region002	T1PKS.PUFA.hglE-KS.NRPS	Others
1226344.12	Dickeya solani GBBC 2040	accnCM001860	Dickeya	Dickeya	4860047	11	1226344.12.CM001860.region003	siderophore	Others
1226344.12	Dickeya solani GBBC 2040	accnCM001860	Dickeya	Dickeya	4860047	11	1226344.12.CM001860.region004	thiopeptide	RiPPs
1226344.12	Dickeya solani GBBC 2040	accnCM001860	Dickeya	Dickeya	4860047	11	1226344.12.CM001860.region005	transAT-PKS.NRPS	PKS-NRP_Hybrids
1226344.12	Dickeya solani GBBC 2040	accnCM001860	Dickeya	Dickeya	4860047	11	1226344.12.CM001860.region006	NRPS	NRPS
1226344.12	Dickeya solani GBBC 2040	accnCM001860	Dickeya	Dickeya	4860047	11	1226344.12.CM001860.region007	betalactone	Others
1226344.12	Dickeya solani GBBC 2040	accnCM001860	Dickeya	Dickeya	4860047	11	1226344.12.CM001860.region008	transAT-PKS-like.transAT-PKS.PKS-like	PKSother
1226344.12	Dickeya solani GBBC 2040	accnCM001860	Dickeya	Dickeya	4860047	11	1226344.12.CM001860.region009	cyanobactin	RiPPs
1226344.12	Dickeya solani GBBC 2040	accnCM001860	Dickeya	Dickeya	4860047	11	1226344.12.CM001860.region010	hserlactone.NRPS-like	Others
1226344.12	Dickeya solani GBBC 2040	accnCM001860	Dickeya	Dickeya	4860047	11	1226344.12.CM001860.region011	arylpolyene	Others
1401087.6	Dickeya aquatica strain 174/2	accnLT615367	Dickeya	Dickeya	4501560	11	1401087.6.LT615367.region001	NRPS	NRPS
1401087.6	Dickeya aquatica strain 174/2	accnLT615367	Dickeya	Dickeya	4501560	11	1401087.6.LT615367.region002	NRPS	NRPS
1401087.6	Dickeya aquatica strain 174/2	accnLT615367	Dickeya	Dickeya	4501560	11	1401087.6.LT615367.region003	siderophore	Others
1401087.6	Dickeya aquatica strain 174/2	accnLT615367	Dickeya	Dickeya	4501560	11	1401087.6.LT615367.region004	butyrolactone	Others
1401087.6	Dickeya aquatica strain 174/2	accnLT615367	Dickeya	Dickeya	4501560	11	1401087.6.LT615367.region005	thiopeptide	RiPPs
1401087.6	Dickeya aquatica strain 174/2	accnLT615367	Dickeya	Dickeya	4501560	11	1401087.6.LT615367.region006	transAT-PKS.NRPS	PKS-NRP_Hybrids
1401087.6	Dickeya aquatica strain 174/2	accnLT615367	Dickeya	Dickeya	4501560	11	1401087.6.LT615367.region007	betalactone	Others
1401087.6	Dickeya aquatica strain 174/2	accnLT615367	Dickeya	Dickeya	4501560	11	1401087.6.LT615367.region008	cyanobactin	RiPPs
1401087.6	Dickeya aquatica strain 174/2	accnLT615367	Dickeya	Dickeya	4501560	11	1401087.6.LT615367.region009	blactam	Others
1401087.6	Dickeya aquatica strain 174/2	accnLT615367	Dickeya	Dickeya	4501560	11	1401087.6.LT615367.region010	NRPS	NRPS
1401087.6	Dickeya aquatica strain 174/2	accnLT615367	Dickeya	Dickeya	4501560	11	1401087.6.LT615367.region011	hserlactone.NRPS-like	Others
204042.62	Dickeya zeae strain CE1	accnCP033622	Dickeya	Dickeya	4714731	11	204042.62.CP033622.region001	cyanobactin	RiPPs
204042.62	Dickeya zeae strain CE1	accnCP033622	Dickeya	Dickeya	4714731	11	204042.62.CP033622.region002	betalactone	Others
204042.62	Dickeya zeae strain CE1	accnCP033622	Dickeya	Dickeya	4714731	11	204042.62.CP033622.region003	NRPS	NRPS
204042.62	Dickeya zeae strain CE1	accnCP033622	Dickeya	Dickeya	4714731	11	204042.62.CP033622.region004	NRPS	NRPS
204042.62	Dickeya zeae strain CE1	accnCP033622	Dickeya	Dickeya	4714731	11	204042.62.CP033622.region005	thiopeptide	RiPPs
204042.62	Dickeya zeae strain CE1	accnCP033622	Dickeya	Dickeya	4714731	11	204042.62.CP033622.region006	NRPS-like	NRPS
204042.62	Dickeya zeae strain CE1	accnCP033622	Dickeya	Dickeya	4714731	11	204042.62.CP033622.region007	siderophore	Others
204042.62	Dickeya zeae strain CE1	accnCP033622	Dickeya	Dickeya	4714731	11	204042.62.CP033622.region008	transAT-PKS.NRPS	PKS-NRP_Hybrids
204042.62	Dickeya zeae strain CE1	accnCP033622	Dickeya	Dickeya	4714731	11	204042.62.CP033622.region009	bacteriocin.TfuA-related	RiPPs
204042.62	Dickeya zeae strain CE1	accnCP033622	Dickeya	Dickeya	4714731	11	204042.62.CP033622.region010	hserlactone.NRPS-like	Others
204042.62	Dickeya zeae strain CE1	accnCP033622	Dickeya	Dickeya	4714731	11	204042.62.CP033622.region011	arylpolyene	Others
1306405.11	Dickeya dianthicola RNS04.9	accnKQ046817	Dickeya	Dickeya	4721506	10	1306405.11.KQ046817.region001	bacteriocin	RiPPs
1306405.11	Dickeya dianthicola RNS04.9	accnKQ046817	Dickeya	Dickeya	4721506	10	1306405.11.KQ046817.region002	siderophore	Others
1306405.11	Dickeya dianthicola RNS04.9	accnKQ046817	Dickeya	Dickeya	4721506	10	1306405.11.KQ046817.region003	thiopeptide	RiPPs
1306405.11	Dickeya dianthicola RNS04.9	accnKQ046817	Dickeya	Dickeya	4721506	10	1306405.11.KQ046817.region004	butyrolactone	Others
1306405.11	Dickeya dianthicola RNS04.9	accnKQ046817	Dickeya	Dickeya	4721506	10	1306405.11.KQ046817.region005	transAT-PKS.PKS-like	PKSother
1306405.11	Dickeya dianthicola RNS04.9	accnKQ046817	Dickeya	Dickeya	4721506	10	1306405.11.KQ046817.region006	NRPS	NRPS
1306405.11	Dickeya dianthicola RNS04.9	accnKQ046817	Dickeya	Dickeya	4721506	10	1306405.11.KQ046817.region007	betalactone	Others
1306405.11	Dickeya dianthicola RNS04.9	accnKQ046817	Dickeya	Dickeya	4721506	10	1306405.11.KQ046817.region008	cyanobactin	RiPPs
1306405.11	Dickeya dianthicola RNS04.9	accnKQ046817	Dickeya	Dickeya	4721506	10	1306405.11.KQ046817.region009	arylpolyene	Others
1306405.11	Dickeya dianthicola RNS04.9	accnKQ046817	Dickeya	Dickeya	4721506	10	1306405.11.KQ046817.region010	hserlactone.NRPS-like	Others
1778540.8	Dickeya fangzhongdai strain PA1	accnCP020872	Dickeya	Dickeya	4979223	10	1778540.8.CP020872.region001	hserlactone.NRPS-like	Others
1778540.8	Dickeya fangzhongdai strain PA1	accnCP020872	Dickeya	Dickeya	4979223	10	1778540.8.CP020872.region002	bacteriocin.LAP	RiPPs
1778540.8	Dickeya fangzhongdai strain PA1	accnCP020872	Dickeya	Dickeya	4979223	10	1778540.8.CP020872.region003	T1PKS.PUFA.hglE-KS.NRPS	Others
1778540.8	Dickeya fangzhongdai strain PA1	accnCP020872	Dickeya	Dickeya	4979223	10	1778540.8.CP020872.region004	siderophore	Others
1778540.8	Dickeya fangzhongdai strain PA1	accnCP020872	Dickeya	Dickeya	4979223	10	1778540.8.CP020872.region005	thiopeptide	RiPPs
1778540.8	Dickeya fangzhongdai strain PA1	accnCP020872	Dickeya	Dickeya	4979223	10	1778540.8.CP020872.region006	transAT-PKS.NRPS	PKS-NRP_Hybrids
1778540.8	Dickeya fangzhongdai strain PA1	accnCP020872	Dickeya	Dickeya	4979223	10	1778540.8.CP020872.region007	NRPS	NRPS
1778540.8	Dickeya fangzhongdai strain PA1	accnCP020872	Dickeya	Dickeya	4979223	10	1778540.8.CP020872.region008	betalactone	Others
1778540.8	Dickeya fangzhongdai strain PA1	accnCP020872	Dickeya	Dickeya	4979223	10	1778540.8.CP020872.region009	cyanobactin	RiPPs
1778540.8	Dickeya fangzhongdai strain PA1	accnCP020872	Dickeya	Dickeya	4979223	10	1778540.8.CP020872.region010	NRPS	NRPS
2037915.3	Dickeya sp. Secpp 1600 strain Secpp1600	accnCP023484	Dickeya	Dickeya	5108113	10	2037915.3.CP023484.region001	hserlactone.NRPS-like	Others
2037915.3	Dickeya sp. Secpp 1600 strain Secpp1600	accnCP023484	Dickeya	Dickeya	5108113	10	2037915.3.CP023484.region002	bacteriocin.LAP	RiPPs
2037915.3	Dickeya sp. Secpp 1600 strain Secpp1600	accnCP023484	Dickeya	Dickeya	5108113	10	2037915.3.CP023484.region003	T1PKS.PUFA.hglE-KS.NRPS	Others
2037915.3	Dickeya sp. Secpp 1600 strain Secpp1600	accnCP023484	Dickeya	Dickeya	5108113	10	2037915.3.CP023484.region004	siderophore	Others
2037915.3	Dickeya sp. Secpp 1600 strain Secpp1600	accnCP023484	Dickeya	Dickeya	5108113	10	2037915.3.CP023484.region005	thiopeptide	RiPPs
2037915.3	Dickeya sp. Secpp 1600 strain Secpp1600	accnCP023484	Dickeya	Dickeya	5108113	10	2037915.3.CP023484.region006	transAT-PKS.NRPS	PKS-NRP_Hybrids
2037915.3	Dickeya sp. Secpp 1600 strain Secpp1600	accnCP023484	Dickeya	Dickeya	5108113	10	2037915.3.CP023484.region007	NRPS	NRPS
2037915.3	Dickeya sp. Secpp 1600 strain Secpp1600	accnCP023484	Dickeya	Dickeya	5108113	10	2037915.3.CP023484.region008	betalactone	Others
2037915.3	Dickeya sp. Secpp 1600 strain Secpp1600	accnCP023484	Dickeya	Dickeya	5108113	10	2037915.3.CP023484.region009	cyanobactin	RiPPs
2037915.3	Dickeya sp. Secpp 1600 strain Secpp1600	accnCP023484	Dickeya	Dickeya	5108113	10	2037915.3.CP023484.region010	NRPS	NRPS
204039.55	Dickeya dianthicola strain ME23	accnCP031560	Dickeya	Dickeya	4909058	10	204039.55.CP031560.region001	hserlactone.NRPS-like	Others
204039.55	Dickeya dianthicola strain ME23	accnCP031560	Dickeya	Dickeya	4909058	10	204039.55.CP031560.region002	bacteriocin	RiPPs
204039.55	Dickeya dianthicola strain ME23	accnCP031560	Dickeya	Dickeya	4909058	10	204039.55.CP031560.region003	phosphonate	Others
204039.55	Dickeya dianthicola strain ME23	accnCP031560	Dickeya	Dickeya	4909058	10	204039.55.CP031560.region004	siderophore	Others
204039.55	Dickeya dianthicola strain ME23	accnCP031560	Dickeya	Dickeya	4909058	10	204039.55.CP031560.region005	thiopeptide	RiPPs
204039.55	Dickeya dianthicola strain ME23	accnCP031560	Dickeya	Dickeya	4909058	10	204039.55.CP031560.region006	transAT-PKS.PKS-like	PKSother
204039.55	Dickeya dianthicola strain ME23	accnCP031560	Dickeya	Dickeya	4909058	10	204039.55.CP031560.region007	NRPS	NRPS
204039.55	Dickeya dianthicola strain ME23	accnCP031560	Dickeya	Dickeya	4909058	10	204039.55.CP031560.region008	betalactone	Others
204039.55	Dickeya dianthicola strain ME23	accnCP031560	Dickeya	Dickeya	4909058	10	204039.55.CP031560.region009	cyanobactin	RiPPs
204039.55	Dickeya dianthicola strain ME23	accnCP031560	Dickeya	Dickeya	4909058	10	204039.55.CP031560.region010	arylpolyene	Others
590409.4	Dickeya dadantii Ech586	accnNC_013592	Dickeya	Dickeya	4818394	10	590409.4.NC_013592.region001	hserlactone.NRPS-like	Others
590409.4	Dickeya dadantii Ech586	accnNC_013592	Dickeya	Dickeya	4818394	10	590409.4.NC_013592.region002	bacteriocin	RiPPs
590409.4	Dickeya dadantii Ech586	accnNC_013592	Dickeya	Dickeya	4818394	10	590409.4.NC_013592.region003	transAT-PKS.NRPS	PKS-NRP_Hybrids
590409.4	Dickeya dadantii Ech586	accnNC_013592	Dickeya	Dickeya	4818394	10	590409.4.NC_013592.region004	thiopeptide	RiPPs
590409.4	Dickeya dadantii Ech586	accnNC_013592	Dickeya	Dickeya	4818394	10	590409.4.NC_013592.region005	siderophore	Others
590409.4	Dickeya dadantii Ech586	accnNC_013592	Dickeya	Dickeya	4818394	10	590409.4.NC_013592.region006	NRPS	NRPS
590409.4	Dickeya dadantii Ech586	accnNC_013592	Dickeya	Dickeya	4818394	10	590409.4.NC_013592.region007	NRPS	NRPS
590409.4	Dickeya dadantii Ech586	accnNC_013592	Dickeya	Dickeya	4818394	10	590409.4.NC_013592.region008	betalactone	Others
590409.4	Dickeya dadantii Ech586	accnNC_013592	Dickeya	Dickeya	4818394	10	590409.4.NC_013592.region009	cyanobactin	RiPPs
590409.4	Dickeya dadantii Ech586	accnNC_013592	Dickeya	Dickeya	4818394	10	590409.4.NC_013592.region010	arylpolyene	Others
1224147.10	Dickeya zeae NCPPB 3532	accnCM001858	Dickeya	Dickeya	4557062	9	1224147.10.CM001858.region001	hserlactone.NRPS-like	Others
1224147.10	Dickeya zeae NCPPB 3532	accnCM001858	Dickeya	Dickeya	4557062	9	1224147.10.CM001858.region002	bacteriocin.TfuA-related	RiPPs
1224147.10	Dickeya zeae NCPPB 3532	accnCM001858	Dickeya	Dickeya	4557062	9	1224147.10.CM001858.region003	transAT-PKS.NRPS	PKS-NRP_Hybrids
1224147.10	Dickeya zeae NCPPB 3532	accnCM001858	Dickeya	Dickeya	4557062	9	1224147.10.CM001858.region004	siderophore	Others
1224147.10	Dickeya zeae NCPPB 3532	accnCM001858	Dickeya	Dickeya	4557062	9	1224147.10.CM001858.region005	thiopeptide	RiPPs
1224147.10	Dickeya zeae NCPPB 3532	accnCM001858	Dickeya	Dickeya	4557062	9	1224147.10.CM001858.region006	NRPS	NRPS
1224147.10	Dickeya zeae NCPPB 3532	accnCM001858	Dickeya	Dickeya	4557062	9	1224147.10.CM001858.region007	betalactone	Others
1224147.10	Dickeya zeae NCPPB 3532	accnCM001858	Dickeya	Dickeya	4557062	9	1224147.10.CM001858.region008	cyanobactin	RiPPs
1224147.10	Dickeya zeae NCPPB 3532	accnCM001858	Dickeya	Dickeya	4557062	9	1224147.10.CM001858.region009	arylpolyene	Others
1427366.4	Dickeya zeae EC1	accnCP006929	Dickeya	Dickeya	4532364	9	1427366.4.CP006929.region001	hserlactone.NRPS-like	Others
1427366.4	Dickeya zeae EC1	accnCP006929	Dickeya	Dickeya	4532364	9	1427366.4.CP006929.region002	T1PKS.PUFA.hglE-KS.NRPS	Others
1427366.4	Dickeya zeae EC1	accnCP006929	Dickeya	Dickeya	4532364	9	1427366.4.CP006929.region003	betalactone.NRPS	Others
1427366.4	Dickeya zeae EC1	accnCP006929	Dickeya	Dickeya	4532364	9	1427366.4.CP006929.region004	siderophore	Others
1427366.4	Dickeya zeae EC1	accnCP006929	Dickeya	Dickeya	4532364	9	1427366.4.CP006929.region005	thiopeptide	RiPPs
1427366.4	Dickeya zeae EC1	accnCP006929	Dickeya	Dickeya	4532364	9	1427366.4.CP006929.region006	NRPS	NRPS
1427366.4	Dickeya zeae EC1	accnCP006929	Dickeya	Dickeya	4532364	9	1427366.4.CP006929.region007	betalactone	Others
1427366.4	Dickeya zeae EC1	accnCP006929	Dickeya	Dickeya	4532364	9	1427366.4.CP006929.region008	transAT-PKS.PKS-like	PKSother
1427366.4	Dickeya zeae EC1	accnCP006929	Dickeya	Dickeya	4532364	9	1427366.4.CP006929.region009	cyanobactin	RiPPs
204038.21	Dickeya dadantii strain DSM 18020	accnCP023467	Dickeya	Dickeya	4997541	9	204038.21.CP023467.region001	hserlactone.NRPS-like	Others
204038.21	Dickeya dadantii strain DSM 18020	accnCP023467	Dickeya	Dickeya	4997541	9	204038.21.CP023467.region002	siderophore	Others
204038.21	Dickeya dadantii strain DSM 18020	accnCP023467	Dickeya	Dickeya	4997541	9	204038.21.CP023467.region003	NRPS.T1PKS	PKS-NRP_Hybrids
204038.21	Dickeya dadantii strain DSM 18020	accnCP023467	Dickeya	Dickeya	4997541	9	204038.21.CP023467.region004	bacteriocin	RiPPs
204038.21	Dickeya dadantii strain DSM 18020	accnCP023467	Dickeya	Dickeya	4997541	9	204038.21.CP023467.region005	thiopeptide	RiPPs
204038.21	Dickeya dadantii strain DSM 18020	accnCP023467	Dickeya	Dickeya	4997541	9	204038.21.CP023467.region006	transAT-PKS.NRPS	PKS-NRP_Hybrids
204038.21	Dickeya dadantii strain DSM 18020	accnCP023467	Dickeya	Dickeya	4997541	9	204038.21.CP023467.region007	NRPS	NRPS
204038.21	Dickeya dadantii strain DSM 18020	accnCP023467	Dickeya	Dickeya	4997541	9	204038.21.CP023467.region008	betalactone	Others
204038.21	Dickeya dadantii strain DSM 18020	accnCP023467	Dickeya	Dickeya	4997541	9	204038.21.CP023467.region009	cyanobactin	RiPPs
1225780.3	Dickeya dianthicola IPO 980	accnCM002023	Dickeya	Dickeya	4662278	8	1225780.3.CM002023.region001	siderophore	Others
1225780.3	Dickeya dianthicola IPO 980	accnCM002023	Dickeya	Dickeya	4662278	8	1225780.3.CM002023.region002	thiopeptide	RiPPs
1225780.3	Dickeya dianthicola IPO 980	accnCM002023	Dickeya	Dickeya	4662278	8	1225780.3.CM002023.region003	butyrolactone	Others
1225780.3	Dickeya dianthicola IPO 980	accnCM002023	Dickeya	Dickeya	4662278	8	1225780.3.CM002023.region004	transAT-PKS.PKS-like	PKSother
1225780.3	Dickeya dianthicola IPO 980	accnCM002023	Dickeya	Dickeya	4662278	8	1225780.3.CM002023.region005	NRPS	NRPS
1225780.3	Dickeya dianthicola IPO 980	accnCM002023	Dickeya	Dickeya	4662278	8	1225780.3.CM002023.region006	betalactone	Others
1225780.3	Dickeya dianthicola IPO 980	accnCM002023	Dickeya	Dickeya	4662278	8	1225780.3.CM002023.region007	cyanobactin	RiPPs
1225780.3	Dickeya dianthicola IPO 980	accnCM002023	Dickeya	Dickeya	4662278	8	1225780.3.CM002023.region008	hserlactone.NRPS-like	Others
204042.48	Dickeya zeae strain MS2	accnCP025799	Dickeya	Dickeya	4740052	8	204042.48.CP025799.region001	hserlactone.NRPS-like	Others
204042.48	Dickeya zeae strain MS2	accnCP025799	Dickeya	Dickeya	4740052	8	204042.48.CP025799.region002	bacteriocin.NRPS	Others
204042.48	Dickeya zeae strain MS2	accnCP025799	Dickeya	Dickeya	4740052	8	204042.48.CP025799.region003	transAT-PKS.NRPS	PKS-NRP_Hybrids
204042.48	Dickeya zeae strain MS2	accnCP025799	Dickeya	Dickeya	4740052	8	204042.48.CP025799.region004	siderophore	Others
204042.48	Dickeya zeae strain MS2	accnCP025799	Dickeya	Dickeya	4740052	8	204042.48.CP025799.region005	thiopeptide	RiPPs
204042.48	Dickeya zeae strain MS2	accnCP025799	Dickeya	Dickeya	4740052	8	204042.48.CP025799.region006	NRPS	NRPS
204042.48	Dickeya zeae strain MS2	accnCP025799	Dickeya	Dickeya	4740052	8	204042.48.CP025799.region007	betalactone	Others
204042.48	Dickeya zeae strain MS2	accnCP025799	Dickeya	Dickeya	4740052	8	204042.48.CP025799.region008	cyanobactin	RiPPs
568768.6	Dickeya sp. NCPPB 569	accnCP042220	Dickeya	Dickeya	4313088	8	568768.6.CP042220.region001	betalactone	Others
568768.6	Dickeya sp. NCPPB 569	accnCP042220	Dickeya	Dickeya	4313088	8	568768.6.CP042220.region002	transAT-PKS.NRPS	PKS-NRP_Hybrids
568768.6	Dickeya sp. NCPPB 569	accnCP042220	Dickeya	Dickeya	4313088	8	568768.6.CP042220.region003	NRPS	NRPS
568768.6	Dickeya sp. NCPPB 569	accnCP042220	Dickeya	Dickeya	4313088	8	568768.6.CP042220.region004	thiopeptide	RiPPs
568768.6	Dickeya sp. NCPPB 569	accnCP042220	Dickeya	Dickeya	4313088	8	568768.6.CP042220.region005	siderophore	Others
568768.6	Dickeya sp. NCPPB 569	accnCP042220	Dickeya	Dickeya	4313088	8	568768.6.CP042220.region006	T1PKS.arylpolyene	Others
568768.6	Dickeya sp. NCPPB 569	accnCP042220	Dickeya	Dickeya	4313088	8	568768.6.CP042220.region007	T1PKS.NRPS	PKS-NRP_Hybrids
568768.6	Dickeya sp. NCPPB 569	accnCP042220	Dickeya	Dickeya	4313088	8	568768.6.CP042220.region008	hserlactone.NRPS-like	Others
1224150.8	Dickeya paradisiaca NCPPB 2511	accnCM001857	Dickeya	Dickeya	4631867	7	1224150.8.CM001857.region001	betalactone	Others
1224150.8	Dickeya paradisiaca NCPPB 2511	accnCM001857	Dickeya	Dickeya	4631867	7	1224150.8.CM001857.region002	transAT-PKS.PKS-like	PKSother
1224150.8	Dickeya paradisiaca NCPPB 2511	accnCM001857	Dickeya	Dickeya	4631867	7	1224150.8.CM001857.region003	NRPS	NRPS
1224150.8	Dickeya paradisiaca NCPPB 2511	accnCM001857	Dickeya	Dickeya	4631867	7	1224150.8.CM001857.region004	NRPS	NRPS
1224150.8	Dickeya paradisiaca NCPPB 2511	accnCM001857	Dickeya	Dickeya	4631867	7	1224150.8.CM001857.region005	thiopeptide	RiPPs
1224150.8	Dickeya paradisiaca NCPPB 2511	accnCM001857	Dickeya	Dickeya	4631867	7	1224150.8.CM001857.region006	NRPS	NRPS
1224150.8	Dickeya paradisiaca NCPPB 2511	accnCM001857	Dickeya	Dickeya	4631867	7	1224150.8.CM001857.region007	siderophore	Others
198628.6	Dickeya dadantii 3937	accnNC_014500	Dickeya	Dickeya	4922802	7	198628.6.NC_014500.region001	siderophore	Others
198628.6	Dickeya dadantii 3937	accnNC_014500	Dickeya	Dickeya	4922802	7	198628.6.NC_014500.region002	NRPS	NRPS
198628.6	Dickeya dadantii 3937	accnNC_014500	Dickeya	Dickeya	4922802	7	198628.6.NC_014500.region003	thiopeptide	RiPPs
198628.6	Dickeya dadantii 3937	accnNC_014500	Dickeya	Dickeya	4922802	7	198628.6.NC_014500.region004	NRPS	NRPS
198628.6	Dickeya dadantii 3937	accnNC_014500	Dickeya	Dickeya	4922802	7	198628.6.NC_014500.region005	betalactone	Others
198628.6	Dickeya dadantii 3937	accnNC_014500	Dickeya	Dickeya	4922802	7	198628.6.NC_014500.region006	cyanobactin	RiPPs
198628.6	Dickeya dadantii 3937	accnNC_014500	Dickeya	Dickeya	4922802	7	198628.6.NC_014500.region007	hserlactone.NRPS-like	Others
204042.61	Dickeya zeae strain EC2	accnCP031515	Dickeya	Dickeya	4575125	7	204042.61.CP031515.region001	hserlactone.NRPS-like	Others
204042.61	Dickeya zeae strain EC2	accnCP031515	Dickeya	Dickeya	4575125	7	204042.61.CP031515.region002	transAT-PKS.NRPS	PKS-NRP_Hybrids
204042.61	Dickeya zeae strain EC2	accnCP031515	Dickeya	Dickeya	4575125	7	204042.61.CP031515.region003	siderophore	Others
204042.61	Dickeya zeae strain EC2	accnCP031515	Dickeya	Dickeya	4575125	7	204042.61.CP031515.region004	thiopeptide	RiPPs
204042.61	Dickeya zeae strain EC2	accnCP031515	Dickeya	Dickeya	4575125	7	204042.61.CP031515.region005	NRPS	NRPS
204042.61	Dickeya zeae strain EC2	accnCP031515	Dickeya	Dickeya	4575125	7	204042.61.CP031515.region006	betalactone	Others
204042.61	Dickeya zeae strain EC2	accnCP031515	Dickeya	Dickeya	4575125	7	204042.61.CP031515.region007	cyanobactin	RiPPs
561229.3	Dickeya zeae Ech1591	accnNC_012912	Dickeya	Dickeya	4813854	7	561229.3.NC_012912.region001	hserlactone.NRPS-like	Others
561229.3	Dickeya zeae Ech1591	accnNC_012912	Dickeya	Dickeya	4813854	7	561229.3.NC_012912.region002	blactam	Others
561229.3	Dickeya zeae Ech1591	accnNC_012912	Dickeya	Dickeya	4813854	7	561229.3.NC_012912.region003	cyanobactin	RiPPs
561229.3	Dickeya zeae Ech1591	accnNC_012912	Dickeya	Dickeya	4813854	7	561229.3.NC_012912.region004	betalactone	Others
561229.3	Dickeya zeae Ech1591	accnNC_012912	Dickeya	Dickeya	4813854	7	561229.3.NC_012912.region005	NRPS	NRPS
561229.3	Dickeya zeae Ech1591	accnNC_012912	Dickeya	Dickeya	4813854	7	561229.3.NC_012912.region006	thiopeptide	RiPPs
561229.3	Dickeya zeae Ech1591	accnNC_012912	Dickeya	Dickeya	4813854	7	561229.3.NC_012912.region007	siderophore	Others
579405.3	Dickeya dadantii Ech703	accnNC_012880	Dickeya	Dickeya	4679450	7	579405.3.NC_012880.region001	betalactone	Others
579405.3	Dickeya dadantii Ech703	accnNC_012880	Dickeya	Dickeya	4679450	7	579405.3.NC_012880.region002	transAT-PKS.PKS-like	PKSother
579405.3	Dickeya dadantii Ech703	accnNC_012880	Dickeya	Dickeya	4679450	7	579405.3.NC_012880.region003	NRPS	NRPS
579405.3	Dickeya dadantii Ech703	accnNC_012880	Dickeya	Dickeya	4679450	7	579405.3.NC_012880.region004	NRPS	NRPS
579405.3	Dickeya dadantii Ech703	accnNC_012880	Dickeya	Dickeya	4679450	7	579405.3.NC_012880.region005	thiopeptide	RiPPs
579405.3	Dickeya dadantii Ech703	accnNC_012880	Dickeya	Dickeya	4679450	7	579405.3.NC_012880.region006	NRPS	NRPS
579405.3	Dickeya dadantii Ech703	accnNC_012880	Dickeya	Dickeya	4679450	7	579405.3.NC_012880.region007	siderophore	Others
550.2254	Enterobacter cloacae strain Effluent_3	accnCP039311	Enterobacter	Enterobacter	5465376	7	550.2254.CP039311.region001	NRPS.T1PKS	PKS-NRP_Hybrids
550.2254	Enterobacter cloacae strain Effluent_3	accnCP039311	Enterobacter	Enterobacter	5465376	7	550.2254.CP039311.region002	arylpolyene	Others
550.2254	Enterobacter cloacae strain Effluent_3	accnCP039311	Enterobacter	Enterobacter	5465376	7	550.2254.CP039311.region003	siderophore	Others
550.2254	Enterobacter cloacae strain Effluent_3	accnCP039311	Enterobacter	Enterobacter	5465376	7	550.2254.CP039311.region004	T1PKS.NRPS	PKS-NRP_Hybrids
550.2254	Enterobacter cloacae strain Effluent_3	accnCP039311	Enterobacter	Enterobacter	5465376	7	550.2254.CP039311.region005	thiopeptide	RiPPs
550.2254	Enterobacter cloacae strain Effluent_3	accnCP039311	Enterobacter	Enterobacter	5465376	7	550.2254.CP039311.region006	NRPS	NRPS
550.2254	Enterobacter cloacae strain Effluent_3	accnCP039311	Enterobacter	Enterobacter	5465376	7	550.2254.CP039311.region007	ladderane	Others
550.2255	Enterobacter cloacae strain Effluent_2	accnCP039318	Enterobacter	Enterobacter	5590402	7	550.2255.CP039318.region001	T1PKS.NRPS	PKS-NRP_Hybrids
550.2255	Enterobacter cloacae strain Effluent_2	accnCP039318	Enterobacter	Enterobacter	5590402	7	550.2255.CP039318.region002	arylpolyene	Others
550.2255	Enterobacter cloacae strain Effluent_2	accnCP039318	Enterobacter	Enterobacter	5590402	7	550.2255.CP039318.region003	siderophore	Others
550.2255	Enterobacter cloacae strain Effluent_2	accnCP039318	Enterobacter	Enterobacter	5590402	7	550.2255.CP039318.region004	T1PKS.NRPS	PKS-NRP_Hybrids
550.2255	Enterobacter cloacae strain Effluent_2	accnCP039318	Enterobacter	Enterobacter	5590402	7	550.2255.CP039318.region005	thiopeptide	RiPPs
550.2255	Enterobacter cloacae strain Effluent_2	accnCP039318	Enterobacter	Enterobacter	5590402	7	550.2255.CP039318.region006	NRPS	NRPS
550.2255	Enterobacter cloacae strain Effluent_2	accnCP039318	Enterobacter	Enterobacter	5590402	7	550.2255.CP039318.region007	ladderane	Others
550.2256	Enterobacter cloacae strain Effluent_4	accnCP039303	Enterobacter	Enterobacter	5393286	7	550.2256.CP039303.region001	ladderane	Others
550.2256	Enterobacter cloacae strain Effluent_4	accnCP039303	Enterobacter	Enterobacter	5393286	7	550.2256.CP039303.region002	NRPS	NRPS
550.2256	Enterobacter cloacae strain Effluent_4	accnCP039303	Enterobacter	Enterobacter	5393286	7	550.2256.CP039303.region003	thiopeptide	RiPPs
550.2256	Enterobacter cloacae strain Effluent_4	accnCP039303	Enterobacter	Enterobacter	5393286	7	550.2256.CP039303.region004	NRPS.T1PKS	PKS-NRP_Hybrids
550.2256	Enterobacter cloacae strain Effluent_4	accnCP039303	Enterobacter	Enterobacter	5393286	7	550.2256.CP039303.region005	siderophore	Others
550.2256	Enterobacter cloacae strain Effluent_4	accnCP039303	Enterobacter	Enterobacter	5393286	7	550.2256.CP039303.region006	arylpolyene	Others
550.2256	Enterobacter cloacae strain Effluent_4	accnCP039303	Enterobacter	Enterobacter	5393286	7	550.2256.CP039303.region007	T1PKS.NRPS	PKS-NRP_Hybrids
1354030.3	Enterobacter cloacae P101	accnCP006580	Enterobacter	Enterobacter	5369929	6	1354030.3.CP006580.region001	arylpolyene	Others
1354030.3	Enterobacter cloacae P101	accnCP006580	Enterobacter	Enterobacter	5369929	6	1354030.3.CP006580.region002	PKS-like	PKSother
1354030.3	Enterobacter cloacae P101	accnCP006580	Enterobacter	Enterobacter	5369929	6	1354030.3.CP006580.region003	siderophore	Others
1354030.3	Enterobacter cloacae P101	accnCP006580	Enterobacter	Enterobacter	5369929	6	1354030.3.CP006580.region004	thiopeptide	RiPPs
1354030.3	Enterobacter cloacae P101	accnCP006580	Enterobacter	Enterobacter	5369929	6	1354030.3.CP006580.region005	NRPS	NRPS
1354030.3	Enterobacter cloacae P101	accnCP006580	Enterobacter	Enterobacter	5369929	6	1354030.3.CP006580.region006	butyrolactone	Others
1544796.3	Enterobacter sp. YD4	c00001_accnJS..	Enterobacter	Enterobacter	5226863	6	1544796.3.JSFC01000000.region001	thiopeptide	RiPPs
1544796.3	Enterobacter sp. YD4	c00001_accnJS..	Enterobacter	Enterobacter	5226863	6	1544796.3.JSFC01000000.region002	NRPS	NRPS
1544796.3	Enterobacter sp. YD4	c00001_accnJS..	Enterobacter	Enterobacter	5226863	6	1544796.3.JSFC01000000.region003	ladderane	Others
1544796.3	Enterobacter sp. YD4	c00001_accnJS..	Enterobacter	Enterobacter	5226863	6	1544796.3.JSFC01000000.region004	siderophore	Others
1544796.3	Enterobacter sp. YD4	c00001_accnJS..	Enterobacter	Enterobacter	5226863	6	1544796.3.JSFC01000000.region005	bacteriocin	RiPPs
1544796.3	Enterobacter sp. YD4	c00001_accnJS..	Enterobacter	Enterobacter	5226863	6	1544796.3.JSFC01000000.region006	arylpolyene	Others
158836.191	Enterobacter hormaechei strain S13	accnCP031565	Enterobacter	Enterobacter	5379077	6	158836.191.CP031565.region001	bacteriocin	RiPPs
158836.191	Enterobacter hormaechei strain S13	accnCP031565	Enterobacter	Enterobacter	5379077	6	158836.191.CP031565.region002	thiopeptide	RiPPs
158836.191	Enterobacter hormaechei strain S13	accnCP031565	Enterobacter	Enterobacter	5379077	6	158836.191.CP031565.region003	NRPS	NRPS
158836.191	Enterobacter hormaechei strain S13	accnCP031565	Enterobacter	Enterobacter	5379077	6	158836.191.CP031565.region004	bacteriocin	RiPPs
158836.191	Enterobacter hormaechei strain S13	accnCP031565	Enterobacter	Enterobacter	5379077	6	158836.191.CP031565.region005	arylpolyene	Others
158836.191	Enterobacter hormaechei strain S13	accnCP031565	Enterobacter	Enterobacter	5379077	6	158836.191.CP031565.region006	siderophore	Others
158836.549	Enterobacter hormaechei strain Y323	accnCP049188	Enterobacter	Enterobacter	5185408	6	158836.549.CP049188.region001	bacteriocin	RiPPs
158836.549	Enterobacter hormaechei strain Y323	accnCP049188	Enterobacter	Enterobacter	5185408	6	158836.549.CP049188.region002	thiopeptide	RiPPs
158836.549	Enterobacter hormaechei strain Y323	accnCP049188	Enterobacter	Enterobacter	5185408	6	158836.549.CP049188.region003	NRPS	NRPS
158836.549	Enterobacter hormaechei strain Y323	accnCP049188	Enterobacter	Enterobacter	5185408	6	158836.549.CP049188.region004	ladderane	Others
158836.549	Enterobacter hormaechei strain Y323	accnCP049188	Enterobacter	Enterobacter	5185408	6	158836.549.CP049188.region005	arylpolyene	Others
158836.549	Enterobacter hormaechei strain Y323	accnCP049188	Enterobacter	Enterobacter	5185408	6	158836.549.CP049188.region006	siderophore	Others
1812935.34	Enterobacter roggenkampii strain BP10374	accnCP038471	Enterobacter	Enterobacter	4851717	6	1812935.34.CP038471.region001	siderophore	Others
1812935.34	Enterobacter roggenkampii strain BP10374	accnCP038471	Enterobacter	Enterobacter	4851717	6	1812935.34.CP038471.region002	arylpolyene	Others
1812935.34	Enterobacter roggenkampii strain BP10374	accnCP038471	Enterobacter	Enterobacter	4851717	6	1812935.34.CP038471.region003	butyrolactone	Others
1812935.34	Enterobacter roggenkampii strain BP10374	accnCP038471	Enterobacter	Enterobacter	4851717	6	1812935.34.CP038471.region004	NRPS	NRPS
1812935.34	Enterobacter roggenkampii strain BP10374	accnCP038471	Enterobacter	Enterobacter	4851717	6	1812935.34.CP038471.region005	thiopeptide	RiPPs
1812935.34	Enterobacter roggenkampii strain BP10374	accnCP038471	Enterobacter	Enterobacter	4851717	6	1812935.34.CP038471.region006	hserlactone	Others
2705458.3	Enterobacter sp. SES19	accnCP050320	Enterobacter	Enterobacter	4706913	6	2705458.3.CP050320.region001	NRPS.T1PKS	PKS-NRP_Hybrids
2705458.3	Enterobacter sp. SES19	accnCP050320	Enterobacter	Enterobacter	4706913	6	2705458.3.CP050320.region002	NRPS	NRPS
2705458.3	Enterobacter sp. SES19	accnCP050320	Enterobacter	Enterobacter	4706913	6	2705458.3.CP050320.region003	thiopeptide	RiPPs
2705458.3	Enterobacter sp. SES19	accnCP050320	Enterobacter	Enterobacter	4706913	6	2705458.3.CP050320.region004	hserlactone	Others
2705458.3	Enterobacter sp. SES19	accnCP050320	Enterobacter	Enterobacter	4706913	6	2705458.3.CP050320.region005	siderophore	Others
2705458.3	Enterobacter sp. SES19	accnCP050320	Enterobacter	Enterobacter	4706913	6	2705458.3.CP050320.region006	arylpolyene	Others
550.1142	Enterobacter cloacae strain AR_0053	accnCP021776	Enterobacter	Enterobacter	5132006	6	550.1142.CP021776.region001	thiopeptide	RiPPs
550.1142	Enterobacter cloacae strain AR_0053	accnCP021776	Enterobacter	Enterobacter	5132006	6	550.1142.CP021776.region002	siderophore	Others
550.1142	Enterobacter cloacae strain AR_0053	accnCP021776	Enterobacter	Enterobacter	5132006	6	550.1142.CP021776.region003	arylpolyene	Others
550.1142	Enterobacter cloacae strain AR_0053	accnCP021776	Enterobacter	Enterobacter	5132006	6	550.1142.CP021776.region004	ladderane	Others
550.1142	Enterobacter cloacae strain AR_0053	accnCP021776	Enterobacter	Enterobacter	5132006	6	550.1142.CP021776.region005	NRPS	NRPS
550.1142	Enterobacter cloacae strain AR_0053	accnCP021779	Enterobacter	Enterobacter	5132006	6	550.1142.CP021779.region001	bacteriocin	RiPPs
550.1579	Enterobacter cloacae strain AR_0154	accnCP029716	Enterobacter	Enterobacter	5420788	6	550.1579.CP029716.region001	siderophore	Others
550.1579	Enterobacter cloacae strain AR_0154	accnCP029716	Enterobacter	Enterobacter	5420788	6	550.1579.CP029716.region002	bacteriocin	RiPPs
550.1579	Enterobacter cloacae strain AR_0154	accnCP029716	Enterobacter	Enterobacter	5420788	6	550.1579.CP029716.region003	thiopeptide	RiPPs
550.1579	Enterobacter cloacae strain AR_0154	accnCP029716	Enterobacter	Enterobacter	5420788	6	550.1579.CP029716.region004	NRPS	NRPS
550.1579	Enterobacter cloacae strain AR_0154	accnCP029716	Enterobacter	Enterobacter	5420788	6	550.1579.CP029716.region005	bacteriocin	RiPPs
550.1579	Enterobacter cloacae strain AR_0154	accnCP029716	Enterobacter	Enterobacter	5420788	6	550.1579.CP029716.region006	arylpolyene	Others
550.2249	Enterobacter cloacae strain 339389L	accnCP026536	Enterobacter	Enterobacter	5036275	6	550.2249.CP026536.region001	NRPS	NRPS
550.2249	Enterobacter cloacae strain 339389L	accnCP026536	Enterobacter	Enterobacter	5036275	6	550.2249.CP026536.region002	thiopeptide	RiPPs
550.2249	Enterobacter cloacae strain 339389L	accnCP026536	Enterobacter	Enterobacter	5036275	6	550.2249.CP026536.region003	bacteriocin	RiPPs
550.2249	Enterobacter cloacae strain 339389L	accnCP026536	Enterobacter	Enterobacter	5036275	6	550.2249.CP026536.region004	hserlactone	Others
550.2249	Enterobacter cloacae strain 339389L	accnCP026536	Enterobacter	Enterobacter	5036275	6	550.2249.CP026536.region005	siderophore	Others
550.2249	Enterobacter cloacae strain 339389L	accnCP026536	Enterobacter	Enterobacter	5036275	6	550.2249.CP026536.region006	arylpolyene	Others
550.2564	Enterobacter cloacae strain CBG15936	accnCP046116	Enterobacter	Enterobacter	5171634	6	550.2564.CP046116.region001	ladderane	Others
550.2564	Enterobacter cloacae strain CBG15936	accnCP046116	Enterobacter	Enterobacter	5171634	6	550.2564.CP046116.region002	NRPS	NRPS
550.2564	Enterobacter cloacae strain CBG15936	accnCP046116	Enterobacter	Enterobacter	5171634	6	550.2564.CP046116.region003	thiopeptide	RiPPs
550.2564	Enterobacter cloacae strain CBG15936	accnCP046116	Enterobacter	Enterobacter	5171634	6	550.2564.CP046116.region004	bacteriocin	RiPPs
550.2564	Enterobacter cloacae strain CBG15936	accnCP046116	Enterobacter	Enterobacter	5171634	6	550.2564.CP046116.region005	siderophore	Others
550.2564	Enterobacter cloacae strain CBG15936	accnCP046116	Enterobacter	Enterobacter	5171634	6	550.2564.CP046116.region006	arylpolyene	Others
61645.267	Enterobacter asburiae strain AEB30	accnCP046618	Enterobacter	Enterobacter	4748641	6	61645.267.CP046618.region001	NRPS.T1PKS	PKS-NRP_Hybrids
61645.267	Enterobacter asburiae strain AEB30	accnCP046618	Enterobacter	Enterobacter	4748641	6	61645.267.CP046618.region002	NRPS	NRPS
61645.267	Enterobacter asburiae strain AEB30	accnCP046618	Enterobacter	Enterobacter	4748641	6	61645.267.CP046618.region003	thiopeptide	RiPPs
61645.267	Enterobacter asburiae strain AEB30	accnCP046618	Enterobacter	Enterobacter	4748641	6	61645.267.CP046618.region004	hserlactone	Others
61645.267	Enterobacter asburiae strain AEB30	accnCP046618	Enterobacter	Enterobacter	4748641	6	61645.267.CP046618.region005	siderophore	Others
61645.267	Enterobacter asburiae strain AEB30	accnCP046618	Enterobacter	Enterobacter	4748641	6	61645.267.CP046618.region006	butyrolactone.arylpolyene	Others
61645.92	Enterobacter asburiae strain ENIPBJ-CG1	accnCP014993	Enterobacter	Enterobacter	4648696	6	61645.92.CP014993.region001	siderophore	Others
61645.92	Enterobacter asburiae strain ENIPBJ-CG1	accnCP014993	Enterobacter	Enterobacter	4648696	6	61645.92.CP014993.region002	bacteriocin	RiPPs
61645.92	Enterobacter asburiae strain ENIPBJ-CG1	accnCP014993	Enterobacter	Enterobacter	4648696	6	61645.92.CP014993.region003	hserlactone	Others
61645.92	Enterobacter asburiae strain ENIPBJ-CG1	accnCP014993	Enterobacter	Enterobacter	4648696	6	61645.92.CP014993.region004	thiopeptide	RiPPs
61645.92	Enterobacter asburiae strain ENIPBJ-CG1	accnCP014993	Enterobacter	Enterobacter	4648696	6	61645.92.CP014993.region005	NRPS	NRPS
61645.92	Enterobacter asburiae strain ENIPBJ-CG1	accnCP014993	Enterobacter	Enterobacter	4648696	6	61645.92.CP014993.region006	arylpolyene	Others
1166130.5	Enterobacter sp. R4-368	accnCP005991	Enterobacter	Enterobacter	5155034	5	1166130.5.CP005991.region001	NRPS	NRPS
1166130.5	Enterobacter sp. R4-368	accnCP005991	Enterobacter	Enterobacter	5155034	5	1166130.5.CP005991.region002	bacteriocin	RiPPs
1166130.5	Enterobacter sp. R4-368	accnCP005991	Enterobacter	Enterobacter	5155034	5	1166130.5.CP005991.region003	NRPS	NRPS
1166130.5	Enterobacter sp. R4-368	accnCP005991	Enterobacter	Enterobacter	5155034	5	1166130.5.CP005991.region004	thiopeptide	RiPPs
1166130.5	Enterobacter sp. R4-368	accnCP005991	Enterobacter	Enterobacter	5155034	5	1166130.5.CP005991.region005	arylpolyene	Others
1296536.16	Enterobacter xiangfangensis strain LMG27195	accnCP017183	Enterobacter	Enterobacter	4661849	5	1296536.16.CP017183.region001	ladderane	Others
1296536.16	Enterobacter xiangfangensis strain LMG27195	accnCP017183	Enterobacter	Enterobacter	4661849	5	1296536.16.CP017183.region002	NRPS	NRPS
1296536.16	Enterobacter xiangfangensis strain LMG27195	accnCP017183	Enterobacter	Enterobacter	4661849	5	1296536.16.CP017183.region003	thiopeptide	RiPPs
1296536.16	Enterobacter xiangfangensis strain LMG27195	accnCP017183	Enterobacter	Enterobacter	4661849	5	1296536.16.CP017183.region004	siderophore	Others
1296536.16	Enterobacter xiangfangensis strain LMG27195	accnCP017183	Enterobacter	Enterobacter	4661849	5	1296536.16.CP017183.region005	arylpolyene	Others
1296536.46	Enterobacter hormaechei subsp. xiangfangensis strain OSUVMCKPC4-2	accnCP029246	Enterobacter	Enterobacter	5215377	5	1296536.46.CP029246.region001	siderophore	Others
1296536.46	Enterobacter hormaechei subsp. xiangfangensis strain OSUVMCKPC4-2	accnCP029246	Enterobacter	Enterobacter	5215377	5	1296536.46.CP029246.region002	thiopeptide	RiPPs
1296536.46	Enterobacter hormaechei subsp. xiangfangensis strain OSUVMCKPC4-2	accnCP029246	Enterobacter	Enterobacter	5215377	5	1296536.46.CP029246.region003	NRPS	NRPS
1296536.46	Enterobacter hormaechei subsp. xiangfangensis strain OSUVMCKPC4-2	accnCP029246	Enterobacter	Enterobacter	5215377	5	1296536.46.CP029246.region004	ladderane	Others
1296536.46	Enterobacter hormaechei subsp. xiangfangensis strain OSUVMCKPC4-2	accnCP029246	Enterobacter	Enterobacter	5215377	5	1296536.46.CP029246.region005	arylpolyene	Others
1296536.49	Enterobacter hormaechei subsp. xiangfangensis strain OSUKPC4_L	accnCP024908	Enterobacter	Enterobacter	5213879	5	1296536.49.CP024908.region001	siderophore	Others
1296536.49	Enterobacter hormaechei subsp. xiangfangensis strain OSUKPC4_L	accnCP024908	Enterobacter	Enterobacter	5213879	5	1296536.49.CP024908.region002	thiopeptide	RiPPs
1296536.49	Enterobacter hormaechei subsp. xiangfangensis strain OSUKPC4_L	accnCP024908	Enterobacter	Enterobacter	5213879	5	1296536.49.CP024908.region003	NRPS	NRPS
1296536.49	Enterobacter hormaechei subsp. xiangfangensis strain OSUKPC4_L	accnCP024908	Enterobacter	Enterobacter	5213879	5	1296536.49.CP024908.region004	ladderane	Others
1296536.49	Enterobacter hormaechei subsp. xiangfangensis strain OSUKPC4_L	accnCP024908	Enterobacter	Enterobacter	5213879	5	1296536.49.CP024908.region005	arylpolyene	Others
1296536.67	Enterobacter hormaechei subsp. xiangfangensis strain UM_CRE-14	accnCP023430	Enterobacter	Enterobacter	4924340	5	1296536.67.CP023430.region001	ladderane	Others
1296536.67	Enterobacter hormaechei subsp. xiangfangensis strain UM_CRE-14	accnCP023430	Enterobacter	Enterobacter	4924340	5	1296536.67.CP023430.region002	NRPS	NRPS
1296536.67	Enterobacter hormaechei subsp. xiangfangensis strain UM_CRE-14	accnCP023430	Enterobacter	Enterobacter	4924340	5	1296536.67.CP023430.region003	siderophore	Others
1296536.67	Enterobacter hormaechei subsp. xiangfangensis strain UM_CRE-14	accnCP023430	Enterobacter	Enterobacter	4924340	5	1296536.67.CP023430.region004	thiopeptide	RiPPs
1296536.67	Enterobacter hormaechei subsp. xiangfangensis strain UM_CRE-14	accnCP023430	Enterobacter	Enterobacter	4924340	5	1296536.67.CP023430.region005	arylpolyene	Others
1421338.8	Enterobacter asburiae L1	accnCP007546	Enterobacter	Enterobacter	4561905	5	1421338.8.CP007546.region001	siderophore	Others
1421338.8	Enterobacter asburiae L1	accnCP007546	Enterobacter	Enterobacter	4561905	5	1421338.8.CP007546.region002	hserlactone	Others
1421338.8	Enterobacter asburiae L1	accnCP007546	Enterobacter	Enterobacter	4561905	5	1421338.8.CP007546.region003	thiopeptide	RiPPs
1421338.8	Enterobacter asburiae L1	accnCP007546	Enterobacter	Enterobacter	4561905	5	1421338.8.CP007546.region004	NRPS	NRPS
1421338.8	Enterobacter asburiae L1	accnCP007546	Enterobacter	Enterobacter	4561905	5	1421338.8.CP007546.region005	arylpolyene	Others
158836.192	Enterobacter hormaechei strain S6	accnCP031574	Enterobacter	Enterobacter	5382553	5	158836.192.CP031574.region001	arylpolyene	Others
158836.192	Enterobacter hormaechei strain S6	accnCP031574	Enterobacter	Enterobacter	5382553	5	158836.192.CP031574.region002	NRPS	NRPS
158836.192	Enterobacter hormaechei strain S6	accnCP031574	Enterobacter	Enterobacter	5382553	5	158836.192.CP031574.region003	thiopeptide	RiPPs
158836.192	Enterobacter hormaechei strain S6	accnCP031574	Enterobacter	Enterobacter	5382553	5	158836.192.CP031574.region004	bacteriocin	RiPPs
158836.192	Enterobacter hormaechei strain S6	accnCP031574	Enterobacter	Enterobacter	5382553	5	158836.192.CP031574.region005	siderophore	Others
158836.282	Enterobacter hormaechei strain S11_16	accnCP035385	Enterobacter	Enterobacter	5038853	5	158836.282.CP035385.region001	butyrolactone	Others
158836.282	Enterobacter hormaechei strain S11_16	accnCP035385	Enterobacter	Enterobacter	5038853	5	158836.282.CP035385.region002	NRPS	NRPS
158836.282	Enterobacter hormaechei strain S11_16	accnCP035385	Enterobacter	Enterobacter	5038853	5	158836.282.CP035385.region003	thiopeptide	RiPPs
158836.282	Enterobacter hormaechei strain S11_16	accnCP035385	Enterobacter	Enterobacter	5038853	5	158836.282.CP035385.region004	siderophore	Others
158836.282	Enterobacter hormaechei strain S11_16	accnCP035385	Enterobacter	Enterobacter	5038853	5	158836.282.CP035385.region005	arylpolyene	Others
158836.445	Enterobacter hormaechei strain ECL69214	accnCP046271	Enterobacter	Enterobacter	4834033	5	158836.445.CP046271.region001	NRPS	NRPS
158836.445	Enterobacter hormaechei strain ECL69214	accnCP046271	Enterobacter	Enterobacter	4834033	5	158836.445.CP046271.region002	thiopeptide	RiPPs
158836.445	Enterobacter hormaechei strain ECL69214	accnCP046271	Enterobacter	Enterobacter	4834033	5	158836.445.CP046271.region003	siderophore	Others
158836.445	Enterobacter hormaechei strain ECL69214	accnCP046271	Enterobacter	Enterobacter	4834033	5	158836.445.CP046271.region004	arylpolyene	Others
158836.445	Enterobacter hormaechei strain ECL69214	accnCP046275	Enterobacter	Enterobacter	4834033	5	158836.445.CP046275.region001	bacteriocin	RiPPs
158836.547	Enterobacter hormaechei strain Y233	accnCP049046	Enterobacter	Enterobacter	5187144	5	158836.547.CP049046.region001	siderophore	Others
158836.547	Enterobacter hormaechei strain Y233	accnCP049046	Enterobacter	Enterobacter	5187144	5	158836.547.CP049046.region002	bacteriocin	RiPPs
158836.547	Enterobacter hormaechei strain Y233	accnCP049046	Enterobacter	Enterobacter	5187144	5	158836.547.CP049046.region003	thiopeptide	RiPPs
158836.547	Enterobacter hormaechei strain Y233	accnCP049046	Enterobacter	Enterobacter	5187144	5	158836.547.CP049046.region004	NRPS	NRPS
158836.547	Enterobacter hormaechei strain Y233	accnCP049046	Enterobacter	Enterobacter	5187144	5	158836.547.CP049046.region005	arylpolyene	Others
158836.609	Enterobacter hormaechei strain EGYMCRVIM	accnCP053190	Enterobacter	Enterobacter	5188211	5	158836.609.CP053190.region001	NRPS	NRPS
158836.609	Enterobacter hormaechei strain EGYMCRVIM	accnCP053190	Enterobacter	Enterobacter	5188211	5	158836.609.CP053190.region002	thiopeptide	RiPPs
158836.609	Enterobacter hormaechei strain EGYMCRVIM	accnCP053190	Enterobacter	Enterobacter	5188211	5	158836.609.CP053190.region003	bacteriocin	RiPPs
158836.609	Enterobacter hormaechei strain EGYMCRVIM	accnCP053190	Enterobacter	Enterobacter	5188211	5	158836.609.CP053190.region004	siderophore	Others
158836.609	Enterobacter hormaechei strain EGYMCRVIM	accnCP053190	Enterobacter	Enterobacter	5188211	5	158836.609.CP053190.region005	arylpolyene	Others
1692238.3	Enterobacter sp. FY-07	accnCP012487	Enterobacter	Enterobacter	5138701	5	1692238.3.CP012487.region001	arylpolyene	Others
1692238.3	Enterobacter sp. FY-07	accnCP012487	Enterobacter	Enterobacter	5138701	5	1692238.3.CP012487.region002	NRPS	NRPS
1692238.3	Enterobacter sp. FY-07	accnCP012487	Enterobacter	Enterobacter	5138701	5	1692238.3.CP012487.region003	thiopeptide	RiPPs
1692238.3	Enterobacter sp. FY-07	accnCP012487	Enterobacter	Enterobacter	5138701	5	1692238.3.CP012487.region004	NRPS	NRPS
1692238.3	Enterobacter sp. FY-07	accnCP012487	Enterobacter	Enterobacter	5138701	5	1692238.3.CP012487.region005	bacteriocin	RiPPs
1812935.22	Enterobacter roggenkampii strain FDAARGOS_523 strain Not applicable	accnCP033800	Enterobacter	Enterobacter	5190521	5	1812935.22.CP033800.region001	hserlactone	Others
1812935.22	Enterobacter roggenkampii strain FDAARGOS_523 strain Not applicable	accnCP033800	Enterobacter	Enterobacter	5190521	5	1812935.22.CP033800.region002	thiopeptide	RiPPs
1812935.22	Enterobacter roggenkampii strain FDAARGOS_523 strain Not applicable	accnCP033800	Enterobacter	Enterobacter	5190521	5	1812935.22.CP033800.region003	NRPS	NRPS
1812935.22	Enterobacter roggenkampii strain FDAARGOS_523 strain Not applicable	accnCP033800	Enterobacter	Enterobacter	5190521	5	1812935.22.CP033800.region004	arylpolyene	Others
1812935.22	Enterobacter roggenkampii strain FDAARGOS_523 strain Not applicable	accnCP033800	Enterobacter	Enterobacter	5190521	5	1812935.22.CP033800.region005	siderophore	Others
1812935.33	Enterobacter roggenkampii strain ECY546	accnCP032916	Enterobacter	Enterobacter	4996659	5	1812935.33.CP032916.region001	thiopeptide	RiPPs
1812935.33	Enterobacter roggenkampii strain ECY546	accnCP032916	Enterobacter	Enterobacter	4996659	5	1812935.33.CP032916.region002	NRPS	NRPS
1812935.33	Enterobacter roggenkampii strain ECY546	accnCP032916	Enterobacter	Enterobacter	4996659	5	1812935.33.CP032916.region003	arylpolyene	Others
1812935.33	Enterobacter roggenkampii strain ECY546	accnCP032916	Enterobacter	Enterobacter	4996659	5	1812935.33.CP032916.region004	siderophore	Others
1812935.33	Enterobacter roggenkampii strain ECY546	accnCP032916	Enterobacter	Enterobacter	4996659	5	1812935.33.CP032916.region005	hserlactone	Others
1812935.43	Enterobacter roggenkampii strain WCHER090065	accnCP045064	Enterobacter	Enterobacter	4943979	5	1812935.43.CP045064.region001	thiopeptide	RiPPs
1812935.43	Enterobacter roggenkampii strain WCHER090065	accnCP045064	Enterobacter	Enterobacter	4943979	5	1812935.43.CP045064.region002	NRPS	NRPS
1812935.43	Enterobacter roggenkampii strain WCHER090065	accnCP045064	Enterobacter	Enterobacter	4943979	5	1812935.43.CP045064.region003	arylpolyene	Others
1812935.43	Enterobacter roggenkampii strain WCHER090065	accnCP045064	Enterobacter	Enterobacter	4943979	5	1812935.43.CP045064.region004	siderophore	Others
1812935.43	Enterobacter roggenkampii strain WCHER090065	accnCP045064	Enterobacter	Enterobacter	4943979	5	1812935.43.CP045064.region005	hserlactone	Others
1812935.7	Enterobacter cloacae complex 'Hoffmann cluster IV' strain DSM 16690	accnCP017184	Enterobacter	Enterobacter	4899997	5	1812935.7.CP017184.region001	NRPS	NRPS
1812935.7	Enterobacter cloacae complex 'Hoffmann cluster IV' strain DSM 16690	accnCP017184	Enterobacter	Enterobacter	4899997	5	1812935.7.CP017184.region002	thiopeptide	RiPPs
1812935.7	Enterobacter cloacae complex 'Hoffmann cluster IV' strain DSM 16690	accnCP017184	Enterobacter	Enterobacter	4899997	5	1812935.7.CP017184.region003	hserlactone	Others
1812935.7	Enterobacter cloacae complex 'Hoffmann cluster IV' strain DSM 16690	accnCP017184	Enterobacter	Enterobacter	4899997	5	1812935.7.CP017184.region004	siderophore	Others
1812935.7	Enterobacter cloacae complex 'Hoffmann cluster IV' strain DSM 16690	accnCP017184	Enterobacter	Enterobacter	4899997	5	1812935.7.CP017184.region005	arylpolyene	Others
1868135.3	Enterobacter sp. HK169	accnCP017087	Enterobacter	Enterobacter	4551186	5	1868135.3.CP017087.region001	hserlactone	Others
1868135.3	Enterobacter sp. HK169	accnCP017087	Enterobacter	Enterobacter	4551186	5	1868135.3.CP017087.region002	siderophore	Others
1868135.3	Enterobacter sp. HK169	accnCP017087	Enterobacter	Enterobacter	4551186	5	1868135.3.CP017087.region003	arylpolyene	Others
1868135.3	Enterobacter sp. HK169	accnCP017087	Enterobacter	Enterobacter	4551186	5	1868135.3.CP017087.region004	NRPS	NRPS
1868135.3	Enterobacter sp. HK169	accnCP017087	Enterobacter	Enterobacter	4551186	5	1868135.3.CP017087.region005	thiopeptide	RiPPs
1915310.3	Enterobacter cloacae complex sp. ABFPL strain ABFPL	accnCP017990	Enterobacter	Enterobacter	5388828	5	1915310.3.CP017990.region001	NRPS	NRPS
1915310.3	Enterobacter cloacae complex sp. ABFPL strain ABFPL	accnCP017990	Enterobacter	Enterobacter	5388828	5	1915310.3.CP017990.region002	thiopeptide	RiPPs
1915310.3	Enterobacter cloacae complex sp. ABFPL strain ABFPL	accnCP017990	Enterobacter	Enterobacter	5388828	5	1915310.3.CP017990.region003	hserlactone	Others
1915310.3	Enterobacter cloacae complex sp. ABFPL strain ABFPL	accnCP017990	Enterobacter	Enterobacter	5388828	5	1915310.3.CP017990.region004	siderophore	Others
1915310.3	Enterobacter cloacae complex sp. ABFPL strain ABFPL	accnCP017990	Enterobacter	Enterobacter	5388828	5	1915310.3.CP017990.region005	arylpolyene	Others
2027919.117	Enterobacter cloacae complex sp. strain N13-01531	accnCP037919	Enterobacter	Enterobacter	4590029	5	2027919.117.CP037919.region001	NRPS	NRPS
2027919.117	Enterobacter cloacae complex sp. strain N13-01531	accnCP037919	Enterobacter	Enterobacter	4590029	5	2027919.117.CP037919.region002	thiopeptide	RiPPs
2027919.117	Enterobacter cloacae complex sp. strain N13-01531	accnCP037919	Enterobacter	Enterobacter	4590029	5	2027919.117.CP037919.region003	hserlactone	Others
2027919.117	Enterobacter cloacae complex sp. strain N13-01531	accnCP037919	Enterobacter	Enterobacter	4590029	5	2027919.117.CP037919.region004	siderophore	Others
2027919.117	Enterobacter cloacae complex sp. strain N13-01531	accnCP037919	Enterobacter	Enterobacter	4590029	5	2027919.117.CP037919.region005	arylpolyene	Others
2077137.3	Enterobacter cloacae complex sp. FDA-CDC-AR_0132	accnCP027618	Enterobacter	Enterobacter	4971441	5	2077137.3.CP027618.region001	arylpolyene	Others
2077137.3	Enterobacter cloacae complex sp. FDA-CDC-AR_0132	accnCP027618	Enterobacter	Enterobacter	4971441	5	2077137.3.CP027618.region002	NRPS	NRPS
2077137.3	Enterobacter cloacae complex sp. FDA-CDC-AR_0132	accnCP027618	Enterobacter	Enterobacter	4971441	5	2077137.3.CP027618.region003	thiopeptide	RiPPs
2077137.3	Enterobacter cloacae complex sp. FDA-CDC-AR_0132	accnCP027618	Enterobacter	Enterobacter	4971441	5	2077137.3.CP027618.region004	siderophore	Others
2077137.3	Enterobacter cloacae complex sp. FDA-CDC-AR_0132	accnCP027618	Enterobacter	Enterobacter	4971441	5	2077137.3.CP027618.region005	T1PKS.NRPS	PKS-NRP_Hybrids
2500132.3	Enterobacter sp. N18-03635	accnCP034769	Enterobacter	Enterobacter	4687155	5	2500132.3.CP034769.region001	NRPS	NRPS
2500132.3	Enterobacter sp. N18-03635	accnCP034769	Enterobacter	Enterobacter	4687155	5	2500132.3.CP034769.region002	thiopeptide	RiPPs
2500132.3	Enterobacter sp. N18-03635	accnCP034769	Enterobacter	Enterobacter	4687155	5	2500132.3.CP034769.region003	hserlactone	Others
2500132.3	Enterobacter sp. N18-03635	accnCP034769	Enterobacter	Enterobacter	4687155	5	2500132.3.CP034769.region004	siderophore	Others
2500132.3	Enterobacter sp. N18-03635	accnCP034769	Enterobacter	Enterobacter	4687155	5	2500132.3.CP034769.region005	arylpolyene	Others
2596949.3	Enterobacter sp. E76	accnCP042499	Enterobacter	Enterobacter	5247979	5	2596949.3.CP042499.region001	arylpolyene	Others
2596949.3	Enterobacter sp. E76	accnCP042499	Enterobacter	Enterobacter	5247979	5	2596949.3.CP042499.region002	bacteriocin	RiPPs
2596949.3	Enterobacter sp. E76	accnCP042499	Enterobacter	Enterobacter	5247979	5	2596949.3.CP042499.region003	thiopeptide	RiPPs
2596949.3	Enterobacter sp. E76	accnCP042499	Enterobacter	Enterobacter	5247979	5	2596949.3.CP042499.region004	terpene	Terpene
2596949.3	Enterobacter sp. E76	accnCP042499	Enterobacter	Enterobacter	5247979	5	2596949.3.CP042499.region005	NRPS	NRPS
548.154	Enterobacter aerogenes strain FDAARGOS_152	accnCP014029	Enterobacter	Enterobacter	5317047	5	548.154.CP014029.region001	T1PKS.NRPS	PKS-NRP_Hybrids
548.154	Enterobacter aerogenes strain FDAARGOS_152	accnCP014029	Enterobacter	Enterobacter	5317047	5	548.154.CP014029.region002	arylpolyene	Others
548.154	Enterobacter aerogenes strain FDAARGOS_152	accnCP014029	Enterobacter	Enterobacter	5317047	5	548.154.CP014029.region003	ladderane	Others
548.154	Enterobacter aerogenes strain FDAARGOS_152	accnCP014029	Enterobacter	Enterobacter	5317047	5	548.154.CP014029.region004	NRPS	NRPS
548.154	Enterobacter aerogenes strain FDAARGOS_152	accnCP014029	Enterobacter	Enterobacter	5317047	5	548.154.CP014029.region005	thiopeptide	RiPPs
548.155	Enterobacter aerogenes strain G7	accnCP011539	Enterobacter	Enterobacter	5452368	5	548.155.CP011539.region001	T1PKS.NRPS	PKS-NRP_Hybrids
548.155	Enterobacter aerogenes strain G7	accnCP011539	Enterobacter	Enterobacter	5452368	5	548.155.CP011539.region002	thiopeptide	RiPPs
548.155	Enterobacter aerogenes strain G7	accnCP011539	Enterobacter	Enterobacter	5452368	5	548.155.CP011539.region003	NRPS	NRPS
548.155	Enterobacter aerogenes strain G7	accnCP011539	Enterobacter	Enterobacter	5452368	5	548.155.CP011539.region004	ladderane	Others
548.155	Enterobacter aerogenes strain G7	accnCP011539	Enterobacter	Enterobacter	5452368	5	548.155.CP011539.region005	arylpolyene	Others
548.156	Enterobacter aerogenes strain FDAARGOS_139	accnCP014748	Enterobacter	Enterobacter	5297782	5	548.156.CP014748.region001	T1PKS.NRPS	PKS-NRP_Hybrids
548.156	Enterobacter aerogenes strain FDAARGOS_139	accnCP014748	Enterobacter	Enterobacter	5297782	5	548.156.CP014748.region002	arylpolyene	Others
548.156	Enterobacter aerogenes strain FDAARGOS_139	accnCP014748	Enterobacter	Enterobacter	5297782	5	548.156.CP014748.region003	ladderane	Others
548.156	Enterobacter aerogenes strain FDAARGOS_139	accnCP014748	Enterobacter	Enterobacter	5297782	5	548.156.CP014748.region004	NRPS	NRPS
548.156	Enterobacter aerogenes strain FDAARGOS_139	accnCP014748	Enterobacter	Enterobacter	5297782	5	548.156.CP014748.region005	thiopeptide	RiPPs
550.1074	Enterobacter cloacae strain AR_0002	accnCP018814	Enterobacter	Enterobacter	5021981	5	550.1074.CP018814.region001	siderophore	Others
550.1074	Enterobacter cloacae strain AR_0002	accnCP018814	Enterobacter	Enterobacter	5021981	5	550.1074.CP018814.region002	thiopeptide	RiPPs
550.1074	Enterobacter cloacae strain AR_0002	accnCP018814	Enterobacter	Enterobacter	5021981	5	550.1074.CP018814.region003	NRPS	NRPS
550.1074	Enterobacter cloacae strain AR_0002	accnCP018814	Enterobacter	Enterobacter	5021981	5	550.1074.CP018814.region004	ladderane	Others
550.1074	Enterobacter cloacae strain AR_0002	accnCP018814	Enterobacter	Enterobacter	5021981	5	550.1074.CP018814.region005	arylpolyene	Others
550.1097	Enterobacter cloacae strain R11	accnCP019839	Enterobacter	Enterobacter	4993008	5	550.1097.CP019839.region001	arylpolyene	Others
550.1097	Enterobacter cloacae strain R11	accnCP019839	Enterobacter	Enterobacter	4993008	5	550.1097.CP019839.region002	siderophore	Others
550.1097	Enterobacter cloacae strain R11	accnCP019839	Enterobacter	Enterobacter	4993008	5	550.1097.CP019839.region003	hserlactone	Others
550.1097	Enterobacter cloacae strain R11	accnCP019839	Enterobacter	Enterobacter	4993008	5	550.1097.CP019839.region004	thiopeptide	RiPPs
550.1097	Enterobacter cloacae strain R11	accnCP019839	Enterobacter	Enterobacter	4993008	5	550.1097.CP019839.region005	NRPS	NRPS
550.1143	Enterobacter cloacae strain A1137	accnCP021851	Enterobacter	Enterobacter	5090134	5	550.1143.CP021851.region001	ladderane	Others
550.1143	Enterobacter cloacae strain A1137	accnCP021851	Enterobacter	Enterobacter	5090134	5	550.1143.CP021851.region002	NRPS	NRPS
550.1143	Enterobacter cloacae strain A1137	accnCP021851	Enterobacter	Enterobacter	5090134	5	550.1143.CP021851.region003	thiopeptide	RiPPs
550.1143	Enterobacter cloacae strain A1137	accnCP021851	Enterobacter	Enterobacter	5090134	5	550.1143.CP021851.region004	siderophore	Others
550.1143	Enterobacter cloacae strain A1137	accnCP021851	Enterobacter	Enterobacter	5090134	5	550.1143.CP021851.region005	arylpolyene	Others
550.1145	Enterobacter cloacae strain AR_0136	accnCP021902	Enterobacter	Enterobacter	5040412	5	550.1145.CP021902.region001	siderophore	Others
550.1145	Enterobacter cloacae strain AR_0136	accnCP021902	Enterobacter	Enterobacter	5040412	5	550.1145.CP021902.region002	arylpolyene	Others
550.1145	Enterobacter cloacae strain AR_0136	accnCP021902	Enterobacter	Enterobacter	5040412	5	550.1145.CP021902.region003	ladderane	Others
550.1145	Enterobacter cloacae strain AR_0136	accnCP021902	Enterobacter	Enterobacter	5040412	5	550.1145.CP021902.region004	NRPS	NRPS
550.1145	Enterobacter cloacae strain AR_0136	accnCP021902	Enterobacter	Enterobacter	5040412	5	550.1145.CP021902.region005	thiopeptide	RiPPs
550.1146	Enterobacter cloacae strain 704SK10	accnCP022148	Enterobacter	Enterobacter	5051588	5	550.1146.CP022148.region001	siderophore	Others
550.1146	Enterobacter cloacae strain 704SK10	accnCP022148	Enterobacter	Enterobacter	5051588	5	550.1146.CP022148.region002	hserlactone	Others
550.1146	Enterobacter cloacae strain 704SK10	accnCP022148	Enterobacter	Enterobacter	5051588	5	550.1146.CP022148.region003	thiopeptide	RiPPs
550.1146	Enterobacter cloacae strain 704SK10	accnCP022148	Enterobacter	Enterobacter	5051588	5	550.1146.CP022148.region004	NRPS	NRPS
550.1146	Enterobacter cloacae strain 704SK10	accnCP022148	Enterobacter	Enterobacter	5051588	5	550.1146.CP022148.region005	arylpolyene	Others
550.1527	Enterobacter cloacae strain PIMB10EC27	accnCP020089	Enterobacter	Enterobacter	5419249	5	550.1527.CP020089.region001	ladderane	Others
550.1527	Enterobacter cloacae strain PIMB10EC27	accnCP020089	Enterobacter	Enterobacter	5419249	5	550.1527.CP020089.region002	NRPS	NRPS
550.1527	Enterobacter cloacae strain PIMB10EC27	accnCP020089	Enterobacter	Enterobacter	5419249	5	550.1527.CP020089.region003	thiopeptide	RiPPs
550.1527	Enterobacter cloacae strain PIMB10EC27	accnCP020089	Enterobacter	Enterobacter	5419249	5	550.1527.CP020089.region004	arylpolyene.siderophore	Others
550.1527	Enterobacter cloacae strain PIMB10EC27	accnCP020089	Enterobacter	Enterobacter	5419249	5	550.1527.CP020089.region005	arylpolyene	Others
550.1577	Enterobacter cloacae strain 234	accnCP021162	Enterobacter	Enterobacter	4724855	5	550.1577.CP021162.region001	ladderane	Others
550.1577	Enterobacter cloacae strain 234	accnCP021162	Enterobacter	Enterobacter	4724855	5	550.1577.CP021162.region002	NRPS	NRPS
550.1577	Enterobacter cloacae strain 234	accnCP021162	Enterobacter	Enterobacter	4724855	5	550.1577.CP021162.region003	thiopeptide	RiPPs
550.1577	Enterobacter cloacae strain 234	accnCP021162	Enterobacter	Enterobacter	4724855	5	550.1577.CP021162.region004	siderophore	Others
550.1577	Enterobacter cloacae strain 234	accnCP021162	Enterobacter	Enterobacter	4724855	5	550.1577.CP021162.region005	arylpolyene	Others
550.1578	Enterobacter cloacae strain 388	accnCP021167	Enterobacter	Enterobacter	4735287	5	550.1578.CP021167.region001	ladderane	Others
550.1578	Enterobacter cloacae strain 388	accnCP021167	Enterobacter	Enterobacter	4735287	5	550.1578.CP021167.region002	NRPS	NRPS
550.1578	Enterobacter cloacae strain 388	accnCP021167	Enterobacter	Enterobacter	4735287	5	550.1578.CP021167.region003	thiopeptide	RiPPs
550.1578	Enterobacter cloacae strain 388	accnCP021167	Enterobacter	Enterobacter	4735287	5	550.1578.CP021167.region004	siderophore	Others
550.1578	Enterobacter cloacae strain 388	accnCP021167	Enterobacter	Enterobacter	4735287	5	550.1578.CP021167.region005	arylpolyene	Others
550.1583	Enterobacter cloacae strain 20710	accnCP030076	Enterobacter	Enterobacter	5545020	5	550.1583.CP030076.region001	thiopeptide	RiPPs
550.1583	Enterobacter cloacae strain 20710	accnCP030076	Enterobacter	Enterobacter	5545020	5	550.1583.CP030076.region002	NRPS	NRPS
550.1583	Enterobacter cloacae strain 20710	accnCP030076	Enterobacter	Enterobacter	5545020	5	550.1583.CP030076.region003	ladderane	Others
550.1583	Enterobacter cloacae strain 20710	accnCP030076	Enterobacter	Enterobacter	5545020	5	550.1583.CP030076.region004	arylpolyene	Others
550.1583	Enterobacter cloacae strain 20710	accnCP030076	Enterobacter	Enterobacter	5545020	5	550.1583.CP030076.region005	siderophore	Others
550.1584	Enterobacter cloacae strain AR_038	accnCP030347	Enterobacter	Enterobacter	5286422	5	550.1584.CP030347.region001	bacteriocin	RiPPs
550.1584	Enterobacter cloacae strain AR_038	accnCP030347	Enterobacter	Enterobacter	5286422	5	550.1584.CP030347.region002	arylpolyene	Others
550.1584	Enterobacter cloacae strain AR_038	accnCP030347	Enterobacter	Enterobacter	5286422	5	550.1584.CP030347.region003	siderophore	Others
550.1584	Enterobacter cloacae strain AR_038	accnCP030347	Enterobacter	Enterobacter	5286422	5	550.1584.CP030347.region004	thiopeptide	RiPPs
550.1584	Enterobacter cloacae strain AR_038	accnCP030347	Enterobacter	Enterobacter	5286422	5	550.1584.CP030347.region005	NRPS	NRPS
550.1668	Enterobacter cloacae strain AR_0073	accnCP032291	Enterobacter	Enterobacter	5307904	5	550.1668.CP032291.region001	NRPS	NRPS
550.1668	Enterobacter cloacae strain AR_0073	accnCP032291	Enterobacter	Enterobacter	5307904	5	550.1668.CP032291.region002	thiopeptide	RiPPs
550.1668	Enterobacter cloacae strain AR_0073	accnCP032291	Enterobacter	Enterobacter	5307904	5	550.1668.CP032291.region003	hserlactone	Others
550.1668	Enterobacter cloacae strain AR_0073	accnCP032291	Enterobacter	Enterobacter	5307904	5	550.1668.CP032291.region004	siderophore	Others
550.1668	Enterobacter cloacae strain AR_0073	accnCP032291	Enterobacter	Enterobacter	5307904	5	550.1668.CP032291.region005	arylpolyene	Others
550.2251	Enterobacter cloacae strain EN3600	accnCP035633	Enterobacter	Enterobacter	5484425	5	550.2251.CP035633.region001	NRPS	NRPS
550.2251	Enterobacter cloacae strain EN3600	accnCP035633	Enterobacter	Enterobacter	5484425	5	550.2251.CP035633.region002	thiopeptide	RiPPs
550.2251	Enterobacter cloacae strain EN3600	accnCP035633	Enterobacter	Enterobacter	5484425	5	550.2251.CP035633.region003	hserlactone	Others
550.2251	Enterobacter cloacae strain EN3600	accnCP035633	Enterobacter	Enterobacter	5484425	5	550.2251.CP035633.region004	siderophore	Others
550.2251	Enterobacter cloacae strain EN3600	accnCP035633	Enterobacter	Enterobacter	5484425	5	550.2251.CP035633.region005	arylpolyene	Others
550.2252	Enterobacter cloacae strain CZ-1	accnCP035738	Enterobacter	Enterobacter	4792737	5	550.2252.CP035738.region001	arylpolyene	Others
550.2252	Enterobacter cloacae strain CZ-1	accnCP035738	Enterobacter	Enterobacter	4792737	5	550.2252.CP035738.region002	siderophore	Others
550.2252	Enterobacter cloacae strain CZ-1	accnCP035738	Enterobacter	Enterobacter	4792737	5	550.2252.CP035738.region003	bacteriocin	RiPPs
550.2252	Enterobacter cloacae strain CZ-1	accnCP035738	Enterobacter	Enterobacter	4792737	5	550.2252.CP035738.region004	thiopeptide	RiPPs
550.2252	Enterobacter cloacae strain CZ-1	accnCP035738	Enterobacter	Enterobacter	4792737	5	550.2252.CP035738.region005	NRPS	NRPS
550.2257	Enterobacter cloacae strain NH77	accnCP040827	Enterobacter	Enterobacter	5081711	5	550.2257.CP040827.region001	thiopeptide	RiPPs
550.2257	Enterobacter cloacae strain NH77	accnCP040827	Enterobacter	Enterobacter	5081711	5	550.2257.CP040827.region002	NRPS	NRPS
550.2257	Enterobacter cloacae strain NH77	accnCP040827	Enterobacter	Enterobacter	5081711	5	550.2257.CP040827.region003	ladderane	Others
550.2257	Enterobacter cloacae strain NH77	accnCP040827	Enterobacter	Enterobacter	5081711	5	550.2257.CP040827.region004	arylpolyene	Others
550.2257	Enterobacter cloacae strain NH77	accnCP040827	Enterobacter	Enterobacter	5081711	5	550.2257.CP040827.region005	siderophore	Others
550.2453	Enterobacter cloacae strain 4928STDY7071152	accnLR607340	Enterobacter	Enterobacter	4975856	5	550.2453.LR607340.region001	arylpolyene	Others
550.2453	Enterobacter cloacae strain 4928STDY7071152	accnLR607340	Enterobacter	Enterobacter	4975856	5	550.2453.LR607340.region002	siderophore	Others
550.2453	Enterobacter cloacae strain 4928STDY7071152	accnLR607340	Enterobacter	Enterobacter	4975856	5	550.2453.LR607340.region003	bacteriocin	RiPPs
550.2453	Enterobacter cloacae strain 4928STDY7071152	accnLR607340	Enterobacter	Enterobacter	4975856	5	550.2453.LR607340.region004	thiopeptide	RiPPs
550.2453	Enterobacter cloacae strain 4928STDY7071152	accnLR607340	Enterobacter	Enterobacter	4975856	5	550.2453.LR607340.region005	NRPS	NRPS
550.253	Enterobacter cloacae strain 34978	accnCP012165	Enterobacter	Enterobacter	5160986	5	550.253.CP012165.region001	ladderane	Others
550.253	Enterobacter cloacae strain 34978	accnCP012165	Enterobacter	Enterobacter	5160986	5	550.253.CP012165.region002	NRPS	NRPS
550.253	Enterobacter cloacae strain 34978	accnCP012165	Enterobacter	Enterobacter	5160986	5	550.253.CP012165.region003	thiopeptide	RiPPs
550.253	Enterobacter cloacae strain 34978	accnCP012165	Enterobacter	Enterobacter	5160986	5	550.253.CP012165.region004	siderophore	Others
550.253	Enterobacter cloacae strain 34978	accnCP012165	Enterobacter	Enterobacter	5160986	5	550.253.CP012165.region005	arylpolyene	Others
550.624	Enterobacter cloacae strain NH52	accnLT160614	Enterobacter	Enterobacter	5159348	5	550.624.LT160614.region001	siderophore	Others
550.624	Enterobacter cloacae strain NH52	accnLT160614	Enterobacter	Enterobacter	5159348	5	550.624.LT160614.region002	thiopeptide	RiPPs
550.624	Enterobacter cloacae strain NH52	accnLT160614	Enterobacter	Enterobacter	5159348	5	550.624.LT160614.region003	NRPS	NRPS
550.624	Enterobacter cloacae strain NH52	accnLT160614	Enterobacter	Enterobacter	5159348	5	550.624.LT160614.region004	arylpolyene	Others
550.624	Enterobacter cloacae strain NH52	accnLT160614	Enterobacter	Enterobacter	5159348	5	550.624.LT160614.region005	NRPS-like	NRPS
550.642	Enterobacter cloacae strain colR/S	accnCP010512	Enterobacter	Enterobacter	4852104	5	550.642.CP010512.region001	arylpolyene	Others
550.642	Enterobacter cloacae strain colR/S	accnCP010512	Enterobacter	Enterobacter	4852104	5	550.642.CP010512.region002	siderophore	Others
550.642	Enterobacter cloacae strain colR/S	accnCP010512	Enterobacter	Enterobacter	4852104	5	550.642.CP010512.region003	hserlactone	Others
550.642	Enterobacter cloacae strain colR/S	accnCP010512	Enterobacter	Enterobacter	4852104	5	550.642.CP010512.region004	thiopeptide	RiPPs
550.642	Enterobacter cloacae strain colR/S	accnCP010512	Enterobacter	Enterobacter	4852104	5	550.642.CP010512.region005	NRPS	NRPS
61645.296	Enterobacter asburiae strain A2563	accnAP022628	Enterobacter	Enterobacter	4808368	5	61645.296.AP022628.region001	NRPS	NRPS
61645.296	Enterobacter asburiae strain A2563	accnAP022628	Enterobacter	Enterobacter	4808368	5	61645.296.AP022628.region002	thiopeptide	RiPPs
61645.296	Enterobacter asburiae strain A2563	accnAP022628	Enterobacter	Enterobacter	4808368	5	61645.296.AP022628.region003	hserlactone	Others
61645.296	Enterobacter asburiae strain A2563	accnAP022628	Enterobacter	Enterobacter	4808368	5	61645.296.AP022628.region004	siderophore	Others
61645.296	Enterobacter asburiae strain A2563	accnAP022628	Enterobacter	Enterobacter	4808368	5	61645.296.AP022628.region005	arylpolyene	Others
61645.42	Enterobacter asburiae strain 35734	accnCP012162	Enterobacter	Enterobacter	5276896	5	61645.42.CP012162.region001	NRPS	NRPS
61645.42	Enterobacter asburiae strain 35734	accnCP012162	Enterobacter	Enterobacter	5276896	5	61645.42.CP012162.region002	thiopeptide	RiPPs
61645.42	Enterobacter asburiae strain 35734	accnCP012162	Enterobacter	Enterobacter	5276896	5	61645.42.CP012162.region003	siderophore	Others
61645.42	Enterobacter asburiae strain 35734	accnCP012162	Enterobacter	Enterobacter	5276896	5	61645.42.CP012162.region004	hserlactone	Others
61645.42	Enterobacter asburiae strain 35734	accnCP012162	Enterobacter	Enterobacter	5276896	5	61645.42.CP012162.region005	arylpolyene	Others
61645.72	Enterobacter asburiae strain CAV1043	accnCP011591	Enterobacter	Enterobacter	5031452	5	61645.72.CP011591.region001	siderophore	Others
61645.72	Enterobacter asburiae strain CAV1043	accnCP011591	Enterobacter	Enterobacter	5031452	5	61645.72.CP011591.region002	hserlactone	Others
61645.72	Enterobacter asburiae strain CAV1043	accnCP011591	Enterobacter	Enterobacter	5031452	5	61645.72.CP011591.region003	thiopeptide	RiPPs
61645.72	Enterobacter asburiae strain CAV1043	accnCP011591	Enterobacter	Enterobacter	5031452	5	61645.72.CP011591.region004	NRPS	NRPS
61645.72	Enterobacter asburiae strain CAV1043	accnCP011591	Enterobacter	Enterobacter	5031452	5	61645.72.CP011591.region005	arylpolyene	Others
701347.4	Enterobacter lignolyticus SCF1	accnNC_014618	Enterobacter	Enterobacter	4814049	5	701347.4.NC_014618.region001	bacteriocin	RiPPs
701347.4	Enterobacter lignolyticus SCF1	accnNC_014618	Enterobacter	Enterobacter	4814049	5	701347.4.NC_014618.region002	arylpolyene	Others
701347.4	Enterobacter lignolyticus SCF1	accnNC_014618	Enterobacter	Enterobacter	4814049	5	701347.4.NC_014618.region003	thiopeptide	RiPPs
701347.4	Enterobacter lignolyticus SCF1	accnNC_014618	Enterobacter	Enterobacter	4814049	5	701347.4.NC_014618.region004	NRPS	NRPS
701347.4	Enterobacter lignolyticus SCF1	accnNC_014618	Enterobacter	Enterobacter	4814049	5	701347.4.NC_014618.region005	bacteriocin	RiPPs
716541.4	Enterobacter cloacae subsp. cloacae ATCC 13047	accnNC_014121	Enterobacter	Enterobacter	5598796	5	716541.4.NC_014121.region001	ladderane	Others
716541.4	Enterobacter cloacae subsp. cloacae ATCC 13047	accnNC_014121	Enterobacter	Enterobacter	5598796	5	716541.4.NC_014121.region002	thiopeptide	RiPPs
716541.4	Enterobacter cloacae subsp. cloacae ATCC 13047	accnNC_014121	Enterobacter	Enterobacter	5598796	5	716541.4.NC_014121.region003	NRPS	NRPS
716541.4	Enterobacter cloacae subsp. cloacae ATCC 13047	accnNC_014121	Enterobacter	Enterobacter	5598796	5	716541.4.NC_014121.region004	siderophore	Others
716541.4	Enterobacter cloacae subsp. cloacae ATCC 13047	accnNC_014121	Enterobacter	Enterobacter	5598796	5	716541.4.NC_014121.region005	arylpolyene	Others
881260.23	Enterobacter bugandensis strain 220	accnCP039453	Enterobacter	Enterobacter	4917759	5	881260.23.CP039453.region001	butyrolactone	Others
881260.23	Enterobacter bugandensis strain 220	accnCP039453	Enterobacter	Enterobacter	4917759	5	881260.23.CP039453.region002	arylpolyene	Others
881260.23	Enterobacter bugandensis strain 220	accnCP039453	Enterobacter	Enterobacter	4917759	5	881260.23.CP039453.region003	siderophore	Others
881260.23	Enterobacter bugandensis strain 220	accnCP039453	Enterobacter	Enterobacter	4917759	5	881260.23.CP039453.region004	thiopeptide	RiPPs
881260.23	Enterobacter bugandensis strain 220	accnCP039453	Enterobacter	Enterobacter	4917759	5	881260.23.CP039453.region005	NRPS	NRPS
881260.24	Enterobacter bugandensis strain 1367	accnCP039452	Enterobacter	Enterobacter	4750456	5	881260.24.CP039452.region001	NRPS	NRPS
881260.24	Enterobacter bugandensis strain 1367	accnCP039452	Enterobacter	Enterobacter	4750456	5	881260.24.CP039452.region002	butyrolactone	Others
881260.24	Enterobacter bugandensis strain 1367	accnCP039452	Enterobacter	Enterobacter	4750456	5	881260.24.CP039452.region003	arylpolyene	Others
881260.24	Enterobacter bugandensis strain 1367	accnCP039452	Enterobacter	Enterobacter	4750456	5	881260.24.CP039452.region004	siderophore	Others
881260.24	Enterobacter bugandensis strain 1367	accnCP039452	Enterobacter	Enterobacter	4750456	5	881260.24.CP039452.region005	thiopeptide	RiPPs
881260.9	Enterobacter bugandensis strain EB-247	accnLT992502	Enterobacter	Enterobacter	4717613	5	881260.9.LT992502.region001	butyrolactone	Others
881260.9	Enterobacter bugandensis strain EB-247	accnLT992502	Enterobacter	Enterobacter	4717613	5	881260.9.LT992502.region002	NRPS	NRPS
881260.9	Enterobacter bugandensis strain EB-247	accnLT992502	Enterobacter	Enterobacter	4717613	5	881260.9.LT992502.region003	thiopeptide	RiPPs
881260.9	Enterobacter bugandensis strain EB-247	accnLT992502	Enterobacter	Enterobacter	4717613	5	881260.9.LT992502.region004	siderophore	Others
881260.9	Enterobacter bugandensis strain EB-247	accnLT992502	Enterobacter	Enterobacter	4717613	5	881260.9.LT992502.region005	arylpolyene	Others
1028307.3	Enterobacter aerogenes KCTC 2190	accnNC_015663	Enterobacter	Enterobacter	5280350	4	1028307.3.NC_015663.region001	arylpolyene	Others
1028307.3	Enterobacter aerogenes KCTC 2190	accnNC_015663	Enterobacter	Enterobacter	5280350	4	1028307.3.NC_015663.region002	ladderane	Others
1028307.3	Enterobacter aerogenes KCTC 2190	accnNC_015663	Enterobacter	Enterobacter	5280350	4	1028307.3.NC_015663.region003	NRPS	NRPS
1028307.3	Enterobacter aerogenes KCTC 2190	accnNC_015663	Enterobacter	Enterobacter	5280350	4	1028307.3.NC_015663.region004	thiopeptide	RiPPs
1045856.3	Enterobacter cloacae EcWSU1	accnNC_016514	Enterobacter	Enterobacter	4798091	4	1045856.3.NC_016514.region001	NRPS	NRPS
1045856.3	Enterobacter cloacae EcWSU1	accnNC_016514	Enterobacter	Enterobacter	4798091	4	1045856.3.NC_016514.region002	thiopeptide	RiPPs
1045856.3	Enterobacter cloacae EcWSU1	accnNC_016514	Enterobacter	Enterobacter	4798091	4	1045856.3.NC_016514.region003	siderophore	Others
1045856.3	Enterobacter cloacae EcWSU1	accnNC_016514	Enterobacter	Enterobacter	4798091	4	1045856.3.NC_016514.region004	arylpolyene	Others
1296536.38	Enterobacter xiangfangensis strain Pb204	accnCP030007	Enterobacter	Enterobacter	4963709	4	1296536.38.CP030007.region001	arylpolyene	Others
1296536.38	Enterobacter xiangfangensis strain Pb204	accnCP030007	Enterobacter	Enterobacter	4963709	4	1296536.38.CP030007.region002	siderophore	Others
1296536.38	Enterobacter xiangfangensis strain Pb204	accnCP030007	Enterobacter	Enterobacter	4963709	4	1296536.38.CP030007.region003	thiopeptide	RiPPs
1296536.38	Enterobacter xiangfangensis strain Pb204	accnCP030007	Enterobacter	Enterobacter	4963709	4	1296536.38.CP030007.region004	NRPS	NRPS
1333849.3	Enterobacter cloacae ECR091	accnCP008905	Enterobacter	Enterobacter	4959888	4	1333849.3.CP008905.region001	NRPS	NRPS
1333849.3	Enterobacter cloacae ECR091	accnCP008905	Enterobacter	Enterobacter	4959888	4	1333849.3.CP008905.region002	thiopeptide	RiPPs
1333849.3	Enterobacter cloacae ECR091	accnCP008905	Enterobacter	Enterobacter	4959888	4	1333849.3.CP008905.region003	siderophore	Others
1333849.3	Enterobacter cloacae ECR091	accnCP008905	Enterobacter	Enterobacter	4959888	4	1333849.3.CP008905.region004	arylpolyene	Others
1333850.3	Enterobacter cloacae ECNIH2	accnCP008823	Enterobacter	Enterobacter	5502685	4	1333850.3.CP008823.region001	NRPS	NRPS
1333850.3	Enterobacter cloacae ECNIH2	accnCP008823	Enterobacter	Enterobacter	5502685	4	1333850.3.CP008823.region002	thiopeptide	RiPPs
1333850.3	Enterobacter cloacae ECNIH2	accnCP008823	Enterobacter	Enterobacter	5502685	4	1333850.3.CP008823.region003	siderophore	Others
1333850.3	Enterobacter cloacae ECNIH2	accnCP008823	Enterobacter	Enterobacter	5502685	4	1333850.3.CP008823.region004	arylpolyene	Others
1333851.3	Enterobacter cloacae ECNIH3	accnCP008897	Enterobacter	Enterobacter	5061388	4	1333851.3.CP008897.region001	NRPS	NRPS
1333851.3	Enterobacter cloacae ECNIH3	accnCP008897	Enterobacter	Enterobacter	5061388	4	1333851.3.CP008897.region002	thiopeptide	RiPPs
1333851.3	Enterobacter cloacae ECNIH3	accnCP008897	Enterobacter	Enterobacter	5061388	4	1333851.3.CP008897.region003	siderophore	Others
1333851.3	Enterobacter cloacae ECNIH3	accnCP008897	Enterobacter	Enterobacter	5061388	4	1333851.3.CP008897.region004	arylpolyene	Others
158836.157	Enterobacter hormaechei strain AR432	accnCP029126	Enterobacter	Enterobacter	4897845	4	158836.157.CP029126.region001	siderophore	Others
158836.157	Enterobacter hormaechei strain AR432	accnCP029126	Enterobacter	Enterobacter	4897845	4	158836.157.CP029126.region002	arylpolyene	Others
158836.157	Enterobacter hormaechei strain AR432	accnCP029126	Enterobacter	Enterobacter	4897845	4	158836.157.CP029126.region003	NRPS	NRPS
158836.157	Enterobacter hormaechei strain AR432	accnCP029126	Enterobacter	Enterobacter	4897845	4	158836.157.CP029126.region004	thiopeptide	RiPPs
158836.167	Enterobacter hormaechei strain SCEH020042	accnCP028538	Enterobacter	Enterobacter	5149980	4	158836.167.CP028538.region001	NRPS	NRPS
158836.167	Enterobacter hormaechei strain SCEH020042	accnCP028538	Enterobacter	Enterobacter	5149980	4	158836.167.CP028538.region002	thiopeptide	RiPPs
158836.167	Enterobacter hormaechei strain SCEH020042	accnCP028538	Enterobacter	Enterobacter	5149980	4	158836.167.CP028538.region003	siderophore	Others
158836.167	Enterobacter hormaechei strain SCEH020042	accnCP028538	Enterobacter	Enterobacter	5149980	4	158836.167.CP028538.region004	arylpolyene	Others
158836.193	Enterobacter hormaechei strain S5	accnCP031571	Enterobacter	Enterobacter	5114406	4	158836.193.CP031571.region001	arylpolyene	Others
158836.193	Enterobacter hormaechei strain S5	accnCP031571	Enterobacter	Enterobacter	5114406	4	158836.193.CP031571.region002	siderophore	Others
158836.193	Enterobacter hormaechei strain S5	accnCP031571	Enterobacter	Enterobacter	5114406	4	158836.193.CP031571.region003	thiopeptide	RiPPs
158836.193	Enterobacter hormaechei strain S5	accnCP031571	Enterobacter	Enterobacter	5114406	4	158836.193.CP031571.region004	NRPS	NRPS
158836.198	Enterobacter hormaechei strain WCHEH020038	accnCP031726	Enterobacter	Enterobacter	5081310	4	158836.198.CP031726.region001	siderophore	Others
158836.198	Enterobacter hormaechei strain WCHEH020038	accnCP031726	Enterobacter	Enterobacter	5081310	4	158836.198.CP031726.region002	arylpolyene	Others
158836.198	Enterobacter hormaechei strain WCHEH020038	accnCP031726	Enterobacter	Enterobacter	5081310	4	158836.198.CP031726.region003	NRPS	NRPS
158836.198	Enterobacter hormaechei strain WCHEH020038	accnCP031726	Enterobacter	Enterobacter	5081310	4	158836.198.CP031726.region004	thiopeptide	RiPPs
158836.200	Enterobacter hormaechei strain C15117	accnCP032841	Enterobacter	Enterobacter	5096894	4	158836.200.CP032841.region001	siderophore	Others
158836.200	Enterobacter hormaechei strain C15117	accnCP032841	Enterobacter	Enterobacter	5096894	4	158836.200.CP032841.region002	thiopeptide	RiPPs
158836.200	Enterobacter hormaechei strain C15117	accnCP032841	Enterobacter	Enterobacter	5096894	4	158836.200.CP032841.region003	NRPS	NRPS
158836.200	Enterobacter hormaechei strain C15117	accnCP032841	Enterobacter	Enterobacter	5096894	4	158836.200.CP032841.region004	arylpolyene	Others
158836.22	Enterobacter hormaechei strain CAV1176	accnCP011662	Enterobacter	Enterobacter	5043091	4	158836.22.CP011662.region001	arylpolyene	Others
158836.22	Enterobacter hormaechei strain CAV1176	accnCP011662	Enterobacter	Enterobacter	5043091	4	158836.22.CP011662.region002	siderophore	Others
158836.22	Enterobacter hormaechei strain CAV1176	accnCP011662	Enterobacter	Enterobacter	5043091	4	158836.22.CP011662.region003	thiopeptide	RiPPs
158836.22	Enterobacter hormaechei strain CAV1176	accnCP011662	Enterobacter	Enterobacter	5043091	4	158836.22.CP011662.region004	NRPS	NRPS
158836.343	Enterobacter hormaechei strain PG20180056	accnCP043225	Enterobacter	Enterobacter	4635242	4	158836.343.CP043225.region001	NRPS	NRPS
158836.343	Enterobacter hormaechei strain PG20180056	accnCP043225	Enterobacter	Enterobacter	4635242	4	158836.343.CP043225.region002	thiopeptide	RiPPs
158836.343	Enterobacter hormaechei strain PG20180056	accnCP043225	Enterobacter	Enterobacter	4635242	4	158836.343.CP043225.region003	siderophore	Others
158836.343	Enterobacter hormaechei strain PG20180056	accnCP043225	Enterobacter	Enterobacter	4635242	4	158836.343.CP043225.region004	arylpolyene	Others
158836.344	Enterobacter hormaechei strain PG20180049	accnCP043226	Enterobacter	Enterobacter	4635256	4	158836.344.CP043226.region001	NRPS	NRPS
158836.344	Enterobacter hormaechei strain PG20180049	accnCP043226	Enterobacter	Enterobacter	4635256	4	158836.344.CP043226.region002	thiopeptide	RiPPs
158836.344	Enterobacter hormaechei strain PG20180049	accnCP043226	Enterobacter	Enterobacter	4635256	4	158836.344.CP043226.region003	siderophore	Others
158836.344	Enterobacter hormaechei strain PG20180049	accnCP043226	Enterobacter	Enterobacter	4635256	4	158836.344.CP043226.region004	arylpolyene	Others
158836.360	Enterobacter hormaechei strain EB_P6_L3_02.19	accnCP043853	Enterobacter	Enterobacter	5386437	4	158836.360.CP043853.region001	siderophore	Others
158836.360	Enterobacter hormaechei strain EB_P6_L3_02.19	accnCP043853	Enterobacter	Enterobacter	5386437	4	158836.360.CP043853.region002	thiopeptide	RiPPs
158836.360	Enterobacter hormaechei strain EB_P6_L3_02.19	accnCP043853	Enterobacter	Enterobacter	5386437	4	158836.360.CP043853.region003	NRPS	NRPS
158836.360	Enterobacter hormaechei strain EB_P6_L3_02.19	accnCP043853	Enterobacter	Enterobacter	5386437	4	158836.360.CP043853.region004	arylpolyene	Others
158836.410	Enterobacter hormaechei strain FDAARGOS_642 strain Not applicable	accnCP044107	Enterobacter	Enterobacter	4698106	4	158836.410.CP044107.region001	arylpolyene	Others
158836.410	Enterobacter hormaechei strain FDAARGOS_642 strain Not applicable	accnCP044107	Enterobacter	Enterobacter	4698106	4	158836.410.CP044107.region002	siderophore	Others
158836.410	Enterobacter hormaechei strain FDAARGOS_642 strain Not applicable	accnCP044107	Enterobacter	Enterobacter	4698106	4	158836.410.CP044107.region003	thiopeptide	RiPPs
158836.410	Enterobacter hormaechei strain FDAARGOS_642 strain Not applicable	accnCP044107	Enterobacter	Enterobacter	4698106	4	158836.410.CP044107.region004	NRPS	NRPS
158836.416	Enterobacter hormaechei strain C44	accnCP042566	Enterobacter	Enterobacter	4962392	4	158836.416.CP042566.region001	NRPS	NRPS
158836.416	Enterobacter hormaechei strain C44	accnCP042566	Enterobacter	Enterobacter	4962392	4	158836.416.CP042566.region002	thiopeptide	RiPPs
158836.416	Enterobacter hormaechei strain C44	accnCP042566	Enterobacter	Enterobacter	4962392	4	158836.416.CP042566.region003	T1PKS.NRPS.siderophore	Others
158836.416	Enterobacter hormaechei strain C44	accnCP042566	Enterobacter	Enterobacter	4962392	4	158836.416.CP042566.region004	arylpolyene	Others
158836.417	Enterobacter hormaechei strain C15	accnCP042488	Enterobacter	Enterobacter	5188104	4	158836.417.CP042488.region001	NRPS	NRPS
158836.417	Enterobacter hormaechei strain C15	accnCP042488	Enterobacter	Enterobacter	5188104	4	158836.417.CP042488.region002	thiopeptide	RiPPs
158836.417	Enterobacter hormaechei strain C15	accnCP042488	Enterobacter	Enterobacter	5188104	4	158836.417.CP042488.region003	siderophore	Others
158836.417	Enterobacter hormaechei strain C15	accnCP042488	Enterobacter	Enterobacter	5188104	4	158836.417.CP042488.region004	arylpolyene	Others
158836.418	Enterobacter hormaechei strain E5	accnCP042571	Enterobacter	Enterobacter	5217772	4	158836.418.CP042571.region001	NRPS	NRPS
158836.418	Enterobacter hormaechei strain E5	accnCP042571	Enterobacter	Enterobacter	5217772	4	158836.418.CP042571.region002	thiopeptide	RiPPs
158836.418	Enterobacter hormaechei strain E5	accnCP042571	Enterobacter	Enterobacter	5217772	4	158836.418.CP042571.region003	siderophore	Others
158836.418	Enterobacter hormaechei strain E5	accnCP042571	Enterobacter	Enterobacter	5217772	4	158836.418.CP042571.region004	arylpolyene	Others
158836.420	Enterobacter hormaechei strain C45	accnCP042551	Enterobacter	Enterobacter	5538473	4	158836.420.CP042551.region001	NRPS	NRPS
158836.420	Enterobacter hormaechei strain C45	accnCP042551	Enterobacter	Enterobacter	5538473	4	158836.420.CP042551.region002	thiopeptide	RiPPs
158836.420	Enterobacter hormaechei strain C45	accnCP042551	Enterobacter	Enterobacter	5538473	4	158836.420.CP042551.region003	siderophore	Others
158836.420	Enterobacter hormaechei strain C45	accnCP042551	Enterobacter	Enterobacter	5538473	4	158836.420.CP042551.region004	arylpolyene	Others
158836.421	Enterobacter hormaechei strain EB_P9_L5_03.19	accnCP043766	Enterobacter	Enterobacter	5399449	4	158836.421.CP043766.region001	siderophore	Others
158836.421	Enterobacter hormaechei strain EB_P9_L5_03.19	accnCP043766	Enterobacter	Enterobacter	5399449	4	158836.421.CP043766.region002	arylpolyene	Others
158836.421	Enterobacter hormaechei strain EB_P9_L5_03.19	accnCP043766	Enterobacter	Enterobacter	5399449	4	158836.421.CP043766.region003	NRPS	NRPS
158836.421	Enterobacter hormaechei strain EB_P9_L5_03.19	accnCP043766	Enterobacter	Enterobacter	5399449	4	158836.421.CP043766.region004	thiopeptide	RiPPs
158836.434	Enterobacter hormaechei strain C4	accnCP042540	Enterobacter	Enterobacter	4972056	4	158836.434.CP042540.region001	NRPS	NRPS
158836.434	Enterobacter hormaechei strain C4	accnCP042540	Enterobacter	Enterobacter	4972056	4	158836.434.CP042540.region002	thiopeptide	RiPPs
158836.434	Enterobacter hormaechei strain C4	accnCP042540	Enterobacter	Enterobacter	4972056	4	158836.434.CP042540.region003	T1PKS.NRPS.siderophore	Others
158836.434	Enterobacter hormaechei strain C4	accnCP042540	Enterobacter	Enterobacter	4972056	4	158836.434.CP042540.region004	arylpolyene	Others
158836.438	Enterobacter hormaechei strain AUH-ENM30	accnCP045611	Enterobacter	Enterobacter	4869611	4	158836.438.CP045611.region001	arylpolyene	Others
158836.438	Enterobacter hormaechei strain AUH-ENM30	accnCP045611	Enterobacter	Enterobacter	4869611	4	158836.438.CP045611.region002	siderophore	Others
158836.438	Enterobacter hormaechei strain AUH-ENM30	accnCP045611	Enterobacter	Enterobacter	4869611	4	158836.438.CP045611.region003	thiopeptide	RiPPs
158836.438	Enterobacter hormaechei strain AUH-ENM30	accnCP045611	Enterobacter	Enterobacter	4869611	4	158836.438.CP045611.region004	NRPS	NRPS
158836.446	Enterobacter hormaechei strain L51	accnCP033102	Enterobacter	Enterobacter	5362647	4	158836.446.CP033102.region001	siderophore	Others
158836.446	Enterobacter hormaechei strain L51	accnCP033102	Enterobacter	Enterobacter	5362647	4	158836.446.CP033102.region002	thiopeptide	RiPPs
158836.446	Enterobacter hormaechei strain L51	accnCP033102	Enterobacter	Enterobacter	5362647	4	158836.446.CP033102.region003	NRPS	NRPS
158836.446	Enterobacter hormaechei strain L51	accnCP033102	Enterobacter	Enterobacter	5362647	4	158836.446.CP033102.region004	arylpolyene	Others
158836.483	Enterobacter hormaechei strain F2	accnCP047570	Enterobacter	Enterobacter	4619717	4	158836.483.CP047570.region001	arylpolyene	Others
158836.483	Enterobacter hormaechei strain F2	accnCP047570	Enterobacter	Enterobacter	4619717	4	158836.483.CP047570.region002	siderophore	Others
158836.483	Enterobacter hormaechei strain F2	accnCP047570	Enterobacter	Enterobacter	4619717	4	158836.483.CP047570.region003	thiopeptide	RiPPs
158836.483	Enterobacter hormaechei strain F2	accnCP047570	Enterobacter	Enterobacter	4619717	4	158836.483.CP047570.region004	NRPS	NRPS
158836.491	Enterobacter hormaechei strain BW	accnCP027111	Enterobacter	Enterobacter	5255981	4	158836.491.CP027111.region001	NRPS	NRPS
158836.491	Enterobacter hormaechei strain BW	accnCP027111	Enterobacter	Enterobacter	5255981	4	158836.491.CP027111.region002	thiopeptide	RiPPs
158836.491	Enterobacter hormaechei strain BW	accnCP027111	Enterobacter	Enterobacter	5255981	4	158836.491.CP027111.region003	siderophore	Others
158836.491	Enterobacter hormaechei strain BW	accnCP027111	Enterobacter	Enterobacter	5255981	4	158836.491.CP027111.region004	arylpolyene	Others
158836.591	Enterobacter hormaechei strain AMS-38	accnCP051132	Enterobacter	Enterobacter	5316620	4	158836.591.CP051132.region001	siderophore	Others
158836.591	Enterobacter hormaechei strain AMS-38	accnCP051132	Enterobacter	Enterobacter	5316620	4	158836.591.CP051132.region002	arylpolyene	Others
158836.591	Enterobacter hormaechei strain AMS-38	accnCP051132	Enterobacter	Enterobacter	5316620	4	158836.591.CP051132.region003	NRPS	NRPS
158836.591	Enterobacter hormaechei strain AMS-38	accnCP051132	Enterobacter	Enterobacter	5316620	4	158836.591.CP051132.region004	thiopeptide	RiPPs
158836.608	Enterobacter hormaechei strain AKB48	accnCP044335	Enterobacter	Enterobacter	4876334	4	158836.608.CP044335.region001	thiopeptide	RiPPs
158836.608	Enterobacter hormaechei strain AKB48	accnCP044335	Enterobacter	Enterobacter	4876334	4	158836.608.CP044335.region002	siderophore	Others
158836.608	Enterobacter hormaechei strain AKB48	accnCP044335	Enterobacter	Enterobacter	4876334	4	158836.608.CP044335.region003	arylpolyene	Others
158836.608	Enterobacter hormaechei strain AKB48	accnCP044335	Enterobacter	Enterobacter	4876334	4	158836.608.CP044335.region004	NRPS	NRPS
1686392.3	Enterobacter sp. MGH120	accnKQ089940	Enterobacter	Enterobacter	4607622	4	1686392.3.KQ089940.region001	arylpolyene	Others
1686392.3	Enterobacter sp. MGH120	accnKQ089940	Enterobacter	Enterobacter	4607622	4	1686392.3.KQ089940.region002	siderophore	Others
1686392.3	Enterobacter sp. MGH120	accnKQ089940	Enterobacter	Enterobacter	4607622	4	1686392.3.KQ089940.region003	thiopeptide	RiPPs
1686392.3	Enterobacter sp. MGH120	accnKQ089940	Enterobacter	Enterobacter	4607622	4	1686392.3.KQ089940.region004	NRPS	NRPS
1686396.3	Enterobacter sp. BIDMC93	accnKQ089962	Enterobacter	Enterobacter	4701014	4	1686396.3.KQ089962.region001	arylpolyene	Others
1686396.3	Enterobacter sp. BIDMC93	accnKQ089962	Enterobacter	Enterobacter	4701014	4	1686396.3.KQ089962.region002	siderophore	Others
1686396.3	Enterobacter sp. BIDMC93	accnKQ089962	Enterobacter	Enterobacter	4701014	4	1686396.3.KQ089962.region003	thiopeptide	RiPPs
1686396.3	Enterobacter sp. BIDMC93	accnKQ089962	Enterobacter	Enterobacter	4701014	4	1686396.3.KQ089962.region004	NRPS	NRPS
1812934.11	Enterobacter cloacae complex 'Hoffmann cluster III' strain AR_0365	accnCP027142	Enterobacter	Enterobacter	5334198	4	1812934.11.CP027142.region001	NRPS	NRPS
1812934.11	Enterobacter cloacae complex 'Hoffmann cluster III' strain AR_0365	accnCP027142	Enterobacter	Enterobacter	5334198	4	1812934.11.CP027142.region002	thiopeptide	RiPPs
1812934.11	Enterobacter cloacae complex 'Hoffmann cluster III' strain AR_0365	accnCP027142	Enterobacter	Enterobacter	5334198	4	1812934.11.CP027142.region003	siderophore	Others
1812934.11	Enterobacter cloacae complex 'Hoffmann cluster III' strain AR_0365	accnCP027142	Enterobacter	Enterobacter	5334198	4	1812934.11.CP027142.region004	arylpolyene	Others
1812934.18	Enterobacter hormaechei subsp. hoffmannii strain MYJARB-EH1	accnCP034754	Enterobacter	Enterobacter	5144877	4	1812934.18.CP034754.region001	NRPS	NRPS
1812934.18	Enterobacter hormaechei subsp. hoffmannii strain MYJARB-EH1	accnCP034754	Enterobacter	Enterobacter	5144877	4	1812934.18.CP034754.region002	thiopeptide	RiPPs
1812934.18	Enterobacter hormaechei subsp. hoffmannii strain MYJARB-EH1	accnCP034754	Enterobacter	Enterobacter	5144877	4	1812934.18.CP034754.region003	siderophore	Others
1812934.18	Enterobacter hormaechei subsp. hoffmannii strain MYJARB-EH1	accnCP034754	Enterobacter	Enterobacter	5144877	4	1812934.18.CP034754.region004	arylpolyene	Others
1812934.3	Enterobacter cloacae complex 'Hoffmann cluster III' strain DSM 14563	accnCP017186	Enterobacter	Enterobacter	4678566	4	1812934.3.CP017186.region001	NRPS	NRPS
1812934.3	Enterobacter cloacae complex 'Hoffmann cluster III' strain DSM 14563	accnCP017186	Enterobacter	Enterobacter	4678566	4	1812934.3.CP017186.region002	thiopeptide	RiPPs
1812934.3	Enterobacter cloacae complex 'Hoffmann cluster III' strain DSM 14563	accnCP017186	Enterobacter	Enterobacter	4678566	4	1812934.3.CP017186.region003	siderophore	Others
1812934.3	Enterobacter cloacae complex 'Hoffmann cluster III' strain DSM 14563	accnCP017186	Enterobacter	Enterobacter	4678566	4	1812934.3.CP017186.region004	arylpolyene	Others
1848517.3	Enterobacter sp. LU1	accnCP043437	Enterobacter	Enterobacter	4636435	4	1848517.3.CP043437.region001	thiopeptide	RiPPs
1848517.3	Enterobacter sp. LU1	accnCP043438	Enterobacter	Enterobacter	4636435	4	1848517.3.CP043438.region001	NRPS	NRPS
1848517.3	Enterobacter sp. LU1	accnCP043438	Enterobacter	Enterobacter	4636435	4	1848517.3.CP043438.region002	arylpolyene	Others
1848517.3	Enterobacter sp. LU1	accnCP043438	Enterobacter	Enterobacter	4636435	4	1848517.3.CP043438.region003	siderophore	Others
2077136.3	Enterobacter cloacae complex sp. FDA-CDC-AR_0164	accnCP028950	Enterobacter	Enterobacter	4849791	4	2077136.3.CP028950.region001	NRPS	NRPS
2077136.3	Enterobacter cloacae complex sp. FDA-CDC-AR_0164	accnCP028950	Enterobacter	Enterobacter	4849791	4	2077136.3.CP028950.region002	arylpolyene	Others
2077136.3	Enterobacter cloacae complex sp. FDA-CDC-AR_0164	accnCP028950	Enterobacter	Enterobacter	4849791	4	2077136.3.CP028950.region003	siderophore	Others
2077136.3	Enterobacter cloacae complex sp. FDA-CDC-AR_0164	accnCP028950	Enterobacter	Enterobacter	4849791	4	2077136.3.CP028950.region004	thiopeptide	RiPPs
208224.99	Enterobacter kobei strain 070	accnCP050073	Enterobacter	Enterobacter	5183338	4	208224.99.CP050073.region001	NRPS	NRPS
208224.99	Enterobacter kobei strain 070	accnCP050073	Enterobacter	Enterobacter	5183338	4	208224.99.CP050073.region002	thiopeptide	RiPPs
208224.99	Enterobacter kobei strain 070	accnCP050073	Enterobacter	Enterobacter	5183338	4	208224.99.CP050073.region003	siderophore	Others
208224.99	Enterobacter kobei strain 070	accnCP050073	Enterobacter	Enterobacter	5183338	4	208224.99.CP050073.region004	arylpolyene	Others
299766.107	Enterobacter hormaechei subsp. steigerwaltii strain ME-1	accnCP041733	Enterobacter	Enterobacter	5091865	4	299766.107.CP041733.region001	NRPS	NRPS
299766.107	Enterobacter hormaechei subsp. steigerwaltii strain ME-1	accnCP041733	Enterobacter	Enterobacter	5091865	4	299766.107.CP041733.region002	thiopeptide	RiPPs
299766.107	Enterobacter hormaechei subsp. steigerwaltii strain ME-1	accnCP041733	Enterobacter	Enterobacter	5091865	4	299766.107.CP041733.region003	siderophore	Others
299766.107	Enterobacter hormaechei subsp. steigerwaltii strain ME-1	accnCP041733	Enterobacter	Enterobacter	5091865	4	299766.107.CP041733.region004	arylpolyene	Others
299766.39	Enterobacter hormaechei subsp. steigerwaltii strain DSM 16691	accnCP017179	Enterobacter	Enterobacter	4782480	4	299766.39.CP017179.region001	NRPS	NRPS
299766.39	Enterobacter hormaechei subsp. steigerwaltii strain DSM 16691	accnCP017179	Enterobacter	Enterobacter	4782480	4	299766.39.CP017179.region002	thiopeptide	RiPPs
299766.39	Enterobacter hormaechei subsp. steigerwaltii strain DSM 16691	accnCP017179	Enterobacter	Enterobacter	4782480	4	299766.39.CP017179.region003	siderophore	Others
299766.39	Enterobacter hormaechei subsp. steigerwaltii strain DSM 16691	accnCP017179	Enterobacter	Enterobacter	4782480	4	299766.39.CP017179.region004	arylpolyene	Others
299766.91	Enterobacter hormaechei subsp. steigerwaltii strain C309	accnLT991954	Enterobacter	Enterobacter	5200769	4	299766.91.LT991954.region001	arylpolyene	Others
299766.91	Enterobacter hormaechei subsp. steigerwaltii strain C309	accnLT991954	Enterobacter	Enterobacter	5200769	4	299766.91.LT991954.region002	NRPS	NRPS
299766.91	Enterobacter hormaechei subsp. steigerwaltii strain C309	accnLT991954	Enterobacter	Enterobacter	5200769	4	299766.91.LT991954.region003	thiopeptide	RiPPs
299766.91	Enterobacter hormaechei subsp. steigerwaltii strain C309	accnLT991954	Enterobacter	Enterobacter	5200769	4	299766.91.LT991954.region004	siderophore	Others
299767.104	Enterobacter ludwigii strain CEB04	accnCP039741	Enterobacter	Enterobacter	4892475	4	299767.104.CP039741.region001	thiopeptide	RiPPs
299767.104	Enterobacter ludwigii strain CEB04	accnCP039741	Enterobacter	Enterobacter	4892475	4	299767.104.CP039741.region002	siderophore	Others
299767.104	Enterobacter ludwigii strain CEB04	accnCP039741	Enterobacter	Enterobacter	4892475	4	299767.104.CP039741.region003	arylpolyene	Others
299767.104	Enterobacter ludwigii strain CEB04	accnCP039741	Enterobacter	Enterobacter	4892475	4	299767.104.CP039741.region004	NRPS	NRPS
299767.18	Enterobacter ludwigii strain EN-119	accnCP017279	Enterobacter	Enterobacter	4952770	4	299767.18.CP017279.region001	NRPS	NRPS
299767.18	Enterobacter ludwigii strain EN-119	accnCP017279	Enterobacter	Enterobacter	4952770	4	299767.18.CP017279.region002	thiopeptide	RiPPs
299767.18	Enterobacter ludwigii strain EN-119	accnCP017279	Enterobacter	Enterobacter	4952770	4	299767.18.CP017279.region003	siderophore	Others
299767.18	Enterobacter ludwigii strain EN-119	accnCP017279	Enterobacter	Enterobacter	4952770	4	299767.18.CP017279.region004	arylpolyene	Others
299767.78	Enterobacter ludwigii strain JP6	accnCP040256	Enterobacter	Enterobacter	4681598	4	299767.78.CP040256.region001	NRPS	NRPS
299767.78	Enterobacter ludwigii strain JP6	accnCP040256	Enterobacter	Enterobacter	4681598	4	299767.78.CP040256.region002	thiopeptide	RiPPs
299767.78	Enterobacter ludwigii strain JP6	accnCP040256	Enterobacter	Enterobacter	4681598	4	299767.78.CP040256.region003	siderophore	Others
299767.78	Enterobacter ludwigii strain JP6	accnCP040256	Enterobacter	Enterobacter	4681598	4	299767.78.CP040256.region004	arylpolyene	Others
299767.79	Enterobacter ludwigii strain JP9 strain Tobacco rhizosphere soil	accnCP040527	Enterobacter	Enterobacter	4681542	4	299767.79.CP040527.region001	NRPS	NRPS
299767.79	Enterobacter ludwigii strain JP9 strain Tobacco rhizosphere soil	accnCP040527	Enterobacter	Enterobacter	4681542	4	299767.79.CP040527.region002	thiopeptide	RiPPs
299767.79	Enterobacter ludwigii strain JP9 strain Tobacco rhizosphere soil	accnCP040527	Enterobacter	Enterobacter	4681542	4	299767.79.CP040527.region003	siderophore	Others
299767.79	Enterobacter ludwigii strain JP9 strain Tobacco rhizosphere soil	accnCP040527	Enterobacter	Enterobacter	4681542	4	299767.79.CP040527.region004	arylpolyene	Others
299767.80	Enterobacter ludwigii strain I42	accnCP040606	Enterobacter	Enterobacter	4719369	4	299767.80.CP040606.region001	NRPS	NRPS
299767.80	Enterobacter ludwigii strain I42	accnCP040606	Enterobacter	Enterobacter	4719369	4	299767.80.CP040606.region002	thiopeptide	RiPPs
299767.80	Enterobacter ludwigii strain I42	accnCP040606	Enterobacter	Enterobacter	4719369	4	299767.80.CP040606.region003	siderophore	Others
299767.80	Enterobacter ludwigii strain I42	accnCP040606	Enterobacter	Enterobacter	4719369	4	299767.80.CP040606.region004	arylpolyene	Others
299767.84	Enterobacter ludwigii strain I140	accnCP041062	Enterobacter	Enterobacter	4719401	4	299767.84.CP041062.region001	NRPS	NRPS
299767.84	Enterobacter ludwigii strain I140	accnCP041062	Enterobacter	Enterobacter	4719401	4	299767.84.CP041062.region002	thiopeptide	RiPPs
299767.84	Enterobacter ludwigii strain I140	accnCP041062	Enterobacter	Enterobacter	4719401	4	299767.84.CP041062.region003	siderophore	Others
299767.84	Enterobacter ludwigii strain I140	accnCP041062	Enterobacter	Enterobacter	4719401	4	299767.84.CP041062.region004	arylpolyene	Others
301102.37	Enterobacter hormaechei subsp. oharae strain DSM 16687	accnCP017180	Enterobacter	Enterobacter	4724316	4	301102.37.CP017180.region001	NRPS	NRPS
301102.37	Enterobacter hormaechei subsp. oharae strain DSM 16687	accnCP017180	Enterobacter	Enterobacter	4724316	4	301102.37.CP017180.region002	thiopeptide	RiPPs
301102.37	Enterobacter hormaechei subsp. oharae strain DSM 16687	accnCP017180	Enterobacter	Enterobacter	4724316	4	301102.37.CP017180.region003	siderophore	Others
301102.37	Enterobacter hormaechei subsp. oharae strain DSM 16687	accnCP017180	Enterobacter	Enterobacter	4724316	4	301102.37.CP017180.region004	arylpolyene	Others
548.115	Enterobacter aerogenes strain CAV1320	accnCP011574	Enterobacter	Enterobacter	5138968	4	548.115.CP011574.region001	thiopeptide	RiPPs
548.115	Enterobacter aerogenes strain CAV1320	accnCP011574	Enterobacter	Enterobacter	5138968	4	548.115.CP011574.region002	NRPS	NRPS
548.115	Enterobacter aerogenes strain CAV1320	accnCP011574	Enterobacter	Enterobacter	5138968	4	548.115.CP011574.region003	ladderane	Others
548.115	Enterobacter aerogenes strain CAV1320	accnCP011574	Enterobacter	Enterobacter	5138968	4	548.115.CP011574.region004	arylpolyene	Others
550.1099	Enterobacter cloacae strain AA4	accnCP018785	Enterobacter	Enterobacter	4799256	4	550.1099.CP018785.region001	thiopeptide	RiPPs
550.1099	Enterobacter cloacae strain AA4	accnCP018785	Enterobacter	Enterobacter	4799256	4	550.1099.CP018785.region002	NRPS	NRPS
550.1099	Enterobacter cloacae strain AA4	accnCP018785	Enterobacter	Enterobacter	4799256	4	550.1099.CP018785.region003	arylpolyene	Others
550.1099	Enterobacter cloacae strain AA4	accnCP018785	Enterobacter	Enterobacter	4799256	4	550.1099.CP018785.region004	siderophore	Others
550.1113	Enterobacter cloacae strain AR_0065	accnCP020053	Enterobacter	Enterobacter	4894829	4	550.1113.CP020053.region001	thiopeptide	RiPPs
550.1113	Enterobacter cloacae strain AR_0065	accnCP020053	Enterobacter	Enterobacter	4894829	4	550.1113.CP020053.region002	NRPS	NRPS
550.1113	Enterobacter cloacae strain AR_0065	accnCP020053	Enterobacter	Enterobacter	4894829	4	550.1113.CP020053.region003	arylpolyene	Others
550.1113	Enterobacter cloacae strain AR_0065	accnCP020053	Enterobacter	Enterobacter	4894829	4	550.1113.CP020053.region004	siderophore	Others
550.1125	Enterobacter cloacae strain DG6	accnLT840187	Enterobacter	Enterobacter	4773509	4	550.1125.LT840187.region001	siderophore	Others
550.1125	Enterobacter cloacae strain DG6	accnLT840187	Enterobacter	Enterobacter	4773509	4	550.1125.LT840187.region002	arylpolyene	Others
550.1125	Enterobacter cloacae strain DG6	accnLT840187	Enterobacter	Enterobacter	4773509	4	550.1125.LT840187.region003	NRPS	NRPS
550.1125	Enterobacter cloacae strain DG6	accnLT840187	Enterobacter	Enterobacter	4773509	4	550.1125.LT840187.region004	thiopeptide	RiPPs
550.1141	Enterobacter cloacae strain AR_0163	accnCP021749	Enterobacter	Enterobacter	5215817	4	550.1141.CP021749.region001	thiopeptide	RiPPs
550.1141	Enterobacter cloacae strain AR_0163	accnCP021749	Enterobacter	Enterobacter	5215817	4	550.1141.CP021749.region002	NRPS	NRPS
550.1141	Enterobacter cloacae strain AR_0163	accnCP021749	Enterobacter	Enterobacter	5215817	4	550.1141.CP021749.region003	arylpolyene	Others
550.1141	Enterobacter cloacae strain AR_0163	accnCP021749	Enterobacter	Enterobacter	5215817	4	550.1141.CP021749.region004	siderophore	Others
550.1144	Enterobacter cloacae strain AR_0050	accnCP021896	Enterobacter	Enterobacter	4989546	4	550.1144.CP021896.region001	arylpolyene	Others
550.1144	Enterobacter cloacae strain AR_0050	accnCP021896	Enterobacter	Enterobacter	4989546	4	550.1144.CP021896.region002	NRPS	NRPS
550.1144	Enterobacter cloacae strain AR_0050	accnCP021896	Enterobacter	Enterobacter	4989546	4	550.1144.CP021896.region003	thiopeptide	RiPPs
550.1144	Enterobacter cloacae strain AR_0050	accnCP021896	Enterobacter	Enterobacter	4989546	4	550.1144.CP021896.region004	siderophore	Others
550.1232	Enterobacter cloacae strain M12X01451	accnCP017475	Enterobacter	Enterobacter	5087499	4	550.1232.CP017475.region001	ladderane	Others
550.1232	Enterobacter cloacae strain M12X01451	accnCP017475	Enterobacter	Enterobacter	5087499	4	550.1232.CP017475.region002	NRPS	NRPS
550.1232	Enterobacter cloacae strain M12X01451	accnCP017475	Enterobacter	Enterobacter	5087499	4	550.1232.CP017475.region003	thiopeptide	RiPPs
550.1232	Enterobacter cloacae strain M12X01451	accnCP017475	Enterobacter	Enterobacter	5087499	4	550.1232.CP017475.region004	siderophore	Others
550.1235	Enterobacter cloacae strain MS7884A	accnCP022532	Enterobacter	Enterobacter	5267121	4	550.1235.CP022532.region001	thiopeptide	RiPPs
550.1235	Enterobacter cloacae strain MS7884A	accnCP022532	Enterobacter	Enterobacter	5267121	4	550.1235.CP022532.region002	NRPS	NRPS
550.1235	Enterobacter cloacae strain MS7884A	accnCP022532	Enterobacter	Enterobacter	5267121	4	550.1235.CP022532.region003	arylpolyene	Others
550.1235	Enterobacter cloacae strain MS7884A	accnCP022532	Enterobacter	Enterobacter	5267121	4	550.1235.CP022532.region004	siderophore	Others
550.152	Enterobacter cloacae ECNIH5	accnCP009854	Enterobacter	Enterobacter	4927441	4	550.152.CP009854.region001	NRPS	NRPS
550.152	Enterobacter cloacae ECNIH5	accnCP009854	Enterobacter	Enterobacter	4927441	4	550.152.CP009854.region002	thiopeptide	RiPPs
550.152	Enterobacter cloacae ECNIH5	accnCP009854	Enterobacter	Enterobacter	4927441	4	550.152.CP009854.region003	siderophore	Others
550.152	Enterobacter cloacae ECNIH5	accnCP009854	Enterobacter	Enterobacter	4927441	4	550.152.CP009854.region004	arylpolyene	Others
550.1525	Enterobacter cloacae strain AR_0060	accnCP026719	Enterobacter	Enterobacter	5182558	4	550.1525.CP026719.region001	siderophore	Others
550.1525	Enterobacter cloacae strain AR_0060	accnCP026719	Enterobacter	Enterobacter	5182558	4	550.1525.CP026719.region002	arylpolyene	Others
550.1525	Enterobacter cloacae strain AR_0060	accnCP026719	Enterobacter	Enterobacter	5182558	4	550.1525.CP026719.region003	NRPS	NRPS
550.1525	Enterobacter cloacae strain AR_0060	accnCP026719	Enterobacter	Enterobacter	5182558	4	550.1525.CP026719.region004	thiopeptide	RiPPs
550.1526	Enterobacter cloacae strain AR_0072	accnCP026850	Enterobacter	Enterobacter	4875791	4	550.1526.CP026850.region001	siderophore	Others
550.1526	Enterobacter cloacae strain AR_0072	accnCP026850	Enterobacter	Enterobacter	4875791	4	550.1526.CP026850.region002	arylpolyene	Others
550.1526	Enterobacter cloacae strain AR_0072	accnCP026850	Enterobacter	Enterobacter	4875791	4	550.1526.CP026850.region003	NRPS	NRPS
550.1526	Enterobacter cloacae strain AR_0072	accnCP026850	Enterobacter	Enterobacter	4875791	4	550.1526.CP026850.region004	thiopeptide	RiPPs
550.1528	Enterobacter cloacae strain AR_0093	accnCP027604	Enterobacter	Enterobacter	4980809	4	550.1528.CP027604.region001	arylpolyene	Others
550.1528	Enterobacter cloacae strain AR_0093	accnCP027604	Enterobacter	Enterobacter	4980809	4	550.1528.CP027604.region002	NRPS	NRPS
550.1528	Enterobacter cloacae strain AR_0093	accnCP027604	Enterobacter	Enterobacter	4980809	4	550.1528.CP027604.region003	thiopeptide	RiPPs
550.1528	Enterobacter cloacae strain AR_0093	accnCP027604	Enterobacter	Enterobacter	4980809	4	550.1528.CP027604.region004	siderophore	Others
550.153	Enterobacter cloacae 34977	accnCP010376	Enterobacter	Enterobacter	5209120	4	550.153.CP010376.region001	NRPS	NRPS
550.153	Enterobacter cloacae 34977	accnCP010376	Enterobacter	Enterobacter	5209120	4	550.153.CP010376.region002	thiopeptide	RiPPs
550.153	Enterobacter cloacae 34977	accnCP010376	Enterobacter	Enterobacter	5209120	4	550.153.CP010376.region003	siderophore	Others
550.153	Enterobacter cloacae 34977	accnCP010376	Enterobacter	Enterobacter	5209120	4	550.153.CP010376.region004	arylpolyene	Others
550.154	Enterobacter cloacae 34983	accnCP010377	Enterobacter	Enterobacter	5063734	4	550.154.CP010377.region001	NRPS	NRPS
550.154	Enterobacter cloacae 34983	accnCP010377	Enterobacter	Enterobacter	5063734	4	550.154.CP010377.region002	thiopeptide	RiPPs
550.154	Enterobacter cloacae 34983	accnCP010377	Enterobacter	Enterobacter	5063734	4	550.154.CP010377.region003	siderophore	Others
550.154	Enterobacter cloacae 34983	accnCP010377	Enterobacter	Enterobacter	5063734	4	550.154.CP010377.region004	arylpolyene	Others
550.155	Enterobacter cloacae 34399	accnCP010384	Enterobacter	Enterobacter	5056146	4	550.155.CP010384.region001	NRPS	NRPS
550.155	Enterobacter cloacae 34399	accnCP010384	Enterobacter	Enterobacter	5056146	4	550.155.CP010384.region002	thiopeptide	RiPPs
550.155	Enterobacter cloacae 34399	accnCP010384	Enterobacter	Enterobacter	5056146	4	550.155.CP010384.region003	siderophore	Others
550.155	Enterobacter cloacae 34399	accnCP010384	Enterobacter	Enterobacter	5056146	4	550.155.CP010384.region004	arylpolyene	Others
550.1665	Enterobacter cloacae strain FRM	accnCP019889	Enterobacter	Enterobacter	5136349	4	550.1665.CP019889.region001	NRPS	NRPS
550.1665	Enterobacter cloacae strain FRM	accnCP019889	Enterobacter	Enterobacter	5136349	4	550.1665.CP019889.region002	thiopeptide	RiPPs
550.1665	Enterobacter cloacae strain FRM	accnCP019889	Enterobacter	Enterobacter	5136349	4	550.1665.CP019889.region003	siderophore	Others
550.1665	Enterobacter cloacae strain FRM	accnCP019889	Enterobacter	Enterobacter	5136349	4	550.1665.CP019889.region004	arylpolyene	Others
550.1702	Enterobacter cloacae strain E3442	accnCP033466	Enterobacter	Enterobacter	4722483	4	550.1702.CP033466.region001	siderophore	Others
550.1702	Enterobacter cloacae strain E3442	accnCP033466	Enterobacter	Enterobacter	4722483	4	550.1702.CP033466.region002	thiopeptide	RiPPs
550.1702	Enterobacter cloacae strain E3442	accnCP033466	Enterobacter	Enterobacter	4722483	4	550.1702.CP033466.region003	NRPS	NRPS
550.1702	Enterobacter cloacae strain E3442	accnCP033466	Enterobacter	Enterobacter	4722483	4	550.1702.CP033466.region004	arylpolyene	Others
550.1751	Enterobacter cloacae strain NCTC11571	accnLR134164	Enterobacter	Enterobacter	4552052	4	550.1751.LR134164.region001	NRPS	NRPS
550.1751	Enterobacter cloacae strain NCTC11571	accnLR134164	Enterobacter	Enterobacter	4552052	4	550.1751.LR134164.region002	thiopeptide	RiPPs
550.1751	Enterobacter cloacae strain NCTC11571	accnLR134164	Enterobacter	Enterobacter	4552052	4	550.1751.LR134164.region003	siderophore	Others
550.1751	Enterobacter cloacae strain NCTC11571	accnLR134164	Enterobacter	Enterobacter	4552052	4	550.1751.LR134164.region004	arylpolyene	Others
550.2261	Enterobacter cloacae strain EC-TO80	accnLS999206	Enterobacter	Enterobacter	5014615	4	550.2261.LS999206.region001	NRPS	NRPS
550.2261	Enterobacter cloacae strain EC-TO80	accnLS999206	Enterobacter	Enterobacter	5014615	4	550.2261.LS999206.region002	thiopeptide	RiPPs
550.2261	Enterobacter cloacae strain EC-TO80	accnLS999206	Enterobacter	Enterobacter	5014615	4	550.2261.LS999206.region003	siderophore	Others
550.2261	Enterobacter cloacae strain EC-TO80	accnLS999206	Enterobacter	Enterobacter	5014615	4	550.2261.LS999206.region004	arylpolyene	Others
550.2442	Enterobacter cloacae strain 4928STDY7071342	accnLR607337	Enterobacter	Enterobacter	5063609	4	550.2442.LR607337.region001	arylpolyene	Others
550.2442	Enterobacter cloacae strain 4928STDY7071342	accnLR607337	Enterobacter	Enterobacter	5063609	4	550.2442.LR607337.region002	siderophore	Others
550.2442	Enterobacter cloacae strain 4928STDY7071342	accnLR607337	Enterobacter	Enterobacter	5063609	4	550.2442.LR607337.region003	thiopeptide	RiPPs
550.2442	Enterobacter cloacae strain 4928STDY7071342	accnLR607337	Enterobacter	Enterobacter	5063609	4	550.2442.LR607337.region004	NRPS	NRPS
550.2443	Enterobacter cloacae strain 4928STDY7071341	accnLR607332	Enterobacter	Enterobacter	5077894	4	550.2443.LR607332.region001	arylpolyene	Others
550.2443	Enterobacter cloacae strain 4928STDY7071341	accnLR607332	Enterobacter	Enterobacter	5077894	4	550.2443.LR607332.region002	siderophore	Others
550.2443	Enterobacter cloacae strain 4928STDY7071341	accnLR607332	Enterobacter	Enterobacter	5077894	4	550.2443.LR607332.region003	thiopeptide	RiPPs
550.2443	Enterobacter cloacae strain 4928STDY7071341	accnLR607332	Enterobacter	Enterobacter	5077894	4	550.2443.LR607332.region004	NRPS	NRPS
550.2450	Enterobacter cloacae strain 4928STDY7071648	accnLR607344	Enterobacter	Enterobacter	5132545	4	550.2450.LR607344.region001	siderophore	Others
550.2450	Enterobacter cloacae strain 4928STDY7071648	accnLR607344	Enterobacter	Enterobacter	5132545	4	550.2450.LR607344.region002	arylpolyene	Others
550.2450	Enterobacter cloacae strain 4928STDY7071648	accnLR607344	Enterobacter	Enterobacter	5132545	4	550.2450.LR607344.region003	NRPS	NRPS
550.2450	Enterobacter cloacae strain 4928STDY7071648	accnLR607344	Enterobacter	Enterobacter	5132545	4	550.2450.LR607344.region004	thiopeptide	RiPPs
550.2451	Enterobacter cloacae strain 4928STDY7071160	accnLR607347	Enterobacter	Enterobacter	5598694	4	550.2451.LR607347.region001	T1PKS.NRPS.siderophore	Others
550.2451	Enterobacter cloacae strain 4928STDY7071160	accnLR607347	Enterobacter	Enterobacter	5598694	4	550.2451.LR607347.region002	NRPS	NRPS
550.2451	Enterobacter cloacae strain 4928STDY7071160	accnLR607347	Enterobacter	Enterobacter	5598694	4	550.2451.LR607347.region003	thiopeptide	RiPPs
550.2451	Enterobacter cloacae strain 4928STDY7071160	accnLR607347	Enterobacter	Enterobacter	5598694	4	550.2451.LR607347.region004	arylpolyene	Others
550.2452	Enterobacter cloacae strain 4928STDY7071173	accnLR607339	Enterobacter	Enterobacter	5002290	4	550.2452.LR607339.region001	arylpolyene	Others
550.2452	Enterobacter cloacae strain 4928STDY7071173	accnLR607339	Enterobacter	Enterobacter	5002290	4	550.2452.LR607339.region002	siderophore	Others
550.2452	Enterobacter cloacae strain 4928STDY7071173	accnLR607339	Enterobacter	Enterobacter	5002290	4	550.2452.LR607339.region003	thiopeptide	RiPPs
550.2452	Enterobacter cloacae strain 4928STDY7071173	accnLR607339	Enterobacter	Enterobacter	5002290	4	550.2452.LR607339.region004	NRPS	NRPS
550.2454	Enterobacter cloacae strain 4928STDY7071163	accnLR607345	Enterobacter	Enterobacter	4738893	4	550.2454.LR607345.region001	siderophore	Others
550.2454	Enterobacter cloacae strain 4928STDY7071163	accnLR607345	Enterobacter	Enterobacter	4738893	4	550.2454.LR607345.region002	arylpolyene	Others
550.2454	Enterobacter cloacae strain 4928STDY7071163	accnLR607345	Enterobacter	Enterobacter	4738893	4	550.2454.LR607345.region003	thiopeptide	RiPPs
550.2454	Enterobacter cloacae strain 4928STDY7071163	accnLR607345	Enterobacter	Enterobacter	4738893	4	550.2454.LR607345.region004	NRPS	NRPS
550.2455	Enterobacter cloacae strain 4928STDY7387798	accnLR607364	Enterobacter	Enterobacter	5016704	4	550.2455.LR607364.region001	thiopeptide	RiPPs
550.2455	Enterobacter cloacae strain 4928STDY7387798	accnLR607364	Enterobacter	Enterobacter	5016704	4	550.2455.LR607364.region002	NRPS	NRPS
550.2455	Enterobacter cloacae strain 4928STDY7387798	accnLR607364	Enterobacter	Enterobacter	5016704	4	550.2455.LR607364.region003	arylpolyene	Others
550.2455	Enterobacter cloacae strain 4928STDY7387798	accnLR607364	Enterobacter	Enterobacter	5016704	4	550.2455.LR607364.region004	siderophore	Others
550.2456	Enterobacter cloacae strain 4928STDY7387746	accnLR607370	Enterobacter	Enterobacter	5332468	4	550.2456.LR607370.region001	siderophore	Others
550.2456	Enterobacter cloacae strain 4928STDY7387746	accnLR607370	Enterobacter	Enterobacter	5332468	4	550.2456.LR607370.region002	thiopeptide	RiPPs
550.2456	Enterobacter cloacae strain 4928STDY7387746	accnLR607370	Enterobacter	Enterobacter	5332468	4	550.2456.LR607370.region003	arylpolyene	Others
550.2456	Enterobacter cloacae strain 4928STDY7387746	accnLR607370	Enterobacter	Enterobacter	5332468	4	550.2456.LR607370.region004	NRPS	NRPS
550.2510	Enterobacter cloacae strain SGAir0282 strain not applicable	accnCP027986	Enterobacter	Enterobacter	4711389	4	550.2510.CP027986.region001	ladderane	Others
550.2510	Enterobacter cloacae strain SGAir0282 strain not applicable	accnCP027986	Enterobacter	Enterobacter	4711389	4	550.2510.CP027986.region002	NRPS	NRPS
550.2510	Enterobacter cloacae strain SGAir0282 strain not applicable	accnCP027986	Enterobacter	Enterobacter	4711389	4	550.2510.CP027986.region003	thiopeptide	RiPPs
550.2510	Enterobacter cloacae strain SGAir0282 strain not applicable	accnCP027986	Enterobacter	Enterobacter	4711389	4	550.2510.CP027986.region004	siderophore	Others
550.252	Enterobacter cloacae strain FDAARGOS_68	c00001_accnJT..	Enterobacter	Enterobacter	4641947	4	550.252.JTBO01000000.region001	arylpolyene	Others
550.252	Enterobacter cloacae strain FDAARGOS_68	c00001_accnJT..	Enterobacter	Enterobacter	4641947	4	550.252.JTBO01000000.region002	siderophore	Others
550.252	Enterobacter cloacae strain FDAARGOS_68	c00001_accnJT..	Enterobacter	Enterobacter	4641947	4	550.252.JTBO01000000.region003	thiopeptide	RiPPs
550.252	Enterobacter cloacae strain FDAARGOS_68	c00001_accnJT..	Enterobacter	Enterobacter	4641947	4	550.252.JTBO01000000.region004	NRPS	NRPS
550.254	Enterobacter cloacae strain 34998	accnCP012167	Enterobacter	Enterobacter	5303516	4	550.254.CP012167.region001	NRPS	NRPS
550.254	Enterobacter cloacae strain 34998	accnCP012167	Enterobacter	Enterobacter	5303516	4	550.254.CP012167.region002	thiopeptide	RiPPs
550.254	Enterobacter cloacae strain 34998	accnCP012167	Enterobacter	Enterobacter	5303516	4	550.254.CP012167.region003	siderophore	Others
550.254	Enterobacter cloacae strain 34998	accnCP012167	Enterobacter	Enterobacter	5303516	4	550.254.CP012167.region004	arylpolyene	Others
550.2773	Enterobacter cloacae strain 3849	accnCP052870	Enterobacter	Enterobacter	5159156	4	550.2773.CP052870.region001	arylpolyene	Others
550.2773	Enterobacter cloacae strain 3849	accnCP052870	Enterobacter	Enterobacter	5159156	4	550.2773.CP052870.region002	NRPS	NRPS
550.2773	Enterobacter cloacae strain 3849	accnCP052870	Enterobacter	Enterobacter	5159156	4	550.2773.CP052870.region003	thiopeptide	RiPPs
550.2773	Enterobacter cloacae strain 3849	accnCP052870	Enterobacter	Enterobacter	5159156	4	550.2773.CP052870.region004	siderophore	Others
550.388	Enterobacter cloacae strain CAV1669	accnCP011650	Enterobacter	Enterobacter	4973529	4	550.388.CP011650.region001	NRPS	NRPS
550.388	Enterobacter cloacae strain CAV1669	accnCP011650	Enterobacter	Enterobacter	4973529	4	550.388.CP011650.region002	thiopeptide	RiPPs
550.388	Enterobacter cloacae strain CAV1669	accnCP011650	Enterobacter	Enterobacter	4973529	4	550.388.CP011650.region003	siderophore	Others
550.388	Enterobacter cloacae strain CAV1669	accnCP011650	Enterobacter	Enterobacter	4973529	4	550.388.CP011650.region004	arylpolyene	Others
550.412	Enterobacter cloacae strain UW5	accnCP011798	Enterobacter	Enterobacter	4904981	4	550.412.CP011798.region001	arylpolyene	Others
550.412	Enterobacter cloacae strain UW5	accnCP011798	Enterobacter	Enterobacter	4904981	4	550.412.CP011798.region002	NRPS	NRPS
550.412	Enterobacter cloacae strain UW5	accnCP011798	Enterobacter	Enterobacter	4904981	4	550.412.CP011798.region003	thiopeptide	RiPPs
550.412	Enterobacter cloacae strain UW5	accnCP011798	Enterobacter	Enterobacter	4904981	4	550.412.CP011798.region004	siderophore	Others
550.486	Enterobacter cloacae strain CAV1411	accnCP011581	Enterobacter	Enterobacter	5005065	4	550.486.CP011581.region001	arylpolyene	Others
550.486	Enterobacter cloacae strain CAV1411	accnCP011581	Enterobacter	Enterobacter	5005065	4	550.486.CP011581.region002	siderophore	Others
550.486	Enterobacter cloacae strain CAV1411	accnCP011581	Enterobacter	Enterobacter	5005065	4	550.486.CP011581.region003	thiopeptide	RiPPs
550.486	Enterobacter cloacae strain CAV1411	accnCP011581	Enterobacter	Enterobacter	5005065	4	550.486.CP011581.region004	NRPS	NRPS
550.487	Enterobacter cloacae strain CAV1668	accnCP011584	Enterobacter	Enterobacter	5004730	4	550.487.CP011584.region001	NRPS	NRPS
550.487	Enterobacter cloacae strain CAV1668	accnCP011584	Enterobacter	Enterobacter	5004730	4	550.487.CP011584.region002	thiopeptide	RiPPs
550.487	Enterobacter cloacae strain CAV1668	accnCP011584	Enterobacter	Enterobacter	5004730	4	550.487.CP011584.region003	siderophore	Others
550.487	Enterobacter cloacae strain CAV1668	accnCP011584	Enterobacter	Enterobacter	5004730	4	550.487.CP011584.region004	arylpolyene	Others
550.488	Enterobacter cloacae strain CAV1311	accnCP011572	Enterobacter	Enterobacter	5006987	4	550.488.CP011572.region001	thiopeptide	RiPPs
550.488	Enterobacter cloacae strain CAV1311	accnCP011572	Enterobacter	Enterobacter	5006987	4	550.488.CP011572.region002	NRPS	NRPS
550.488	Enterobacter cloacae strain CAV1311	accnCP011572	Enterobacter	Enterobacter	5006987	4	550.488.CP011572.region003	arylpolyene	Others
550.488	Enterobacter cloacae strain CAV1311	accnCP011572	Enterobacter	Enterobacter	5006987	4	550.488.CP011572.region004	siderophore	Others
550.622	Enterobacter cloacae strain MBRL1077	accnCP014280	Enterobacter	Enterobacter	4801156	4	550.622.CP014280.region001	arylpolyene	Others
550.622	Enterobacter cloacae strain MBRL1077	accnCP014280	Enterobacter	Enterobacter	4801156	4	550.622.CP014280.region002	siderophore	Others
550.622	Enterobacter cloacae strain MBRL1077	accnCP014280	Enterobacter	Enterobacter	4801156	4	550.622.CP014280.region003	thiopeptide	RiPPs
550.622	Enterobacter cloacae strain MBRL1077	accnCP014280	Enterobacter	Enterobacter	4801156	4	550.622.CP014280.region004	NRPS	NRPS
61645.86	Enterobacter asburiae strain ATCC 35953	accnCP011863	Enterobacter	Enterobacter	4806219	4	61645.86.CP011863.region001	NRPS	NRPS
61645.86	Enterobacter asburiae strain ATCC 35953	accnCP011863	Enterobacter	Enterobacter	4806219	4	61645.86.CP011863.region002	thiopeptide	RiPPs
61645.86	Enterobacter asburiae strain ATCC 35953	accnCP011863	Enterobacter	Enterobacter	4806219	4	61645.86.CP011863.region003	hserlactone	Others
61645.86	Enterobacter asburiae strain ATCC 35953	accnCP011863	Enterobacter	Enterobacter	4806219	4	61645.86.CP011863.region004	siderophore	Others
718254.4	Enterobacter cloacae subsp. cloacae NCTC 9394	accnFP929040	Enterobacter	Enterobacter	4908759	4	718254.4.FP929040.region001	thiopeptide	RiPPs
718254.4	Enterobacter cloacae subsp. cloacae NCTC 9394	accnFP929040	Enterobacter	Enterobacter	4908759	4	718254.4.FP929040.region002	NRPS	NRPS
718254.4	Enterobacter cloacae subsp. cloacae NCTC 9394	accnFP929040	Enterobacter	Enterobacter	4908759	4	718254.4.FP929040.region003	arylpolyene	Others
718254.4	Enterobacter cloacae subsp. cloacae NCTC 9394	accnFP929040	Enterobacter	Enterobacter	4908759	4	718254.4.FP929040.region004	siderophore	Others
1211025.3	Enterobacter cloacae subsp. cloacae ENHKU01	accnCP003737	Enterobacter	Enterobacter	4726582	3	1211025.3.CP003737.region001	NRPS	NRPS
1211025.3	Enterobacter cloacae subsp. cloacae ENHKU01	accnCP003737	Enterobacter	Enterobacter	4726582	3	1211025.3.CP003737.region002	thiopeptide	RiPPs
1211025.3	Enterobacter cloacae subsp. cloacae ENHKU01	accnCP003737	Enterobacter	Enterobacter	4726582	3	1211025.3.CP003737.region003	siderophore.arylpolyene	Others
1827481.3	Enterobacter sp. ODB01	accnCP015227	Enterobacter	Enterobacter	4534036	3	1827481.3.CP015227.region001	NRPS	NRPS
1827481.3	Enterobacter sp. ODB01	accnCP015227	Enterobacter	Enterobacter	4534036	3	1827481.3.CP015227.region002	thiopeptide	RiPPs
1827481.3	Enterobacter sp. ODB01	accnCP015227	Enterobacter	Enterobacter	4534036	3	1827481.3.CP015227.region003	siderophore.arylpolyene	Others
2027919.18	Enterobacter cloacae complex bacterium strain C45 strain C45-chromosome	accnLT991957	Enterobacter	Enterobacter	5290194	3	2027919.18.LT991957.region001	siderophore	Others
2027919.18	Enterobacter cloacae complex bacterium strain C45 strain C45-chromosome	accnLT991957	Enterobacter	Enterobacter	5290194	3	2027919.18.LT991957.region002	NRPS	NRPS
2027919.18	Enterobacter cloacae complex bacterium strain C45 strain C45-chromosome	accnLT991957	Enterobacter	Enterobacter	5290194	3	2027919.18.LT991957.region003	thiopeptide	RiPPs
208224.12	Enterobacter kobei strain DSM 13645	accnCP017181	Enterobacter	Enterobacter	4927478	3	208224.12.CP017181.region001	NRPS	NRPS
208224.12	Enterobacter kobei strain DSM 13645	accnCP017181	Enterobacter	Enterobacter	4927478	3	208224.12.CP017181.region002	thiopeptide	RiPPs
208224.12	Enterobacter kobei strain DSM 13645	accnCP017181	Enterobacter	Enterobacter	4927478	3	208224.12.CP017181.region003	siderophore	Others
208224.46	Enterobacter kobei strain WCHEK045523	accnCP032897	Enterobacter	Enterobacter	5166790	3	208224.46.CP032897.region001	NRPS	NRPS
208224.46	Enterobacter kobei strain WCHEK045523	accnCP032897	Enterobacter	Enterobacter	5166790	3	208224.46.CP032897.region002	thiopeptide	RiPPs
208224.46	Enterobacter kobei strain WCHEK045523	accnCP032897	Enterobacter	Enterobacter	5166790	3	208224.46.CP032897.region003	siderophore.arylpolyene	Others
208224.78	Enterobacter kobei strain EB_P8_L5_01.19	accnCP043511	Enterobacter	Enterobacter	5197300	3	208224.78.CP043511.region001	siderophore	Others
208224.78	Enterobacter kobei strain EB_P8_L5_01.19	accnCP043511	Enterobacter	Enterobacter	5197300	3	208224.78.CP043511.region002	thiopeptide	RiPPs
208224.78	Enterobacter kobei strain EB_P8_L5_01.19	accnCP043511	Enterobacter	Enterobacter	5197300	3	208224.78.CP043511.region003	NRPS	NRPS
208224.79	Enterobacter kobei strain C16	accnCP042578	Enterobacter	Enterobacter	5366747	3	208224.79.CP042578.region001	NRPS	NRPS
208224.79	Enterobacter kobei strain C16	accnCP042578	Enterobacter	Enterobacter	5366747	3	208224.79.CP042578.region002	thiopeptide	RiPPs
208224.79	Enterobacter kobei strain C16	accnCP042578	Enterobacter	Enterobacter	5366747	3	208224.79.CP042578.region003	siderophore.arylpolyene	Others
399742.10	Enterobacter sp. 638	accnNC_009436	Enterobacter	Enterobacter	4676461	3	399742.10.NC_009436.region001	NRPS	NRPS
399742.10	Enterobacter sp. 638	accnNC_009436	Enterobacter	Enterobacter	4676461	3	399742.10.NC_009436.region002	thiopeptide	RiPPs
399742.10	Enterobacter sp. 638	accnNC_009436	Enterobacter	Enterobacter	4676461	3	399742.10.NC_009436.region003	arylpolyene	Others
550.150	Enterobacter cloacae GGT036	accnCP009756	Enterobacter	Enterobacter	4848754	3	550.150.CP009756.region001	NRPS	NRPS
550.150	Enterobacter cloacae GGT036	accnCP009756	Enterobacter	Enterobacter	4848754	3	550.150.CP009756.region002	thiopeptide	RiPPs
550.150	Enterobacter cloacae GGT036	accnCP009756	Enterobacter	Enterobacter	4848754	3	550.150.CP009756.region003	siderophore	Others
550.151	Enterobacter cloacae ECNIH4	accnCP009850	Enterobacter	Enterobacter	4946444	3	550.151.CP009850.region001	siderophore.arylpolyene	Others
550.151	Enterobacter cloacae ECNIH4	accnCP009850	Enterobacter	Enterobacter	4946444	3	550.151.CP009850.region002	thiopeptide	RiPPs
550.151	Enterobacter cloacae ECNIH4	accnCP009850	Enterobacter	Enterobacter	4946444	3	550.151.CP009850.region003	NRPS	NRPS
550.2457	Enterobacter cloacae strain 4928STDY7387752	accnLR607379	Enterobacter	Enterobacter	5114720	3	550.2457.LR607379.region001	siderophore	Others
550.2457	Enterobacter cloacae strain 4928STDY7387752	accnLR607379	Enterobacter	Enterobacter	5114720	3	550.2457.LR607379.region002	arylpolyene	Others
550.2457	Enterobacter cloacae strain 4928STDY7387752	accnLR607379	Enterobacter	Enterobacter	5114720	3	550.2457.LR607379.region003	NRPS	NRPS
550.988	Enterobacter cloacae strain SBP-8	accnCP016906	Enterobacter	Enterobacter	4854065	3	550.988.CP016906.region001	NRPS	NRPS
550.988	Enterobacter cloacae strain SBP-8	accnCP016906	Enterobacter	Enterobacter	4854065	3	550.988.CP016906.region002	thiopeptide	RiPPs
550.988	Enterobacter cloacae strain SBP-8	accnCP016906	Enterobacter	Enterobacter	4854065	3	550.988.CP016906.region003	siderophore	Others
640513.3	Enterobacter asburiae LF7a	accnNC_015963	Enterobacter	Enterobacter	5012132	3	640513.3.NC_015963.region001	siderophore	Others
640513.3	Enterobacter asburiae LF7a	accnNC_015968	Enterobacter	Enterobacter	5012132	3	640513.3.NC_015968.region001	NRPS	NRPS
640513.3	Enterobacter asburiae LF7a	accnNC_015968	Enterobacter	Enterobacter	5012132	3	640513.3.NC_015968.region002	thiopeptide	RiPPs
2478464.3	Enterobacter oligotrophica strain CCA6	accnAP019007	Enterobacter	Enterobacter	4476585	2	2478464.3.AP019007.region001	NRPS	NRPS
2478464.3	Enterobacter oligotrophica strain CCA6	accnAP019007	Enterobacter	Enterobacter	4476585	2	2478464.3.AP019007.region002	thiopeptide	RiPPs
69218.28	Enterobacter cancerogenus strain MiY-F	accnCP045769	Enterobacter	Enterobacter	4992573	2	69218.28.CP045769.region001	thiopeptide	RiPPs
69218.28	Enterobacter cancerogenus strain MiY-F	accnCP045769	Enterobacter	Enterobacter	4992573	2	69218.28.CP045769.region002	NRPS	NRPS
562.58441	Escherichia coli strain 15RDA-Livestock feces-ECO087	accnCP043541	Escherichia	Escherichia	5572079	8	562.58441.CP043541.region001	bacteriocin	RiPPs
562.58441	Escherichia coli strain 15RDA-Livestock feces-ECO087	accnCP043541	Escherichia	Escherichia	5572079	8	562.58441.CP043541.region002	bacteriocin	RiPPs
562.58441	Escherichia coli strain 15RDA-Livestock feces-ECO087	accnCP043541	Escherichia	Escherichia	5572079	8	562.58441.CP043541.region003	siderophore	Others
562.58441	Escherichia coli strain 15RDA-Livestock feces-ECO087	accnCP043541	Escherichia	Escherichia	5572079	8	562.58441.CP043541.region004	T1PKS.NRPS	PKS-NRP_Hybrids
562.58441	Escherichia coli strain 15RDA-Livestock feces-ECO087	accnCP043541	Escherichia	Escherichia	5572079	8	562.58441.CP043541.region005	bacteriocin	RiPPs
562.58441	Escherichia coli strain 15RDA-Livestock feces-ECO087	accnCP043541	Escherichia	Escherichia	5572079	8	562.58441.CP043541.region006	NRPS	NRPS
562.58441	Escherichia coli strain 15RDA-Livestock feces-ECO087	accnCP043541	Escherichia	Escherichia	5572079	8	562.58441.CP043541.region007	bacteriocin	RiPPs
562.58441	Escherichia coli strain 15RDA-Livestock feces-ECO087	accnCP043541	Escherichia	Escherichia	5572079	8	562.58441.CP043541.region008	bacteriocin	RiPPs
1045010.61	Escherichia coli O157 strain AR-0430	accnCP044140	Escherichia	Escherichia	5764004	6	1045010.61.CP044140.region001	thiopeptide	RiPPs
1045010.61	Escherichia coli O157 strain AR-0430	accnCP044140	Escherichia	Escherichia	5764004	6	1045010.61.CP044140.region002	NRPS	NRPS
1045010.61	Escherichia coli O157 strain AR-0430	accnCP044140	Escherichia	Escherichia	5764004	6	1045010.61.CP044140.region003	arylpolyene	Others
1045010.61	Escherichia coli O157 strain AR-0430	accnCP044140	Escherichia	Escherichia	5764004	6	1045010.61.CP044140.region004	ladderane.arylpolyene	Others
1045010.61	Escherichia coli O157 strain AR-0430	accnCP044140	Escherichia	Escherichia	5764004	6	1045010.61.CP044140.region005	bacteriocin	RiPPs
1045010.61	Escherichia coli O157 strain AR-0430	accnCP044141	Escherichia	Escherichia	5764004	6	1045010.61.CP044141.region001	bacteriocin	RiPPs
1045010.63	Escherichia coli O157 strain AR-0428	accnCP044145	Escherichia	Escherichia	5697128	6	1045010.63.CP044145.region001	NRPS	NRPS
1045010.63	Escherichia coli O157 strain AR-0428	accnCP044145	Escherichia	Escherichia	5697128	6	1045010.63.CP044145.region002	thiopeptide	RiPPs
1045010.63	Escherichia coli O157 strain AR-0428	accnCP044145	Escherichia	Escherichia	5697128	6	1045010.63.CP044145.region003	bacteriocin	RiPPs
1045010.63	Escherichia coli O157 strain AR-0428	accnCP044145	Escherichia	Escherichia	5697128	6	1045010.63.CP044145.region004	arylpolyene.ladderane	Others
1045010.63	Escherichia coli O157 strain AR-0428	accnCP044145	Escherichia	Escherichia	5697128	6	1045010.63.CP044145.region005	bacteriocin	RiPPs
1045010.63	Escherichia coli O157 strain AR-0428	accnCP044145	Escherichia	Escherichia	5697128	6	1045010.63.CP044145.region006	arylpolyene	Others
562.29119	Escherichia coli strain 2013C-3996	accnCP027572	Escherichia	Escherichia	5955903	6	562.29119.CP027572.region001	bacteriocin	RiPPs
562.29119	Escherichia coli strain 2013C-3996	accnCP027572	Escherichia	Escherichia	5955903	6	562.29119.CP027572.region002	NRPS	NRPS
562.29119	Escherichia coli strain 2013C-3996	accnCP027572	Escherichia	Escherichia	5955903	6	562.29119.CP027572.region003	thiopeptide	RiPPs
562.29119	Escherichia coli strain 2013C-3996	accnCP027572	Escherichia	Escherichia	5955903	6	562.29119.CP027572.region004	siderophore	Others
562.29119	Escherichia coli strain 2013C-3996	accnCP027572	Escherichia	Escherichia	5955903	6	562.29119.CP027572.region005	T1PKS.NRPS	PKS-NRP_Hybrids
562.29119	Escherichia coli strain 2013C-3996	accnCP027572	Escherichia	Escherichia	5955903	6	562.29119.CP027572.region006	bacteriocin	RiPPs
562.46742	Escherichia coli strain 112	accnCP028683	Escherichia	Escherichia	5601006	6	562.46742.CP028683.region001	arylpolyene	Others
562.46742	Escherichia coli strain 112	accnCP028683	Escherichia	Escherichia	5601006	6	562.46742.CP028683.region002	ladderane.arylpolyene	Others
562.46742	Escherichia coli strain 112	accnCP028683	Escherichia	Escherichia	5601006	6	562.46742.CP028683.region003	bacteriocin	RiPPs
562.46742	Escherichia coli strain 112	accnCP028683	Escherichia	Escherichia	5601006	6	562.46742.CP028683.region004	bacteriocin	RiPPs
562.46742	Escherichia coli strain 112	accnCP028683	Escherichia	Escherichia	5601006	6	562.46742.CP028683.region005	thiopeptide	RiPPs
562.46742	Escherichia coli strain 112	accnCP028683	Escherichia	Escherichia	5601006	6	562.46742.CP028683.region006	NRPS	NRPS
562.46743	Escherichia coli strain 109	accnCP028690	Escherichia	Escherichia	5542240	6	562.46743.CP028690.region001	arylpolyene	Others
562.46743	Escherichia coli strain 109	accnCP028690	Escherichia	Escherichia	5542240	6	562.46743.CP028690.region002	ladderane.arylpolyene	Others
562.46743	Escherichia coli strain 109	accnCP028690	Escherichia	Escherichia	5542240	6	562.46743.CP028690.region003	bacteriocin	RiPPs
562.46743	Escherichia coli strain 109	accnCP028690	Escherichia	Escherichia	5542240	6	562.46743.CP028690.region004	thiopeptide	RiPPs
562.46743	Escherichia coli strain 109	accnCP028690	Escherichia	Escherichia	5542240	6	562.46743.CP028690.region005	NRPS	NRPS
562.46743	Escherichia coli strain 109	accnCP028691	Escherichia	Escherichia	5542240	6	562.46743.CP028691.region001	bacteriocin	RiPPs
562.46747	Escherichia coli strain 111	accnCP028685	Escherichia	Escherichia	5600993	6	562.46747.CP028685.region001	arylpolyene	Others
562.46747	Escherichia coli strain 111	accnCP028685	Escherichia	Escherichia	5600993	6	562.46747.CP028685.region002	ladderane.arylpolyene	Others
562.46747	Escherichia coli strain 111	accnCP028685	Escherichia	Escherichia	5600993	6	562.46747.CP028685.region003	bacteriocin	RiPPs
562.46747	Escherichia coli strain 111	accnCP028685	Escherichia	Escherichia	5600993	6	562.46747.CP028685.region004	bacteriocin	RiPPs
562.46747	Escherichia coli strain 111	accnCP028685	Escherichia	Escherichia	5600993	6	562.46747.CP028685.region005	thiopeptide	RiPPs
562.46747	Escherichia coli strain 111	accnCP028685	Escherichia	Escherichia	5600993	6	562.46747.CP028685.region006	NRPS	NRPS
562.46749	Escherichia coli strain 110	accnCP028687	Escherichia	Escherichia	5542244	6	562.46749.CP028687.region001	arylpolyene	Others
562.46749	Escherichia coli strain 110	accnCP028687	Escherichia	Escherichia	5542244	6	562.46749.CP028687.region002	ladderane.arylpolyene	Others
562.46749	Escherichia coli strain 110	accnCP028687	Escherichia	Escherichia	5542244	6	562.46749.CP028687.region003	bacteriocin	RiPPs
562.46749	Escherichia coli strain 110	accnCP028687	Escherichia	Escherichia	5542244	6	562.46749.CP028687.region004	thiopeptide	RiPPs
562.46749	Escherichia coli strain 110	accnCP028687	Escherichia	Escherichia	5542244	6	562.46749.CP028687.region005	NRPS	NRPS
562.46749	Escherichia coli strain 110	accnCP028688	Escherichia	Escherichia	5542244	6	562.46749.CP028688.region001	bacteriocin	RiPPs
562.46750	Escherichia coli strain 107	accnCP028695	Escherichia	Escherichia	5542245	6	562.46750.CP028695.region001	arylpolyene	Others
562.46750	Escherichia coli strain 107	accnCP028695	Escherichia	Escherichia	5542245	6	562.46750.CP028695.region002	ladderane.arylpolyene	Others
562.46750	Escherichia coli strain 107	accnCP028695	Escherichia	Escherichia	5542245	6	562.46750.CP028695.region003	bacteriocin	RiPPs
562.46750	Escherichia coli strain 107	accnCP028695	Escherichia	Escherichia	5542245	6	562.46750.CP028695.region004	thiopeptide	RiPPs
562.46750	Escherichia coli strain 107	accnCP028695	Escherichia	Escherichia	5542245	6	562.46750.CP028695.region005	NRPS	NRPS
562.46750	Escherichia coli strain 107	accnCP028696	Escherichia	Escherichia	5542245	6	562.46750.CP028696.region001	bacteriocin	RiPPs
562.50508	Escherichia coli strain 69	accnCP041522	Escherichia	Escherichia	5417941	6	562.50508.CP041522.region001	NRPS	NRPS
562.50508	Escherichia coli strain 69	accnCP041522	Escherichia	Escherichia	5417941	6	562.50508.CP041522.region002	thiopeptide	RiPPs
562.50508	Escherichia coli strain 69	accnCP041522	Escherichia	Escherichia	5417941	6	562.50508.CP041522.region003	T1PKS.NRPS	PKS-NRP_Hybrids
562.50508	Escherichia coli strain 69	accnCP041522	Escherichia	Escherichia	5417941	6	562.50508.CP041522.region004	siderophore	Others
562.50508	Escherichia coli strain 69	accnCP041522	Escherichia	Escherichia	5417941	6	562.50508.CP041522.region005	arylpolyene	Others
562.50508	Escherichia coli strain 69	accnCP041524	Escherichia	Escherichia	5417941	6	562.50508.CP041524.region001	LAP	RiPPs
562.51584	Escherichia coli strain ERL06-2497	accnCP032797	Escherichia	Escherichia	5663907	6	562.51584.CP032797.region001	arylpolyene	Others
562.51584	Escherichia coli strain ERL06-2497	accnCP032797	Escherichia	Escherichia	5663907	6	562.51584.CP032797.region002	bacteriocin	RiPPs
562.51584	Escherichia coli strain ERL06-2497	accnCP032797	Escherichia	Escherichia	5663907	6	562.51584.CP032797.region003	arylpolyene.ladderane	Others
562.51584	Escherichia coli strain ERL06-2497	accnCP032797	Escherichia	Escherichia	5663907	6	562.51584.CP032797.region004	thiopeptide	RiPPs
562.51584	Escherichia coli strain ERL06-2497	accnCP032797	Escherichia	Escherichia	5663907	6	562.51584.CP032797.region005	NRPS	NRPS
562.51584	Escherichia coli strain ERL06-2497	accnCP032799	Escherichia	Escherichia	5663907	6	562.51584.CP032799.region001	bacteriocin	RiPPs
562.60275	Escherichia coli strain SCU-313	accnCP051694	Escherichia	Escherichia	5264512	6	562.60275.CP051694.region001	arylpolyene	Others
562.60275	Escherichia coli strain SCU-313	accnCP051694	Escherichia	Escherichia	5264512	6	562.60275.CP051694.region002	T1PKS.NRPS	PKS-NRP_Hybrids
562.60275	Escherichia coli strain SCU-313	accnCP051694	Escherichia	Escherichia	5264512	6	562.60275.CP051694.region003	thiopeptide	RiPPs
562.60275	Escherichia coli strain SCU-313	accnCP051694	Escherichia	Escherichia	5264512	6	562.60275.CP051694.region004	NRPS	NRPS
562.60275	Escherichia coli strain SCU-313	accnCP051695	Escherichia	Escherichia	5264512	6	562.60275.CP051695.region001	siderophore	Others
562.60275	Escherichia coli strain SCU-313	accnCP051696	Escherichia	Escherichia	5264512	6	562.60275.CP051696.region001	LAP	RiPPs
562.60289	Escherichia coli strain ATCC 25922	accnCP037449	Escherichia	Escherichia	5129124	6	562.60289.CP037449.region001	NRPS.T1PKS	PKS-NRP_Hybrids
562.60289	Escherichia coli strain ATCC 25922	accnCP037449	Escherichia	Escherichia	5129124	6	562.60289.CP037449.region002	siderophore	Others
562.60289	Escherichia coli strain ATCC 25922	accnCP037449	Escherichia	Escherichia	5129124	6	562.60289.CP037449.region003	NRPS	NRPS
562.60289	Escherichia coli strain ATCC 25922	accnCP037449	Escherichia	Escherichia	5129124	6	562.60289.CP037449.region004	thiopeptide	RiPPs
562.60289	Escherichia coli strain ATCC 25922	accnCP037449	Escherichia	Escherichia	5129124	6	562.60289.CP037449.region005	arylpolyene	Others
562.60289	Escherichia coli strain ATCC 25922	accnCP037449	Escherichia	Escherichia	5129124	6	562.60289.CP037449.region006	T1PKS.NRPS	PKS-NRP_Hybrids
585396.4	Escherichia coli O111:H- str. 11128	accnNC_013364	Escherichia	Escherichia	5766081	6	585396.4.NC_013364.region001	NRPS	NRPS
585396.4	Escherichia coli O111:H- str. 11128	accnNC_013364	Escherichia	Escherichia	5766081	6	585396.4.NC_013364.region002	thiopeptide	RiPPs
585396.4	Escherichia coli O111:H- str. 11128	accnNC_013364	Escherichia	Escherichia	5766081	6	585396.4.NC_013364.region003	bacteriocin	RiPPs
585396.4	Escherichia coli O111:H- str. 11128	accnNC_013364	Escherichia	Escherichia	5766081	6	585396.4.NC_013364.region004	siderophore	Others
585396.4	Escherichia coli O111:H- str. 11128	accnNC_013367	Escherichia	Escherichia	5766081	6	585396.4.NC_013367.region001	bacteriocin	RiPPs
585396.4	Escherichia coli O111:H- str. 11128	accnNC_013368	Escherichia	Escherichia	5766081	6	585396.4.NC_013368.region001	bacteriocin	RiPPs
83334.292	Escherichia coli O157:H7 strain FWSEC0004	accnCP031913	Escherichia	Escherichia	5505679	6	83334.292.CP031913.region001	arylpolyene	Others
83334.292	Escherichia coli O157:H7 strain FWSEC0004	accnCP031913	Escherichia	Escherichia	5505679	6	83334.292.CP031913.region002	ladderane.arylpolyene	Others
83334.292	Escherichia coli O157:H7 strain FWSEC0004	accnCP031913	Escherichia	Escherichia	5505679	6	83334.292.CP031913.region003	bacteriocin	RiPPs
83334.292	Escherichia coli O157:H7 strain FWSEC0004	accnCP031913	Escherichia	Escherichia	5505679	6	83334.292.CP031913.region004	thiopeptide	RiPPs
83334.292	Escherichia coli O157:H7 strain FWSEC0004	accnCP031913	Escherichia	Escherichia	5505679	6	83334.292.CP031913.region005	NRPS	NRPS
83334.292	Escherichia coli O157:H7 strain FWSEC0004	accnCP031915	Escherichia	Escherichia	5505679	6	83334.292.CP031915.region001	bacteriocin	RiPPs
83334.320	Escherichia coli O157:H7 strain FRIK804	accnCP034384	Escherichia	Escherichia	5661009	6	83334.320.CP034384.region001	NRPS	NRPS
83334.320	Escherichia coli O157:H7 strain FRIK804	accnCP034384	Escherichia	Escherichia	5661009	6	83334.320.CP034384.region002	thiopeptide	RiPPs
83334.320	Escherichia coli O157:H7 strain FRIK804	accnCP034384	Escherichia	Escherichia	5661009	6	83334.320.CP034384.region003	bacteriocin	RiPPs
83334.320	Escherichia coli O157:H7 strain FRIK804	accnCP034384	Escherichia	Escherichia	5661009	6	83334.320.CP034384.region004	arylpolyene.ladderane	Others
83334.320	Escherichia coli O157:H7 strain FRIK804	accnCP034384	Escherichia	Escherichia	5661009	6	83334.320.CP034384.region005	arylpolyene	Others
83334.320	Escherichia coli O157:H7 strain FRIK804	accnCP034386	Escherichia	Escherichia	5661009	6	83334.320.CP034386.region001	bacteriocin	RiPPs
83334.350	Escherichia coli O157:H7 strain NE 1169-1	accnCP038324	Escherichia	Escherichia	5757794	6	83334.350.CP038324.region001	arylpolyene	Others
83334.350	Escherichia coli O157:H7 strain NE 1169-1	accnCP038324	Escherichia	Escherichia	5757794	6	83334.350.CP038324.region002	arylpolyene.ladderane	Others
83334.350	Escherichia coli O157:H7 strain NE 1169-1	accnCP038324	Escherichia	Escherichia	5757794	6	83334.350.CP038324.region003	bacteriocin	RiPPs
83334.350	Escherichia coli O157:H7 strain NE 1169-1	accnCP038324	Escherichia	Escherichia	5757794	6	83334.350.CP038324.region004	thiopeptide	RiPPs
83334.350	Escherichia coli O157:H7 strain NE 1169-1	accnCP038324	Escherichia	Escherichia	5757794	6	83334.350.CP038324.region005	NRPS	NRPS
83334.350	Escherichia coli O157:H7 strain NE 1169-1	accnCP038325	Escherichia	Escherichia	5757794	6	83334.350.CP038325.region001	bacteriocin	RiPPs
83334.351	Escherichia coli O157:H7 strain NE 1092-2	accnCP038328	Escherichia	Escherichia	5802177	6	83334.351.CP038328.region001	arylpolyene	Others
83334.351	Escherichia coli O157:H7 strain NE 1092-2	accnCP038328	Escherichia	Escherichia	5802177	6	83334.351.CP038328.region002	bacteriocin	RiPPs
83334.351	Escherichia coli O157:H7 strain NE 1092-2	accnCP038328	Escherichia	Escherichia	5802177	6	83334.351.CP038328.region003	arylpolyene.ladderane	Others
83334.351	Escherichia coli O157:H7 strain NE 1092-2	accnCP038328	Escherichia	Escherichia	5802177	6	83334.351.CP038328.region004	thiopeptide	RiPPs
83334.351	Escherichia coli O157:H7 strain NE 1092-2	accnCP038328	Escherichia	Escherichia	5802177	6	83334.351.CP038328.region005	NRPS	NRPS
83334.351	Escherichia coli O157:H7 strain NE 1092-2	accnCP038331	Escherichia	Escherichia	5802177	6	83334.351.CP038331.region001	bacteriocin	RiPPs
83334.370	Escherichia coli O157:H7 strain DEC5E	accnCP038383	Escherichia	Escherichia	5721525	6	83334.370.CP038383.region001	arylpolyene	Others
83334.370	Escherichia coli O157:H7 strain DEC5E	accnCP038383	Escherichia	Escherichia	5721525	6	83334.370.CP038383.region002	T1PKS.NRPS	PKS-NRP_Hybrids
83334.370	Escherichia coli O157:H7 strain DEC5E	accnCP038383	Escherichia	Escherichia	5721525	6	83334.370.CP038383.region003	siderophore	Others
83334.370	Escherichia coli O157:H7 strain DEC5E	accnCP038383	Escherichia	Escherichia	5721525	6	83334.370.CP038383.region004	arylpolyene.ladderane	Others
83334.370	Escherichia coli O157:H7 strain DEC5E	accnCP038383	Escherichia	Escherichia	5721525	6	83334.370.CP038383.region005	thiopeptide	RiPPs
83334.370	Escherichia coli O157:H7 strain DEC5E	accnCP038383	Escherichia	Escherichia	5721525	6	83334.370.CP038383.region006	NRPS	NRPS
1038927.31	Escherichia coli O104:H4 strain FDAARGOS_348	accnCP022086	Escherichia	Escherichia	5442181	5	1038927.31.CP022086.region001	NRPS	NRPS
1038927.31	Escherichia coli O104:H4 strain FDAARGOS_348	accnCP022086	Escherichia	Escherichia	5442181	5	1038927.31.CP022086.region002	thiopeptide	RiPPs
1038927.31	Escherichia coli O104:H4 strain FDAARGOS_348	accnCP022086	Escherichia	Escherichia	5442181	5	1038927.31.CP022086.region003	bacteriocin	RiPPs
1038927.31	Escherichia coli O104:H4 strain FDAARGOS_348	accnCP022086	Escherichia	Escherichia	5442181	5	1038927.31.CP022086.region004	T1PKS.NRPS	PKS-NRP_Hybrids
1038927.31	Escherichia coli O104:H4 strain FDAARGOS_348	accnCP022086	Escherichia	Escherichia	5442181	5	1038927.31.CP022086.region005	siderophore	Others
1038927.40	Escherichia coli O104:H4 strain FDAARGOS_349	accnCP027394	Escherichia	Escherichia	5501145	5	1038927.40.CP027394.region001	T1PKS.NRPS	PKS-NRP_Hybrids
1038927.40	Escherichia coli O104:H4 strain FDAARGOS_349	accnCP027394	Escherichia	Escherichia	5501145	5	1038927.40.CP027394.region002	siderophore	Others
1038927.40	Escherichia coli O104:H4 strain FDAARGOS_349	accnCP027394	Escherichia	Escherichia	5501145	5	1038927.40.CP027394.region003	NRPS	NRPS
1038927.40	Escherichia coli O104:H4 strain FDAARGOS_349	accnCP027394	Escherichia	Escherichia	5501145	5	1038927.40.CP027394.region004	thiopeptide	RiPPs
1038927.40	Escherichia coli O104:H4 strain FDAARGOS_349	accnCP027394	Escherichia	Escherichia	5501145	5	1038927.40.CP027394.region005	bacteriocin	RiPPs
1038927.41	Escherichia coli O104:H4 strain LB226692	accnCP024992	Escherichia	Escherichia	5500653	5	1038927.41.CP024992.region001	NRPS	NRPS
1038927.41	Escherichia coli O104:H4 strain LB226692	accnCP024992	Escherichia	Escherichia	5500653	5	1038927.41.CP024992.region002	siderophore	Others
1038927.41	Escherichia coli O104:H4 strain LB226692	accnCP024992	Escherichia	Escherichia	5500653	5	1038927.41.CP024992.region003	T1PKS.NRPS	PKS-NRP_Hybrids
1038927.41	Escherichia coli O104:H4 strain LB226692	accnCP024992	Escherichia	Escherichia	5500653	5	1038927.41.CP024992.region004	bacteriocin	RiPPs
1038927.41	Escherichia coli O104:H4 strain LB226692	accnCP024992	Escherichia	Escherichia	5500653	5	1038927.41.CP024992.region005	thiopeptide	RiPPs
1038927.45	Escherichia coli O104:H4 strain FWSEC0009	accnCP031902	Escherichia	Escherichia	5442997	5	1038927.45.CP031902.region001	T1PKS.NRPS	PKS-NRP_Hybrids
1038927.45	Escherichia coli O104:H4 strain FWSEC0009	accnCP031902	Escherichia	Escherichia	5442997	5	1038927.45.CP031902.region002	bacteriocin	RiPPs
1038927.45	Escherichia coli O104:H4 strain FWSEC0009	accnCP031902	Escherichia	Escherichia	5442997	5	1038927.45.CP031902.region003	thiopeptide	RiPPs
1038927.45	Escherichia coli O104:H4 strain FWSEC0009	accnCP031902	Escherichia	Escherichia	5442997	5	1038927.45.CP031902.region004	NRPS	NRPS
1038927.45	Escherichia coli O104:H4 strain FWSEC0009	accnCP031902	Escherichia	Escherichia	5442997	5	1038927.45.CP031902.region005	siderophore	Others
1045010.62	Escherichia coli O157 strain AR-0429	accnCP044143	Escherichia	Escherichia	5737987	5	1045010.62.CP044143.region001	arylpolyene.ladderane	Others
1045010.62	Escherichia coli O157 strain AR-0429	accnCP044143	Escherichia	Escherichia	5737987	5	1045010.62.CP044143.region002	bacteriocin	RiPPs
1045010.62	Escherichia coli O157 strain AR-0429	accnCP044143	Escherichia	Escherichia	5737987	5	1045010.62.CP044143.region003	thiopeptide	RiPPs
1045010.62	Escherichia coli O157 strain AR-0429	accnCP044143	Escherichia	Escherichia	5737987	5	1045010.62.CP044143.region004	NRPS	NRPS
1045010.62	Escherichia coli O157 strain AR-0429	accnCP044143	Escherichia	Escherichia	5737987	5	1045010.62.CP044143.region005	arylpolyene	Others
1045010.64	Escherichia coli O157 strain AR-0427	accnCP044148	Escherichia	Escherichia	5691532	5	1045010.64.CP044148.region001	bacteriocin	RiPPs
1045010.64	Escherichia coli O157 strain AR-0427	accnCP044148	Escherichia	Escherichia	5691532	5	1045010.64.CP044148.region002	arylpolyene	Others
1045010.64	Escherichia coli O157 strain AR-0427	accnCP044148	Escherichia	Escherichia	5691532	5	1045010.64.CP044148.region003	NRPS	NRPS
1045010.64	Escherichia coli O157 strain AR-0427	accnCP044148	Escherichia	Escherichia	5691532	5	1045010.64.CP044148.region004	thiopeptide	RiPPs
1045010.64	Escherichia coli O157 strain AR-0427	accnCP044148	Escherichia	Escherichia	5691532	5	1045010.64.CP044148.region005	arylpolyene.ladderane	Others
1048254.4	Escherichia coli O104:H4 str. C227-11	accnCP011331	Escherichia	Escherichia	5446006	5	1048254.4.CP011331.region001	T1PKS.NRPS	PKS-NRP_Hybrids
1048254.4	Escherichia coli O104:H4 str. C227-11	accnCP011331	Escherichia	Escherichia	5446006	5	1048254.4.CP011331.region002	bacteriocin	RiPPs
1048254.4	Escherichia coli O104:H4 str. C227-11	accnCP011331	Escherichia	Escherichia	5446006	5	1048254.4.CP011331.region003	thiopeptide	RiPPs
1048254.4	Escherichia coli O104:H4 str. C227-11	accnCP011331	Escherichia	Escherichia	5446006	5	1048254.4.CP011331.region004	NRPS	NRPS
1048254.4	Escherichia coli O104:H4 str. C227-11	accnCP011331	Escherichia	Escherichia	5446006	5	1048254.4.CP011331.region005	siderophore	Others
1055534.4	Escherichia coli O26 str. RM10386	accnCP028126	Escherichia	Escherichia	5967793	5	1055534.4.CP028126.region001	NRPS	NRPS
1055534.4	Escherichia coli O26 str. RM10386	accnCP028126	Escherichia	Escherichia	5967793	5	1055534.4.CP028126.region002	thiopeptide	RiPPs
1055534.4	Escherichia coli O26 str. RM10386	accnCP028126	Escherichia	Escherichia	5967793	5	1055534.4.CP028126.region003	siderophore	Others
1055534.4	Escherichia coli O26 str. RM10386	accnCP028126	Escherichia	Escherichia	5967793	5	1055534.4.CP028126.region004	T1PKS.NRPS	PKS-NRP_Hybrids
1055534.4	Escherichia coli O26 str. RM10386	accnCP028126	Escherichia	Escherichia	5967793	5	1055534.4.CP028126.region005	bacteriocin	RiPPs
1055540.4	Escherichia coli O103 str. RM8385	accnCP028112	Escherichia	Escherichia	5732806	5	1055540.4.CP028112.region001	T1PKS.NRPS	PKS-NRP_Hybrids
1055540.4	Escherichia coli O103 str. RM8385	accnCP028112	Escherichia	Escherichia	5732806	5	1055540.4.CP028112.region002	siderophore	Others
1055540.4	Escherichia coli O103 str. RM8385	accnCP028112	Escherichia	Escherichia	5732806	5	1055540.4.CP028112.region003	thiopeptide	RiPPs
1055540.4	Escherichia coli O103 str. RM8385	accnCP028112	Escherichia	Escherichia	5732806	5	1055540.4.CP028112.region004	NRPS	NRPS
1055540.4	Escherichia coli O103 str. RM8385	accnCP028114	Escherichia	Escherichia	5732806	5	1055540.4.CP028114.region001	bacteriocin	RiPPs
1133852.3	Escherichia coli O104:H4 str. 2011C-3493	accnCP003289	Escherichia	Escherichia	5437407	5	1133852.3.CP003289.region001	T1PKS.NRPS	PKS-NRP_Hybrids
1133852.3	Escherichia coli O104:H4 str. 2011C-3493	accnCP003289	Escherichia	Escherichia	5437407	5	1133852.3.CP003289.region002	bacteriocin	RiPPs
1133852.3	Escherichia coli O104:H4 str. 2011C-3493	accnCP003289	Escherichia	Escherichia	5437407	5	1133852.3.CP003289.region003	thiopeptide	RiPPs
1133852.3	Escherichia coli O104:H4 str. 2011C-3493	accnCP003289	Escherichia	Escherichia	5437407	5	1133852.3.CP003289.region004	NRPS	NRPS
1133852.3	Escherichia coli O104:H4 str. 2011C-3493	accnCP003289	Escherichia	Escherichia	5437407	5	1133852.3.CP003289.region005	siderophore	Others
1133853.3	Escherichia coli O104:H4 str. 2009EL-2071	accnCP003301	Escherichia	Escherichia	5389708	5	1133853.3.CP003301.region001	T1PKS.NRPS	PKS-NRP_Hybrids
1133853.3	Escherichia coli O104:H4 str. 2009EL-2071	accnCP003301	Escherichia	Escherichia	5389708	5	1133853.3.CP003301.region002	bacteriocin	RiPPs
1133853.3	Escherichia coli O104:H4 str. 2009EL-2071	accnCP003301	Escherichia	Escherichia	5389708	5	1133853.3.CP003301.region003	thiopeptide	RiPPs
1133853.3	Escherichia coli O104:H4 str. 2009EL-2071	accnCP003301	Escherichia	Escherichia	5389708	5	1133853.3.CP003301.region004	NRPS	NRPS
1133853.3	Escherichia coli O104:H4 str. 2009EL-2071	accnCP003301	Escherichia	Escherichia	5389708	5	1133853.3.CP003301.region005	siderophore	Others
1134782.3	Escherichia coli O104:H4 str. 2009EL-2050	accnCP003297	Escherichia	Escherichia	5438174	5	1134782.3.CP003297.region001	T1PKS.NRPS	PKS-NRP_Hybrids
1134782.3	Escherichia coli O104:H4 str. 2009EL-2050	accnCP003297	Escherichia	Escherichia	5438174	5	1134782.3.CP003297.region002	bacteriocin	RiPPs
1134782.3	Escherichia coli O104:H4 str. 2009EL-2050	accnCP003297	Escherichia	Escherichia	5438174	5	1134782.3.CP003297.region003	thiopeptide	RiPPs
1134782.3	Escherichia coli O104:H4 str. 2009EL-2050	accnCP003297	Escherichia	Escherichia	5438174	5	1134782.3.CP003297.region004	NRPS	NRPS
1134782.3	Escherichia coli O104:H4 str. 2009EL-2050	accnCP003297	Escherichia	Escherichia	5438174	5	1134782.3.CP003297.region005	siderophore	Others
1200752.3	Escherichia coli NCCP15648	accnCP009050	Escherichia	Escherichia	5588834	5	1200752.3.CP009050.region001	NRPS	NRPS
1200752.3	Escherichia coli NCCP15648	accnCP009050	Escherichia	Escherichia	5588834	5	1200752.3.CP009050.region002	thiopeptide	RiPPs
1200752.3	Escherichia coli NCCP15648	accnCP009050	Escherichia	Escherichia	5588834	5	1200752.3.CP009050.region003	bacteriocin	RiPPs
1200752.3	Escherichia coli NCCP15648	accnCP009050	Escherichia	Escherichia	5588834	5	1200752.3.CP009050.region004	T1PKS.NRPS	PKS-NRP_Hybrids
1200752.3	Escherichia coli NCCP15648	accnCP009050	Escherichia	Escherichia	5588834	5	1200752.3.CP009050.region005	siderophore	Others
1248903.6	Escherichia coli O145:H28 str. RM12761	accnCP007133	Escherichia	Escherichia	5559014	5	1248903.6.CP007133.region001	NRPS	NRPS
1248903.6	Escherichia coli O145:H28 str. RM12761	accnCP007133	Escherichia	Escherichia	5559014	5	1248903.6.CP007133.region002	thiopeptide	RiPPs
1248903.6	Escherichia coli O145:H28 str. RM12761	accnCP007133	Escherichia	Escherichia	5559014	5	1248903.6.CP007133.region003	ladderane	Others
1248903.6	Escherichia coli O145:H28 str. RM12761	accnCP007133	Escherichia	Escherichia	5559014	5	1248903.6.CP007133.region004	siderophore	Others
1248903.6	Escherichia coli O145:H28 str. RM12761	accnCP007133	Escherichia	Escherichia	5559014	5	1248903.6.CP007133.region005	arylpolyene	Others
1248915.3	Escherichia coli O145:H28 str. RM13516	accnCP006262	Escherichia	Escherichia	5559008	5	1248915.3.CP006262.region001	NRPS	NRPS
1248915.3	Escherichia coli O145:H28 str. RM13516	accnCP006262	Escherichia	Escherichia	5559008	5	1248915.3.CP006262.region002	thiopeptide	RiPPs
1248915.3	Escherichia coli O145:H28 str. RM13516	accnCP006262	Escherichia	Escherichia	5559008	5	1248915.3.CP006262.region003	ladderane	Others
1248915.3	Escherichia coli O145:H28 str. RM13516	accnCP006262	Escherichia	Escherichia	5559008	5	1248915.3.CP006262.region004	siderophore	Others
1248915.3	Escherichia coli O145:H28 str. RM13516	accnCP006262	Escherichia	Escherichia	5559008	5	1248915.3.CP006262.region005	arylpolyene	Others
1322345.19	Escherichia coli ATCC 25922	accnCP009072	Escherichia	Escherichia	5203440	5	1322345.19.CP009072.region001	siderophore	Others
1322345.19	Escherichia coli ATCC 25922	accnCP009072	Escherichia	Escherichia	5203440	5	1322345.19.CP009072.region002	T1PKS.NRPS	PKS-NRP_Hybrids
1322345.19	Escherichia coli ATCC 25922	accnCP009072	Escherichia	Escherichia	5203440	5	1322345.19.CP009072.region003	arylpolyene	Others
1322345.19	Escherichia coli ATCC 25922	accnCP009072	Escherichia	Escherichia	5203440	5	1322345.19.CP009072.region004	thiopeptide	RiPPs
1322345.19	Escherichia coli ATCC 25922	accnCP009072	Escherichia	Escherichia	5203440	5	1322345.19.CP009072.region005	NRPS	NRPS
155864.42	Escherichia coli O157:H7 str. EDL933	accnCP008957	Escherichia	Escherichia	5639399	5	155864.42.CP008957.region001	NRPS	NRPS
155864.42	Escherichia coli O157:H7 str. EDL933	accnCP008957	Escherichia	Escherichia	5639399	5	155864.42.CP008957.region002	thiopeptide	RiPPs
155864.42	Escherichia coli O157:H7 str. EDL933	accnCP008957	Escherichia	Escherichia	5639399	5	155864.42.CP008957.region003	bacteriocin	RiPPs
155864.42	Escherichia coli O157:H7 str. EDL933	accnCP008957	Escherichia	Escherichia	5639399	5	155864.42.CP008957.region004	arylpolyene.ladderane	Others
155864.42	Escherichia coli O157:H7 str. EDL933	accnCP008957	Escherichia	Escherichia	5639399	5	155864.42.CP008957.region005	arylpolyene	Others
199310.4	Escherichia coli CFT073	accnNC_004431	Escherichia	Escherichia	5231428	5	199310.4.NC_004431.region001	NRPS	NRPS
199310.4	Escherichia coli CFT073	accnNC_004431	Escherichia	Escherichia	5231428	5	199310.4.NC_004431.region002	thiopeptide	RiPPs
199310.4	Escherichia coli CFT073	accnNC_004431	Escherichia	Escherichia	5231428	5	199310.4.NC_004431.region003	arylpolyene	Others
199310.4	Escherichia coli CFT073	accnNC_004431	Escherichia	Escherichia	5231428	5	199310.4.NC_004431.region004	T1PKS.NRPS	PKS-NRP_Hybrids
199310.4	Escherichia coli CFT073	accnNC_004431	Escherichia	Escherichia	5231428	5	199310.4.NC_004431.region005	siderophore	Others
2126982.6	Escherichia coli O18:H1 strain CFSAN067215	accnCP028320	Escherichia	Escherichia	5242835	5	2126982.6.CP028320.region001	NRPS	NRPS
2126982.6	Escherichia coli O18:H1 strain CFSAN067215	accnCP028320	Escherichia	Escherichia	5242835	5	2126982.6.CP028320.region002	thiopeptide	RiPPs
2126982.6	Escherichia coli O18:H1 strain CFSAN067215	accnCP028320	Escherichia	Escherichia	5242835	5	2126982.6.CP028320.region003	T1PKS.NRPS	PKS-NRP_Hybrids
2126982.6	Escherichia coli O18:H1 strain CFSAN067215	accnCP028320	Escherichia	Escherichia	5242835	5	2126982.6.CP028320.region004	siderophore	Others
2126982.6	Escherichia coli O18:H1 strain CFSAN067215	accnCP028322	Escherichia	Escherichia	5242835	5	2126982.6.CP028322.region001	LAP	RiPPs
316435.29	Escherichia coli Nissle 1917	accnCP022686	Escherichia	Escherichia	5072329	5	316435.29.CP022686.region001	T1PKS.NRPS	PKS-NRP_Hybrids
316435.29	Escherichia coli Nissle 1917	accnCP022686	Escherichia	Escherichia	5072329	5	316435.29.CP022686.region002	siderophore	Others
316435.29	Escherichia coli Nissle 1917	accnCP022686	Escherichia	Escherichia	5072329	5	316435.29.CP022686.region003	NRPS	NRPS
316435.29	Escherichia coli Nissle 1917	accnCP022686	Escherichia	Escherichia	5072329	5	316435.29.CP022686.region004	thiopeptide	RiPPs
316435.29	Escherichia coli Nissle 1917	accnCP022686	Escherichia	Escherichia	5072329	5	316435.29.CP022686.region005	arylpolyene	Others
386585.9	Escherichia coli O157:H7 str. Sakai	accnNC_002695	Escherichia	Escherichia	5594477	5	386585.9.NC_002695.region001	NRPS	NRPS
386585.9	Escherichia coli O157:H7 str. Sakai	accnNC_002695	Escherichia	Escherichia	5594477	5	386585.9.NC_002695.region002	thiopeptide	RiPPs
386585.9	Escherichia coli O157:H7 str. Sakai	accnNC_002695	Escherichia	Escherichia	5594477	5	386585.9.NC_002695.region003	bacteriocin	RiPPs
386585.9	Escherichia coli O157:H7 str. Sakai	accnNC_002695	Escherichia	Escherichia	5594477	5	386585.9.NC_002695.region004	arylpolyene.ladderane	Others
386585.9	Escherichia coli O157:H7 str. Sakai	accnNC_002695	Escherichia	Escherichia	5594477	5	386585.9.NC_002695.region005	arylpolyene	Others
562.11345	Escherichia coli strain EDL933-1	accnCP015855	Escherichia	Escherichia	5467086	5	562.11345.CP015855.region001	arylpolyene	Others
562.11345	Escherichia coli strain EDL933-1	accnCP015855	Escherichia	Escherichia	5467086	5	562.11345.CP015855.region002	arylpolyene.ladderane	Others
562.11345	Escherichia coli strain EDL933-1	accnCP015855	Escherichia	Escherichia	5467086	5	562.11345.CP015855.region003	bacteriocin	RiPPs
562.11345	Escherichia coli strain EDL933-1	accnCP015855	Escherichia	Escherichia	5467086	5	562.11345.CP015855.region004	thiopeptide	RiPPs
562.11345	Escherichia coli strain EDL933-1	accnCP015855	Escherichia	Escherichia	5467086	5	562.11345.CP015855.region005	NRPS	NRPS
562.12924	Escherichia coli strain NADC 5570/86-24/6565	accnCP017249	Escherichia	Escherichia	5559797	5	562.12924.CP017249.region001	arylpolyene	Others
562.12924	Escherichia coli strain NADC 5570/86-24/6565	accnCP017249	Escherichia	Escherichia	5559797	5	562.12924.CP017249.region002	bacteriocin	RiPPs
562.12924	Escherichia coli strain NADC 5570/86-24/6565	accnCP017249	Escherichia	Escherichia	5559797	5	562.12924.CP017249.region003	arylpolyene.ladderane	Others
562.12924	Escherichia coli strain NADC 5570/86-24/6565	accnCP017249	Escherichia	Escherichia	5559797	5	562.12924.CP017249.region004	thiopeptide	RiPPs
562.12924	Escherichia coli strain NADC 5570/86-24/6565	accnCP017249	Escherichia	Escherichia	5559797	5	562.12924.CP017249.region005	NRPS	NRPS
562.12925	Escherichia coli strain NADC 5570/86-24/6564	accnCP017251	Escherichia	Escherichia	5559461	5	562.12925.CP017251.region001	arylpolyene	Others
562.12925	Escherichia coli strain NADC 5570/86-24/6564	accnCP017251	Escherichia	Escherichia	5559461	5	562.12925.CP017251.region002	bacteriocin	RiPPs
562.12925	Escherichia coli strain NADC 5570/86-24/6564	accnCP017251	Escherichia	Escherichia	5559461	5	562.12925.CP017251.region003	arylpolyene.ladderane	Others
562.12925	Escherichia coli strain NADC 5570/86-24/6564	accnCP017251	Escherichia	Escherichia	5559461	5	562.12925.CP017251.region004	thiopeptide	RiPPs
562.12925	Escherichia coli strain NADC 5570/86-24/6564	accnCP017251	Escherichia	Escherichia	5559461	5	562.12925.CP017251.region005	NRPS	NRPS
562.12944	Escherichia coli strain PA20	accnCP017669	Escherichia	Escherichia	5618601	5	562.12944.CP017669.region001	arylpolyene	Others
562.12944	Escherichia coli strain PA20	accnCP017669	Escherichia	Escherichia	5618601	5	562.12944.CP017669.region002	bacteriocin	RiPPs
562.12944	Escherichia coli strain PA20	accnCP017669	Escherichia	Escherichia	5618601	5	562.12944.CP017669.region003	arylpolyene.ladderane	Others
562.12944	Escherichia coli strain PA20	accnCP017669	Escherichia	Escherichia	5618601	5	562.12944.CP017669.region004	thiopeptide	RiPPs
562.12944	Escherichia coli strain PA20	accnCP017669	Escherichia	Escherichia	5618601	5	562.12944.CP017669.region005	NRPS	NRPS
562.13552	Escherichia coli strain 272	accnCP018239	Escherichia	Escherichia	5568363	5	562.13552.CP018239.region001	NRPS	NRPS
562.13552	Escherichia coli strain 272	accnCP018239	Escherichia	Escherichia	5568363	5	562.13552.CP018239.region002	thiopeptide	RiPPs
562.13552	Escherichia coli strain 272	accnCP018239	Escherichia	Escherichia	5568363	5	562.13552.CP018239.region003	arylpolyene.ladderane	Others
562.13552	Escherichia coli strain 272	accnCP018239	Escherichia	Escherichia	5568363	5	562.13552.CP018239.region004	bacteriocin	RiPPs
562.13552	Escherichia coli strain 272	accnCP018239	Escherichia	Escherichia	5568363	5	562.13552.CP018239.region005	arylpolyene	Others
562.13555	Escherichia coli strain 9000	accnCP018252	Escherichia	Escherichia	5611726	5	562.13555.CP018252.region001	NRPS	NRPS
562.13555	Escherichia coli strain 9000	accnCP018252	Escherichia	Escherichia	5611726	5	562.13555.CP018252.region002	thiopeptide	RiPPs
562.13555	Escherichia coli strain 9000	accnCP018252	Escherichia	Escherichia	5611726	5	562.13555.CP018252.region003	arylpolyene.ladderane	Others
562.13555	Escherichia coli strain 9000	accnCP018252	Escherichia	Escherichia	5611726	5	562.13555.CP018252.region004	bacteriocin	RiPPs
562.13555	Escherichia coli strain 9000	accnCP018252	Escherichia	Escherichia	5611726	5	562.13555.CP018252.region005	arylpolyene	Others
562.13741	Escherichia coli strain D8	accnCP010151	Escherichia	Escherichia	5130646	5	562.13741.CP010151.region001	T1PKS.NRPS	PKS-NRP_Hybrids
562.13741	Escherichia coli strain D8	accnCP010151	Escherichia	Escherichia	5130646	5	562.13741.CP010151.region002	arylpolyene	Others
562.13741	Escherichia coli strain D8	accnCP010151	Escherichia	Escherichia	5130646	5	562.13741.CP010151.region003	thiopeptide	RiPPs
562.13741	Escherichia coli strain D8	accnCP010151	Escherichia	Escherichia	5130646	5	562.13741.CP010151.region004	NRPS	NRPS
562.13741	Escherichia coli strain D8	accnCP010151	Escherichia	Escherichia	5130646	5	562.13741.CP010151.region005	NRPS	NRPS
562.13968	Escherichia coli strain NCTC 13441	accnLT632320	Escherichia	Escherichia	5335700	5	562.13968.LT632320.region001	siderophore	Others
562.13968	Escherichia coli strain NCTC 13441	accnLT632320	Escherichia	Escherichia	5335700	5	562.13968.LT632320.region002	T1PKS.NRPS	PKS-NRP_Hybrids
562.13968	Escherichia coli strain NCTC 13441	accnLT632320	Escherichia	Escherichia	5335700	5	562.13968.LT632320.region003	thiopeptide	RiPPs
562.13968	Escherichia coli strain NCTC 13441	accnLT632320	Escherichia	Escherichia	5335700	5	562.13968.LT632320.region004	NRPS	NRPS
562.13968	Escherichia coli strain NCTC 13441	accnLT632320	Escherichia	Escherichia	5335700	5	562.13968.LT632320.region005	siderophore	Others
562.15200	Escherichia coli strain Ecol_AZ146	accnCP018986	Escherichia	Escherichia	5727407	5	562.15200.CP018986.region001	bacteriocin	RiPPs
562.15200	Escherichia coli strain Ecol_AZ146	accnCP018991	Escherichia	Escherichia	5727407	5	562.15200.CP018991.region001	T1PKS.NRPS	PKS-NRP_Hybrids
562.15200	Escherichia coli strain Ecol_AZ146	accnCP018991	Escherichia	Escherichia	5727407	5	562.15200.CP018991.region002	siderophore	Others
562.15200	Escherichia coli strain Ecol_AZ146	accnCP018991	Escherichia	Escherichia	5727407	5	562.15200.CP018991.region003	NRPS	NRPS
562.15200	Escherichia coli strain Ecol_AZ146	accnCP018991	Escherichia	Escherichia	5727407	5	562.15200.CP018991.region004	thiopeptide	RiPPs
562.17722	Escherichia coli strain AR_0055	accnCP021935	Escherichia	Escherichia	5506082	5	562.17722.CP021935.region001	T1PKS.NRPS	PKS-NRP_Hybrids
562.17722	Escherichia coli strain AR_0055	accnCP021935	Escherichia	Escherichia	5506082	5	562.17722.CP021935.region002	siderophore	Others
562.17722	Escherichia coli strain AR_0055	accnCP021935	Escherichia	Escherichia	5506082	5	562.17722.CP021935.region003	NRPS	NRPS
562.17722	Escherichia coli strain AR_0055	accnCP021935	Escherichia	Escherichia	5506082	5	562.17722.CP021935.region004	thiopeptide	RiPPs
562.17722	Escherichia coli strain AR_0055	accnCP021938	Escherichia	Escherichia	5506082	5	562.17722.CP021938.region001	bacteriocin	RiPPs
562.19087	Escherichia coli strain CDC#03-98	accnCP022689	Escherichia	Escherichia	5498101	5	562.19087.CP022689.region001	bacteriocin	RiPPs
562.19087	Escherichia coli strain CDC#03-98	accnCP022689	Escherichia	Escherichia	5498101	5	562.19087.CP022689.region002	thiopeptide	RiPPs
562.19087	Escherichia coli strain CDC#03-98	accnCP022689	Escherichia	Escherichia	5498101	5	562.19087.CP022689.region003	NRPS	NRPS
562.19087	Escherichia coli strain CDC#03-98	accnCP022689	Escherichia	Escherichia	5498101	5	562.19087.CP022689.region004	arylpolyene	Others
562.19087	Escherichia coli strain CDC#03-98	accnCP022689	Escherichia	Escherichia	5498101	5	562.19087.CP022689.region005	arylpolyene.ladderane	Others
562.19206	Escherichia coli strain 1105	accnCP023388	Escherichia	Escherichia	5133746	5	562.19206.CP023388.region001	T1PKS.NRPS	PKS-NRP_Hybrids
562.19206	Escherichia coli strain 1105	accnCP023388	Escherichia	Escherichia	5133746	5	562.19206.CP023388.region002	arylpolyene	Others
562.19206	Escherichia coli strain 1105	accnCP023388	Escherichia	Escherichia	5133746	5	562.19206.CP023388.region003	thiopeptide	RiPPs
562.19206	Escherichia coli strain 1105	accnCP023388	Escherichia	Escherichia	5133746	5	562.19206.CP023388.region004	NRPS	NRPS
562.19206	Escherichia coli strain 1105	accnCP023389	Escherichia	Escherichia	5133746	5	562.19206.CP023389.region001	bacteriocin	RiPPs
562.19574	Escherichia coli strain FORC_044	accnCP016755	Escherichia	Escherichia	5703173	5	562.19574.CP016755.region001	arylpolyene	Others
562.19574	Escherichia coli strain FORC_044	accnCP016755	Escherichia	Escherichia	5703173	5	562.19574.CP016755.region002	arylpolyene.ladderane	Others
562.19574	Escherichia coli strain FORC_044	accnCP016755	Escherichia	Escherichia	5703173	5	562.19574.CP016755.region003	bacteriocin	RiPPs
562.19574	Escherichia coli strain FORC_044	accnCP016755	Escherichia	Escherichia	5703173	5	562.19574.CP016755.region004	thiopeptide	RiPPs
562.19574	Escherichia coli strain FORC_044	accnCP016755	Escherichia	Escherichia	5703173	5	562.19574.CP016755.region005	NRPS	NRPS
562.20516	Escherichia coli strain FDAARGOS_403	accnCP023535	Escherichia	Escherichia	5475414	5	562.20516.CP023535.region001	T1PKS.NRPS	PKS-NRP_Hybrids
562.20516	Escherichia coli strain FDAARGOS_403	accnCP023535	Escherichia	Escherichia	5475414	5	562.20516.CP023535.region002	siderophore	Others
562.20516	Escherichia coli strain FDAARGOS_403	accnCP023535	Escherichia	Escherichia	5475414	5	562.20516.CP023535.region003	NRPS	NRPS
562.20516	Escherichia coli strain FDAARGOS_403	accnCP023535	Escherichia	Escherichia	5475414	5	562.20516.CP023535.region004	thiopeptide	RiPPs
562.20516	Escherichia coli strain FDAARGOS_403	accnCP023535	Escherichia	Escherichia	5475414	5	562.20516.CP023535.region005	bacteriocin	RiPPs
562.20517	Escherichia coli strain FDAARGOS_401	accnCP023531	Escherichia	Escherichia	5387375	5	562.20517.CP023531.region001	T1PKS.NRPS	PKS-NRP_Hybrids
562.20517	Escherichia coli strain FDAARGOS_401	accnCP023531	Escherichia	Escherichia	5387375	5	562.20517.CP023531.region002	bacteriocin	RiPPs
562.20517	Escherichia coli strain FDAARGOS_401	accnCP023531	Escherichia	Escherichia	5387375	5	562.20517.CP023531.region003	thiopeptide	RiPPs
562.20517	Escherichia coli strain FDAARGOS_401	accnCP023531	Escherichia	Escherichia	5387375	5	562.20517.CP023531.region004	NRPS	NRPS
562.20517	Escherichia coli strain FDAARGOS_401	accnCP023531	Escherichia	Escherichia	5387375	5	562.20517.CP023531.region005	siderophore	Others
562.22350	Escherichia coli strain BH100	accnCP024650	Escherichia	Escherichia	5389362	5	562.22350.CP024650.region001	NRPS	NRPS
562.22350	Escherichia coli strain BH100	accnCP024650	Escherichia	Escherichia	5389362	5	562.22350.CP024650.region002	thiopeptide	RiPPs
562.22350	Escherichia coli strain BH100	accnCP024650	Escherichia	Escherichia	5389362	5	562.22350.CP024650.region003	T1PKS.NRPS	PKS-NRP_Hybrids
562.22350	Escherichia coli strain BH100	accnCP024650	Escherichia	Escherichia	5389362	5	562.22350.CP024650.region004	arylpolyene	Others
562.22350	Escherichia coli strain BH100	accnCP024651	Escherichia	Escherichia	5389362	5	562.22350.CP024651.region001	bacteriocin	RiPPs
562.25422	Escherichia coli strain ExPEC XM	accnCP025328	Escherichia	Escherichia	5433619	5	562.25422.CP025328.region001	NRPS	NRPS
562.25422	Escherichia coli strain ExPEC XM	accnCP025328	Escherichia	Escherichia	5433619	5	562.25422.CP025328.region002	thiopeptide	RiPPs
562.25422	Escherichia coli strain ExPEC XM	accnCP025328	Escherichia	Escherichia	5433619	5	562.25422.CP025328.region003	T1PKS.NRPS	PKS-NRP_Hybrids
562.25422	Escherichia coli strain ExPEC XM	accnCP025329	Escherichia	Escherichia	5433619	5	562.25422.CP025329.region001	siderophore	Others
562.25422	Escherichia coli strain ExPEC XM	accnCP025329	Escherichia	Escherichia	5433619	5	562.25422.CP025329.region002	bacteriocin	RiPPs
562.28388	Escherichia coli strain 266917_2	accnCP026723	Escherichia	Escherichia	5887450	5	562.28388.CP026723.region001	T1PKS.NRPS	PKS-NRP_Hybrids
562.28388	Escherichia coli strain 266917_2	accnCP026723	Escherichia	Escherichia	5887450	5	562.28388.CP026723.region002	siderophore	Others
562.28388	Escherichia coli strain 266917_2	accnCP026723	Escherichia	Escherichia	5887450	5	562.28388.CP026723.region003	NRPS	NRPS
562.28388	Escherichia coli strain 266917_2	accnCP026723	Escherichia	Escherichia	5887450	5	562.28388.CP026723.region004	thiopeptide	RiPPs
562.28388	Escherichia coli strain 266917_2	accnCP026723	Escherichia	Escherichia	5887450	5	562.28388.CP026723.region005	siderophore	Others
562.29033	Escherichia coli strain 675SK2	accnCP027701	Escherichia	Escherichia	5063082	5	562.29033.CP027701.region001	NRPS	NRPS
562.29033	Escherichia coli strain 675SK2	accnCP027701	Escherichia	Escherichia	5063082	5	562.29033.CP027701.region002	thiopeptide	RiPPs
562.29033	Escherichia coli strain 675SK2	accnCP027701	Escherichia	Escherichia	5063082	5	562.29033.CP027701.region003	T1PKS.NRPS	PKS-NRP_Hybrids
562.29033	Escherichia coli strain 675SK2	accnCP027703	Escherichia	Escherichia	5063082	5	562.29033.CP027703.region001	siderophore	Others
562.29033	Escherichia coli strain 675SK2	accnCP027703	Escherichia	Escherichia	5063082	5	562.29033.CP027703.region002	siderophore	Others
562.29101	Escherichia coli strain 95-3192	accnCP027362	Escherichia	Escherichia	5385516	5	562.29101.CP027362.region001	siderophore	Others
562.29101	Escherichia coli strain 95-3192	accnCP027362	Escherichia	Escherichia	5385516	5	562.29101.CP027362.region002	bacteriocin	RiPPs
562.29101	Escherichia coli strain 95-3192	accnCP027362	Escherichia	Escherichia	5385516	5	562.29101.CP027362.region003	arylpolyene	Others
562.29101	Escherichia coli strain 95-3192	accnCP027362	Escherichia	Escherichia	5385516	5	562.29101.CP027362.region004	NRPS	NRPS
562.29101	Escherichia coli strain 95-3192	accnCP027362	Escherichia	Escherichia	5385516	5	562.29101.CP027362.region005	thiopeptide	RiPPs
562.29122	Escherichia coli strain 97-3250	accnCP027599	Escherichia	Escherichia	6156163	5	562.29122.CP027599.region001	bacteriocin	RiPPs
562.29122	Escherichia coli strain 97-3250	accnCP027599	Escherichia	Escherichia	6156163	5	562.29122.CP027599.region002	T1PKS.NRPS	PKS-NRP_Hybrids
562.29122	Escherichia coli strain 97-3250	accnCP027599	Escherichia	Escherichia	6156163	5	562.29122.CP027599.region003	siderophore	Others
562.29122	Escherichia coli strain 97-3250	accnCP027599	Escherichia	Escherichia	6156163	5	562.29122.CP027599.region004	thiopeptide	RiPPs
562.29122	Escherichia coli strain 97-3250	accnCP027599	Escherichia	Escherichia	6156163	5	562.29122.CP027599.region005	NRPS	NRPS
562.29128	Escherichia coli strain 89-3506	accnCP027520	Escherichia	Escherichia	5431970	5	562.29128.CP027520.region001	T1PKS.NRPS	PKS-NRP_Hybrids
562.29128	Escherichia coli strain 89-3506	accnCP027520	Escherichia	Escherichia	5431970	5	562.29128.CP027520.region002	arylpolyene	Others
562.29128	Escherichia coli strain 89-3506	accnCP027520	Escherichia	Escherichia	5431970	5	562.29128.CP027520.region003	NRPS	NRPS
562.29128	Escherichia coli strain 89-3506	accnCP027520	Escherichia	Escherichia	5431970	5	562.29128.CP027520.region004	thiopeptide	RiPPs
562.29128	Escherichia coli strain 89-3506	accnCP027521	Escherichia	Escherichia	5431970	5	562.29128.CP027521.region001	siderophore	Others
562.29135	Escherichia coli strain 2015C-4944	accnCP027390	Escherichia	Escherichia	5901472	5	562.29135.CP027390.region001	T1PKS.NRPS	PKS-NRP_Hybrids
562.29135	Escherichia coli strain 2015C-4944	accnCP027390	Escherichia	Escherichia	5901472	5	562.29135.CP027390.region002	siderophore	Others
562.29135	Escherichia coli strain 2015C-4944	accnCP027390	Escherichia	Escherichia	5901472	5	562.29135.CP027390.region003	thiopeptide	RiPPs
562.29135	Escherichia coli strain 2015C-4944	accnCP027390	Escherichia	Escherichia	5901472	5	562.29135.CP027390.region004	NRPS	NRPS
562.29135	Escherichia coli strain 2015C-4944	accnCP027390	Escherichia	Escherichia	5901472	5	562.29135.CP027390.region005	bacteriocin	RiPPs
562.30992	Escherichia coli strain 2017C-4173W12	accnCP030768	Escherichia	Escherichia	5477116	5	562.30992.CP030768.region001	siderophore	Others
562.30992	Escherichia coli strain 2017C-4173W12	accnCP030768	Escherichia	Escherichia	5477116	5	562.30992.CP030768.region002	arylpolyene	Others
562.30992	Escherichia coli strain 2017C-4173W12	accnCP030768	Escherichia	Escherichia	5477116	5	562.30992.CP030768.region003	NRPS	NRPS
562.30992	Escherichia coli strain 2017C-4173W12	accnCP030768	Escherichia	Escherichia	5477116	5	562.30992.CP030768.region004	thiopeptide	RiPPs
562.30992	Escherichia coli strain 2017C-4173W12	accnCP030768	Escherichia	Escherichia	5477116	5	562.30992.CP030768.region005	T1PKS.NRPS	PKS-NRP_Hybrids
562.33463	Escherichia coli strain M16807	accnCP031256	Escherichia	Escherichia	5133477	5	562.33463.CP031256.region001	siderophore	Others
562.33463	Escherichia coli strain M16807	accnCP031256	Escherichia	Escherichia	5133477	5	562.33463.CP031256.region002	T1PKS.NRPS	PKS-NRP_Hybrids
562.33463	Escherichia coli strain M16807	accnCP031256	Escherichia	Escherichia	5133477	5	562.33463.CP031256.region003	arylpolyene	Others
562.33463	Escherichia coli strain M16807	accnCP031256	Escherichia	Escherichia	5133477	5	562.33463.CP031256.region004	thiopeptide	RiPPs
562.33463	Escherichia coli strain M16807	accnCP031256	Escherichia	Escherichia	5133477	5	562.33463.CP031256.region005	NRPS	NRPS
562.33464	Escherichia coli strain SYNB1618	accnCP031157	Escherichia	Escherichia	5456795	5	562.33464.CP031157.region001	NRPS	NRPS
562.33464	Escherichia coli strain SYNB1618	accnCP031157	Escherichia	Escherichia	5456795	5	562.33464.CP031157.region002	thiopeptide	RiPPs
562.33464	Escherichia coli strain SYNB1618	accnCP031157	Escherichia	Escherichia	5456795	5	562.33464.CP031157.region003	arylpolyene	Others
562.33464	Escherichia coli strain SYNB1618	accnCP031157	Escherichia	Escherichia	5456795	5	562.33464.CP031157.region004	T1PKS.NRPS	PKS-NRP_Hybrids
562.33464	Escherichia coli strain SYNB1618	accnCP031157	Escherichia	Escherichia	5456795	5	562.33464.CP031157.region005	siderophore	Others
562.34018	Escherichia coli strain ATCC 700415	accnCP022609	Escherichia	Escherichia	5374385	5	562.34018.CP022609.region001	NRPS	NRPS
562.34018	Escherichia coli strain ATCC 700415	accnCP022609	Escherichia	Escherichia	5374385	5	562.34018.CP022609.region002	thiopeptide	RiPPs
562.34018	Escherichia coli strain ATCC 700415	accnCP022609	Escherichia	Escherichia	5374385	5	562.34018.CP022609.region003	arylpolyene	Others
562.34018	Escherichia coli strain ATCC 700415	accnCP022609	Escherichia	Escherichia	5374385	5	562.34018.CP022609.region004	T1PKS.NRPS	PKS-NRP_Hybrids
562.34018	Escherichia coli strain ATCC 700415	accnCP022610	Escherichia	Escherichia	5374385	5	562.34018.CP022610.region001	siderophore	Others
562.38630	Escherichia coli strain 4/0	accnCP023849	Escherichia	Escherichia	5503245	5	562.38630.CP023849.region001	NRPS	NRPS
562.38630	Escherichia coli strain 4/0	accnCP023849	Escherichia	Escherichia	5503245	5	562.38630.CP023849.region002	thiopeptide	RiPPs
562.38630	Escherichia coli strain 4/0	accnCP023849	Escherichia	Escherichia	5503245	5	562.38630.CP023849.region003	T1PKS.NRPS	PKS-NRP_Hybrids
562.38630	Escherichia coli strain 4/0	accnCP023849	Escherichia	Escherichia	5503245	5	562.38630.CP023849.region004	siderophore	Others
562.38630	Escherichia coli strain 4/0	accnCP023852	Escherichia	Escherichia	5503245	5	562.38630.CP023852.region001	bacteriocin	RiPPs
562.39441	Escherichia coli strain 2009C-3554	accnCP034803	Escherichia	Escherichia	5674054	5	562.39441.CP034803.region001	arylpolyene.ladderane	Others
562.39441	Escherichia coli strain 2009C-3554	accnCP034803	Escherichia	Escherichia	5674054	5	562.39441.CP034803.region002	bacteriocin	RiPPs
562.39441	Escherichia coli strain 2009C-3554	accnCP034803	Escherichia	Escherichia	5674054	5	562.39441.CP034803.region003	thiopeptide	RiPPs
562.39441	Escherichia coli strain 2009C-3554	accnCP034803	Escherichia	Escherichia	5674054	5	562.39441.CP034803.region004	NRPS	NRPS
562.39441	Escherichia coli strain 2009C-3554	accnCP034803	Escherichia	Escherichia	5674054	5	562.39441.CP034803.region005	arylpolyene	Others
562.39443	Escherichia coli strain 08-3918	accnCP034797	Escherichia	Escherichia	5564973	5	562.39443.CP034797.region001	bacteriocin	RiPPs
562.39443	Escherichia coli strain 08-3918	accnCP034797	Escherichia	Escherichia	5564973	5	562.39443.CP034797.region002	arylpolyene	Others
562.39443	Escherichia coli strain 08-3918	accnCP034797	Escherichia	Escherichia	5564973	5	562.39443.CP034797.region003	NRPS	NRPS
562.39443	Escherichia coli strain 08-3918	accnCP034797	Escherichia	Escherichia	5564973	5	562.39443.CP034797.region004	thiopeptide	RiPPs
562.39443	Escherichia coli strain 08-3918	accnCP034797	Escherichia	Escherichia	5564973	5	562.39443.CP034797.region005	arylpolyene.ladderane	Others
562.39446	Escherichia coli strain 2010C-3347	accnCP034806	Escherichia	Escherichia	5633927	5	562.39446.CP034806.region001	arylpolyene.ladderane	Others
562.39446	Escherichia coli strain 2010C-3347	accnCP034806	Escherichia	Escherichia	5633927	5	562.39446.CP034806.region002	bacteriocin	RiPPs
562.39446	Escherichia coli strain 2010C-3347	accnCP034806	Escherichia	Escherichia	5633927	5	562.39446.CP034806.region003	thiopeptide	RiPPs
562.39446	Escherichia coli strain 2010C-3347	accnCP034806	Escherichia	Escherichia	5633927	5	562.39446.CP034806.region004	NRPS	NRPS
562.39446	Escherichia coli strain 2010C-3347	accnCP034806	Escherichia	Escherichia	5633927	5	562.39446.CP034806.region005	arylpolyene	Others
562.45429	Escherichia coli strain NissleGFP_pZE21	accnCP035486	Escherichia	Escherichia	5066785	5	562.45429.CP035486.region001	NRPS	NRPS
562.45429	Escherichia coli strain NissleGFP_pZE21	accnCP035486	Escherichia	Escherichia	5066785	5	562.45429.CP035486.region002	thiopeptide	RiPPs
562.45429	Escherichia coli strain NissleGFP_pZE21	accnCP035486	Escherichia	Escherichia	5066785	5	562.45429.CP035486.region003	arylpolyene	Others
562.45429	Escherichia coli strain NissleGFP_pZE21	accnCP035486	Escherichia	Escherichia	5066785	5	562.45429.CP035486.region004	T1PKS.NRPS	PKS-NRP_Hybrids
562.45429	Escherichia coli strain NissleGFP_pZE21	accnCP035486	Escherichia	Escherichia	5066785	5	562.45429.CP035486.region005	siderophore	Others
562.45430	Escherichia coli strain U13A	accnCP035477	Escherichia	Escherichia	5300616	5	562.45430.CP035477.region001	NRPS	NRPS
562.45430	Escherichia coli strain U13A	accnCP035477	Escherichia	Escherichia	5300616	5	562.45430.CP035477.region002	thiopeptide	RiPPs
562.45430	Escherichia coli strain U13A	accnCP035477	Escherichia	Escherichia	5300616	5	562.45430.CP035477.region003	T1PKS.NRPS	PKS-NRP_Hybrids
562.45430	Escherichia coli strain U13A	accnCP035477	Escherichia	Escherichia	5300616	5	562.45430.CP035477.region004	siderophore	Others
562.45430	Escherichia coli strain U13A	accnCP035479	Escherichia	Escherichia	5300616	5	562.45430.CP035479.region001	LAP	RiPPs
562.45434	Escherichia coli strain U14A	accnCP035516	Escherichia	Escherichia	5300575	5	562.45434.CP035516.region001	NRPS	NRPS
562.45434	Escherichia coli strain U14A	accnCP035516	Escherichia	Escherichia	5300575	5	562.45434.CP035516.region002	thiopeptide	RiPPs
562.45434	Escherichia coli strain U14A	accnCP035516	Escherichia	Escherichia	5300575	5	562.45434.CP035516.region003	T1PKS.NRPS	PKS-NRP_Hybrids
562.45434	Escherichia coli strain U14A	accnCP035516	Escherichia	Escherichia	5300575	5	562.45434.CP035516.region004	siderophore	Others
562.45434	Escherichia coli strain U14A	accnCP035518	Escherichia	Escherichia	5300575	5	562.45434.CP035518.region001	LAP	RiPPs
562.45438	Escherichia coli strain U12A	accnCP035470	Escherichia	Escherichia	5384821	5	562.45438.CP035470.region001	LAP	RiPPs
562.45438	Escherichia coli strain U12A	accnCP035476	Escherichia	Escherichia	5384821	5	562.45438.CP035476.region001	NRPS	NRPS
562.45438	Escherichia coli strain U12A	accnCP035476	Escherichia	Escherichia	5384821	5	562.45438.CP035476.region002	thiopeptide	RiPPs
562.45438	Escherichia coli strain U12A	accnCP035476	Escherichia	Escherichia	5384821	5	562.45438.CP035476.region003	T1PKS.NRPS	PKS-NRP_Hybrids
562.45438	Escherichia coli strain U12A	accnCP035476	Escherichia	Escherichia	5384821	5	562.45438.CP035476.region004	siderophore	Others
562.45584	Escherichia coli strain U15A	accnCP035720	Escherichia	Escherichia	5128015	5	562.45584.CP035720.region001	NRPS	NRPS
562.45584	Escherichia coli strain U15A	accnCP035720	Escherichia	Escherichia	5128015	5	562.45584.CP035720.region002	thiopeptide	RiPPs
562.45584	Escherichia coli strain U15A	accnCP035720	Escherichia	Escherichia	5128015	5	562.45584.CP035720.region003	T1PKS.NRPS	PKS-NRP_Hybrids
562.45584	Escherichia coli strain U15A	accnCP035720	Escherichia	Escherichia	5128015	5	562.45584.CP035720.region004	siderophore	Others
562.45584	Escherichia coli strain U15A	accnCP035722	Escherichia	Escherichia	5128015	5	562.45584.CP035722.region001	LAP	RiPPs
562.46712	Escherichia coli strain 150	accnCP028592	Escherichia	Escherichia	5697533	5	562.46712.CP028592.region001	arylpolyene	Others
562.46712	Escherichia coli strain 150	accnCP028592	Escherichia	Escherichia	5697533	5	562.46712.CP028592.region002	bacteriocin	RiPPs
562.46712	Escherichia coli strain 150	accnCP028592	Escherichia	Escherichia	5697533	5	562.46712.CP028592.region003	ladderane.arylpolyene	Others
562.46712	Escherichia coli strain 150	accnCP028592	Escherichia	Escherichia	5697533	5	562.46712.CP028592.region004	thiopeptide	RiPPs
562.46712	Escherichia coli strain 150	accnCP028592	Escherichia	Escherichia	5697533	5	562.46712.CP028592.region005	NRPS	NRPS
562.46725	Escherichia coli strain 124	accnCP028650	Escherichia	Escherichia	5551339	5	562.46725.CP028650.region001	arylpolyene	Others
562.46725	Escherichia coli strain 124	accnCP028650	Escherichia	Escherichia	5551339	5	562.46725.CP028650.region002	bacteriocin	RiPPs
562.46725	Escherichia coli strain 124	accnCP028650	Escherichia	Escherichia	5551339	5	562.46725.CP028650.region003	arylpolyene.ladderane	Others
562.46725	Escherichia coli strain 124	accnCP028650	Escherichia	Escherichia	5551339	5	562.46725.CP028650.region004	thiopeptide	RiPPs
562.46725	Escherichia coli strain 124	accnCP028650	Escherichia	Escherichia	5551339	5	562.46725.CP028650.region005	NRPS	NRPS
562.46726	Escherichia coli strain 123	accnCP028652	Escherichia	Escherichia	5551589	5	562.46726.CP028652.region001	arylpolyene	Others
562.46726	Escherichia coli strain 123	accnCP028652	Escherichia	Escherichia	5551589	5	562.46726.CP028652.region002	bacteriocin	RiPPs
562.46726	Escherichia coli strain 123	accnCP028652	Escherichia	Escherichia	5551589	5	562.46726.CP028652.region003	arylpolyene.ladderane	Others
562.46726	Escherichia coli strain 123	accnCP028652	Escherichia	Escherichia	5551589	5	562.46726.CP028652.region004	thiopeptide	RiPPs
562.46726	Escherichia coli strain 123	accnCP028652	Escherichia	Escherichia	5551589	5	562.46726.CP028652.region005	NRPS	NRPS
562.46731	Escherichia coli strain 143	accnCP028607	Escherichia	Escherichia	5697472	5	562.46731.CP028607.region001	arylpolyene	Others
562.46731	Escherichia coli strain 143	accnCP028607	Escherichia	Escherichia	5697472	5	562.46731.CP028607.region002	ladderane.arylpolyene	Others
562.46731	Escherichia coli strain 143	accnCP028607	Escherichia	Escherichia	5697472	5	562.46731.CP028607.region003	bacteriocin	RiPPs
562.46731	Escherichia coli strain 143	accnCP028607	Escherichia	Escherichia	5697472	5	562.46731.CP028607.region004	thiopeptide	RiPPs
562.46731	Escherichia coli strain 143	accnCP028607	Escherichia	Escherichia	5697472	5	562.46731.CP028607.region005	NRPS	NRPS
562.46732	Escherichia coli strain 142	accnCP028609	Escherichia	Escherichia	5680026	5	562.46732.CP028609.region001	arylpolyene	Others
562.46732	Escherichia coli strain 142	accnCP028609	Escherichia	Escherichia	5680026	5	562.46732.CP028609.region002	arylpolyene.ladderane	Others
562.46732	Escherichia coli strain 142	accnCP028609	Escherichia	Escherichia	5680026	5	562.46732.CP028609.region003	bacteriocin	RiPPs
562.46732	Escherichia coli strain 142	accnCP028609	Escherichia	Escherichia	5680026	5	562.46732.CP028609.region004	thiopeptide	RiPPs
562.46732	Escherichia coli strain 142	accnCP028609	Escherichia	Escherichia	5680026	5	562.46732.CP028609.region005	NRPS	NRPS
562.46737	Escherichia coli strain 122	accnCP028654	Escherichia	Escherichia	5546907	5	562.46737.CP028654.region001	arylpolyene	Others
562.46737	Escherichia coli strain 122	accnCP028654	Escherichia	Escherichia	5546907	5	562.46737.CP028654.region002	ladderane.arylpolyene	Others
562.46737	Escherichia coli strain 122	accnCP028654	Escherichia	Escherichia	5546907	5	562.46737.CP028654.region003	bacteriocin	RiPPs
562.46737	Escherichia coli strain 122	accnCP028654	Escherichia	Escherichia	5546907	5	562.46737.CP028654.region004	thiopeptide	RiPPs
562.46737	Escherichia coli strain 122	accnCP028654	Escherichia	Escherichia	5546907	5	562.46737.CP028654.region005	NRPS	NRPS
562.46744	Escherichia coli strain 108	accnCP028693	Escherichia	Escherichia	5559170	5	562.46744.CP028693.region001	arylpolyene	Others
562.46744	Escherichia coli strain 108	accnCP028693	Escherichia	Escherichia	5559170	5	562.46744.CP028693.region002	arylpolyene.ladderane	Others
562.46744	Escherichia coli strain 108	accnCP028693	Escherichia	Escherichia	5559170	5	562.46744.CP028693.region003	bacteriocin	RiPPs
562.46744	Escherichia coli strain 108	accnCP028693	Escherichia	Escherichia	5559170	5	562.46744.CP028693.region004	thiopeptide	RiPPs
562.46744	Escherichia coli strain 108	accnCP028693	Escherichia	Escherichia	5559170	5	562.46744.CP028693.region005	NRPS	NRPS
562.46745	Escherichia coli strain 106	accnCP028698	Escherichia	Escherichia	5531321	5	562.46745.CP028698.region001	arylpolyene	Others
562.46745	Escherichia coli strain 106	accnCP028698	Escherichia	Escherichia	5531321	5	562.46745.CP028698.region002	ladderane.arylpolyene	Others
562.46745	Escherichia coli strain 106	accnCP028698	Escherichia	Escherichia	5531321	5	562.46745.CP028698.region003	bacteriocin	RiPPs
562.46745	Escherichia coli strain 106	accnCP028698	Escherichia	Escherichia	5531321	5	562.46745.CP028698.region004	thiopeptide	RiPPs
562.46745	Escherichia coli strain 106	accnCP028698	Escherichia	Escherichia	5531321	5	562.46745.CP028698.region005	NRPS	NRPS
562.46746	Escherichia coli strain 105	accnCP028700	Escherichia	Escherichia	5552230	5	562.46746.CP028700.region001	arylpolyene	Others
562.46746	Escherichia coli strain 105	accnCP028700	Escherichia	Escherichia	5552230	5	562.46746.CP028700.region002	ladderane.arylpolyene	Others
562.46746	Escherichia coli strain 105	accnCP028700	Escherichia	Escherichia	5552230	5	562.46746.CP028700.region003	bacteriocin	RiPPs
562.46746	Escherichia coli strain 105	accnCP028700	Escherichia	Escherichia	5552230	5	562.46746.CP028700.region004	thiopeptide	RiPPs
562.46746	Escherichia coli strain 105	accnCP028700	Escherichia	Escherichia	5552230	5	562.46746.CP028700.region005	NRPS	NRPS
562.48225	Escherichia coli strain Escherichia coli str. TO217	accnLS992192	Escherichia	Escherichia	5517774	5	562.48225.LS992192.region001	siderophore	Others
562.48225	Escherichia coli strain Escherichia coli str. TO217	accnLS992192	Escherichia	Escherichia	5517774	5	562.48225.LS992192.region002	T1PKS.NRPS	PKS-NRP_Hybrids
562.48225	Escherichia coli strain Escherichia coli str. TO217	accnLS992192	Escherichia	Escherichia	5517774	5	562.48225.LS992192.region003	thiopeptide	RiPPs
562.48225	Escherichia coli strain Escherichia coli str. TO217	accnLS992192	Escherichia	Escherichia	5517774	5	562.48225.LS992192.region004	NRPS	NRPS
562.48225	Escherichia coli strain Escherichia coli str. TO217	accnLS992194	Escherichia	Escherichia	5517774	5	562.48225.LS992194.region001	LAP	RiPPs
562.48251	Escherichia coli strain MS14387	accnLR130564	Escherichia	Escherichia	5232331	5	562.48251.LR130564.region001	arylpolyene	Others
562.48251	Escherichia coli strain MS14387	accnLR130564	Escherichia	Escherichia	5232331	5	562.48251.LR130564.region002	siderophore	Others
562.48251	Escherichia coli strain MS14387	accnLR130564	Escherichia	Escherichia	5232331	5	562.48251.LR130564.region003	T1PKS.NRPS	PKS-NRP_Hybrids
562.48251	Escherichia coli strain MS14387	accnLR130564	Escherichia	Escherichia	5232331	5	562.48251.LR130564.region004	thiopeptide	RiPPs
562.48251	Escherichia coli strain MS14387	accnLR130564	Escherichia	Escherichia	5232331	5	562.48251.LR130564.region005	NRPS	NRPS
562.50221	Escherichia coli strain ZJ3920	accnCP020545	Escherichia	Escherichia	5342679	5	562.50221.CP020545.region001	NRPS	NRPS
562.50221	Escherichia coli strain ZJ3920	accnCP020545	Escherichia	Escherichia	5342679	5	562.50221.CP020545.region002	thiopeptide	RiPPs
562.50221	Escherichia coli strain ZJ3920	accnCP020545	Escherichia	Escherichia	5342679	5	562.50221.CP020545.region003	T1PKS.NRPS	PKS-NRP_Hybrids
562.50221	Escherichia coli strain ZJ3920	accnCP020546	Escherichia	Escherichia	5342679	5	562.50221.CP020546.region001	siderophore	Others
562.50221	Escherichia coli strain ZJ3920	accnCP020546	Escherichia	Escherichia	5342679	5	562.50221.CP020546.region002	siderophore	Others
562.50419	Escherichia coli strain FDAARGOS_772 strain Not applicable	accnCP041002	Escherichia	Escherichia	5381037	5	562.50419.CP041002.region001	NRPS	NRPS
562.50419	Escherichia coli strain FDAARGOS_772 strain Not applicable	accnCP041002	Escherichia	Escherichia	5381037	5	562.50419.CP041002.region002	thiopeptide	RiPPs
562.50419	Escherichia coli strain FDAARGOS_772 strain Not applicable	accnCP041002	Escherichia	Escherichia	5381037	5	562.50419.CP041002.region003	bacteriocin	RiPPs
562.50419	Escherichia coli strain FDAARGOS_772 strain Not applicable	accnCP041002	Escherichia	Escherichia	5381037	5	562.50419.CP041002.region004	T1PKS.NRPS	PKS-NRP_Hybrids
562.50419	Escherichia coli strain FDAARGOS_772 strain Not applicable	accnCP041002	Escherichia	Escherichia	5381037	5	562.50419.CP041002.region005	siderophore	Others
562.50567	Escherichia coli strain PU-1	accnCP042245	Escherichia	Escherichia	5412194	5	562.50567.CP042245.region001	bacteriocin	RiPPs
562.50567	Escherichia coli strain PU-1	accnCP042245	Escherichia	Escherichia	5412194	5	562.50567.CP042245.region002	siderophore	Others
562.50567	Escherichia coli strain PU-1	accnCP042246	Escherichia	Escherichia	5412194	5	562.50567.CP042246.region001	T1PKS.NRPS	PKS-NRP_Hybrids
562.50567	Escherichia coli strain PU-1	accnCP042246	Escherichia	Escherichia	5412194	5	562.50567.CP042246.region002	thiopeptide	RiPPs
562.50567	Escherichia coli strain PU-1	accnCP042246	Escherichia	Escherichia	5412194	5	562.50567.CP042246.region003	NRPS	NRPS
562.50568	Escherichia coli strain BCE049	accnCP042247	Escherichia	Escherichia	5386935	5	562.50568.CP042247.region001	siderophore	Others
562.50568	Escherichia coli strain BCE049	accnCP042250	Escherichia	Escherichia	5386935	5	562.50568.CP042250.region001	NRPS	NRPS
562.50568	Escherichia coli strain BCE049	accnCP042250	Escherichia	Escherichia	5386935	5	562.50568.CP042250.region002	thiopeptide	RiPPs
562.50568	Escherichia coli strain BCE049	accnCP042250	Escherichia	Escherichia	5386935	5	562.50568.CP042250.region003	T1PKS.butyrolactone.NRPS	Others
562.50568	Escherichia coli strain BCE049	accnCP042250	Escherichia	Escherichia	5386935	5	562.50568.CP042250.region004	T1PKS.NRPS	PKS-NRP_Hybrids
562.51583	Escherichia coli strain ERL06-2503	accnCP032795	Escherichia	Escherichia	5638235	5	562.51583.CP032795.region001	arylpolyene	Others
562.51583	Escherichia coli strain ERL06-2503	accnCP032795	Escherichia	Escherichia	5638235	5	562.51583.CP032795.region002	bacteriocin	RiPPs
562.51583	Escherichia coli strain ERL06-2503	accnCP032795	Escherichia	Escherichia	5638235	5	562.51583.CP032795.region003	arylpolyene.ladderane	Others
562.51583	Escherichia coli strain ERL06-2503	accnCP032795	Escherichia	Escherichia	5638235	5	562.51583.CP032795.region004	thiopeptide	RiPPs
562.51583	Escherichia coli strain ERL06-2503	accnCP032795	Escherichia	Escherichia	5638235	5	562.51583.CP032795.region005	NRPS	NRPS
562.51585	Escherichia coli strain ERL06-2442	accnCP032801	Escherichia	Escherichia	5610215	5	562.51585.CP032801.region001	arylpolyene	Others
562.51585	Escherichia coli strain ERL06-2442	accnCP032801	Escherichia	Escherichia	5610215	5	562.51585.CP032801.region002	bacteriocin	RiPPs
562.51585	Escherichia coli strain ERL06-2442	accnCP032801	Escherichia	Escherichia	5610215	5	562.51585.CP032801.region003	arylpolyene.ladderane	Others
562.51585	Escherichia coli strain ERL06-2442	accnCP032801	Escherichia	Escherichia	5610215	5	562.51585.CP032801.region004	thiopeptide	RiPPs
562.51585	Escherichia coli strain ERL06-2442	accnCP032801	Escherichia	Escherichia	5610215	5	562.51585.CP032801.region005	NRPS	NRPS
562.51586	Escherichia coli strain ERL05-1306	accnCP032803	Escherichia	Escherichia	5644710	5	562.51586.CP032803.region001	arylpolyene	Others
562.51586	Escherichia coli strain ERL05-1306	accnCP032803	Escherichia	Escherichia	5644710	5	562.51586.CP032803.region002	bacteriocin	RiPPs
562.51586	Escherichia coli strain ERL05-1306	accnCP032803	Escherichia	Escherichia	5644710	5	562.51586.CP032803.region003	arylpolyene.ladderane	Others
562.51586	Escherichia coli strain ERL05-1306	accnCP032803	Escherichia	Escherichia	5644710	5	562.51586.CP032803.region004	thiopeptide	RiPPs
562.51586	Escherichia coli strain ERL05-1306	accnCP032803	Escherichia	Escherichia	5644710	5	562.51586.CP032803.region005	NRPS	NRPS
562.51587	Escherichia coli strain ERL05-0623	accnCP032805	Escherichia	Escherichia	5486349	5	562.51587.CP032805.region001	arylpolyene	Others
562.51587	Escherichia coli strain ERL05-0623	accnCP032805	Escherichia	Escherichia	5486349	5	562.51587.CP032805.region002	ladderane.arylpolyene	Others
562.51587	Escherichia coli strain ERL05-0623	accnCP032805	Escherichia	Escherichia	5486349	5	562.51587.CP032805.region003	bacteriocin	RiPPs
562.51587	Escherichia coli strain ERL05-0623	accnCP032805	Escherichia	Escherichia	5486349	5	562.51587.CP032805.region004	thiopeptide	RiPPs
562.51587	Escherichia coli strain ERL05-0623	accnCP032805	Escherichia	Escherichia	5486349	5	562.51587.CP032805.region005	NRPS	NRPS
562.51594	Escherichia coli strain ERL04-3476	accnCP032808	Escherichia	Escherichia	5727332	5	562.51594.CP032808.region001	arylpolyene	Others
562.51594	Escherichia coli strain ERL04-3476	accnCP032808	Escherichia	Escherichia	5727332	5	562.51594.CP032808.region002	bacteriocin	RiPPs
562.51594	Escherichia coli strain ERL04-3476	accnCP032808	Escherichia	Escherichia	5727332	5	562.51594.CP032808.region003	arylpolyene.ladderane	Others
562.51594	Escherichia coli strain ERL04-3476	accnCP032808	Escherichia	Escherichia	5727332	5	562.51594.CP032808.region004	thiopeptide	RiPPs
562.51594	Escherichia coli strain ERL04-3476	accnCP032808	Escherichia	Escherichia	5727332	5	562.51594.CP032808.region005	NRPS	NRPS
562.51596	Escherichia coli strain ERL03-1416	accnCP032811	Escherichia	Escherichia	5581536	5	562.51596.CP032811.region001	arylpolyene	Others
562.51596	Escherichia coli strain ERL03-1416	accnCP032811	Escherichia	Escherichia	5581536	5	562.51596.CP032811.region002	bacteriocin	RiPPs
562.51596	Escherichia coli strain ERL03-1416	accnCP032811	Escherichia	Escherichia	5581536	5	562.51596.CP032811.region003	arylpolyene.ladderane	Others
562.51596	Escherichia coli strain ERL03-1416	accnCP032811	Escherichia	Escherichia	5581536	5	562.51596.CP032811.region004	thiopeptide	RiPPs
562.51596	Escherichia coli strain ERL03-1416	accnCP032811	Escherichia	Escherichia	5581536	5	562.51596.CP032811.region005	NRPS	NRPS
562.52722	Escherichia coli strain AUSMDU00014361	accnCP045827	Escherichia	Escherichia	5774445	5	562.52722.CP045827.region001	siderophore	Others
562.52722	Escherichia coli strain AUSMDU00014361	accnCP045827	Escherichia	Escherichia	5774445	5	562.52722.CP045827.region002	thiopeptide	RiPPs
562.52722	Escherichia coli strain AUSMDU00014361	accnCP045827	Escherichia	Escherichia	5774445	5	562.52722.CP045827.region003	bacteriocin	RiPPs
562.52722	Escherichia coli strain AUSMDU00014361	accnCP045827	Escherichia	Escherichia	5774445	5	562.52722.CP045827.region004	T1PKS.NRPS	PKS-NRP_Hybrids
562.52722	Escherichia coli strain AUSMDU00014361	accnCP045827	Escherichia	Escherichia	5774445	5	562.52722.CP045827.region005	NRPS	NRPS
562.55131	Escherichia coli strain NCCP 15739	accnCP041747	Escherichia	Escherichia	5567406	5	562.55131.CP041747.region001	arylpolyene	Others
562.55131	Escherichia coli strain NCCP 15739	accnCP041747	Escherichia	Escherichia	5567406	5	562.55131.CP041747.region002	NRPS	NRPS
562.55131	Escherichia coli strain NCCP 15739	accnCP041747	Escherichia	Escherichia	5567406	5	562.55131.CP041747.region003	thiopeptide	RiPPs
562.55131	Escherichia coli strain NCCP 15739	accnCP041747	Escherichia	Escherichia	5567406	5	562.55131.CP041747.region004	bacteriocin	RiPPs
562.55131	Escherichia coli strain NCCP 15739	accnCP041747	Escherichia	Escherichia	5567406	5	562.55131.CP041747.region005	arylpolyene.ladderane	Others
562.55814	Escherichia coli strain BEN5202	accnLR740758	Escherichia	Escherichia	5432968	5	562.55814.LR740758.region001	NRPS	NRPS
562.55814	Escherichia coli strain BEN5202	accnLR740758	Escherichia	Escherichia	5432968	5	562.55814.LR740758.region002	thiopeptide	RiPPs
562.55814	Escherichia coli strain BEN5202	accnLR740758	Escherichia	Escherichia	5432968	5	562.55814.LR740758.region003	T1PKS.NRPS	PKS-NRP_Hybrids
562.55814	Escherichia coli strain BEN5202	accnLR740759	Escherichia	Escherichia	5432968	5	562.55814.LR740759.region001	siderophore	Others
562.55814	Escherichia coli strain BEN5202	accnLR740760	Escherichia	Escherichia	5432968	5	562.55814.LR740760.region001	LAP	RiPPs
562.58140	Escherichia coli strain 9	accnCP048304	Escherichia	Escherichia	5375875	5	562.58140.CP048304.region001	siderophore	Others
562.58140	Escherichia coli strain 9	accnCP048304	Escherichia	Escherichia	5375875	5	562.58140.CP048304.region002	T1PKS.NRPS	PKS-NRP_Hybrids
562.58140	Escherichia coli strain 9	accnCP048304	Escherichia	Escherichia	5375875	5	562.58140.CP048304.region003	thiopeptide	RiPPs
562.58140	Escherichia coli strain 9	accnCP048304	Escherichia	Escherichia	5375875	5	562.58140.CP048304.region004	arylpolyene	Others
562.58140	Escherichia coli strain 9	accnCP048304	Escherichia	Escherichia	5375875	5	562.58140.CP048304.region005	NRPS	NRPS
562.58442	Escherichia coli strain p11A	accnCP049077	Escherichia	Escherichia	5545837	5	562.58442.CP049077.region001	siderophore	Others
562.58442	Escherichia coli strain p11A	accnCP049077	Escherichia	Escherichia	5545837	5	562.58442.CP049077.region002	T1PKS.NRPS	PKS-NRP_Hybrids
562.58442	Escherichia coli strain p11A	accnCP049077	Escherichia	Escherichia	5545837	5	562.58442.CP049077.region003	thiopeptide	RiPPs
562.58442	Escherichia coli strain p11A	accnCP049077	Escherichia	Escherichia	5545837	5	562.58442.CP049077.region004	NRPS	NRPS
562.58442	Escherichia coli strain p11A	accnCP049078	Escherichia	Escherichia	5545837	5	562.58442.CP049078.region001	bacteriocin	RiPPs
562.60265	Escherichia coli strain SCU-111	accnCP051727	Escherichia	Escherichia	5079785	5	562.60265.CP051727.region001	T1PKS.NRPS	PKS-NRP_Hybrids
562.60265	Escherichia coli strain SCU-111	accnCP051727	Escherichia	Escherichia	5079785	5	562.60265.CP051727.region002	thiopeptide	RiPPs
562.60265	Escherichia coli strain SCU-111	accnCP051727	Escherichia	Escherichia	5079785	5	562.60265.CP051727.region003	NRPS	NRPS
562.60265	Escherichia coli strain SCU-111	accnCP051729	Escherichia	Escherichia	5079785	5	562.60265.CP051729.region001	bacteriocin.LAP	RiPPs
562.60265	Escherichia coli strain SCU-111	accnCP051730	Escherichia	Escherichia	5079785	5	562.60265.CP051730.region001	bacteriocin	RiPPs
562.60279	Escherichia coli strain SCU-484	accnCP051744	Escherichia	Escherichia	5236765	5	562.60279.CP051744.region001	arylpolyene	Others
562.60279	Escherichia coli strain SCU-484	accnCP051744	Escherichia	Escherichia	5236765	5	562.60279.CP051744.region002	NRPS.T1PKS	PKS-NRP_Hybrids
562.60279	Escherichia coli strain SCU-484	accnCP051744	Escherichia	Escherichia	5236765	5	562.60279.CP051744.region003	thiopeptide	RiPPs
562.60279	Escherichia coli strain SCU-484	accnCP051744	Escherichia	Escherichia	5236765	5	562.60279.CP051744.region004	NRPS	NRPS
562.60279	Escherichia coli strain SCU-484	accnCP051746	Escherichia	Escherichia	5236765	5	562.60279.CP051746.region001	bacteriocin	RiPPs
562.60286	Escherichia coli strain SCAID URN1-2019	accnCP052057	Escherichia	Escherichia	4937450	5	562.60286.CP052057.region001	T1PKS.NRPS	PKS-NRP_Hybrids
562.60286	Escherichia coli strain SCAID URN1-2019	accnCP052057	Escherichia	Escherichia	4937450	5	562.60286.CP052057.region002	thiopeptide	RiPPs
562.60286	Escherichia coli strain SCAID URN1-2019	accnCP052057	Escherichia	Escherichia	4937450	5	562.60286.CP052057.region003	arylpolyene	Others
562.60286	Escherichia coli strain SCAID URN1-2019	accnCP052057	Escherichia	Escherichia	4937450	5	562.60286.CP052057.region004	thiopeptide	RiPPs
562.60286	Escherichia coli strain SCAID URN1-2019	accnCP052057	Escherichia	Escherichia	4937450	5	562.60286.CP052057.region005	NRPS	NRPS
562.60288	Escherichia coli strain SCU-101	accnCP048920	Escherichia	Escherichia	5357129	5	562.60288.CP048920.region001	siderophore	Others
562.60288	Escherichia coli strain SCU-101	accnCP048920	Escherichia	Escherichia	5357129	5	562.60288.CP048920.region002	T1PKS.butyrolactone.NRPS	Others
562.60288	Escherichia coli strain SCU-101	accnCP048920	Escherichia	Escherichia	5357129	5	562.60288.CP048920.region003	arylpolyene	Others
562.60288	Escherichia coli strain SCU-101	accnCP048920	Escherichia	Escherichia	5357129	5	562.60288.CP048920.region004	thiopeptide	RiPPs
562.60288	Escherichia coli strain SCU-101	accnCP048920	Escherichia	Escherichia	5357129	5	562.60288.CP048920.region005	NRPS	NRPS
562.60433	Escherichia coli strain SCU-482	accnCP053247	Escherichia	Escherichia	5304260	5	562.60433.CP053247.region001	thiopeptide	RiPPs
562.60433	Escherichia coli strain SCU-482	accnCP053247	Escherichia	Escherichia	5304260	5	562.60433.CP053247.region002	NRPS	NRPS
562.60433	Escherichia coli strain SCU-482	accnCP053247	Escherichia	Escherichia	5304260	5	562.60433.CP053247.region003	arylpolyene	Others
562.60433	Escherichia coli strain SCU-482	accnCP053247	Escherichia	Escherichia	5304260	5	562.60433.CP053247.region004	siderophore	Others
562.60433	Escherichia coli strain SCU-482	accnCP053247	Escherichia	Escherichia	5304260	5	562.60433.CP053247.region005	T1PKS.NRPS	PKS-NRP_Hybrids
562.60438	Escherichia coli strain SCU-204	accnCP053251	Escherichia	Escherichia	5348913	5	562.60438.CP053251.region001	NRPS	NRPS
562.60438	Escherichia coli strain SCU-204	accnCP053251	Escherichia	Escherichia	5348913	5	562.60438.CP053251.region002	thiopeptide	RiPPs
562.60438	Escherichia coli strain SCU-204	accnCP053251	Escherichia	Escherichia	5348913	5	562.60438.CP053251.region003	T1PKS.NRPS	PKS-NRP_Hybrids
562.60438	Escherichia coli strain SCU-204	accnCP053251	Escherichia	Escherichia	5348913	5	562.60438.CP053251.region004	T1PKS.NRPS	PKS-NRP_Hybrids
562.60438	Escherichia coli strain SCU-204	accnCP053251	Escherichia	Escherichia	5348913	5	562.60438.CP053251.region005	siderophore	Others
562.7228	Escherichia coli strain HUSEC2011	accnHF572917	Escherichia	Escherichia	5443340	5	562.7228.HF572917.region001	NRPS	NRPS
562.7228	Escherichia coli strain HUSEC2011	accnHF572917	Escherichia	Escherichia	5443340	5	562.7228.HF572917.region002	thiopeptide	RiPPs
562.7228	Escherichia coli strain HUSEC2011	accnHF572917	Escherichia	Escherichia	5443340	5	562.7228.HF572917.region003	bacteriocin	RiPPs
562.7228	Escherichia coli strain HUSEC2011	accnHF572917	Escherichia	Escherichia	5443340	5	562.7228.HF572917.region004	T1PKS.NRPS	PKS-NRP_Hybrids
562.7228	Escherichia coli strain HUSEC2011	accnHF572917	Escherichia	Escherichia	5443340	5	562.7228.HF572917.region005	siderophore	Others
562.7955	Escherichia coli strain 2009C-3133	accnCP013025	Escherichia	Escherichia	5514343	5	562.7955.CP013025.region001	thiopeptide	RiPPs
562.7955	Escherichia coli strain 2009C-3133	accnCP013025	Escherichia	Escherichia	5514343	5	562.7955.CP013025.region002	NRPS	NRPS
562.7955	Escherichia coli strain 2009C-3133	accnCP013025	Escherichia	Escherichia	5514343	5	562.7955.CP013025.region003	T1PKS.NRPS	PKS-NRP_Hybrids
562.7955	Escherichia coli strain 2009C-3133	accnCP013025	Escherichia	Escherichia	5514343	5	562.7955.CP013025.region004	bacteriocin	RiPPs
562.7955	Escherichia coli strain 2009C-3133	accnCP013027	Escherichia	Escherichia	5514343	5	562.7955.CP013027.region001	siderophore	Others
562.8518	Escherichia coli strain JJ1897	accnCP013837	Escherichia	Escherichia	5315043	5	562.8518.CP013837.region001	NRPS	NRPS
562.8518	Escherichia coli strain JJ1897	accnCP013837	Escherichia	Escherichia	5315043	5	562.8518.CP013837.region002	thiopeptide	RiPPs
562.8518	Escherichia coli strain JJ1897	accnCP013837	Escherichia	Escherichia	5315043	5	562.8518.CP013837.region003	siderophore	Others
562.8518	Escherichia coli strain JJ1897	accnCP013837	Escherichia	Escherichia	5315043	5	562.8518.CP013837.region004	NRPS	NRPS
562.8518	Escherichia coli strain JJ1897	accnCP013837	Escherichia	Escherichia	5315043	5	562.8518.CP013837.region005	siderophore	Others
564.14	Escherichia fergusonii strain FDAARGOS_170	c00001_accnLO..	Escherichia	Escherichia	5236118	5	564.14.LORS01000000.region001	siderophore	Others
564.14	Escherichia fergusonii strain FDAARGOS_170	c00001_accnLO..	Escherichia	Escherichia	5236118	5	564.14.LORS01000000.region002	T1PKS.NRPS	PKS-NRP_Hybrids
564.14	Escherichia fergusonii strain FDAARGOS_170	c00001_accnLO..	Escherichia	Escherichia	5236118	5	564.14.LORS01000000.region003	arylpolyene	Others
564.14	Escherichia fergusonii strain FDAARGOS_170	c00001_accnLO..	Escherichia	Escherichia	5236118	5	564.14.LORS01000000.region004	thiopeptide	RiPPs
564.14	Escherichia fergusonii strain FDAARGOS_170	c00001_accnLO..	Escherichia	Escherichia	5236118	5	564.14.LORS01000000.region005	NRPS	NRPS
585056.7	Escherichia coli UMN026	accnNC_011751	Escherichia	Escherichia	5358200	5	585056.7.NC_011751.region001	NRPS	NRPS
585056.7	Escherichia coli UMN026	accnNC_011751	Escherichia	Escherichia	5358200	5	585056.7.NC_011751.region002	thiopeptide	RiPPs
585056.7	Escherichia coli UMN026	accnNC_011751	Escherichia	Escherichia	5358200	5	585056.7.NC_011751.region003	T1PKS.NRPS	PKS-NRP_Hybrids
585056.7	Escherichia coli UMN026	accnNC_011751	Escherichia	Escherichia	5358200	5	585056.7.NC_011751.region004	siderophore	Others
585056.7	Escherichia coli UMN026	accnNC_011751	Escherichia	Escherichia	5358200	5	585056.7.NC_011751.region005	arylpolyene	Others
655817.3	Escherichia coli ABU 83972	accnCP001671	Escherichia	Escherichia	5132961	5	655817.3.CP001671.region001	NRPS	NRPS
655817.3	Escherichia coli ABU 83972	accnCP001671	Escherichia	Escherichia	5132961	5	655817.3.CP001671.region002	thiopeptide	RiPPs
655817.3	Escherichia coli ABU 83972	accnCP001671	Escherichia	Escherichia	5132961	5	655817.3.CP001671.region003	arylpolyene	Others
655817.3	Escherichia coli ABU 83972	accnCP001671	Escherichia	Escherichia	5132961	5	655817.3.CP001671.region004	T1PKS.NRPS	PKS-NRP_Hybrids
655817.3	Escherichia coli ABU 83972	accnCP001671	Escherichia	Escherichia	5132961	5	655817.3.CP001671.region005	siderophore	Others
741093.3	Escherichia coli Xuzhou21	accnCP001925	Escherichia	Escherichia	5516736	5	741093.3.CP001925.region001	NRPS	NRPS
741093.3	Escherichia coli Xuzhou21	accnCP001925	Escherichia	Escherichia	5516736	5	741093.3.CP001925.region002	thiopeptide	RiPPs
741093.3	Escherichia coli Xuzhou21	accnCP001925	Escherichia	Escherichia	5516736	5	741093.3.CP001925.region003	bacteriocin	RiPPs
741093.3	Escherichia coli Xuzhou21	accnCP001925	Escherichia	Escherichia	5516736	5	741093.3.CP001925.region004	arylpolyene.ladderane	Others
741093.3	Escherichia coli Xuzhou21	accnCP001925	Escherichia	Escherichia	5516736	5	741093.3.CP001925.region005	arylpolyene	Others
83334.178	Escherichia coli O157:H7 strain WS4202	accnCP012802	Escherichia	Escherichia	5428108	5	83334.178.CP012802.region001	NRPS	NRPS
83334.178	Escherichia coli O157:H7 strain WS4202	accnCP012802	Escherichia	Escherichia	5428108	5	83334.178.CP012802.region002	thiopeptide	RiPPs
83334.178	Escherichia coli O157:H7 strain WS4202	accnCP012802	Escherichia	Escherichia	5428108	5	83334.178.CP012802.region003	arylpolyene.ladderane	Others
83334.178	Escherichia coli O157:H7 strain WS4202	accnCP012802	Escherichia	Escherichia	5428108	5	83334.178.CP012802.region004	bacteriocin	RiPPs
83334.178	Escherichia coli O157:H7 strain WS4202	accnCP012802	Escherichia	Escherichia	5428108	5	83334.178.CP012802.region005	arylpolyene	Others
83334.199	Escherichia coli O157:H7 strain 8368	accnCP017444	Escherichia	Escherichia	5530258	5	83334.199.CP017444.region001	arylpolyene	Others
83334.199	Escherichia coli O157:H7 strain 8368	accnCP017444	Escherichia	Escherichia	5530258	5	83334.199.CP017444.region002	arylpolyene.ladderane	Others
83334.199	Escherichia coli O157:H7 strain 8368	accnCP017444	Escherichia	Escherichia	5530258	5	83334.199.CP017444.region003	bacteriocin	RiPPs
83334.199	Escherichia coli O157:H7 strain 8368	accnCP017444	Escherichia	Escherichia	5530258	5	83334.199.CP017444.region004	thiopeptide	RiPPs
83334.199	Escherichia coli O157:H7 strain 8368	accnCP017444	Escherichia	Escherichia	5530258	5	83334.199.CP017444.region005	NRPS	NRPS
83334.202	Escherichia coli O157:H7 strain 3384	accnCP017440	Escherichia	Escherichia	5531320	5	83334.202.CP017440.region001	arylpolyene	Others
83334.202	Escherichia coli O157:H7 strain 3384	accnCP017440	Escherichia	Escherichia	5531320	5	83334.202.CP017440.region002	arylpolyene.ladderane	Others
83334.202	Escherichia coli O157:H7 strain 3384	accnCP017440	Escherichia	Escherichia	5531320	5	83334.202.CP017440.region003	bacteriocin	RiPPs
83334.202	Escherichia coli O157:H7 strain 3384	accnCP017440	Escherichia	Escherichia	5531320	5	83334.202.CP017440.region004	thiopeptide	RiPPs
83334.202	Escherichia coli O157:H7 strain 3384	accnCP017440	Escherichia	Escherichia	5531320	5	83334.202.CP017440.region005	NRPS	NRPS
83334.293	Escherichia coli O157:H7 strain ECP17-1298	accnCP040570	Escherichia	Escherichia	5550459	5	83334.293.CP040570.region001	arylpolyene	Others
83334.293	Escherichia coli O157:H7 strain ECP17-1298	accnCP040570	Escherichia	Escherichia	5550459	5	83334.293.CP040570.region002	ladderane.arylpolyene	Others
83334.293	Escherichia coli O157:H7 strain ECP17-1298	accnCP040570	Escherichia	Escherichia	5550459	5	83334.293.CP040570.region003	bacteriocin	RiPPs
83334.293	Escherichia coli O157:H7 strain ECP17-1298	accnCP040570	Escherichia	Escherichia	5550459	5	83334.293.CP040570.region004	thiopeptide	RiPPs
83334.293	Escherichia coli O157:H7 strain ECP17-1298	accnCP040570	Escherichia	Escherichia	5550459	5	83334.293.CP040570.region005	NRPS	NRPS
83334.294	Escherichia coli O157:H7 strain ECP17-46	accnCP040572	Escherichia	Escherichia	5569576	5	83334.294.CP040572.region001	arylpolyene	Others
83334.294	Escherichia coli O157:H7 strain ECP17-46	accnCP040572	Escherichia	Escherichia	5569576	5	83334.294.CP040572.region002	bacteriocin	RiPPs
83334.294	Escherichia coli O157:H7 strain ECP17-46	accnCP040572	Escherichia	Escherichia	5569576	5	83334.294.CP040572.region003	arylpolyene.ladderane	Others
83334.294	Escherichia coli O157:H7 strain ECP17-46	accnCP040572	Escherichia	Escherichia	5569576	5	83334.294.CP040572.region004	thiopeptide	RiPPs
83334.294	Escherichia coli O157:H7 strain ECP17-46	accnCP040572	Escherichia	Escherichia	5569576	5	83334.294.CP040572.region005	NRPS	NRPS
83334.337	Escherichia coli O157:H7 strain YB14-1	accnCP038284	Escherichia	Escherichia	5649520	5	83334.337.CP038284.region001	arylpolyene	Others
83334.337	Escherichia coli O157:H7 strain YB14-1	accnCP038284	Escherichia	Escherichia	5649520	5	83334.337.CP038284.region002	bacteriocin	RiPPs
83334.337	Escherichia coli O157:H7 strain YB14-1	accnCP038284	Escherichia	Escherichia	5649520	5	83334.337.CP038284.region003	ladderane.arylpolyene	Others
83334.337	Escherichia coli O157:H7 strain YB14-1	accnCP038284	Escherichia	Escherichia	5649520	5	83334.337.CP038284.region004	thiopeptide	RiPPs
83334.337	Escherichia coli O157:H7 strain YB14-1	accnCP038284	Escherichia	Escherichia	5649520	5	83334.337.CP038284.region005	NRPS	NRPS
83334.346	Escherichia coli O157:H7 strain OK1	accnCP038313	Escherichia	Escherichia	5560677	5	83334.346.CP038313.region001	arylpolyene	Others
83334.346	Escherichia coli O157:H7 strain OK1	accnCP038313	Escherichia	Escherichia	5560677	5	83334.346.CP038313.region002	ladderane.arylpolyene	Others
83334.346	Escherichia coli O157:H7 strain OK1	accnCP038313	Escherichia	Escherichia	5560677	5	83334.346.CP038313.region003	bacteriocin	RiPPs
83334.346	Escherichia coli O157:H7 strain OK1	accnCP038313	Escherichia	Escherichia	5560677	5	83334.346.CP038313.region004	thiopeptide	RiPPs
83334.346	Escherichia coli O157:H7 strain OK1	accnCP038313	Escherichia	Escherichia	5560677	5	83334.346.CP038313.region005	NRPS	NRPS
83334.348	Escherichia coli O157:H7 strain NE1127	accnCP038321	Escherichia	Escherichia	5751117	5	83334.348.CP038321.region001	arylpolyene	Others
83334.348	Escherichia coli O157:H7 strain NE1127	accnCP038321	Escherichia	Escherichia	5751117	5	83334.348.CP038321.region002	ladderane.arylpolyene	Others
83334.348	Escherichia coli O157:H7 strain NE1127	accnCP038321	Escherichia	Escherichia	5751117	5	83334.348.CP038321.region003	bacteriocin	RiPPs
83334.348	Escherichia coli O157:H7 strain NE1127	accnCP038321	Escherichia	Escherichia	5751117	5	83334.348.CP038321.region004	thiopeptide	RiPPs
83334.348	Escherichia coli O157:H7 strain NE1127	accnCP038321	Escherichia	Escherichia	5751117	5	83334.348.CP038321.region005	NRPS	NRPS
83334.354	Escherichia coli O157:H7 strain H6437	accnCP038339	Escherichia	Escherichia	5626776	5	83334.354.CP038339.region001	arylpolyene	Others
83334.354	Escherichia coli O157:H7 strain H6437	accnCP038339	Escherichia	Escherichia	5626776	5	83334.354.CP038339.region002	bacteriocin	RiPPs
83334.354	Escherichia coli O157:H7 strain H6437	accnCP038339	Escherichia	Escherichia	5626776	5	83334.354.CP038339.region003	arylpolyene.ladderane	Others
83334.354	Escherichia coli O157:H7 strain H6437	accnCP038339	Escherichia	Escherichia	5626776	5	83334.354.CP038339.region004	thiopeptide	RiPPs
83334.354	Escherichia coli O157:H7 strain H6437	accnCP038339	Escherichia	Escherichia	5626776	5	83334.354.CP038339.region005	NRPS	NRPS
83334.355	Escherichia coli O157:H7 strain F8952	accnCP038349	Escherichia	Escherichia	5492338	5	83334.355.CP038349.region001	arylpolyene	Others
83334.355	Escherichia coli O157:H7 strain F8952	accnCP038349	Escherichia	Escherichia	5492338	5	83334.355.CP038349.region002	ladderane.arylpolyene	Others
83334.355	Escherichia coli O157:H7 strain F8952	accnCP038349	Escherichia	Escherichia	5492338	5	83334.355.CP038349.region003	bacteriocin	RiPPs
83334.355	Escherichia coli O157:H7 strain F8952	accnCP038349	Escherichia	Escherichia	5492338	5	83334.355.CP038349.region004	thiopeptide	RiPPs
83334.355	Escherichia coli O157:H7 strain F8952	accnCP038349	Escherichia	Escherichia	5492338	5	83334.355.CP038349.region005	NRPS	NRPS
83334.357	Escherichia coli O157:H7 strain G5295	accnCP038346	Escherichia	Escherichia	5745266	5	83334.357.CP038346.region001	arylpolyene	Others
83334.357	Escherichia coli O157:H7 strain G5295	accnCP038346	Escherichia	Escherichia	5745266	5	83334.357.CP038346.region002	bacteriocin	RiPPs
83334.357	Escherichia coli O157:H7 strain G5295	accnCP038346	Escherichia	Escherichia	5745266	5	83334.357.CP038346.region003	arylpolyene.ladderane	Others
83334.357	Escherichia coli O157:H7 strain G5295	accnCP038346	Escherichia	Escherichia	5745266	5	83334.357.CP038346.region004	thiopeptide	RiPPs
83334.357	Escherichia coli O157:H7 strain G5295	accnCP038346	Escherichia	Escherichia	5745266	5	83334.357.CP038346.region005	NRPS	NRPS
83334.358	Escherichia coli O157:H7 strain H2495	accnCP038342	Escherichia	Escherichia	5588988	5	83334.358.CP038342.region001	arylpolyene	Others
83334.358	Escherichia coli O157:H7 strain H2495	accnCP038342	Escherichia	Escherichia	5588988	5	83334.358.CP038342.region002	ladderane.arylpolyene	Others
83334.358	Escherichia coli O157:H7 strain H2495	accnCP038342	Escherichia	Escherichia	5588988	5	83334.358.CP038342.region003	bacteriocin	RiPPs
83334.358	Escherichia coli O157:H7 strain H2495	accnCP038342	Escherichia	Escherichia	5588988	5	83334.358.CP038342.region004	thiopeptide	RiPPs
83334.358	Escherichia coli O157:H7 strain H2495	accnCP038342	Escherichia	Escherichia	5588988	5	83334.358.CP038342.region005	NRPS	NRPS
83334.359	Escherichia coli O157:H7 strain F8798	accnCP038351	Escherichia	Escherichia	5662137	5	83334.359.CP038351.region001	arylpolyene	Others
83334.359	Escherichia coli O157:H7 strain F8798	accnCP038351	Escherichia	Escherichia	5662137	5	83334.359.CP038351.region002	bacteriocin	RiPPs
83334.359	Escherichia coli O157:H7 strain F8798	accnCP038351	Escherichia	Escherichia	5662137	5	83334.359.CP038351.region003	arylpolyene.ladderane	Others
83334.359	Escherichia coli O157:H7 strain F8798	accnCP038351	Escherichia	Escherichia	5662137	5	83334.359.CP038351.region004	thiopeptide	RiPPs
83334.359	Escherichia coli O157:H7 strain F8798	accnCP038351	Escherichia	Escherichia	5662137	5	83334.359.CP038351.region005	NRPS	NRPS
83334.361	Escherichia coli O157:H7 strain F7349	accnCP038363	Escherichia	Escherichia	5615318	5	83334.361.CP038363.region001	arylpolyene	Others
83334.361	Escherichia coli O157:H7 strain F7349	accnCP038363	Escherichia	Escherichia	5615318	5	83334.361.CP038363.region002	ladderane.arylpolyene	Others
83334.361	Escherichia coli O157:H7 strain F7349	accnCP038363	Escherichia	Escherichia	5615318	5	83334.361.CP038363.region003	bacteriocin	RiPPs
83334.361	Escherichia coli O157:H7 strain F7349	accnCP038363	Escherichia	Escherichia	5615318	5	83334.361.CP038363.region004	thiopeptide	RiPPs
83334.361	Escherichia coli O157:H7 strain F7349	accnCP038363	Escherichia	Escherichia	5615318	5	83334.361.CP038363.region005	NRPS	NRPS
83334.362	Escherichia coli O157:H7 strain F7508	accnCP038357	Escherichia	Escherichia	5641889	5	83334.362.CP038357.region001	arylpolyene	Others
83334.362	Escherichia coli O157:H7 strain F7508	accnCP038357	Escherichia	Escherichia	5641889	5	83334.362.CP038357.region002	ladderane.arylpolyene	Others
83334.362	Escherichia coli O157:H7 strain F7508	accnCP038357	Escherichia	Escherichia	5641889	5	83334.362.CP038357.region003	bacteriocin	RiPPs
83334.362	Escherichia coli O157:H7 strain F7508	accnCP038357	Escherichia	Escherichia	5641889	5	83334.362.CP038357.region004	thiopeptide	RiPPs
83334.362	Escherichia coli O157:H7 strain F7508	accnCP038357	Escherichia	Escherichia	5641889	5	83334.362.CP038357.region005	NRPS	NRPS
83334.366	Escherichia coli O157:H7 strain F6294	accnCP038372	Escherichia	Escherichia	5685865	5	83334.366.CP038372.region001	arylpolyene	Others
83334.366	Escherichia coli O157:H7 strain F6294	accnCP038372	Escherichia	Escherichia	5685865	5	83334.366.CP038372.region002	arylpolyene.ladderane	Others
83334.366	Escherichia coli O157:H7 strain F6294	accnCP038372	Escherichia	Escherichia	5685865	5	83334.366.CP038372.region003	bacteriocin	RiPPs
83334.366	Escherichia coli O157:H7 strain F6294	accnCP038372	Escherichia	Escherichia	5685865	5	83334.366.CP038372.region004	thiopeptide	RiPPs
83334.366	Escherichia coli O157:H7 strain F6294	accnCP038372	Escherichia	Escherichia	5685865	5	83334.366.CP038372.region005	NRPS	NRPS
83334.368	Escherichia coli O157:H7 strain F1273	accnCP038376	Escherichia	Escherichia	5723703	5	83334.368.CP038376.region001	NRPS	NRPS
83334.368	Escherichia coli O157:H7 strain F1273	accnCP038376	Escherichia	Escherichia	5723703	5	83334.368.CP038376.region002	thiopeptide	RiPPs
83334.368	Escherichia coli O157:H7 strain F1273	accnCP038376	Escherichia	Escherichia	5723703	5	83334.368.CP038376.region003	arylpolyene.ladderane	Others
83334.368	Escherichia coli O157:H7 strain F1273	accnCP038376	Escherichia	Escherichia	5723703	5	83334.368.CP038376.region004	arylpolyene	Others
83334.368	Escherichia coli O157:H7 strain F1273	accnCP038377	Escherichia	Escherichia	5723703	5	83334.368.CP038377.region001	bacteriocin	RiPPs
83334.373	Escherichia coli O157:H7 strain DEC4E	accnCP038398	Escherichia	Escherichia	5466350	5	83334.373.CP038398.region001	arylpolyene	Others
83334.373	Escherichia coli O157:H7 strain DEC4E	accnCP038398	Escherichia	Escherichia	5466350	5	83334.373.CP038398.region002	arylpolyene.ladderane	Others
83334.373	Escherichia coli O157:H7 strain DEC4E	accnCP038398	Escherichia	Escherichia	5466350	5	83334.373.CP038398.region003	thiopeptide	RiPPs
83334.373	Escherichia coli O157:H7 strain DEC4E	accnCP038398	Escherichia	Escherichia	5466350	5	83334.373.CP038398.region004	NRPS	NRPS
83334.373	Escherichia coli O157:H7 strain DEC4E	accnCP038400	Escherichia	Escherichia	5466350	5	83334.373.CP038400.region001	bacteriocin	RiPPs
83334.375	Escherichia coli O157:H7 strain BB24-1	accnCP038402	Escherichia	Escherichia	5711451	5	83334.375.CP038402.region001	arylpolyene	Others
83334.375	Escherichia coli O157:H7 strain BB24-1	accnCP038402	Escherichia	Escherichia	5711451	5	83334.375.CP038402.region002	arylpolyene.ladderane	Others
83334.375	Escherichia coli O157:H7 strain BB24-1	accnCP038402	Escherichia	Escherichia	5711451	5	83334.375.CP038402.region003	thiopeptide	RiPPs
83334.375	Escherichia coli O157:H7 strain BB24-1	accnCP038402	Escherichia	Escherichia	5711451	5	83334.375.CP038402.region004	NRPS	NRPS
83334.375	Escherichia coli O157:H7 strain BB24-1	accnCP038403	Escherichia	Escherichia	5711451	5	83334.375.CP038403.region001	bacteriocin	RiPPs
83334.376	Escherichia coli O157:H7 strain ATCC 35150	accnCP038405	Escherichia	Escherichia	5555348	5	83334.376.CP038405.region001	arylpolyene	Others
83334.376	Escherichia coli O157:H7 strain ATCC 35150	accnCP038405	Escherichia	Escherichia	5555348	5	83334.376.CP038405.region002	ladderane.arylpolyene	Others
83334.376	Escherichia coli O157:H7 strain ATCC 35150	accnCP038405	Escherichia	Escherichia	5555348	5	83334.376.CP038405.region003	bacteriocin	RiPPs
83334.376	Escherichia coli O157:H7 strain ATCC 35150	accnCP038405	Escherichia	Escherichia	5555348	5	83334.376.CP038405.region004	thiopeptide	RiPPs
83334.376	Escherichia coli O157:H7 strain ATCC 35150	accnCP038405	Escherichia	Escherichia	5555348	5	83334.376.CP038405.region005	NRPS	NRPS
83334.379	Escherichia coli O157:H7 strain 86-24	accnCP038408	Escherichia	Escherichia	5594122	5	83334.379.CP038408.region001	arylpolyene	Others
83334.379	Escherichia coli O157:H7 strain 86-24	accnCP038408	Escherichia	Escherichia	5594122	5	83334.379.CP038408.region002	bacteriocin	RiPPs
83334.379	Escherichia coli O157:H7 strain 86-24	accnCP038408	Escherichia	Escherichia	5594122	5	83334.379.CP038408.region003	arylpolyene.ladderane	Others
83334.379	Escherichia coli O157:H7 strain 86-24	accnCP038408	Escherichia	Escherichia	5594122	5	83334.379.CP038408.region004	thiopeptide	RiPPs
83334.379	Escherichia coli O157:H7 strain 86-24	accnCP038408	Escherichia	Escherichia	5594122	5	83334.379.CP038408.region005	NRPS	NRPS
83334.381	Escherichia coli O157:H7 strain 3-5-1	accnCP038416	Escherichia	Escherichia	5658644	5	83334.381.CP038416.region001	arylpolyene	Others
83334.381	Escherichia coli O157:H7 strain 3-5-1	accnCP038416	Escherichia	Escherichia	5658644	5	83334.381.CP038416.region002	bacteriocin	RiPPs
83334.381	Escherichia coli O157:H7 strain 3-5-1	accnCP038416	Escherichia	Escherichia	5658644	5	83334.381.CP038416.region003	arylpolyene.ladderane	Others
83334.381	Escherichia coli O157:H7 strain 3-5-1	accnCP038416	Escherichia	Escherichia	5658644	5	83334.381.CP038416.region004	thiopeptide	RiPPs
83334.381	Escherichia coli O157:H7 strain 3-5-1	accnCP038416	Escherichia	Escherichia	5658644	5	83334.381.CP038416.region005	NRPS	NRPS
83334.385	Escherichia coli O157:H7 strain 611	accnCP038428	Escherichia	Escherichia	5573700	5	83334.385.CP038428.region001	NRPS	NRPS
83334.385	Escherichia coli O157:H7 strain 611	accnCP038428	Escherichia	Escherichia	5573700	5	83334.385.CP038428.region002	thiopeptide	RiPPs
83334.385	Escherichia coli O157:H7 strain 611	accnCP038428	Escherichia	Escherichia	5573700	5	83334.385.CP038428.region003	bacteriocin	RiPPs
83334.385	Escherichia coli O157:H7 strain 611	accnCP038428	Escherichia	Escherichia	5573700	5	83334.385.CP038428.region004	arylpolyene.ladderane	Others
83334.385	Escherichia coli O157:H7 strain 611	accnCP038428	Escherichia	Escherichia	5573700	5	83334.385.CP038428.region005	arylpolyene	Others
885275.3	Escherichia coli str. 'clone D i14'	accnCP002212	Escherichia	Escherichia	5038386	5	885275.3.CP002212.region001	NRPS	NRPS
885275.3	Escherichia coli str. 'clone D i14'	accnCP002212	Escherichia	Escherichia	5038386	5	885275.3.CP002212.region002	thiopeptide	RiPPs
885275.3	Escherichia coli str. 'clone D i14'	accnCP002212	Escherichia	Escherichia	5038386	5	885275.3.CP002212.region003	arylpolyene	Others
885275.3	Escherichia coli str. 'clone D i14'	accnCP002212	Escherichia	Escherichia	5038386	5	885275.3.CP002212.region004	T1PKS.NRPS	PKS-NRP_Hybrids
885275.3	Escherichia coli str. 'clone D i14'	accnCP002212	Escherichia	Escherichia	5038386	5	885275.3.CP002212.region005	siderophore	Others
885276.3	Escherichia coli str. 'clone D i2'	accnCP002211	Escherichia	Escherichia	5038386	5	885276.3.CP002211.region001	NRPS	NRPS
885276.3	Escherichia coli str. 'clone D i2'	accnCP002211	Escherichia	Escherichia	5038386	5	885276.3.CP002211.region002	thiopeptide	RiPPs
885276.3	Escherichia coli str. 'clone D i2'	accnCP002211	Escherichia	Escherichia	5038386	5	885276.3.CP002211.region003	arylpolyene	Others
885276.3	Escherichia coli str. 'clone D i2'	accnCP002211	Escherichia	Escherichia	5038386	5	885276.3.CP002211.region004	T1PKS.NRPS	PKS-NRP_Hybrids
885276.3	Escherichia coli str. 'clone D i2'	accnCP002211	Escherichia	Escherichia	5038386	5	885276.3.CP002211.region005	siderophore	Others
1033813.3	Escherichia coli NA114	accnCP002797	Escherichia	Escherichia	4935241	4	1033813.3.CP002797.region001	NRPS	NRPS
1033813.3	Escherichia coli NA114	accnCP002797	Escherichia	Escherichia	4935241	4	1033813.3.CP002797.region002	thiopeptide	RiPPs
1033813.3	Escherichia coli NA114	accnCP002797	Escherichia	Escherichia	4935241	4	1033813.3.CP002797.region003	T1PKS.NRPS	PKS-NRP_Hybrids
1033813.3	Escherichia coli NA114	accnCP002797	Escherichia	Escherichia	4935241	4	1033813.3.CP002797.region004	siderophore	Others
1045010.15	Escherichia coli O157 strain 180-PT54	accnCP015832	Escherichia	Escherichia	5750190	4	1045010.15.CP015832.region001	arylpolyene	Others
1045010.15	Escherichia coli O157 strain 180-PT54	accnCP015832	Escherichia	Escherichia	5750190	4	1045010.15.CP015832.region002	arylpolyene.ladderane	Others
1045010.15	Escherichia coli O157 strain 180-PT54	accnCP015832	Escherichia	Escherichia	5750190	4	1045010.15.CP015832.region003	thiopeptide	RiPPs
1045010.15	Escherichia coli O157 strain 180-PT54	accnCP015832	Escherichia	Escherichia	5750190	4	1045010.15.CP015832.region004	NRPS	NRPS
1045010.16	Escherichia coli O157 strain 644-PT8	accnCP015831	Escherichia	Escherichia	5831209	4	1045010.16.CP015831.region001	arylpolyene	Others
1045010.16	Escherichia coli O157 strain 644-PT8	accnCP015831	Escherichia	Escherichia	5831209	4	1045010.16.CP015831.region002	arylpolyene.ladderane	Others
1045010.16	Escherichia coli O157 strain 644-PT8	accnCP015831	Escherichia	Escherichia	5831209	4	1045010.16.CP015831.region003	thiopeptide	RiPPs
1045010.16	Escherichia coli O157 strain 644-PT8	accnCP015831	Escherichia	Escherichia	5831209	4	1045010.16.CP015831.region004	NRPS	NRPS
1045010.21	Escherichia coli O157 strain FDAARGOS_293	accnCP022050	Escherichia	Escherichia	5686502	4	1045010.21.CP022050.region001	thiopeptide	RiPPs
1045010.21	Escherichia coli O157 strain FDAARGOS_293	accnCP022050	Escherichia	Escherichia	5686502	4	1045010.21.CP022050.region002	NRPS	NRPS
1045010.21	Escherichia coli O157 strain FDAARGOS_293	accnCP022050	Escherichia	Escherichia	5686502	4	1045010.21.CP022050.region003	arylpolyene	Others
1045010.21	Escherichia coli O157 strain FDAARGOS_293	accnCP022050	Escherichia	Escherichia	5686502	4	1045010.21.CP022050.region004	arylpolyene.ladderane	Others
1045010.60	Escherichia coli O157 strain Al Ain	accnCP043539	Escherichia	Escherichia	5444610	4	1045010.60.CP043539.region001	arylpolyene.ladderane	Others
1045010.60	Escherichia coli O157 strain Al Ain	accnCP043539	Escherichia	Escherichia	5444610	4	1045010.60.CP043539.region002	thiopeptide	RiPPs
1045010.60	Escherichia coli O157 strain Al Ain	accnCP043539	Escherichia	Escherichia	5444610	4	1045010.60.CP043539.region003	NRPS	NRPS
1045010.60	Escherichia coli O157 strain Al Ain	accnCP043539	Escherichia	Escherichia	5444610	4	1045010.60.CP043539.region004	arylpolyene	Others
1048689.4	Escherichia coli O55:H7 str. RM12579	accnCP003109	Escherichia	Escherichia	5448306	4	1048689.4.CP003109.region001	NRPS	NRPS
1048689.4	Escherichia coli O55:H7 str. RM12579	accnCP003109	Escherichia	Escherichia	5448306	4	1048689.4.CP003109.region002	thiopeptide	RiPPs
1048689.4	Escherichia coli O55:H7 str. RM12579	accnCP003109	Escherichia	Escherichia	5448306	4	1048689.4.CP003109.region003	arylpolyene.ladderane	Others
1048689.4	Escherichia coli O55:H7 str. RM12579	accnCP003109	Escherichia	Escherichia	5448306	4	1048689.4.CP003109.region004	arylpolyene	Others
1055533.4	Escherichia coli O26 str. RM8426	accnCP028116	Escherichia	Escherichia	5738300	4	1055533.4.CP028116.region001	NRPS	NRPS
1055533.4	Escherichia coli O26 str. RM8426	accnCP028116	Escherichia	Escherichia	5738300	4	1055533.4.CP028116.region002	thiopeptide	RiPPs
1055533.4	Escherichia coli O26 str. RM8426	accnCP028116	Escherichia	Escherichia	5738300	4	1055533.4.CP028116.region003	siderophore	Others
1055533.4	Escherichia coli O26 str. RM8426	accnCP028116	Escherichia	Escherichia	5738300	4	1055533.4.CP028116.region004	T1PKS.NRPS	PKS-NRP_Hybrids
1055542.5	Escherichia coli O111 str. RM9322	accnCP028117	Escherichia	Escherichia	5284381	4	1055542.5.CP028117.region001	NRPS	NRPS
1055542.5	Escherichia coli O111 str. RM9322	accnCP028117	Escherichia	Escherichia	5284381	4	1055542.5.CP028117.region002	thiopeptide	RiPPs
1055542.5	Escherichia coli O111 str. RM9322	accnCP028117	Escherichia	Escherichia	5284381	4	1055542.5.CP028117.region003	siderophore	Others
1055542.5	Escherichia coli O111 str. RM9322	accnCP028119	Escherichia	Escherichia	5284381	4	1055542.5.CP028119.region001	bacteriocin	RiPPs
1055544.3	Escherichia coli O145 str. RM9872	accnCP028379	Escherichia	Escherichia	5475442	4	1055544.3.CP028379.region001	NRPS	NRPS
1055544.3	Escherichia coli O145 str. RM9872	accnCP028379	Escherichia	Escherichia	5475442	4	1055544.3.CP028379.region002	thiopeptide	RiPPs
1055544.3	Escherichia coli O145 str. RM9872	accnCP028379	Escherichia	Escherichia	5475442	4	1055544.3.CP028379.region003	siderophore	Others
1055544.3	Escherichia coli O145 str. RM9872	accnCP028379	Escherichia	Escherichia	5475442	4	1055544.3.CP028379.region004	arylpolyene	Others
1072459.4	Escherichia coli O7:K1 str. CE10	accnCP003034	Escherichia	Escherichia	5378729	4	1072459.4.CP003034.region001	NRPS	NRPS
1072459.4	Escherichia coli O7:K1 str. CE10	accnCP003034	Escherichia	Escherichia	5378729	4	1072459.4.CP003034.region002	thiopeptide	RiPPs
1072459.4	Escherichia coli O7:K1 str. CE10	accnCP003034	Escherichia	Escherichia	5378729	4	1072459.4.CP003034.region003	T1PKS.NRPS	PKS-NRP_Hybrids
1072459.4	Escherichia coli O7:K1 str. CE10	accnCP003034	Escherichia	Escherichia	5378729	4	1072459.4.CP003034.region004	siderophore	Others
1248823.7	Escherichia coli O145:H28 str. RM12581	accnCP007136	Escherichia	Escherichia	5737293	4	1248823.7.CP007136.region001	NRPS	NRPS
1248823.7	Escherichia coli O145:H28 str. RM12581	accnCP007136	Escherichia	Escherichia	5737293	4	1248823.7.CP007136.region002	thiopeptide	RiPPs
1248823.7	Escherichia coli O145:H28 str. RM12581	accnCP007136	Escherichia	Escherichia	5737293	4	1248823.7.CP007136.region003	siderophore	Others
1248823.7	Escherichia coli O145:H28 str. RM12581	accnCP007136	Escherichia	Escherichia	5737293	4	1248823.7.CP007136.region004	arylpolyene	Others
1248902.3	Escherichia coli O145:H28 str. RM13514	accnCP006027	Escherichia	Escherichia	5737294	4	1248902.3.CP006027.region001	NRPS	NRPS
1248902.3	Escherichia coli O145:H28 str. RM13514	accnCP006027	Escherichia	Escherichia	5737294	4	1248902.3.CP006027.region002	thiopeptide	RiPPs
1248902.3	Escherichia coli O145:H28 str. RM13514	accnCP006027	Escherichia	Escherichia	5737294	4	1248902.3.CP006027.region003	siderophore	Others
1248902.3	Escherichia coli O145:H28 str. RM13514	accnCP006027	Escherichia	Escherichia	5737294	4	1248902.3.CP006027.region004	arylpolyene	Others
1328859.4	Escherichia coli O157:H7 str. SS17	accnCP008805	Escherichia	Escherichia	5655941	4	1328859.4.CP008805.region001	NRPS	NRPS
1328859.4	Escherichia coli O157:H7 str. SS17	accnCP008805	Escherichia	Escherichia	5655941	4	1328859.4.CP008805.region002	thiopeptide	RiPPs
1328859.4	Escherichia coli O157:H7 str. SS17	accnCP008805	Escherichia	Escherichia	5655941	4	1328859.4.CP008805.region003	arylpolyene.ladderane	Others
1328859.4	Escherichia coli O157:H7 str. SS17	accnCP008805	Escherichia	Escherichia	5655941	4	1328859.4.CP008805.region004	arylpolyene	Others
1329907.3	Escherichia coli APEC IMT5155	accnCP005930	Escherichia	Escherichia	5126057	4	1329907.3.CP005930.region001	T1PKS.NRPS	PKS-NRP_Hybrids
1329907.3	Escherichia coli APEC IMT5155	accnCP005930	Escherichia	Escherichia	5126057	4	1329907.3.CP005930.region002	NRPS	NRPS
1329907.3	Escherichia coli APEC IMT5155	accnCP005930	Escherichia	Escherichia	5126057	4	1329907.3.CP005930.region003	thiopeptide	RiPPs
1329907.3	Escherichia coli APEC IMT5155	accnCP005931	Escherichia	Escherichia	5126057	4	1329907.3.CP005931.region001	siderophore	Others
1330457.6	Escherichia coli O157:H7 str. SS52	accnCP010304	Escherichia	Escherichia	5583430	4	1330457.6.CP010304.region001	NRPS	NRPS
1330457.6	Escherichia coli O157:H7 str. SS52	accnCP010304	Escherichia	Escherichia	5583430	4	1330457.6.CP010304.region002	thiopeptide	RiPPs
1330457.6	Escherichia coli O157:H7 str. SS52	accnCP010304	Escherichia	Escherichia	5583430	4	1330457.6.CP010304.region003	arylpolyene.ladderane	Others
1330457.6	Escherichia coli O157:H7 str. SS52	accnCP010304	Escherichia	Escherichia	5583430	4	1330457.6.CP010304.region004	arylpolyene	Others
1355100.3	Escherichia coli JJ1886	accnCP006784	Escherichia	Escherichia	5308284	4	1355100.3.CP006784.region001	NRPS	NRPS
1355100.3	Escherichia coli JJ1886	accnCP006784	Escherichia	Escherichia	5308284	4	1355100.3.CP006784.region002	thiopeptide	RiPPs
1355100.3	Escherichia coli JJ1886	accnCP006784	Escherichia	Escherichia	5308284	4	1355100.3.CP006784.region003	T1PKS.NRPS	PKS-NRP_Hybrids
1355100.3	Escherichia coli JJ1886	accnCP006784	Escherichia	Escherichia	5308284	4	1355100.3.CP006784.region004	siderophore	Others
1355101.3	Escherichia coli JJ1887	accnCP014316	Escherichia	Escherichia	5331521	4	1355101.3.CP014316.region001	NRPS	NRPS
1355101.3	Escherichia coli JJ1887	accnCP014316	Escherichia	Escherichia	5331521	4	1355101.3.CP014316.region002	thiopeptide	RiPPs
1355101.3	Escherichia coli JJ1887	accnCP014316	Escherichia	Escherichia	5331521	4	1355101.3.CP014316.region003	T1PKS.NRPS	PKS-NRP_Hybrids
1355101.3	Escherichia coli JJ1887	accnCP014316	Escherichia	Escherichia	5331521	4	1355101.3.CP014316.region004	siderophore	Others
1382700.12	Escherichia coli PMV-1	c00002_accnCB..	Escherichia	Escherichia	5210927	4	1382700.12.CBTO010000000.region001	siderophore	Others
1382700.12	Escherichia coli PMV-1	accnHG428755	Escherichia	Escherichia	5210927	4	1382700.12.HG428755.region001	NRPS	NRPS
1382700.12	Escherichia coli PMV-1	accnHG428755	Escherichia	Escherichia	5210927	4	1382700.12.HG428755.region002	thiopeptide	RiPPs
1382700.12	Escherichia coli PMV-1	accnHG428755	Escherichia	Escherichia	5210927	4	1382700.12.HG428755.region003	T1PKS.NRPS	PKS-NRP_Hybrids
1412834.4	Escherichia coli FAP1	accnCP009578	Escherichia	Escherichia	5254632	4	1412834.4.CP009578.region001	NRPS	NRPS
1412834.4	Escherichia coli FAP1	accnCP009578	Escherichia	Escherichia	5254632	4	1412834.4.CP009578.region002	thiopeptide	RiPPs
1412834.4	Escherichia coli FAP1	accnCP009578	Escherichia	Escherichia	5254632	4	1412834.4.CP009578.region003	T1PKS.NRPS	PKS-NRP_Hybrids
1412834.4	Escherichia coli FAP1	accnCP009579	Escherichia	Escherichia	5254632	4	1412834.4.CP009579.region001	siderophore	Others
[truncated: 11,267 more rows]

## Sheet: bgc_count_type
BGC Type	#BGCs		Bold: Top 15 most occurring BGC types are BGC types considered for the visualization in Figure 1
NRPS	4026
thiopeptide	3618
bacteriocin	1062
siderophore	1013
NRPS.T1PKS	897
arylpolyene	721
betalactone	439
hserlactone	338
arylpolyene.ladderane	183
ladderane	129
terpene	99
butyrolactone	96
NRPS-like	94
PKS-like	68
hserlactone.siderophore	52
NRPS-like.hserlactone	43
cyanobactin	42
arylpolyene.siderophore	37
LAP	30
phosphonate	20
arylpolyene.hserlactone	17
NRPS.transAT-PKS	15
other	14
blactam	12
T1PKS	12
LAP.NRPS.thiopeptide	10
NRPS.PUFA.T1PKS.hglE-KS	9
NRPS.PUFA.T1PKS.hglE-KS.other	9
NRPS.siderophore	8
PKS-like.transAT-PKS	8
NRPS-like.phenazine	7
T3PKS	7
NRPS.betalactone	7
lassopeptide	6
acyl_amino_acids	6
PpyS-KS	6
NRPS-like.thiopeptide	6
NRPS.T1PKS.siderophore	5
ectoine	5
LAP.bacteriocin	5
NRPS-like.resorcinol	5
phosphoglycolipid	5
nucleoside	4
NRPS.NRPS-like	3
LAP.NRPS.T1PKS	3
furan	3
lanthipeptide	3
phenazine	3
NRPS.arylpolyene	3
NRPS.T1PKS.butyrolactone	2
amglyccycl	2
bacteriocin.siderophore	2
NRPS.phosphonate	2
NRPS.T1PKS.betalactone	2
butyrolactone.phosphonate	2
oligosaccharide	2
hserlactone.ladderane	2
TfuA-related.bacteriocin	2
NRPS-like.T1PKS	2
resorcinol	2
NRPS.hserlactone	2
PUFA.hglE-KS	2
NRPS.ladderane	2
PKS-like.T3PKS.transAT-PKS.transAT-PKS-like	2
NRPS.terpene	1
NRPS-like.betalactone	1
ladderane.phenazine	1
LAP.TfuA-related.bacteriocin	1
hserlactone.other	1
blactam.other	1
NRPS.PKS-like.transAT-PKS	1
NRPS.T1PKS.transAT-PKS	1
NRPS.nucleoside	1
PKS-like.transAT-PKS.transAT-PKS-like	1
LAP.NRPS	1
T1PKS.arylpolyene	1
NRPS.bacteriocin	1
acyl_amino_acids.hserlactone	1
arylpolyene.butyrolactone	1
NRPS.PUFA.bacteriocin.hglE-KS	1
NRPS.T1PKS.lassopeptide	1
NRPS.T1PKS.ladderane	1
bacteriocin.butyrolactone.phosphonate	1
NRPS.T1PKS.arylpolyene	1
NRPS.PpyS-KS	1
butyrolactone.ectoine.ladderane	1
transAT-PKS.transAT-PKS-like	1

## Sheet: phylo_tree_accn
Ingroup Genomes			Outgroup Genomes
PATRIC Accession	Genome Name		PATRIC Accession	Genome Name
1.92155e+06	Buchnera aphidicola (Cinara strobi) strain BuCistrobi		221988	Mannheimia succiniciproducens MBEL55E
158823	Cedecea neteri ND14a		298387	Photobacterium profundum SS9
158823	Cedecea neteri ND14b		312309	Vibrio fischeri ES114
2.06605e+06	Citrobacter freundii complex sp. CFNIH2		243277	Vibrio cholerae O1 biovar El Tor str. N16961
545.48	Citrobacter koseri strain AR_0025		272844	Pasteurella multocida subsp. multocida str. Pm70
545.40	Citrobacter koseri strain FDAARGOS_393
1.15955e+06	Cronobacter dublinensis subsp. dublinensis LMG 23823
579405	Dickeya dadantii Ech703
204038	Dickeya dadantii strain DSM 18020
636.28	Edwardsiella tarda strain ET-1
550.158	Enterobacter cloacae strain AR_0154
158836	Enterobacter hormaechei strain S6
216592	Escherichia coli 042
316435	Escherichia coli Nissle 1917
439855.10	Escherichia coli SMS-3-5
511145	Escherichia coli str. K-12 substr. MG1655
562.163	Escherichia coli strain 13E0780
562.795	Escherichia coli strain 2009C-3133
562.192	Escherichia coli strain 746
364107	Escherichia coli UTI89
571.108	Klebsiella oxytoca strain CAV1335
573.9630	Klebsiella pneumoniae strain CN1
573.697	Klebsiella pneumoniae strain ED23
1.12563e+06	Klebsiella pneumoniae subsp. pneumoniae HS11286
272621	Klebsiella pneumoniae subsp. pneumoniae MGH 78578
1.23583e+06	Kosakonia sacchari SP1
582.172	Morganella morganii strain DG56-16
932677	Pantoea ananatis AJ13355
1.48416e+06	Pantoea sp. PSNIH1
180957	Pectobacterium carotovorum subsp. brasiliense strain BZA12
1.16602e+06	Pectobacterium sp. SCC3193
291112	Photorhabdus asymbiotica strain ATCC 43949
230090	Photorhabdus temperata subsp. thracensis strain DSM 15199
158851	Providencia rustigianii strain NCTC6933
588.6	Providencia stuartii strain 33672
41514.7	Salmonella enterica subsp. arizonae serovar 62:z4,z23:- strain RSK2980
1.41249e+06	Salmonella enterica subsp. enterica serovar Enteritidis str. SA20082034
99287.1	Salmonella enterica subsp. enterica serovar Typhimurium str. LT2
615.652	Serratia marcescens strain 332
615.640	Serratia marcescens strain AR_0099
615.521	Serratia marcescens strain UMH1
82996.2	Serratia plymuthica strain 3Re4-18
768493	Serratia sp. AS13
2.03344e+06	Serratia sp. MYb239
198215	Shigella flexneri 2a str. 301
406818	Xenorhabdus bovienii SS-2004
1.43782e+06	Xenorhabdus nematophila AN6/1
28152.3	Yersinia kristensenii strain ATCC 33639
632.152	Yersinia pestis strain KIM5
502800.11	Yersinia pseudotuberculosis YPIII
