# Supplementary material for: Pangenome analysis of Enterobacteria reveals richness of secondary metabolite gene clusters and their associated gene sets
Source: Synth Syst Biotechnol. 2022 May 6;7(3):900–10. doi: 10.1016/j.synbio.2022.04.011 (PMC9125672; doi:10.1016/j.synbio.2022.04.011)
Supplement: Multimedia component 3 [file mmc3.xlsx]

## Sheet: node_table_small_families
	product	contig_edge	Genome ID	Genome Name	Accession	Genome Length	Genus	Genus_cat	BiG-SCAPE class	bgc_type	gcf_0.20	gcf_0.30	gcf_0.40	gcf_0.50	gcf_0.60	Clan Number	fam_id	fam_type	fam_known_compounds
550.1074.CP018814.region004	ladderane	FALSE	550.107	Enterobacter cloacae strain AR_0002	CP018814	5021981	Enterobacter	Enterobacter	Others	Detected	4730	1973	4849	4849	4849	1973	8	unknown_family	u_Others_8
550.1577.CP021162.region001	ladderane	FALSE	550.158	Enterobacter cloacae strain 234	CP021162	4724855	Enterobacter	Enterobacter	Others	Detected	4730	1973	4849	4849	4849	1973	8	unknown_family	u_Others_8
550.1578.CP021167.region001	ladderane	FALSE	550.158	Enterobacter cloacae strain 388	CP021167	4735287	Enterobacter	Enterobacter	Others	Detected	4730	1973	4849	4849	4849	1973	8	unknown_family	u_Others_8
1296536.46.CP029246.region004	ladderane	FALSE	1.29654e+06	Enterobacter hormaechei subsp. xiangfangensis strain OSUVMCKPC4-2	CP029246	5215377	Enterobacter	Enterobacter	Others	Detected	4730	1973	4849	4849	4849	1973	8	unknown_family	u_Others_8
1296536.49.CP024908.region004	ladderane	FALSE	1.29654e+06	Enterobacter hormaechei subsp. xiangfangensis strain OSUKPC4_L	CP024908	5213879	Enterobacter	Enterobacter	Others	Detected	4730	1973	4849	4849	4849	1973	8	unknown_family	u_Others_8
550.1145.CP021902.region003	ladderane	FALSE	550.115	Enterobacter cloacae strain AR_0136	CP021902	5040412	Enterobacter	Enterobacter	Others	Detected	4730	1973	4849	4849	4849	1973	8	unknown_family	u_Others_8
158836.549.CP049188.region004	ladderane	FALSE	158837	Enterobacter hormaechei strain Y323	CP049188	5185408	Enterobacter	Enterobacter	Others	Detected	4730	1973	4849	4849	4849	1973	8	unknown_family	u_Others_8
550.1142.CP021776.region004	ladderane	FALSE	550.114	Enterobacter cloacae strain AR_0053	CP021776	5132006	Enterobacter	Enterobacter	Others	Detected	4730	1973	4849	4849	4849	1973	8	unknown_family	u_Others_8
550.1583.CP030076.region003	ladderane	FALSE	550.158	Enterobacter cloacae strain 20710	CP030076	5545020	Enterobacter	Enterobacter	Others	Detected	4730	1973	4849	4849	4849	1973	8	unknown_family	u_Others_8
550.253.CP012165.region001	ladderane	FALSE	550.253	Enterobacter cloacae strain 34978	CP012165	5160986	Enterobacter	Enterobacter	Others	Detected	4730	1973	4849	4849	4849	1973	8	unknown_family	u_Others_8
1296536.16.CP017183.region001	ladderane	FALSE	1.29654e+06	Enterobacter xiangfangensis strain LMG27195	CP017183	4661849	Enterobacter	Enterobacter	Others	Detected	4730	1973	4849	4849	4849	1973	8	unknown_family	u_Others_8
1296536.67.CP023430.region001	ladderane	FALSE	1.29654e+06	Enterobacter hormaechei subsp. xiangfangensis strain UM_CRE-14	CP023430	4924340	Enterobacter	Enterobacter	Others	Detected	4730	1973	4849	4849	4849	1973	8	unknown_family	u_Others_8
550.1232.CP017475.region001	ladderane	FALSE	550.123	Enterobacter cloacae strain M12X01451	CP017475	5087499	Enterobacter	Enterobacter	Others	Detected	4858	4858	4858	4858	4858	4858	8	unknown_family	u_Others_8
550.2257.CP040827.region003	ladderane	FALSE	550.226	Enterobacter cloacae strain NH77	CP040827	5081711	Enterobacter	Enterobacter	Others	Detected	4858	4858	4858	4858	4858	4858	8	unknown_family	u_Others_8
550.1527.CP020089.region001	ladderane	FALSE	550.153	Enterobacter cloacae strain PIMB10EC27	CP020089	5419249	Enterobacter	Enterobacter	Others	Detected	4858	4858	4858	4858	4858	4858	8	unknown_family	u_Others_8
550.2564.CP046116.region001	ladderane	FALSE	550.256	Enterobacter cloacae strain CBG15936	CP046116	5171634	Enterobacter	Enterobacter	Others	Detected	4858	4858	4858	4858	4858	4858	8	unknown_family	u_Others_8
550.2254.CP039311.region007	ladderane	FALSE	550.225	Enterobacter cloacae strain Effluent_3	CP039311	5465376	Enterobacter	Enterobacter	Others	Detected	4858	4858	4858	4858	4858	4858	8	unknown_family	u_Others_8
550.2256.CP039303.region001	ladderane	FALSE	550.226	Enterobacter cloacae strain Effluent_4	CP039303	5393286	Enterobacter	Enterobacter	Others	Detected	4858	4858	4858	4858	4858	4858	8	unknown_family	u_Others_8
550.2255.CP039318.region007	ladderane	FALSE	550.226	Enterobacter cloacae strain Effluent_2	CP039318	5590402	Enterobacter	Enterobacter	Others	Detected	4858	4858	4858	4858	4858	4858	8	unknown_family	u_Others_8
550.1143.CP021851.region001	ladderane	FALSE	550.114	Enterobacter cloacae strain A1137	CP021851	5090134	Enterobacter	Enterobacter	Others	Detected	4858	4858	4858	4858	4858	4858	8	unknown_family	u_Others_8
550.2510.CP027986.region001	ladderane	FALSE	550.251	Enterobacter cloacae strain SGAir0282 strain not applicable	CP027986	4711389	Enterobacter	Enterobacter	Others	Detected	4730	4858	4858	4858	4858	4858	8	unknown_family	u_Others_8
716541.4.NC_014121.region001	ladderane	FALSE	716541	Enterobacter cloacae subsp. cloacae ATCC 13047	NC_014121	5598796	Enterobacter	Enterobacter	Others	Detected	4858	5084	4858	4858	4858	5084	8	unknown_family	u_Others_8
562.11345.CP015855.region002	arylpolyene.ladderane	FALSE	562.113	Escherichia coli strain EDL933-1	CP015855	5467086	Escherichia	Escherichia	Others	Detected	5084	5084	7152	7152	7152	5084	8	unknown_family	u_Others_8
562.12925.CP017251.region003	arylpolyene.ladderane	FALSE	562.129	Escherichia coli strain NADC 5570/86-24/6564	CP017251	5559461	Escherichia	Escherichia	Others	Detected	5084	5084	7152	7152	7152	5084	8	unknown_family	u_Others_8
562.10827.CP015241.region004	arylpolyene.ladderane	FALSE	562.108	Escherichia coli strain 2013C-4465	CP015241	5494966	Escherichia	Escherichia	Others	Detected	5084	5084	6352	6352	6352	5084	8	unknown_family	u_Others_8
562.12924.CP017249.region003	arylpolyene.ladderane	FALSE	562.129	Escherichia coli strain NADC 5570/86-24/6565	CP017249	5559797	Escherichia	Escherichia	Others	Detected	5084	5084	7152	7152	7152	5084	8	unknown_family	u_Others_8
562.12944.CP017669.region003	arylpolyene.ladderane	FALSE	562.129	Escherichia coli strain PA20	CP017669	5618601	Escherichia	Escherichia	Others	Detected	5084	5084	7152	7152	7152	5084	8	unknown_family	u_Others_8
562.13551.CP018237.region003	arylpolyene.ladderane	FALSE	562.136	Escherichia coli strain 155	CP018237	5604428	Escherichia	Escherichia	Others	Detected	5084	5084	7152	7152	7152	5084	8	unknown_family	u_Others_8
562.13552.CP018239.region003	arylpolyene.ladderane	FALSE	562.136	Escherichia coli strain 272	CP018239	5568363	Escherichia	Escherichia	Others	Detected	5084	5084	7152	7152	7152	5084	8	unknown_family	u_Others_8
562.13553.CP018245.region003	arylpolyene.ladderane	FALSE	562.136	Escherichia coli strain 472	CP018245	5608872	Escherichia	Escherichia	Others	Detected	5084	5084	7152	7152	7152	5084	8	unknown_family	u_Others_8
562.13555.CP018252.region003	arylpolyene.ladderane	FALSE	562.136	Escherichia coli strain 9000	CP018252	5611726	Escherichia	Escherichia	Others	Detected	5084	5084	7152	7152	7152	5084	8	unknown_family	u_Others_8
562.13556.CP018247.region003	arylpolyene.ladderane	FALSE	562.136	Escherichia coli strain 7784	CP018247	5462063	Escherichia	Escherichia	Others	Detected	5084	5084	7152	7152	7152	5084	8	unknown_family	u_Others_8
562.13557.CP018241.region003	arylpolyene.ladderane	FALSE	562.136	Escherichia coli strain 319	CP018241	5567385	Escherichia	Escherichia	Others	Detected	5084	5084	7152	7152	7152	5084	8	unknown_family	u_Others_8
562.13558.CP018250.region003	arylpolyene.ladderane	FALSE	562.136	Escherichia coli strain 10671	CP018250	5520540	Escherichia	Escherichia	Others	Detected	5084	5084	6352	6352	6352	5084	8	unknown_family	u_Others_8
562.19087.CP022689.region005	arylpolyene.ladderane	FALSE	562.191	Escherichia coli strain CDC#03-98	CP022689	5498101	Escherichia	Escherichia	Others	Detected	5084	5084	7152	7152	7152	5084	8	unknown_family	u_Others_8
562.39444.CP034794.region003	arylpolyene.ladderane	FALSE	562.394	Escherichia coli strain 06-3462	CP034794	5545237	Escherichia	Escherichia	Others	Detected	5084	5084	7152	7152	7152	5084	8	unknown_family	u_Others_8
562.39445.CP034799.region001	arylpolyene.ladderane	FALSE	562.394	Escherichia coli strain 2009C-4687	CP034799	5574764	Escherichia	Escherichia	Others	Detected	5084	5084	7152	7152	7152	5084	8	unknown_family	u_Others_8
562.39446.CP034806.region001	arylpolyene.ladderane	FALSE	562.394	Escherichia coli strain 2010C-3347	CP034806	5633927	Escherichia	Escherichia	Others	Detected	5084	5084	6352	6352	6352	5084	8	unknown_family	u_Others_8
562.39447.CP034801.region001	arylpolyene.ladderane	FALSE	562.394	Escherichia coli strain 2010C-3142	CP034801	5573470	Escherichia	Escherichia	Others	Detected	5084	5084	7152	7152	7152	5084	8	unknown_family	u_Others_8
562.39448.CP034808.region001	arylpolyene.ladderane	FALSE	562.394	Escherichia coli strain 08-3914	CP034808	5624664	Escherichia	Escherichia	Others	Detected	5084	5084	7152	7152	7152	5084	8	unknown_family	u_Others_8
562.46742.CP028683.region002	arylpolyene.ladderane	FALSE	562.467	Escherichia coli strain 112	CP028683	5601006	Escherichia	Escherichia	Others	Detected	5084	5084	7152	7152	7152	5084	8	unknown_family	u_Others_8
562.46747.CP028685.region002	arylpolyene.ladderane	FALSE	562.467	Escherichia coli strain 111	CP028685	5600993	Escherichia	Escherichia	Others	Detected	5084	5084	7152	7152	7152	5084	8	unknown_family	u_Others_8
562.52734.CP035545.region003	arylpolyene.ladderane	FALSE	562.527	Escherichia coli strain FSIS11705876	CP035545	5578015	Escherichia	Escherichia	Others	Detected	5084	5084	7786	7786	7786	5084	8	unknown_family	u_Others_8
562.53992.CP046527.region004	arylpolyene.ladderane	FALSE	562.54	Escherichia coli strain RM19259	CP046527	5609319	Escherichia	Escherichia	Others	Detected	5084	5084	7786	7786	7786	5084	8	unknown_family	u_Others_8
562.55131.CP041747.region005	arylpolyene.ladderane	FALSE	562.551	Escherichia coli strain NCCP 15739	CP041747	5567406	Escherichia	Escherichia	Others	Detected	5084	5084	7786	7786	7786	5084	8	unknown_family	u_Others_8
701177.3.NC_013941.region003	arylpolyene.ladderane	FALSE	701177	Escherichia coli O55:H7 str. CB9615	NC_013941	5452353	Escherichia	Escherichia	Others	Detected	5084	5084	6352	6352	6352	5084	8	unknown_family	u_Others_8
83334.190.CP015846.region003	arylpolyene.ladderane	FALSE	83334.2	Escherichia coli O157:H7 strain FRIK2069	CP015846	5740824	Escherichia	Escherichia	Others	Detected	5084	5084	6352	6352	6352	5084	8	unknown_family	u_Others_8
83334.194.CP016625.region003	arylpolyene.ladderane	FALSE	83334.2	Escherichia coli O157:H7 strain FRIK944	CP016625	5866200	Escherichia	Escherichia	Others	Detected	5084	5084	6352	6352	6352	5084	8	unknown_family	u_Others_8
83334.197.CP017434.region002	arylpolyene.ladderane	FALSE	83334.2	Escherichia coli O157:H7 strain 1130	CP017434	5509007	Escherichia	Escherichia	Others	Detected	5084	5084	6352	6352	6352	5084	8	unknown_family	u_Others_8
83334.198.CP017436.region002	arylpolyene.ladderane	FALSE	83334.2	Escherichia coli O157:H7 strain 2149	CP017436	5500773	Escherichia	Escherichia	Others	Detected	5084	5084	6352	6352	6352	5084	8	unknown_family	u_Others_8
83334.200.CP017438.region002	arylpolyene.ladderane	FALSE	83334.2	Escherichia coli O157:H7 strain 2159	CP017438	5509229	Escherichia	Escherichia	Others	Detected	5084	5084	6352	6352	6352	5084	8	unknown_family	u_Others_8
83334.201.CP017446.region002	arylpolyene.ladderane	FALSE	83334.2	Escherichia coli O157:H7 strain 9234	CP017446	5503176	Escherichia	Escherichia	Others	Detected	5084	5084	6352	6352	6352	5084	8	unknown_family	u_Others_8
83334.203.CP017442.region002	arylpolyene.ladderane	FALSE	83334.2	Escherichia coli O157:H7 strain 4276	CP017442	5497141	Escherichia	Escherichia	Others	Detected	5084	5084	6352	6352	6352	5084	8	unknown_family	u_Others_8
83334.290.CP035366.region003	arylpolyene.ladderane	FALSE	83334.3	Escherichia coli O157:H7 strain C1-057	CP035366	5549704	Escherichia	Escherichia	Others	Detected	5084	5084	6352	6352	6352	5084	8	unknown_family	u_Others_8
83334.296.CP035706.region003	arylpolyene.ladderane	FALSE	83334.3	Escherichia coli O157:H7 strain COPRO21317	CP035706	5522685	Escherichia	Escherichia	Others	Detected	5084	5084	6352	6352	6352	5084	8	unknown_family	u_Others_8
83334.336.CP038282.region002	arylpolyene.ladderane	FALSE	83334.3	Escherichia coli O157:H7 strain F8492	CP038282	5606180	Escherichia	Escherichia	Others	Detected	5084	5084	6352	6352	6352	5084	8	unknown_family	u_Others_8
83334.355.CP038349.region002	arylpolyene.ladderane	FALSE	83334.4	Escherichia coli O157:H7 strain F8952	CP038349	5492338	Escherichia	Escherichia	Others	Detected	5084	5084	6352	6352	6352	5084	8	unknown_family	u_Others_8
83334.356.CP038344.region002	arylpolyene.ladderane	FALSE	83334.4	Escherichia coli O157:H7 strain Gim1-1	CP038344	5501393	Escherichia	Escherichia	Others	Detected	5084	5084	6352	6352	6352	5084	8	unknown_family	u_Others_8
83334.359.CP038351.region003	arylpolyene.ladderane	FALSE	83334.4	Escherichia coli O157:H7 strain F8798	CP038351	5662137	Escherichia	Escherichia	Others	Detected	5084	5084	6352	6352	6352	5084	8	unknown_family	u_Others_8
83334.360.CP038353.region002	arylpolyene.ladderane	FALSE	83334.4	Escherichia coli O157:H7 strain F8797	CP038353	5570283	Escherichia	Escherichia	Others	Detected	5084	5084	6352	6352	6352	5084	8	unknown_family	u_Others_8
83334.365.CP038374.region003	arylpolyene.ladderane	FALSE	83334.4	Escherichia coli O157:H7 strain F3113	CP038374	5545489	Escherichia	Escherichia	Others	Detected	5084	5084	6352	6352	6352	5084	8	unknown_family	u_Others_8
83334.377.CP038412.region002	arylpolyene.ladderane	FALSE	83334.4	Escherichia coli O157:H7 strain 493/89	CP038412	5606577	Escherichia	Escherichia	Others	Detected	5084	5084	6352	6352	6352	5084	8	unknown_family	u_Others_8
83334.382.CP038414.region002	arylpolyene.ladderane	FALSE	83334.4	Escherichia coli O157:H7 strain 17B6-2	CP038414	5634620	Escherichia	Escherichia	Others	Detected	5084	5084	6352	6352	6352	5084	8	unknown_family	u_Others_8
562.19574.CP016755.region002	arylpolyene.ladderane	FALSE	562.196	Escherichia coli strain FORC_044	CP016755	5703173	Escherichia	Escherichia	Others	Detected	5084	5084	7152	7152	7152	5084	8	unknown_family	u_Others_8
562.29130.CP027437.region001	arylpolyene.ladderane	FALSE	562.291	Escherichia coli strain 2012C-4221	CP027437	5194649	Escherichia	Escherichia	Others	Detected	5084	5084	6352	6352	6352	5084	8	unknown_family	u_Others_8
562.39441.CP034803.region001	arylpolyene.ladderane	FALSE	562.394	Escherichia coli strain 2009C-3554	CP034803	5674054	Escherichia	Escherichia	Others	Detected	5084	5084	7152	7152	7152	5084	8	unknown_family	u_Others_8
562.39443.CP034797.region005	arylpolyene.ladderane	FALSE	562.394	Escherichia coli strain 08-3918	CP034797	5564973	Escherichia	Escherichia	Others	Detected	5084	5084	7152	7152	7152	5084	8	unknown_family	u_Others_8
562.58369.CP049201.region002	ladderane	FALSE	562.584	Escherichia coli strain PapRG-04-4	CP049201	5581923	Escherichia	Escherichia	Others	Detected	5084	5084	7786	7786	7786	5084	8	unknown_family	u_Others_8
741093.3.CP001925.region004	arylpolyene.ladderane	FALSE	741093	Escherichia coli Xuzhou21	CP001925	5516736	Escherichia	Escherichia	Others	Detected	5084	5084	6352	6352	6352	5084	8	unknown_family	u_Others_8
83334.343.CP038302.region002	arylpolyene.ladderane	FALSE	83334.3	Escherichia coli O157:H7 strain SS TX 313-1	CP038302	5777936	Escherichia	Escherichia	Others	Detected	5084	5084	6352	6352	6352	5084	8	unknown_family	u_Others_8
83334.346.CP038313.region002	arylpolyene.ladderane	FALSE	83334.3	Escherichia coli O157:H7 strain OK1	CP038313	5560677	Escherichia	Escherichia	Others	Detected	5084	5084	6352	6352	6352	5084	8	unknown_family	u_Others_8
83334.347.CP038316.region002	arylpolyene.ladderane	FALSE	83334.3	Escherichia coli O157:H7 strain NE92	CP038316	5538109	Escherichia	Escherichia	Others	Detected	5084	5084	6352	6352	6352	5084	8	unknown_family	u_Others_8
83334.352.CP038336.region002	arylpolyene.ladderane	FALSE	83334.4	Escherichia coli O157:H7 strain LSU61	CP038336	5669067	Escherichia	Escherichia	Others	Detected	5084	5084	6352	6352	6352	5084	8	unknown_family	u_Others_8
83334.363.CP038360.region002	arylpolyene.ladderane	FALSE	83334.4	Escherichia coli O157:H7 strain F7386	CP038360	5557033	Escherichia	Escherichia	Others	Detected	5084	5084	6352	6352	6352	5084	8	unknown_family	u_Others_8
83334.370.CP038383.region004	arylpolyene.ladderane	FALSE	83334.4	Escherichia coli O157:H7 strain DEC5E	CP038383	5721525	Escherichia	Escherichia	Others	Detected	5084	5084	6352	6352	6352	5084	8	unknown_family	u_Others_8
83334.371.CP038386.region002	arylpolyene.ladderane	FALSE	83334.4	Escherichia coli O157:H7 strain DEC5D	CP038386	5259579	Escherichia	Escherichia	Others	Detected	5084	5084	6352	6352	6352	5084	8	unknown_family	u_Others_8
83334.385.CP038428.region004	arylpolyene.ladderane	FALSE	83334.4	Escherichia coli O157:H7 strain 611	CP038428	5573700	Escherichia	Escherichia	Others	Detected	5084	5084	6352	6352	6352	5084	8	unknown_family	u_Others_8
83334.374.CP038394.region002	arylpolyene.ladderane	FALSE	83334.4	Escherichia coli O157:H7 strain DEC5A	CP038394	5380215	Escherichia	Escherichia	Others	Detected	5084	5084	6352	6352	6352	5084	8	unknown_family	u_Others_8
562.46732.CP028609.region002	arylpolyene.ladderane	FALSE	562.467	Escherichia coli strain 142	CP028609	5680026	Escherichia	Escherichia	Others	Detected	5084	5084	7152	7152	7152	5084	8	unknown_family	u_Others_8
83334.340.CP038295.region002	arylpolyene.ladderane	FALSE	83334.3	Escherichia coli O157:H7 strain TB182A	CP038295	5367819	Escherichia	Escherichia	Others	Detected	5084	5084	6352	6352	6352	5084	8	unknown_family	u_Others_8
83334.372.CP038389.region002	arylpolyene.ladderane	FALSE	83334.4	Escherichia coli O157:H7 strain DEC5B	CP038389	5484204	Escherichia	Escherichia	Others	Detected	5084	5084	6352	6352	6352	5084	8	unknown_family	u_Others_8
1048689.4.CP003109.region003	arylpolyene.ladderane	FALSE	1.04869e+06	Escherichia coli O55:H7 str. RM12579	CP003109	5448306	Escherichia	Escherichia	Others	Detected	5084	5084	6352	6352	6352	5084	8	unknown_family	u_Others_8
1045010.60.CP043539.region001	arylpolyene.ladderane	FALSE	1.04501e+06	Escherichia coli O157 strain Al Ain	CP043539	5444610	Escherichia	Escherichia	Others	Detected	5084	5084	6352	6352	6352	5084	8	unknown_family	u_Others_8
562.16330.CP019944.region002	ladderane	FALSE	562.163	Escherichia coli strain DSM 103246	CP019944	5445834	Escherichia	Escherichia	Others	Detected	5084	5084	7152	7152	7152	5084	8	unknown_family	u_Others_8
562.58214.CP048605.region001	ladderane	FALSE	562.582	Escherichia coli strain PapRG-06-5	CP048605	4945561	Escherichia	Escherichia	Others	Detected	5084	5084	7786	7786	7786	5084	8	unknown_family	u_Others_8
562.58368.CP049204.region002	arylpolyene.ladderane	FALSE	562.584	Escherichia coli strain PapM-32-1	CP049204	4866137	Escherichia	Escherichia	Others	Detected	5084	5084	7786	7786	7786	5084	8	unknown_family	u_Others_8
562.60443.CP053259.region001	arylpolyene.ladderane	FALSE	562.604	Escherichia coli strain GF3-3	CP053259	4706754	Escherichia	Escherichia	Others	Detected	5084	5084	7786	7786	7786	5084	8	unknown_family	u_Others_8
562.60446.CP053258.region001	ladderane	FALSE	562.604	Escherichia coli strain GF4-3	CP053258	4821968	Escherichia	Escherichia	Others	Detected	5084	5084	7786	7786	7786	5084	8	unknown_family	u_Others_8
562.9030.CP014314.region001	arylpolyene.ladderane	FALSE	562.903	Escherichia coli strain JEONG-1266	CP014314	5478683	Escherichia	Escherichia	Others	Detected	5084	5084	7786	7786	7786	5084	8	unknown_family	u_Others_8
83334.191.CP015842.region003	arylpolyene.ladderane	FALSE	83334.2	Escherichia coli O157:H7 strain FRIK2533	CP015842	5645219	Escherichia	Escherichia	Others	Detected	5084	5084	6352	6352	6352	5084	8	unknown_family	u_Others_8
83334.284.CP033605.region003	arylpolyene.ladderane	FALSE	83334.3	Escherichia coli O157:H7 strain TR01	CP033605	5569804	Escherichia	Escherichia	Others	Detected	5084	5084	6352	6352	6352	5084	8	unknown_family	u_Others_8
930406.3.CP007592.region003	ladderane	FALSE	930406	Escherichia coli O157:H16 Santai	CP007592	5104557	Escherichia	Escherichia	Others	Detected	5084	5084	6352	6352	6352	5084	8	unknown_family	u_Others_8
1248903.6.CP007133.region003	ladderane	FALSE	1.2489e+06	Escherichia coli O145:H28 str. RM12761	CP007133	5559014	Escherichia	Escherichia	Others	Detected	6655	6655	7786	7786	7786	6655	8	unknown_family	u_Others_8
1328859.4.CP008805.region003	arylpolyene.ladderane	FALSE	1.32886e+06	Escherichia coli O157:H7 str. SS17	CP008805	5655941	Escherichia	Escherichia	Others	Detected	6655	6655	7152	7152	7152	6655	8	unknown_family	u_Others_8
562.9857.CP015020.region004	arylpolyene.ladderane	FALSE	562.986	Escherichia coli strain 28RC1	CP015020	5643099	Escherichia	Escherichia	Others	Detected	6655	6655	7786	7786	7786	6655	8	unknown_family	u_Others_8
1045010.15.CP015832.region002	arylpolyene.ladderane	FALSE	1.04501e+06	Escherichia coli O157 strain 180-PT54	CP015832	5750190	Escherichia	Escherichia	Others	Detected	6655	6655	7152	7152	7152	6655	8	unknown_family	u_Others_8
1330457.6.CP010304.region003	arylpolyene.ladderane	FALSE	1.33046e+06	Escherichia coli O157:H7 str. SS52	CP010304	5583430	Escherichia	Escherichia	Others	Detected	6655	6655	7152	7152	7152	6655	8	unknown_family	u_Others_8
155864.42.CP008957.region004	arylpolyene.ladderane	FALSE	155864	Escherichia coli O157:H7 str. EDL933	CP008957	5639399	Escherichia	Escherichia	Others	Detected	6655	6655	7152	7152	7152	6655	8	unknown_family	u_Others_8
544404.4.NC_013008.region003	arylpolyene.ladderane	FALSE	544404	Escherichia coli O157:H7 str. TW14359	NC_013008	5622737	Escherichia	Escherichia	Others	Detected	6655	6655	7152	7152	7152	6655	8	unknown_family	u_Others_8
562.11292.CP015229.region003	arylpolyene.ladderane	FALSE	562.113	Escherichia coli strain 06-00048	CP015229	5712300	Escherichia	Escherichia	Others	Detected	6655	6655	6352	6352	6352	6655	8	unknown_family	u_Others_8
562.33780.CP031609.region001	ladderane	FALSE	562.338	Escherichia coli strain S10	CP031609	4981733	Escherichia	Escherichia	Others	Detected	6655	6655	6352	6352	6352	6655	8	unknown_family	u_Others_8
562.39442.CP034792.region001	arylpolyene.ladderane	FALSE	562.394	Escherichia coli strain 2009C-3378	CP034792	5516392	Escherichia	Escherichia	Others	Detected	6655	6655	7152	7152	7152	6655	8	unknown_family	u_Others_8
562.46714.CP028598.region002	arylpolyene.ladderane	FALSE	562.467	Escherichia coli strain 148	CP028598	5517227	Escherichia	Escherichia	Others	Detected	6655	6655	7152	7152	7152	6655	8	unknown_family	u_Others_8
562.46715.CP028596.region002	arylpolyene.ladderane	FALSE	562.467	Escherichia coli strain 149	CP028596	5517290	Escherichia	Escherichia	Others	Detected	6655	6655	7152	7152	7152	6655	8	unknown_family	u_Others_8
562.46725.CP028650.region003	arylpolyene.ladderane	FALSE	562.467	Escherichia coli strain 124	CP028650	5551339	Escherichia	Escherichia	Others	Detected	6655	6655	7152	7152	7152	6655	8	unknown_family	u_Others_8
562.46726.CP028652.region003	arylpolyene.ladderane	FALSE	562.467	Escherichia coli strain 123	CP028652	5551589	Escherichia	Escherichia	Others	Detected	6655	6655	7152	7152	7152	6655	8	unknown_family	u_Others_8
562.46731.CP028607.region002	arylpolyene.ladderane	FALSE	562.467	Escherichia coli strain 143	CP028607	5697472	Escherichia	Escherichia	Others	Detected	6655	6655	7152	7152	7152	6655	8	unknown_family	u_Others_8
562.46737.CP028654.region002	arylpolyene.ladderane	FALSE	562.467	Escherichia coli strain 122	CP028654	5546907	Escherichia	Escherichia	Others	Detected	6655	6655	7152	7152	7152	6655	8	unknown_family	u_Others_8
562.46744.CP028693.region002	arylpolyene.ladderane	FALSE	562.467	Escherichia coli strain 108	CP028693	5559170	Escherichia	Escherichia	Others	Detected	6655	6655	7152	7152	7152	6655	8	unknown_family	u_Others_8
562.46745.CP028698.region002	arylpolyene.ladderane	FALSE	562.467	Escherichia coli strain 106	CP028698	5531321	Escherichia	Escherichia	Others	Detected	6655	6655	7152	7152	7152	6655	8	unknown_family	u_Others_8
562.46746.CP028700.region002	arylpolyene.ladderane	FALSE	562.467	Escherichia coli strain 105	CP028700	5552230	Escherichia	Escherichia	Others	Detected	6655	6655	7152	7152	7152	6655	8	unknown_family	u_Others_8
562.51580.CP032789.region002	arylpolyene.ladderane	FALSE	562.516	Escherichia coli strain NZRM4169	CP032789	5596785	Escherichia	Escherichia	Others	Detected	6655	6655	7152	7152	7152	6655	8	unknown_family	u_Others_8
562.51581.CP032791.region002	arylpolyene.ladderane	FALSE	562.516	Escherichia coli strain NZRM4165	CP032791	5504500	Escherichia	Escherichia	Others	Detected	6655	6655	7152	7152	7152	6655	8	unknown_family	u_Others_8
562.51582.CP032793.region002	arylpolyene.ladderane	FALSE	562.516	Escherichia coli strain NZRM3614	CP032793	5488364	Escherichia	Escherichia	Others	Detected	6655	6655	7152	7152	7152	6655	8	unknown_family	u_Others_8
562.51583.CP032795.region003	arylpolyene.ladderane	FALSE	562.516	Escherichia coli strain ERL06-2503	CP032795	5638235	Escherichia	Escherichia	Others	Detected	6655	6655	7152	7152	7152	6655	8	unknown_family	u_Others_8
562.51585.CP032801.region003	arylpolyene.ladderane	FALSE	562.516	Escherichia coli strain ERL06-2442	CP032801	5610215	Escherichia	Escherichia	Others	Detected	6655	6655	7152	7152	7152	6655	8	unknown_family	u_Others_8
562.51586.CP032803.region003	arylpolyene.ladderane	FALSE	562.516	Escherichia coli strain ERL05-1306	CP032803	5644710	Escherichia	Escherichia	Others	Detected	6655	6655	7152	7152	7152	6655	8	unknown_family	u_Others_8
562.52633.CP040305.region002	arylpolyene.ladderane	FALSE	562.526	Escherichia coli strain HB6 strain not applicable	CP040305	5635513	Escherichia	Escherichia	Others	Detected	6655	6655	7152	7152	7152	6655	8	unknown_family	u_Others_8
562.52634.CP040307.region003	arylpolyene.ladderane	FALSE	562.526	Escherichia coli strain F1 E4 strain not applicable	CP040307	5591793	Escherichia	Escherichia	Others	Detected	6655	6655	7152	7152	7152	6655	8	unknown_family	u_Others_8
562.52635.CP040309.region003	arylpolyene.ladderane	FALSE	562.526	Escherichia coli strain 21B8 strain not applicable	CP040309	5494884	Escherichia	Escherichia	Others	Detected	6655	6655	7152	7152	7152	6655	8	unknown_family	u_Others_8
562.52636.CP040311.region003	arylpolyene.ladderane	FALSE	562.526	Escherichia coli strain F3398 strain not applicable	CP040311	5474637	Escherichia	Escherichia	Others	Detected	6655	6655	7786	7786	7786	6655	8	unknown_family	u_Others_8
562.52638.CP040314.region003	arylpolyene.ladderane	FALSE	562.526	Escherichia coli strain MA11 strain not applicable	CP040314	5556552	Escherichia	Escherichia	Others	Detected	6655	6655	7152	7152	7152	6655	8	unknown_family	u_Others_8
562.52639.CP040316.region003	arylpolyene.ladderane	FALSE	562.526	Escherichia coli strain CV261 strain not applicable	CP040316	5542442	Escherichia	Escherichia	Others	Detected	6655	6655	7152	7152	7152	6655	8	unknown_family	u_Others_8
562.53932.CP045975.region002	arylpolyene.ladderane	FALSE	562.539	Escherichia coli strain AUSMDU00002545	CP045975	5647778	Escherichia	Escherichia	Others	Detected	6655	6655	7786	7786	7786	6655	8	unknown_family	u_Others_8
83334.199.CP017444.region002	arylpolyene.ladderane	FALSE	83334.2	Escherichia coli O157:H7 strain 8368	CP017444	5530258	Escherichia	Escherichia	Others	Detected	6655	6655	7152	7152	7152	6655	8	unknown_family	u_Others_8
83334.202.CP017440.region002	arylpolyene.ladderane	FALSE	83334.2	Escherichia coli O157:H7 strain 3384	CP017440	5531320	Escherichia	Escherichia	Others	Detected	6655	6655	7152	7152	7152	6655	8	unknown_family	u_Others_8
83334.293.CP040570.region002	arylpolyene.ladderane	FALSE	83334.3	Escherichia coli O157:H7 strain ECP17-1298	CP040570	5550459	Escherichia	Escherichia	Others	Detected	6655	6655	7152	7152	7152	6655	8	unknown_family	u_Others_8
83334.294.CP040572.region003	arylpolyene.ladderane	FALSE	83334.3	Escherichia coli O157:H7 strain ECP17-46	CP040572	5569576	Escherichia	Escherichia	Others	Detected	6655	6655	7152	7152	7152	6655	8	unknown_family	u_Others_8
83334.298.CP038494.region003	arylpolyene.ladderane	FALSE	83334.3	Escherichia coli O157:H7 strain TT12B strain not applicable	CP038494	5428573	Escherichia	Escherichia	Others	Detected	6655	6655	7152	7152	7152	6655	8	unknown_family	u_Others_8
83334.339.CP038290.region002	arylpolyene.ladderane	FALSE	83334.3	Escherichia coli O157:H7 strain TX 265-1	CP038290	5688743	Escherichia	Escherichia	Others	Detected	6655	6655	7152	7152	7152	6655	8	unknown_family	u_Others_8
83334.342.CP038300.region002	arylpolyene.ladderane	FALSE	83334.3	Escherichia coli O157:H7 strain SS TX 754-1	CP038300	5641052	Escherichia	Escherichia	Others	Detected	6655	6655	7152	7152	7152	6655	8	unknown_family	u_Others_8
83334.349.CP038319.region002	arylpolyene.ladderane	FALSE	83334.3	Escherichia coli O157:H7 strain NE122	CP038319	5547743	Escherichia	Escherichia	Others	Detected	6655	6655	7786	7786	7786	6655	8	unknown_family	u_Others_8
83334.358.CP038342.region002	arylpolyene.ladderane	FALSE	83334.4	Escherichia coli O157:H7 strain H2495	CP038342	5588988	Escherichia	Escherichia	Others	Detected	6655	6655	7152	7152	7152	6655	8	unknown_family	u_Others_8
83334.366.CP038372.region002	arylpolyene.ladderane	FALSE	83334.4	Escherichia coli O157:H7 strain F6294	CP038372	5685865	Escherichia	Escherichia	Others	Detected	6655	6655	7152	7152	7152	6655	8	unknown_family	u_Others_8
83334.380.CP038419.region002	arylpolyene.ladderane	FALSE	83334.4	Escherichia coli O157:H7 strain 2-6-2	CP038419	5650829	Escherichia	Escherichia	Others	Detected	6655	6655	7152	7152	7152	6655	8	unknown_family	u_Others_8
83334.383.CP038423.region002	arylpolyene.ladderane	FALSE	83334.4	Escherichia coli O157:H7 strain 7409	CP038423	5592126	Escherichia	Escherichia	Others	Detected	6655	6655	7152	7152	7152	6655	8	unknown_family	u_Others_8
1045010.21.CP022050.region004	arylpolyene.ladderane	FALSE	1.04501e+06	Escherichia coli O157 strain FDAARGOS_293	CP022050	5686502	Escherichia	Escherichia	Others	Detected	6655	6655	7152	7152	7152	6655	8	unknown_family	u_Others_8
1045010.62.CP044143.region001	arylpolyene.ladderane	FALSE	1.04501e+06	Escherichia coli O157 strain AR-0429	CP044143	5737987	Escherichia	Escherichia	Others	Detected	6655	6655	7152	7152	7152	6655	8	unknown_family	u_Others_8
1045010.63.CP044145.region004	arylpolyene.ladderane	FALSE	1.04501e+06	Escherichia coli O157 strain AR-0428	CP044145	5697128	Escherichia	Escherichia	Others	Detected	6655	6655	7152	7152	7152	6655	8	unknown_family	u_Others_8
1045010.64.CP044148.region005	arylpolyene.ladderane	FALSE	1.04501e+06	Escherichia coli O157 strain AR-0427	CP044148	5691532	Escherichia	Escherichia	Others	Detected	6655	6655	7152	7152	7152	6655	8	unknown_family	u_Others_8
1248915.3.CP006262.region003	ladderane	FALSE	1.24892e+06	Escherichia coli O145:H28 str. RM13516	CP006262	5559008	Escherichia	Escherichia	Others	Detected	6655	6655	7786	7786	7786	6655	8	unknown_family	u_Others_8
386585.9.NC_002695.region004	arylpolyene.ladderane	FALSE	386586	Escherichia coli O157:H7 str. Sakai	NC_002695	5594477	Escherichia	Escherichia	Others	Detected	6655	6655	7152	7152	7152	6655	8	unknown_family	u_Others_8
444450.8.NC_011353.region003	arylpolyene.ladderane	FALSE	444451	Escherichia coli O157:H7 str. EC4115	NC_011353	5704171	Escherichia	Escherichia	Others	Detected	6655	6655	7152	7152	7152	6655	8	unknown_family	u_Others_8
562.30991.CP030767.region003	arylpolyene.ladderane	FALSE	562.31	Escherichia coli strain 2017C-4109	CP030767	5537857	Escherichia	Escherichia	Others	Detected	6655	6655	7152	7152	7152	6655	8	unknown_family	u_Others_8
562.46713.CP028600.region002	arylpolyene.ladderane	FALSE	562.467	Escherichia coli strain 147	CP028600	5577185	Escherichia	Escherichia	Others	Detected	6655	6655	7152	7152	7152	6655	8	unknown_family	u_Others_8
562.46717.CP028614.region002	arylpolyene.ladderane	FALSE	562.467	Escherichia coli strain 141	CP028614	5555563	Escherichia	Escherichia	Others	Detected	6655	6655	7152	7152	7152	6655	8	unknown_family	u_Others_8
562.46718.CP028626.region002	arylpolyene.ladderane	FALSE	562.467	Escherichia coli strain 137	CP028626	5555913	Escherichia	Escherichia	Others	Detected	6655	6655	7152	7152	7152	6655	8	unknown_family	u_Others_8
562.46719.CP028629.region002	arylpolyene.ladderane	FALSE	562.467	Escherichia coli strain 136	CP028629	5555925	Escherichia	Escherichia	Others	Detected	6655	6655	7152	7152	7152	6655	8	unknown_family	u_Others_8
562.46720.CP028632.region002	arylpolyene.ladderane	FALSE	562.467	Escherichia coli strain 135	CP028632	5553169	Escherichia	Escherichia	Others	Detected	6655	6655	7152	7152	7152	6655	8	unknown_family	u_Others_8
562.46721.CP028635.region002	arylpolyene.ladderane	FALSE	562.467	Escherichia coli strain 134	CP028635	5553158	Escherichia	Escherichia	Others	Detected	6655	6655	7152	7152	7152	6655	8	unknown_family	u_Others_8
562.46722.CP028638.region002	arylpolyene.ladderane	FALSE	562.467	Escherichia coli strain 133	CP028638	5553154	Escherichia	Escherichia	Others	Detected	6655	6655	7152	7152	7152	6655	8	unknown_family	u_Others_8
562.46723.CP028641.region002	arylpolyene.ladderane	FALSE	562.467	Escherichia coli strain 132	CP028641	5553163	Escherichia	Escherichia	Others	Detected	6655	6655	7152	7152	7152	6655	8	unknown_family	u_Others_8
562.46724.CP028647.region002	arylpolyene.ladderane	FALSE	562.467	Escherichia coli strain 130	CP028647	5553251	Escherichia	Escherichia	Others	Detected	6655	6655	7152	7152	7152	6655	8	unknown_family	u_Others_8
562.46727.CP028659.region002	arylpolyene.ladderane	FALSE	562.467	Escherichia coli strain 120	CP028659	5555919	Escherichia	Escherichia	Others	Detected	6655	6655	7152	7152	7152	6655	8	unknown_family	u_Others_8
562.46728.CP028668.region002	arylpolyene.ladderane	FALSE	562.467	Escherichia coli strain 117	CP028668	5555918	Escherichia	Escherichia	Others	Detected	6655	6655	7152	7152	7152	6655	8	unknown_family	u_Others_8
562.46729.CP028674.region002	arylpolyene.ladderane	FALSE	562.467	Escherichia coli strain 115	CP028674	5495749	Escherichia	Escherichia	Others	Detected	6655	6655	7152	7152	7152	6655	8	unknown_family	u_Others_8
562.46730.CP028671.region002	arylpolyene.ladderane	FALSE	562.467	Escherichia coli strain 116	CP028671	5553168	Escherichia	Escherichia	Others	Detected	6655	6655	7152	7152	7152	6655	8	unknown_family	u_Others_8
562.46733.CP028617.region002	arylpolyene.ladderane	FALSE	562.467	Escherichia coli strain 140	CP028617	5555919	Escherichia	Escherichia	Others	Detected	6655	6655	7152	7152	7152	6655	8	unknown_family	u_Others_8
562.46734.CP028620.region002	arylpolyene.ladderane	FALSE	562.467	Escherichia coli strain 139	CP028620	5553146	Escherichia	Escherichia	Others	Detected	6655	6655	7152	7152	7152	6655	8	unknown_family	u_Others_8
562.46735.CP028623.region002	arylpolyene.ladderane	FALSE	562.467	Escherichia coli strain 138	CP028623	5555919	Escherichia	Escherichia	Others	Detected	6655	6655	7152	7152	7152	6655	8	unknown_family	u_Others_8
562.46736.CP028644.region002	arylpolyene.ladderane	FALSE	562.467	Escherichia coli strain 131	CP028644	5553249	Escherichia	Escherichia	Others	Detected	6655	6655	7152	7152	7152	6655	8	unknown_family	u_Others_8
562.46738.CP028656.region002	arylpolyene.ladderane	FALSE	562.467	Escherichia coli strain 121	CP028656	5555917	Escherichia	Escherichia	Others	Detected	6655	6655	7152	7152	7152	6655	8	unknown_family	u_Others_8
562.46739.CP028662.region002	arylpolyene.ladderane	FALSE	562.467	Escherichia coli strain 119	CP028662	5553074	Escherichia	Escherichia	Others	Detected	6655	6655	7152	7152	7152	6655	8	unknown_family	u_Others_8
562.46740.CP028665.region002	arylpolyene.ladderane	FALSE	562.467	Escherichia coli strain 118	CP028665	5553150	Escherichia	Escherichia	Others	Detected	6655	6655	7152	7152	7152	6655	8	unknown_family	u_Others_8
562.46741.CP028677.region002	arylpolyene.ladderane	FALSE	562.467	Escherichia coli strain 114	CP028677	5553158	Escherichia	Escherichia	Others	Detected	6655	6655	7152	7152	7152	6655	8	unknown_family	u_Others_8
562.46743.CP028690.region002	arylpolyene.ladderane	FALSE	562.467	Escherichia coli strain 109	CP028690	5542240	Escherichia	Escherichia	Others	Detected	6655	6655	7152	7152	7152	6655	8	unknown_family	u_Others_8
562.46748.CP028680.region002	arylpolyene.ladderane	FALSE	562.467	Escherichia coli strain 113	CP028680	5551313	Escherichia	Escherichia	Others	Detected	6655	6655	7152	7152	7152	6655	8	unknown_family	u_Others_8
562.46749.CP028687.region002	arylpolyene.ladderane	FALSE	562.467	Escherichia coli strain 110	CP028687	5542244	Escherichia	Escherichia	Others	Detected	6655	6655	7152	7152	7152	6655	8	unknown_family	u_Others_8
562.46750.CP028695.region002	arylpolyene.ladderane	FALSE	562.467	Escherichia coli strain 107	CP028695	5542245	Escherichia	Escherichia	Others	Detected	6655	6655	7152	7152	7152	6655	8	unknown_family	u_Others_8
562.51587.CP032805.region002	arylpolyene.ladderane	FALSE	562.516	Escherichia coli strain ERL05-0623	CP032805	5486349	Escherichia	Escherichia	Others	Detected	6655	6655	7152	7152	7152	6655	8	unknown_family	u_Others_8
562.51594.CP032808.region003	arylpolyene.ladderane	FALSE	562.516	Escherichia coli strain ERL04-3476	CP032808	5727332	Escherichia	Escherichia	Others	Detected	6655	6655	7152	7152	7152	6655	8	unknown_family	u_Others_8
562.51596.CP032811.region003	arylpolyene.ladderane	FALSE	562.516	Escherichia coli strain ERL03-1416	CP032811	5581536	Escherichia	Escherichia	Others	Detected	6655	6655	7152	7152	7152	6655	8	unknown_family	u_Others_8
83334.178.CP012802.region003	arylpolyene.ladderane	FALSE	83334.2	Escherichia coli O157:H7 strain WS4202	CP012802	5428108	Escherichia	Escherichia	Others	Detected	6655	6655	7152	7152	7152	6655	8	unknown_family	u_Others_8
83334.192.CP015843.region003	arylpolyene.ladderane	FALSE	83334.2	Escherichia coli O157:H7 strain FRIK2455	CP015843	5718414	Escherichia	Escherichia	Others	Detected	6655	6655	7152	7152	7152	6655	8	unknown_family	u_Others_8
83334.292.CP031913.region002	arylpolyene.ladderane	FALSE	83334.3	Escherichia coli O157:H7 strain FWSEC0004	CP031913	5505679	Escherichia	Escherichia	Others	Detected	6655	6655	7152	7152	7152	6655	8	unknown_family	u_Others_8
83334.297.CP041623.region002	arylpolyene.ladderane	FALSE	83334.3	Escherichia coli O157:H7 strain ATCC 43888	CP041623	5503522	Escherichia	Escherichia	Others	Detected	6655	6655	7152	7152	7152	6655	8	unknown_family	u_Others_8
83334.299.CP045863.region003	arylpolyene.ladderane	FALSE	83334.3	Escherichia coli O157:H7 strain CFSAN076619	CP045863	5438085	Escherichia	Escherichia	Others	Detected	6655	6655	7152	7152	7152	6655	8	unknown_family	u_Others_8
83334.337.CP038284.region003	arylpolyene.ladderane	FALSE	83334.3	Escherichia coli O157:H7 strain YB14-1	CP038284	5649520	Escherichia	Escherichia	Others	Detected	6655	6655	7152	7152	7152	6655	8	unknown_family	u_Others_8
83334.338.CP038287.region002	arylpolyene.ladderane	FALSE	83334.3	Escherichia coli O157:H7 strain TX 376-2	CP038287	5652450	Escherichia	Escherichia	Others	Detected	6655	6655	7152	7152	7152	6655	8	unknown_family	u_Others_8
83334.341.CP038292.region002	arylpolyene.ladderane	FALSE	83334.3	Escherichia coli O157:H7 strain TB21-1	CP038292	5597666	Escherichia	Escherichia	Others	Detected	6655	6655	7152	7152	7152	6655	8	unknown_family	u_Others_8
83334.348.CP038321.region002	arylpolyene.ladderane	FALSE	83334.3	Escherichia coli O157:H7 strain NE1127	CP038321	5751117	Escherichia	Escherichia	Others	Detected	6655	6655	7152	7152	7152	6655	8	unknown_family	u_Others_8
83334.353.CP038333.region002	arylpolyene.ladderane	FALSE	83334.4	Escherichia coli O157:H7 strain N8B7-2	CP038333	5658182	Escherichia	Escherichia	Others	Detected	6655	6655	7152	7152	7152	6655	8	unknown_family	u_Others_8
83334.354.CP038339.region003	arylpolyene.ladderane	FALSE	83334.4	Escherichia coli O157:H7 strain H6437	CP038339	5626776	Escherichia	Escherichia	Others	Detected	6655	6655	7152	7152	7152	6655	8	unknown_family	u_Others_8
83334.357.CP038346.region003	arylpolyene.ladderane	FALSE	83334.4	Escherichia coli O157:H7 strain G5295	CP038346	5745266	Escherichia	Escherichia	Others	Detected	6655	6655	7152	7152	7152	6655	8	unknown_family	u_Others_8
83334.361.CP038363.region002	arylpolyene.ladderane	FALSE	83334.4	Escherichia coli O157:H7 strain F7349	CP038363	5615318	Escherichia	Escherichia	Others	Detected	6655	6655	7152	7152	7152	6655	8	unknown_family	u_Others_8
83334.362.CP038357.region002	arylpolyene.ladderane	FALSE	83334.4	Escherichia coli O157:H7 strain F7508	CP038357	5641889	Escherichia	Escherichia	Others	Detected	6655	6655	7152	7152	7152	6655	8	unknown_family	u_Others_8
83334.364.CP038366.region002	arylpolyene.ladderane	FALSE	83334.4	Escherichia coli O157:H7 strain F6667	CP038366	5648903	Escherichia	Escherichia	Others	Detected	6655	6655	7152	7152	7152	6655	8	unknown_family	u_Others_8
83334.367.CP038369.region002	arylpolyene.ladderane	FALSE	83334.4	Escherichia coli O157:H7 strain F6321	CP038369	5626460	Escherichia	Escherichia	Others	Detected	6655	6655	7152	7152	7152	6655	8	unknown_family	u_Others_8
83334.369.CP038380.region002	arylpolyene.ladderane	FALSE	83334.4	Escherichia coli O157:H7 strain E32511	CP038380	5621861	Escherichia	Escherichia	Others	Detected	6655	6655	7152	7152	7152	6655	8	unknown_family	u_Others_8
83334.375.CP038402.region002	arylpolyene.ladderane	FALSE	83334.4	Escherichia coli O157:H7 strain BB24-1	CP038402	5711451	Escherichia	Escherichia	Others	Detected	6655	6655	7152	7152	7152	6655	8	unknown_family	u_Others_8
83334.376.CP038405.region002	arylpolyene.ladderane	FALSE	83334.4	Escherichia coli O157:H7 strain ATCC 35150	CP038405	5555348	Escherichia	Escherichia	Others	Detected	6655	6655	7152	7152	7152	6655	8	unknown_family	u_Others_8
83334.381.CP038416.region003	arylpolyene.ladderane	FALSE	83334.4	Escherichia coli O157:H7 strain 3-5-1	CP038416	5658644	Escherichia	Escherichia	Others	Detected	6655	6655	7152	7152	7152	6655	8	unknown_family	u_Others_8
83334.384.CP038425.region002	arylpolyene.ladderane	FALSE	83334.4	Escherichia coli O157:H7 strain 2571	CP038425	5668040	Escherichia	Escherichia	Others	Detected	6655	6655	7152	7152	7152	6655	8	unknown_family	u_Others_8
562.46712.CP028592.region003	arylpolyene.ladderane	FALSE	562.467	Escherichia coli strain 150	CP028592	5697533	Escherichia	Escherichia	Others	Detected	6655	6655	7152	7152	7152	6655	8	unknown_family	u_Others_8
562.51584.CP032797.region003	arylpolyene.ladderane	FALSE	562.516	Escherichia coli strain ERL06-2497	CP032797	5663907	Escherichia	Escherichia	Others	Detected	6655	6655	7152	7152	7152	6655	8	unknown_family	u_Others_8
83334.344.CP038309.region002	arylpolyene.ladderane	FALSE	83334.3	Escherichia coli O157:H7 strain Show KS 470-1	CP038309	5736880	Escherichia	Escherichia	Others	Detected	6655	6655	7152	7152	7152	6655	8	unknown_family	u_Others_8
83334.345.CP038305.region002	arylpolyene.ladderane	FALSE	83334.3	Escherichia coli O157:H7 strain SS NE 1040-1	CP038305	5630167	Escherichia	Escherichia	Others	Detected	6655	6655	7152	7152	7152	6655	8	unknown_family	u_Others_8
83334.350.CP038324.region002	arylpolyene.ladderane	FALSE	83334.4	Escherichia coli O157:H7 strain NE 1169-1	CP038324	5757794	Escherichia	Escherichia	Others	Detected	6655	6655	7152	7152	7152	6655	8	unknown_family	u_Others_8
83334.368.CP038376.region003	arylpolyene.ladderane	FALSE	83334.4	Escherichia coli O157:H7 strain F1273	CP038376	5723703	Escherichia	Escherichia	Others	Detected	6655	6655	7152	7152	7152	6655	8	unknown_family	u_Others_8
83334.373.CP038398.region002	arylpolyene.ladderane	FALSE	83334.4	Escherichia coli O157:H7 strain DEC4E	CP038398	5466350	Escherichia	Escherichia	Others	Detected	6655	6655	7152	7152	7152	6655	8	unknown_family	u_Others_8
83334.379.CP038408.region003	arylpolyene.ladderane	FALSE	83334.4	Escherichia coli O157:H7 strain 86-24	CP038408	5594122	Escherichia	Escherichia	Others	Detected	6655	6655	7152	7152	7152	6655	8	unknown_family	u_Others_8
1045010.61.CP044140.region004	arylpolyene.ladderane	FALSE	1.04501e+06	Escherichia coli O157 strain AR-0430	CP044140	5764004	Escherichia	Escherichia	Others	Detected	6655	6655	7152	7152	7152	6655	8	unknown_family	u_Others_8
83334.320.CP034384.region004	arylpolyene.ladderane	FALSE	83334.3	Escherichia coli O157:H7 strain FRIK804	CP034384	5661009	Escherichia	Escherichia	Others	Detected	6655	6655	7152	7152	7152	6655	8	unknown_family	u_Others_8
83334.351.CP038328.region003	arylpolyene.ladderane	FALSE	83334.4	Escherichia coli O157:H7 strain NE 1092-2	CP038328	5802177	Escherichia	Escherichia	Others	Detected	6655	6655	7152	7152	7152	6655	8	unknown_family	u_Others_8
1045010.16.CP015831.region002	arylpolyene.ladderane	FALSE	1.04501e+06	Escherichia coli O157 strain 644-PT8	CP015831	5831209	Escherichia	Escherichia	Others	Detected	6655	6655	7152	7152	7152	6655	8	unknown_family	u_Others_8
562.52637.CP040313.region003	arylpolyene.ladderane	FALSE	562.526	Escherichia coli strain M7638 strain not applicable	CP040313	5396363	Escherichia	Escherichia	Others	Detected	6655	6655	7152	7152	7152	6655	8	unknown_family	u_Others_8
2681307.3.CP046446.region004	ladderane	FALSE	2.68131e+06	Leclercia sp. J807	CP046446	4719331	Leclercia	Other	Others	Detected	2737	4858	4858	4858	4858	4858	8	unknown_family	u_Others_8
2282310.3.CP031104.region005	ladderane	FALSE	2.28231e+06	Enterobacteriaceae bacterium w6 strain W6	CP031104	4945486	Enterobacteriaceae	Other	Others	Detected	2737	6655	4849	4849	4849	6655	8	unknown_family	u_Others_8
562.20517.CP023531.region002	bacteriocin	FALSE	562.205	Escherichia coli strain FDAARGOS_401	CP023531	5387375	Escherichia	Escherichia	RiPPs	Detected	5586	5586	5586	5586	7718	7161	9	unknown_family	u_RiPPs_9
562.28697.CP027323.region003	bacteriocin	FALSE	562.287	Escherichia coli strain 2013C-3033	CP027323	5553868	Escherichia	Escherichia	RiPPs	Detected	5586	5586	5586	5586	7718	7161	9	unknown_family	u_RiPPs_9
562.28697.CP027323.region004	bacteriocin	FALSE	562.287	Escherichia coli strain 2013C-3033	CP027323	5553868	Escherichia	Escherichia	RiPPs	Detected	5586	5586	5586	5586	5822	7161	9	unknown_family	u_RiPPs_9
562.29090.CP027766.region002	bacteriocin	FALSE	562.291	Escherichia coli strain 2013C-3342	CP027766	5555996	Escherichia	Escherichia	RiPPs	Detected	5586	5586	5586	5586	7718	7161	9	unknown_family	u_RiPPs_9
562.51583.CP032795.region002	bacteriocin	FALSE	562.516	Escherichia coli strain ERL06-2503	CP032795	5638235	Escherichia	Escherichia	RiPPs	Detected	5586	5586	5586	5586	7102	7161	9	unknown_family	u_RiPPs_9
562.51585.CP032801.region002	bacteriocin	FALSE	562.516	Escherichia coli strain ERL06-2442	CP032801	5610215	Escherichia	Escherichia	RiPPs	Detected	5586	5586	5586	5586	7102	7161	9	unknown_family	u_RiPPs_9
1038927.31.CP022086.region003	bacteriocin	FALSE	1.03893e+06	Escherichia coli O104:H4 strain FDAARGOS_348	CP022086	5442181	Escherichia	Escherichia	RiPPs	Detected	5586	5586	5586	5586	7718	7161	9	unknown_family	u_RiPPs_9
562.28693.CP027221.region004	bacteriocin	FALSE	562.287	Escherichia coli strain 2015C-3101	CP027221	5434211	Escherichia	Escherichia	RiPPs	Detected	5586	5586	5586	5586	6622	7161	9	unknown_family	u_RiPPs_9
562.28699.CP027328.region001	bacteriocin	FALSE	562.287	Escherichia coli strain 2014C-3741	CP027328	5626021	Escherichia	Escherichia	RiPPs	Detected	5586	5586	5586	5586	5822	7161	9	unknown_family	u_RiPPs_9
562.29105.CP027373.region003	bacteriocin	FALSE	562.291	Escherichia coli strain 05-3629	CP027373	5114662	Escherichia	Escherichia	RiPPs	Detected	5586	5586	5586	5586	7718	7161	9	unknown_family	u_RiPPs_9
562.29134.CP027368.region001	bacteriocin	FALSE	562.291	Escherichia coli strain 2014C-3307	CP027368	5251777	Escherichia	Escherichia	RiPPs	Detected	5586	5586	5586	5586	7718	7161	9	unknown_family	u_RiPPs_9
562.51596.CP032811.region002	bacteriocin	FALSE	562.516	Escherichia coli strain ERL03-1416	CP032811	5581536	Escherichia	Escherichia	RiPPs	Detected	5586	5586	5586	5586	7102	7161	9	unknown_family	u_RiPPs_9
562.28705.CP027376.region001	bacteriocin	FALSE	562.287	Escherichia coli strain 2013C-4404	CP027376	5297965	Escherichia	Escherichia	RiPPs	Detected	5586	5586	5586	5586	7718	7161	9	unknown_family	u_RiPPs_9
562.29112.CP027331.region003	bacteriocin	FALSE	562.291	Escherichia coli strain 2013C-3277	CP027331	5687465	Escherichia	Escherichia	RiPPs	Detected	5586	5586	5586	5586	7102	7161	9	unknown_family	u_RiPPs_9
562.50419.CP041002.region003	bacteriocin	FALSE	562.504	Escherichia coli strain FDAARGOS_772 strain Not applicable	CP041002	5381037	Escherichia	Escherichia	RiPPs	Detected	5586	5586	5586	5586	7718	7161	9	unknown_family	u_RiPPs_9
562.28731.CP027586.region001	bacteriocin	FALSE	562.287	Escherichia coli strain 2012EL-2448	CP027586	5272286	Escherichia	Escherichia	RiPPs	Detected	5822	5586	5586	5586	5822	7161	9	unknown_family	u_RiPPs_9
562.29114.CP027312.region001	bacteriocin	FALSE	562.291	Escherichia coli strain 2013C-3181	CP027312	5167951	Escherichia	Escherichia	RiPPs	Detected	5586	5586	5586	5586	7718	7161	9	unknown_family	u_RiPPs_9
1133853.3.CP003301.region002	bacteriocin	FALSE	1.13385e+06	Escherichia coli O104:H4 str. 2009EL-2071	CP003301	5389708	Escherichia	Escherichia	RiPPs	Detected	6033	6033	6033	6033	6383	7161	9	unknown_family	u_RiPPs_9
1133852.3.CP003289.region002	bacteriocin	FALSE	1.13385e+06	Escherichia coli O104:H4 str. 2011C-3493	CP003289	5437407	Escherichia	Escherichia	RiPPs	Detected	6033	6033	6033	6033	6383	7161	9	unknown_family	u_RiPPs_9
1134782.3.CP003297.region002	bacteriocin	FALSE	1.13478e+06	Escherichia coli O104:H4 str. 2009EL-2050	CP003297	5438174	Escherichia	Escherichia	RiPPs	Detected	6033	6033	6033	6033	6383	7161	9	unknown_family	u_RiPPs_9
562.29136.CP027347.region004	bacteriocin	FALSE	562.291	Escherichia coli strain 2013C-4361	CP027347	5388459	Escherichia	Escherichia	RiPPs	Detected	6033	6033	6033	6033	6383	7161	9	unknown_family	u_RiPPs_9
585395.4.NC_013353.region003	bacteriocin	FALSE	585395	Escherichia coli O103:H2 str. 12009	NC_013353	5524860	Escherichia	Escherichia	RiPPs	Detected	6033	6033	6033	6033	6383	7161	9	unknown_family	u_RiPPs_9
1045010.63.CP044145.region003	bacteriocin	FALSE	1.04501e+06	Escherichia coli O157 strain AR-0428	CP044145	5697128	Escherichia	Escherichia	RiPPs	Detected	6033	6033	6033	6033	6383	7161	9	unknown_family	u_RiPPs_9
386585.9.NC_002695.region003	bacteriocin	FALSE	386586	Escherichia coli O157:H7 str. Sakai	NC_002695	5594477	Escherichia	Escherichia	RiPPs	Detected	6033	6033	6033	6033	6383	7161	9	unknown_family	u_RiPPs_9
585396.4.NC_013364.region003	bacteriocin	FALSE	585396	Escherichia coli O111:H- str. 11128	NC_013364	5766081	Escherichia	Escherichia	RiPPs	Detected	6033	6033	6033	6033	6383	7161	9	unknown_family	u_RiPPs_9
562.39510.LR134079.region002	bacteriocin	FALSE	562.395	Escherichia coli strain NCTC9112	LR134079	5468700	Escherichia	Escherichia	RiPPs	Detected	6033	6033	6033	6033	6383	7161	9	unknown_family	u_RiPPs_9
562.11345.CP015855.region003	bacteriocin	FALSE	562.113	Escherichia coli strain EDL933-1	CP015855	5467086	Escherichia	Escherichia	RiPPs	Detected	7093	7093	7093	7093	7093	7161	9	unknown_family	u_RiPPs_9
208962.89.CP034213.region004	bacteriocin	FALSE	208963	Escherichia albertii strain NCTC 9362	CP034213	4591305	Escherichia	Escherichia	RiPPs	Detected	7093	7093	7093	7093	7093	7161	9	unknown_family	u_RiPPs_9
562.29135.CP027390.region005	bacteriocin	FALSE	562.291	Escherichia coli strain 2015C-4944	CP027390	5901472	Escherichia	Escherichia	RiPPs	Detected	7093	7093	7093	7093	7093	7161	9	unknown_family	u_RiPPs_9
1055534.4.CP028126.region005	bacteriocin	FALSE	1.05553e+06	Escherichia coli O26 str. RM10386	CP028126	5967793	Escherichia	Escherichia	RiPPs	Detected	7093	7093	7093	7093	7093	7161	9	unknown_family	u_RiPPs_9
562.29111.CP027335.region002	bacteriocin	FALSE	562.291	Escherichia coli strain 2014C-3716	CP027335	5775245	Escherichia	Escherichia	RiPPs	Detected	7093	7093	7093	7093	7093	7161	9	unknown_family	u_RiPPs_9
562.29122.CP027599.region001	bacteriocin	FALSE	562.291	Escherichia coli strain 97-3250	CP027599	6156163	Escherichia	Escherichia	RiPPs	Detected	7093	7093	7093	7093	7093	7161	9	unknown_family	u_RiPPs_9
562.51587.CP032805.region003	bacteriocin	FALSE	562.516	Escherichia coli strain ERL05-0623	CP032805	5486349	Escherichia	Escherichia	RiPPs	Detected	7093	7093	7093	7093	7093	7161	9	unknown_family	u_RiPPs_9
83334.178.CP012802.region004	bacteriocin	FALSE	83334.2	Escherichia coli O157:H7 strain WS4202	CP012802	5428108	Escherichia	Escherichia	RiPPs	Detected	7093	7093	7093	7093	7093	7161	9	unknown_family	u_RiPPs_9
83334.357.CP038346.region002	bacteriocin	FALSE	83334.4	Escherichia coli O157:H7 strain G5295	CP038346	5745266	Escherichia	Escherichia	RiPPs	Detected	7093	7093	7093	7093	7093	7161	9	unknown_family	u_RiPPs_9
83334.376.CP038405.region003	bacteriocin	FALSE	83334.4	Escherichia coli O157:H7 strain ATCC 35150	CP038405	5555348	Escherichia	Escherichia	RiPPs	Detected	7093	7093	7093	7093	7093	7161	9	unknown_family	u_RiPPs_9
562.51584.CP032797.region002	bacteriocin	FALSE	562.516	Escherichia coli strain ERL06-2497	CP032797	5663907	Escherichia	Escherichia	RiPPs	Detected	7093	7093	7093	7093	7093	7161	9	unknown_family	u_RiPPs_9
562.28744.CP027380.region001	bacteriocin	FALSE	562.287	Escherichia coli strain 2013C-3250	CP027380	5681977	Escherichia	Escherichia	RiPPs	Detected	7093	7093	7093	7093	7093	7161	9	unknown_family	u_RiPPs_9
562.19087.CP022689.region001	bacteriocin	FALSE	562.191	Escherichia coli strain CDC#03-98	CP022689	5498101	Escherichia	Escherichia	RiPPs	Detected	7097	7097	7097	7097	7765	105	9	unknown_family	u_RiPPs_9
562.45705.CP037941.region004	bacteriocin	FALSE	562.457	Escherichia coli strain CFSAN027350	CP037941	5593613	Escherichia	Escherichia	RiPPs	Detected	7097	7097	7097	7097	7765	105	9	unknown_family	u_RiPPs_9
562.46725.CP028650.region002	bacteriocin	FALSE	562.467	Escherichia coli strain 124	CP028650	5551339	Escherichia	Escherichia	RiPPs	Detected	7097	7097	7097	7097	7244	105	9	unknown_family	u_RiPPs_9
562.46726.CP028652.region002	bacteriocin	FALSE	562.467	Escherichia coli strain 123	CP028652	5551589	Escherichia	Escherichia	RiPPs	Detected	7097	7097	7097	7097	7244	105	9	unknown_family	u_RiPPs_9
562.46731.CP028607.region003	bacteriocin	FALSE	562.467	Escherichia coli strain 143	CP028607	5697472	Escherichia	Escherichia	RiPPs	Detected	7097	7097	7097	7097	7244	105	9	unknown_family	u_RiPPs_9
562.46737.CP028654.region003	bacteriocin	FALSE	562.467	Escherichia coli strain 122	CP028654	5546907	Escherichia	Escherichia	RiPPs	Detected	7097	7097	7097	7097	7244	105	9	unknown_family	u_RiPPs_9
562.46742.CP028683.region003	bacteriocin	FALSE	562.467	Escherichia coli strain 112	CP028683	5601006	Escherichia	Escherichia	RiPPs	Detected	7097	7097	7097	7097	7244	105	9	unknown_family	u_RiPPs_9
562.46742.CP028683.region004	bacteriocin	FALSE	562.467	Escherichia coli strain 112	CP028683	5601006	Escherichia	Escherichia	RiPPs	Detected	7097	7097	7097	7097	7244	105	9	unknown_family	u_RiPPs_9
562.46744.CP028693.region003	bacteriocin	FALSE	562.467	Escherichia coli strain 108	CP028693	5559170	Escherichia	Escherichia	RiPPs	Detected	7097	7097	7097	7097	7244	105	9	unknown_family	u_RiPPs_9
562.46745.CP028698.region003	bacteriocin	FALSE	562.467	Escherichia coli strain 106	CP028698	5531321	Escherichia	Escherichia	RiPPs	Detected	7097	7097	7097	7097	7244	105	9	unknown_family	u_RiPPs_9
562.46746.CP028700.region003	bacteriocin	FALSE	562.467	Escherichia coli strain 105	CP028700	5552230	Escherichia	Escherichia	RiPPs	Detected	7097	7097	7097	7097	7244	105	9	unknown_family	u_RiPPs_9
562.46747.CP028685.region003	bacteriocin	FALSE	562.467	Escherichia coli strain 111	CP028685	5600993	Escherichia	Escherichia	RiPPs	Detected	7097	7097	7097	7097	7244	105	9	unknown_family	u_RiPPs_9
562.46747.CP028685.region004	bacteriocin	FALSE	562.467	Escherichia coli strain 111	CP028685	5600993	Escherichia	Escherichia	RiPPs	Detected	7097	7097	7097	7097	7244	105	9	unknown_family	u_RiPPs_9
562.51586.CP032803.region002	bacteriocin	FALSE	562.516	Escherichia coli strain ERL05-1306	CP032803	5644710	Escherichia	Escherichia	RiPPs	Detected	7097	7097	7097	7097	7244	105	9	unknown_family	u_RiPPs_9
562.55131.CP041747.region004	bacteriocin	FALSE	562.551	Escherichia coli strain NCCP 15739	CP041747	5567406	Escherichia	Escherichia	RiPPs	Detected	7097	7097	7097	7097	7244	105	9	unknown_family	u_RiPPs_9
83334.293.CP040570.region003	bacteriocin	FALSE	83334.3	Escherichia coli O157:H7 strain ECP17-1298	CP040570	5550459	Escherichia	Escherichia	RiPPs	Detected	7097	7097	7097	7097	7244	105	9	unknown_family	u_RiPPs_9
83334.355.CP038349.region003	bacteriocin	FALSE	83334.4	Escherichia coli O157:H7 strain F8952	CP038349	5492338	Escherichia	Escherichia	RiPPs	Detected	12622	7097	7097	7097	7244	105	9	unknown_family	u_RiPPs_9
83334.358.CP038342.region003	bacteriocin	FALSE	83334.4	Escherichia coli O157:H7 strain H2495	CP038342	5588988	Escherichia	Escherichia	RiPPs	Detected	7097	7097	7097	7097	7244	105	9	unknown_family	u_RiPPs_9
83334.359.CP038351.region002	bacteriocin	FALSE	83334.4	Escherichia coli O157:H7 strain F8798	CP038351	5662137	Escherichia	Escherichia	RiPPs	Detected	7097	7097	7097	7097	7244	105	9	unknown_family	u_RiPPs_9
83334.366.CP038372.region003	bacteriocin	FALSE	83334.4	Escherichia coli O157:H7 strain F6294	CP038372	5685865	Escherichia	Escherichia	RiPPs	Detected	7097	7097	7097	7097	7244	105	9	unknown_family	u_RiPPs_9
1078032.3.CP031916.region003	bacteriocin	FALSE	1.07803e+06	Escherichia coli O45:H2 strain FWSEC0003	CP031916	5680623	Escherichia	Escherichia	RiPPs	Detected	7097	7097	7097	7097	7244	105	9	unknown_family	u_RiPPs_9
562.46743.CP028690.region003	bacteriocin	FALSE	562.467	Escherichia coli strain 109	CP028690	5542240	Escherichia	Escherichia	RiPPs	Detected	7097	7097	7097	7097	7244	105	9	unknown_family	u_RiPPs_9
562.46749.CP028687.region003	bacteriocin	FALSE	562.467	Escherichia coli strain 110	CP028687	5542244	Escherichia	Escherichia	RiPPs	Detected	7097	7097	7097	7097	7244	105	9	unknown_family	u_RiPPs_9
562.46750.CP028695.region003	bacteriocin	FALSE	562.467	Escherichia coli strain 107	CP028695	5542245	Escherichia	Escherichia	RiPPs	Detected	7097	7097	7097	7097	7244	105	9	unknown_family	u_RiPPs_9
562.51594.CP032808.region002	bacteriocin	FALSE	562.516	Escherichia coli strain ERL04-3476	CP032808	5727332	Escherichia	Escherichia	RiPPs	Detected	7097	7097	7097	7097	7244	105	9	unknown_family	u_RiPPs_9
83334.292.CP031913.region003	bacteriocin	FALSE	83334.3	Escherichia coli O157:H7 strain FWSEC0004	CP031913	5505679	Escherichia	Escherichia	RiPPs	Detected	7097	7097	7097	7097	7244	105	9	unknown_family	u_RiPPs_9
83334.346.CP038313.region003	bacteriocin	FALSE	83334.3	Escherichia coli O157:H7 strain OK1	CP038313	5560677	Escherichia	Escherichia	RiPPs	Detected	7097	7097	7097	7097	7244	105	9	unknown_family	u_RiPPs_9
83334.348.CP038321.region003	bacteriocin	FALSE	83334.3	Escherichia coli O157:H7 strain NE1127	CP038321	5751117	Escherichia	Escherichia	RiPPs	Detected	7097	7097	7097	7097	7244	105	9	unknown_family	u_RiPPs_9
83334.361.CP038363.region003	bacteriocin	FALSE	83334.4	Escherichia coli O157:H7 strain F7349	CP038363	5615318	Escherichia	Escherichia	RiPPs	Detected	7097	7097	7097	7097	7244	105	9	unknown_family	u_RiPPs_9
83334.362.CP038357.region003	bacteriocin	FALSE	83334.4	Escherichia coli O157:H7 strain F7508	CP038357	5641889	Escherichia	Escherichia	RiPPs	Detected	7097	7097	7097	7097	7244	105	9	unknown_family	u_RiPPs_9
83334.350.CP038324.region003	bacteriocin	FALSE	83334.4	Escherichia coli O157:H7 strain NE 1169-1	CP038324	5757794	Escherichia	Escherichia	RiPPs	Detected	7097	7097	7097	7097	7244	105	9	unknown_family	u_RiPPs_9
83334.379.CP038408.region002	bacteriocin	FALSE	83334.4	Escherichia coli O157:H7 strain 86-24	CP038408	5594122	Escherichia	Escherichia	RiPPs	Detected	7097	7097	7097	7097	7244	105	9	unknown_family	u_RiPPs_9
562.46732.CP028609.region003	bacteriocin	FALSE	562.467	Escherichia coli strain 142	CP028609	5680026	Escherichia	Escherichia	RiPPs	Detected	7097	7097	7097	7097	7244	105	9	unknown_family	u_RiPPs_9
83334.320.CP034384.region003	bacteriocin	FALSE	83334.3	Escherichia coli O157:H7 strain FRIK804	CP034384	5661009	Escherichia	Escherichia	RiPPs	Detected	7097	7097	7097	7097	7244	105	9	unknown_family	u_RiPPs_9
562.9095.CP014092.region004	bacteriocin	FALSE	562.909	Escherichia coli strain 268-78-1	CP014092	5655051	Escherichia	Escherichia	RiPPs	Detected	7097	7097	7097	7097	7765	105	9	unknown_family	u_RiPPs_9
373045.6.CP031912.region001	bacteriocin	FALSE	373046	Escherichia coli O111:NM strain FWSEC0005	CP031912	5132754	Escherichia	Escherichia	RiPPs	Detected	7097	7097	7097	7097	7765	105	9	unknown_family	u_RiPPs_9
562.12925.CP017251.region002	bacteriocin	FALSE	562.129	Escherichia coli strain NADC 5570/86-24/6564	CP017251	5559461	Escherichia	Escherichia	RiPPs	Detected	7161	7161	7161	7161	7718	7161	9	unknown_family	u_RiPPs_9
155864.42.CP008957.region003	bacteriocin	FALSE	155864	Escherichia coli O157:H7 str. EDL933	CP008957	5639399	Escherichia	Escherichia	RiPPs	Detected	7161	7161	7161	7161	7718	7161	9	unknown_family	u_RiPPs_9
562.11293.CP015228.region003	bacteriocin	FALSE	562.113	Escherichia coli strain 09-00049	CP015228	5511850	Escherichia	Escherichia	RiPPs	Detected	7161	7161	7161	7161	7718	7161	9	unknown_family	u_RiPPs_9
562.11315.CP013663.region003	bacteriocin	FALSE	562.113	Escherichia coli strain GB089	CP013663	5457411	Escherichia	Escherichia	RiPPs	Detected	7161	7161	7161	7161	7718	7161	9	unknown_family	u_RiPPs_9
562.12924.CP017249.region002	bacteriocin	FALSE	562.129	Escherichia coli strain NADC 5570/86-24/6565	CP017249	5559797	Escherichia	Escherichia	RiPPs	Detected	7161	7161	7161	7161	7718	7161	9	unknown_family	u_RiPPs_9
562.12944.CP017669.region002	bacteriocin	FALSE	562.129	Escherichia coli strain PA20	CP017669	5618601	Escherichia	Escherichia	RiPPs	Detected	7161	7161	7161	7161	7718	7161	9	unknown_family	u_RiPPs_9
562.13552.CP018239.region004	bacteriocin	FALSE	562.136	Escherichia coli strain 272	CP018239	5568363	Escherichia	Escherichia	RiPPs	Detected	7161	7161	7161	7161	7718	7161	9	unknown_family	u_RiPPs_9
562.13555.CP018252.region004	bacteriocin	FALSE	562.136	Escherichia coli strain 9000	CP018252	5611726	Escherichia	Escherichia	RiPPs	Detected	7161	7161	7161	7161	7718	7161	9	unknown_family	u_RiPPs_9
562.29097.CP027459.region001	bacteriocin	FALSE	562.291	Escherichia coli strain 90-3040	CP027459	5327959	Escherichia	Escherichia	RiPPs	Detected	7161	7161	7161	7161	7718	7161	9	unknown_family	u_RiPPs_9
562.29119.CP027572.region001	bacteriocin	FALSE	562.291	Escherichia coli strain 2013C-3996	CP027572	5955903	Escherichia	Escherichia	RiPPs	Detected	7161	7161	7161	7161	7718	7161	9	unknown_family	u_RiPPs_9
562.29119.CP027572.region006	bacteriocin	FALSE	562.291	Escherichia coli strain 2013C-3996	CP027572	5955903	Escherichia	Escherichia	RiPPs	Detected	7161	7161	7161	7161	7718	7161	9	unknown_family	u_RiPPs_9
562.29120.CP027552.region003	bacteriocin	FALSE	562.291	Escherichia coli strain 2015C-4498	CP027552	5501497	Escherichia	Escherichia	RiPPs	Detected	7161	7161	7161	7161	7718	7161	9	unknown_family	u_RiPPs_9
562.29132.CP027548.region001	bacteriocin	FALSE	562.291	Escherichia coli strain 2014C-3061	CP027548	5398051	Escherichia	Escherichia	RiPPs	Detected	7161	7161	7161	7161	7718	7161	9	unknown_family	u_RiPPs_9
562.39446.CP034806.region002	bacteriocin	FALSE	562.394	Escherichia coli strain 2010C-3347	CP034806	5633927	Escherichia	Escherichia	RiPPs	Detected	7161	7161	7161	7161	7718	7161	9	unknown_family	u_RiPPs_9
83334.199.CP017444.region003	bacteriocin	FALSE	83334.2	Escherichia coli O157:H7 strain 8368	CP017444	5530258	Escherichia	Escherichia	RiPPs	Detected	7161	7161	7161	7161	7718	7161	9	unknown_family	u_RiPPs_9
83334.202.CP017440.region003	bacteriocin	FALSE	83334.2	Escherichia coli O157:H7 strain 3384	CP017440	5531320	Escherichia	Escherichia	RiPPs	Detected	7161	7161	7161	7161	7718	7161	9	unknown_family	u_RiPPs_9
83334.294.CP040572.region002	bacteriocin	FALSE	83334.3	Escherichia coli O157:H7 strain ECP17-46	CP040572	5569576	Escherichia	Escherichia	RiPPs	Detected	7161	7161	7161	7161	7718	7161	9	unknown_family	u_RiPPs_9
1038927.41.CP024992.region004	bacteriocin	FALSE	1.03893e+06	Escherichia coli O104:H4 strain LB226692	CP024992	5500653	Escherichia	Escherichia	RiPPs	Detected	7161	7161	7161	7161	7718	7161	9	unknown_family	u_RiPPs_9
1045010.62.CP044143.region002	bacteriocin	FALSE	1.04501e+06	Escherichia coli O157 strain AR-0429	CP044143	5737987	Escherichia	Escherichia	RiPPs	Detected	7161	7161	7161	7161	7718	7161	9	unknown_family	u_RiPPs_9
1045010.63.CP044145.region005	bacteriocin	FALSE	1.04501e+06	Escherichia coli O157 strain AR-0428	CP044145	5697128	Escherichia	Escherichia	RiPPs	Detected	7161	7161	7161	7161	7718	7161	9	unknown_family	u_RiPPs_9
1045010.64.CP044148.region001	bacteriocin	FALSE	1.04501e+06	Escherichia coli O157 strain AR-0427	CP044148	5691532	Escherichia	Escherichia	RiPPs	Detected	7161	7161	7161	7161	7718	7161	9	unknown_family	u_RiPPs_9
562.17358.CP021339.region003	bacteriocin	FALSE	562.174	Escherichia coli strain 95NR1	CP021339	5636758	Escherichia	Escherichia	RiPPs	Detected	7161	7161	7161	7161	7718	7161	9	unknown_family	u_RiPPs_9
562.17358.CP021339.region004	bacteriocin	FALSE	562.174	Escherichia coli strain 95NR1	CP021339	5636758	Escherichia	Escherichia	RiPPs	Detected	7161	7161	7161	7161	7718	7161	9	unknown_family	u_RiPPs_9
562.19574.CP016755.region003	bacteriocin	FALSE	562.196	Escherichia coli strain FORC_044	CP016755	5703173	Escherichia	Escherichia	RiPPs	Detected	7161	7161	7161	7161	7718	7161	9	unknown_family	u_RiPPs_9
562.29138.CP027307.region001	bacteriocin	FALSE	562.291	Escherichia coli strain 2015C-3108	CP027307	5521830	Escherichia	Escherichia	RiPPs	Detected	7161	7161	7161	7161	7718	7161	9	unknown_family	u_RiPPs_9
562.30361.CP029692.region004	bacteriocin	FALSE	562.304	Escherichia coli strain SD134209	CP029692	5626456	Escherichia	Escherichia	RiPPs	Detected	7161	7161	7161	7161	7765	7161	9	unknown_family	u_RiPPs_9
562.39441.CP034803.region002	bacteriocin	FALSE	562.394	Escherichia coli strain 2009C-3554	CP034803	5674054	Escherichia	Escherichia	RiPPs	Detected	7161	7161	7161	7161	7718	7161	9	unknown_family	u_RiPPs_9
562.39443.CP034797.region001	bacteriocin	FALSE	562.394	Escherichia coli strain 08-3918	CP034797	5564973	Escherichia	Escherichia	RiPPs	Detected	7161	7161	7161	7161	7718	7161	9	unknown_family	u_RiPPs_9
741093.3.CP001925.region003	bacteriocin	FALSE	741093	Escherichia coli Xuzhou21	CP001925	5516736	Escherichia	Escherichia	RiPPs	Detected	7161	7161	7161	7161	7718	7161	9	unknown_family	u_RiPPs_9
83334.354.CP038339.region002	bacteriocin	FALSE	83334.4	Escherichia coli O157:H7 strain H6437	CP038339	5626776	Escherichia	Escherichia	RiPPs	Detected	7161	7161	7161	7161	7718	7161	9	unknown_family	u_RiPPs_9
83334.381.CP038416.region002	bacteriocin	FALSE	83334.4	Escherichia coli O157:H7 strain 3-5-1	CP038416	5658644	Escherichia	Escherichia	RiPPs	Detected	7161	7161	7161	7161	7718	7161	9	unknown_family	u_RiPPs_9
83334.385.CP038428.region003	bacteriocin	FALSE	83334.4	Escherichia coli O157:H7 strain 611	CP038428	5573700	Escherichia	Escherichia	RiPPs	Detected	7161	7161	7161	7161	7718	7161	9	unknown_family	u_RiPPs_9
1038927.45.CP031902.region002	bacteriocin	FALSE	1.03893e+06	Escherichia coli O104:H4 strain FWSEC0009	CP031902	5442997	Escherichia	Escherichia	RiPPs	Detected	7161	7161	7161	7161	7718	7161	9	unknown_family	u_RiPPs_9
1200752.3.CP009050.region003	bacteriocin	FALSE	1.20075e+06	Escherichia coli NCCP15648	CP009050	5588834	Escherichia	Escherichia	RiPPs	Detected	7161	7161	7161	7161	7718	7161	9	unknown_family	u_RiPPs_9
562.20516.CP023535.region005	bacteriocin	FALSE	562.205	Escherichia coli strain FDAARGOS_403	CP023535	5475414	Escherichia	Escherichia	RiPPs	Detected	7161	7161	7161	7161	7718	7161	9	unknown_family	u_RiPPs_9
562.29118.CP027573.region003	bacteriocin	FALSE	562.291	Escherichia coli strain 2013C-4081	CP027573	5634505	Escherichia	Escherichia	RiPPs	Detected	7161	7161	7161	7161	7718	7161	9	unknown_family	u_RiPPs_9
562.52722.CP045827.region003	bacteriocin	FALSE	562.527	Escherichia coli strain AUSMDU00014361	CP045827	5774445	Escherichia	Escherichia	RiPPs	Detected	7161	7161	7161	7161	7718	7161	9	unknown_family	u_RiPPs_9
562.7228.HF572917.region003	bacteriocin	FALSE	562.723	Escherichia coli strain HUSEC2011	HF572917	5443340	Escherichia	Escherichia	RiPPs	Detected	7161	7161	7161	7161	7718	7161	9	unknown_family	u_RiPPs_9
562.7955.CP013025.region004	bacteriocin	FALSE	562.795	Escherichia coli strain 2009C-3133	CP013025	5514343	Escherichia	Escherichia	RiPPs	Detected	7161	7161	7161	7161	7718	7161	9	unknown_family	u_RiPPs_9
1038927.40.CP027394.region005	bacteriocin	FALSE	1.03893e+06	Escherichia coli O104:H4 strain FDAARGOS_349	CP027394	5501145	Escherichia	Escherichia	RiPPs	Detected	7161	7161	7161	7161	7718	7161	9	unknown_family	u_RiPPs_9
1045010.61.CP044140.region005	bacteriocin	FALSE	1.04501e+06	Escherichia coli O157 strain AR-0430	CP044140	5764004	Escherichia	Escherichia	RiPPs	Detected	7161	7161	7161	7161	7718	7161	9	unknown_family	u_RiPPs_9
1045010.61.CP044141.region001	bacteriocin	FALSE	1.04501e+06	Escherichia coli O157 strain AR-0430	CP044141	5764004	Escherichia	Escherichia	RiPPs	Detected	7161	7161	7161	7161	7718	7161	9	unknown_family	u_RiPPs_9
83334.351.CP038328.region002	bacteriocin	FALSE	83334.4	Escherichia coli O157:H7 strain NE 1092-2	CP038328	5802177	Escherichia	Escherichia	RiPPs	Detected	7161	7161	7161	7161	7718	7161	9	unknown_family	u_RiPPs_9
1048254.4.CP011331.region002	bacteriocin	FALSE	1.04825e+06	Escherichia coli O104:H4 str. C227-11	CP011331	5446006	Escherichia	Escherichia	RiPPs	Detected	7161	7161	7161	7161	7718	7161	9	unknown_family	u_RiPPs_9
562.16328.CP020106.region001	bacteriocin	FALSE	562.163	Escherichia coli strain 13E0780	CP020106	5371291	Escherichia	Escherichia	RiPPs	Detected	7161	7161	7161	7161	7718	7161	9	unknown_family	u_RiPPs_9
562.29101.CP027362.region002	bacteriocin	FALSE	562.291	Escherichia coli strain 95-3192	CP027362	5385516	Escherichia	Escherichia	RiPPs	Detected	7161	7161	7161	7161	7718	7161	9	unknown_family	u_RiPPs_9
562.7845.LN877770.region003	bacteriocin	FALSE	562.784	Escherichia coli strain MC1061	LN877770	5027063	Escherichia	Escherichia	RiPPs	Detected	7161	7161	7161	7161	7718	7161	9	unknown_family	u_RiPPs_9
624.1184.CP021144.region002	bacteriocin	FALSE	624.118	Shigella sonnei strain 2015AM-1099	CP021144	4935567	Shigella	Shigella	RiPPs	Detected	5586	5586	5586	5586	7718	7161	9	unknown_family	u_RiPPs_9
624.1185.CP019689.region004	bacteriocin	FALSE	624.119	Shigella sonnei strain 75/02	CP019689	5224048	Shigella	Shigella	RiPPs	Detected	7161	7161	7161	7161	7718	7161	9	unknown_family	u_RiPPs_9
929813.7.CP014136.region006	NRPS	FALSE	929814	Gibbsiella quercinecans strain FRB97	CP014136	5548506	Gibbsiella	Other	NRPS	Detected	13183	3058	8081	8081	8081	3058	10	unknown_family	u_NRPS_10
1646377.6.CP049603.region001	NRPS	FALSE	1.64638e+06	Rouxiella badensis strain SER3	CP049603	5082781	Rouxiella	Other	NRPS	Detected	2039	12285	4056	4056	4056	12285	10	unknown_family	u_NRPS_10
1249634.3.CP003942.region010	NRPS	FALSE	1.24963e+06	Serratia marcescens FGI94	CP003942	4858216	Serratia	Serratia	NRPS	Detected	3058	3058	3058	3058	3058	3058	10	unknown_family	u_NRPS_10
1327989.4.CP005927.region002	NRPS	FALSE	1.32799e+06	Serratia sp. FS14	CP005927	5249875	Serratia	Serratia	NRPS	Detected	3058	3058	3958	3958	3958	3058	10	unknown_family	u_NRPS_10
2033438.3.CP023268.region010	NRPS	FALSE	2.03344e+06	Serratia sp. MYb239	CP023268	4986519	Serratia	Serratia	NRPS	Detected	3058	3058	3058	3058	3058	3058	10	unknown_family	u_NRPS_10
2597702.3.CP041764.region007	NRPS	FALSE	2.5977e+06	Serratia sp. KUDC3025	CP041764	5098052	Serratia	Serratia	NRPS	Detected	3058	3058	3058	3058	3058	3058	10	unknown_family	u_NRPS_10
615.518.CP018926.region008	NRPS	FALSE	615.518	Serratia marcescens strain UMH6	CP018926	5192910	Serratia	Serratia	NRPS	Detected	3058	3058	3958	3958	3958	3058	10	unknown_family	u_NRPS_10
61652.24.LS483492.region002	NRPS	FALSE	61652.2	Serratia rubidaea strain NCTC10848	LS483492	4995355	Serratia	Serratia	NRPS	Detected	3058	3058	3058	3058	3058	3058	10	unknown_family	u_NRPS_10
61652.26.LR134493.region006	NRPS	FALSE	61652.3	Serratia rubidaea strain NCTC10036	LR134493	5045153	Serratia	Serratia	NRPS	Detected	3058	3058	3058	3058	3058	3058	10	unknown_family	u_NRPS_10
61652.8.CP014474.region005	NRPS	FALSE	61652.8	Serratia rubidaea strain 1122	CP014474	4922834	Serratia	Serratia	NRPS	Detected	3058	3058	3058	3058	3058	3058	10	unknown_family	u_NRPS_10
47917.42.CP050171.region001	NRPS	FALSE	47917.4	Serratia fonticola strain CPSE11	CP050171	5611152	Serratia	Serratia	NRPS	Detected	4056	4056	4056	4056	4056	108	10	unknown_family	u_NRPS_10
47917.12.CP013913.region008	NRPS	FALSE	47917.1	Serratia fonticola strain GS2	CP013913	6325799	Serratia	Serratia	NRPS	Detected	4056	4056	4056	4056	4056	108	10	unknown_family	u_NRPS_10
2448483.3.CP033055.region005	NRPS	FALSE	2.44848e+06	Serratia sp. 3ACOL1	CP033055	5876609	Serratia	Serratia	NRPS	Detected	4056	4056	4056	4056	4056	108	10	unknown_family	u_NRPS_10
47917.23.CP023956.region006	NRPS	FALSE	47917.2	Serratia fonticola strain FDAARGOS_411	CP023956	5725385	Serratia	Serratia	NRPS	Detected	4056	4056	4056	4056	4056	108	10	unknown_family	u_NRPS_10
47917.30.LR134492.region007	NRPS	FALSE	47917.3	Serratia fonticola strain NCTC13193	LR134492	5831056	Serratia	Serratia	NRPS	Detected	4056	4056	4056	4056	4056	108	10	unknown_family	u_NRPS_10
47917.32.CP040182.region006	NRPS	FALSE	47917.3	Serratia fonticola strain MS5	CP040182	5747416	Serratia	Serratia	NRPS	Detected	4056	4056	4056	4056	4056	108	10	unknown_family	u_NRPS_10
47917.8.CP011254.region008	NRPS	FALSE	47917.8	Serratia fonticola strain DSM 4576	CP011254	6000511	Serratia	Serratia	NRPS	Detected	4056	4056	4056	4056	4056	108	10	unknown_family	u_NRPS_10
615.102.JTBR01000000.region007	NRPS	FALSE	615.102	Serratia marcescens strain FDAARGOS_65	JTBR01000000	5248255	Serratia	Serratia	NRPS	Detected	10667	10667	10959	10959	10959	10750	10	unknown_family	u_NRPS_10
615.439.CP010584.region002	NRPS	FALSE	615.439	Serratia marcescens strain AS1	CP010584	5506053	Serratia	Serratia	NRPS	Detected	10667	10667	10959	10959	10959	10750	10	unknown_family	u_NRPS_10
435998.3.CP003959.region001	NRPS	FALSE	435998	Serratia marcescens WW4	CP003959	5244703	Serratia	Serratia	NRPS	Detected	10667	10667	3958	3958	3958	10750	10	unknown_family	u_NRPS_10
615.144.CP013046.region001	NRPS	FALSE	615.144	Serratia marcescens strain B3R3	CP013046	5594610	Serratia	Serratia	NRPS	Detected	10667	10667	3958	3958	3958	10750	10	unknown_family	u_NRPS_10
615.1121.CP047679.region001	NRPS	FALSE	615.112	Serratia marcescens strain 4201	CP047679	5428798	Serratia	Serratia	NRPS	Detected	10667	10667	10959	10959	10959	10750	10	unknown_family	u_NRPS_10
615.1123.CP047688.region001	NRPS	FALSE	615.112	Serratia marcescens strain 1140-	CP047688	5535124	Serratia	Serratia	NRPS	Detected	10667	10667	10959	10959	10959	10750	10	unknown_family	u_NRPS_10
615.1124.CP047685.region001	NRPS	FALSE	615.112	Serratia marcescens strain 2838	CP047685	5522536	Serratia	Serratia	NRPS	Detected	10667	10667	10959	10959	10959	10750	10	unknown_family	u_NRPS_10
615.1125.CP047691.region001	NRPS	FALSE	615.112	Serratia marcescens strain C110	CP047691	5533861	Serratia	Serratia	NRPS	Detected	10667	10667	10959	10959	10959	10750	10	unknown_family	u_NRPS_10
615.516.CP018919.region008	NRPS	FALSE	615.516	Serratia marcescens strain UMH7	CP018919	5363653	Serratia	Serratia	NRPS	Detected	10667	10667	10959	10959	10959	10750	10	unknown_family	u_NRPS_10
2447890.3.CP032738.region003	NRPS	FALSE	2.44789e+06	Serratia sp. 1D1416	CP032738	5552047	Serratia	Serratia	NRPS	Detected	11043	10667	3958	3958	3958	10750	10	unknown_family	u_NRPS_10
2485839.3.CP033504.region008	NRPS	FALSE	2.48584e+06	Serratia sp. LS-1	CP033504	5129267	Serratia	Serratia	NRPS	Detected	10667	10667	3958	3958	3958	10750	10	unknown_family	u_NRPS_10
458197.18.CP038662.region001	NRPS	FALSE	458197	Serratia nematodiphila strain DH-S01 strain not collected	CP038662	5256558	Serratia	Serratia	NRPS	Detected	10667	10667	3958	3958	3958	10750	10	unknown_family	u_NRPS_10
615.1118.CP033623.region008	NRPS	FALSE	615.112	Serratia marcescens strain N10A28	CP033623	5276341	Serratia	Serratia	NRPS	Detected	10667	10667	10959	10959	10959	10750	10	unknown_family	u_NRPS_10
615.1213.CP050013.region001	NRPS	FALSE	615.121	Serratia marcescens strain BP2	CP050013	5088390	Serratia	Serratia	NRPS	Detected	10667	10667	3958	3958	3958	10750	10	unknown_family	u_NRPS_10
615.1226.CP050447.region007	NRPS	FALSE	615.123	Serratia marcescens strain SER00094	CP050447	5217372	Serratia	Serratia	NRPS	Detected	10667	10667	10959	10959	10959	10750	10	unknown_family	u_NRPS_10
615.1228.CP050960.region006	NRPS	FALSE	615.123	Serratia marcescens strain FDAARGOS_659 strain Not applicable	CP050960	5121484	Serratia	Serratia	NRPS	Detected	10667	10667	3958	3958	3958	10750	10	unknown_family	u_NRPS_10
615.1233.CP053286.region001	NRPS	FALSE	615.123	Serratia marcescens strain FZSF02	CP053286	5407775	Serratia	Serratia	NRPS	Detected	10667	10667	3958	3958	3958	10750	10	unknown_family	u_NRPS_10
615.141.CP012639.region004	NRPS	FALSE	615.141	Serratia marcescens strain RSC-14 (KNU-AP07, KCTC 12887BP)	CP012639	5127030	Serratia	Serratia	NRPS	Detected	10667	10667	10959	10959	10959	10750	10	unknown_family	u_NRPS_10
615.364.CP016032.region001	NRPS	FALSE	615.364	Serratia marcescens strain U36365	CP016032	5125866	Serratia	Serratia	NRPS	Detected	10667	10667	3958	3958	3958	10750	10	unknown_family	u_NRPS_10
615.446.CP019927.region004	NRPS	FALSE	615.446	Serratia marcescens strain 1274	CP019927	5214984	Serratia	Serratia	NRPS	Detected	10667	10667	10959	10959	10959	10750	10	unknown_family	u_NRPS_10
615.518.CP018926.region007	NRPS	FALSE	615.518	Serratia marcescens strain UMH6	CP018926	5192910	Serratia	Serratia	NRPS	Detected	10667	10667	3958	3958	3958	10750	10	unknown_family	u_NRPS_10
300181.3.JSFB01000000.region006	NRPS	FALSE	300181	Serratia ureilytica strain Lr5/4	JSFB01000000	5391360	Serratia	Serratia	NRPS	Detected	10725	10725	13171	13171	13171	10750	10	unknown_family	u_NRPS_10
615.520.CP018917.region007	NRPS	FALSE	615.52	Serratia marcescens strain UMH5	CP018917	5457855	Serratia	Serratia	NRPS	Detected	10725	10725	10959	10959	10959	10750	10	unknown_family	u_NRPS_10
615.521.CP018915.region007	NRPS	FALSE	615.521	Serratia marcescens strain UMH1	CP018915	5129681	Serratia	Serratia	NRPS	Detected	10725	10725	13171	13171	13171	10750	10	unknown_family	u_NRPS_10
615.651.CP027300.region001	NRPS	FALSE	615.651	Serratia marcescens strain SGAir0764	CP027300	5219198	Serratia	Serratia	NRPS	Detected	10725	10725	13171	13171	13171	10750	10	unknown_family	u_NRPS_10
615.974.CP020501.region001	NRPS	FALSE	615.974	Serratia marcescens strain BWH-23	CP020501	5147407	Serratia	Serratia	NRPS	Detected	10725	10725	13171	13171	13171	10750	10	unknown_family	u_NRPS_10
911022.32.CP041233.region001	NRPS	FALSE	911022	Serratia marcescens subsp. marcescens ATCC 13880	CP041233	5158713	Serratia	Serratia	NRPS	Detected	10725	10725	13171	13171	13171	10750	10	unknown_family	u_NRPS_10
615.1122.CP047682.region011	NRPS	FALSE	615.112	Serratia marcescens strain 3024	CP047682	5534941	Serratia	Serratia	NRPS	Detected	10725	10725	3958	3958	3958	10750	10	unknown_family	u_NRPS_10
1938820.3.LT907843.region007	NRPS	FALSE	1.93882e+06	Serratia sp. JKS000199	LT907843	5124953	Serratia	Serratia	NRPS	Detected	10725	10725	13171	13171	13171	10750	10	unknown_family	u_NRPS_10
2697369.3.CP047605.region001	NRPS	FALSE	2.69737e+06	Serratia sp. NGAS9	CP047605	5155009	Serratia	Serratia	NRPS	Detected	10725	10725	13171	13171	13171	10750	10	unknown_family	u_NRPS_10
273526.11.HG326223.region009	NRPS	FALSE	273526	Serratia marcescens subsp. marcescens Db11	HG326223	5113802	Serratia	Serratia	NRPS	Detected	10725	10725	13171	13171	13171	10750	10	unknown_family	u_NRPS_10
615.1163.AP021873.region001	NRPS	FALSE	615.116	Serratia marcescens strain ATCC 274	AP021873	5148533	Serratia	Serratia	NRPS	Detected	10725	10725	13171	13171	13171	10750	10	unknown_family	u_NRPS_10
615.517.CP018928.region007	NRPS	FALSE	615.517	Serratia marcescens strain UMH10	CP018928	5221713	Serratia	Serratia	NRPS	Detected	10725	10725	13171	13171	13171	10750	10	unknown_family	u_NRPS_10
615.522.CP018930.region007	NRPS	FALSE	615.522	Serratia marcescens strain UMH12	CP018930	5196805	Serratia	Serratia	NRPS	Detected	10725	10725	13171	13171	13171	10750	10	unknown_family	u_NRPS_10
615.523.CP018929.region007	NRPS	FALSE	615.523	Serratia marcescens strain UMH11	CP018929	5221717	Serratia	Serratia	NRPS	Detected	10725	10725	13171	13171	13171	10750	10	unknown_family	u_NRPS_10
615.525.CP018927.region006	NRPS	FALSE	615.525	Serratia marcescens strain UMH8	CP018927	5155137	Serratia	Serratia	NRPS	Detected	10725	10725	13171	13171	13171	10750	10	unknown_family	u_NRPS_10
615.109.KQ089789.region001	NRPS	FALSE	615.109	Serratia marcescens strain UCI88	KQ089789	5187497	Serratia	Serratia	NRPS	Detected	10750	10750	10959	10959	10959	10750	10	unknown_family	u_NRPS_10
2420306.3.CP033831.region002	NRPS	FALSE	2.42031e+06	Serratia sp. FDAARGOS_506 strain Not applicable	CP033831	4862745	Serratia	Serratia	NRPS	Detected	10750	10750	3958	3958	3958	10750	10	unknown_family	u_NRPS_10
488142.4.CP003424.region001	NRPS	FALSE	488142	Serratia sp. SCBI	CP003424	5101896	Serratia	Serratia	NRPS	Detected	10725	10750	13171	13171	13171	10750	10	unknown_family	u_NRPS_10
615.1119.CP047391.region001	NRPS	FALSE	615.112	Serratia marcescens strain 1602	CP047391	5165500	Serratia	Serratia	NRPS	Detected	10750	10750	10959	10959	10959	10750	10	unknown_family	u_NRPS_10
615.142.CP012685.region008	NRPS	FALSE	615.142	Serratia marcescens strain SmUNAM836	CP012685	5233369	Serratia	Serratia	NRPS	Detected	10750	10750	10959	10959	10959	10750	10	unknown_family	u_NRPS_10
615.632.CP026702.region007	NRPS	FALSE	615.632	Serratia marcescens strain AR_0027	CP026702	5495515	Serratia	Serratia	NRPS	Detected	10750	10750	10959	10959	10959	10750	10	unknown_family	u_NRPS_10
615.724.CP031316.region001	NRPS	FALSE	615.724	Serratia marcescens strain N4-5	CP031316	5085562	Serratia	Serratia	NRPS	Detected	10750	10750	13171	13171	13171	10750	10	unknown_family	u_NRPS_10
615.733.CP027798.region006	NRPS	FALSE	615.733	Serratia marcescens strain KS10	CP027798	5238537	Serratia	Serratia	NRPS	Detected	10750	10750	3958	3958	3958	10750	10	unknown_family	u_NRPS_10
615.734.CP027796.region004	NRPS	FALSE	615.734	Serratia marcescens strain EL1	CP027796	5240788	Serratia	Serratia	NRPS	Detected	10750	10750	3958	3958	3958	10750	10	unknown_family	u_NRPS_10
615.973.CP020507.region001	NRPS	FALSE	615.973	Serratia marcescens strain BWH-35	CP020507	5513932	Serratia	Serratia	NRPS	Detected	10750	10750	10959	10959	10959	10750	10	unknown_family	u_NRPS_10
615.983.CP041132.region001	NRPS	FALSE	615.983	Serratia marcescens strain WVU-009	CP041132	5387143	Serratia	Serratia	NRPS	Detected	10750	10750	10959	10959	10959	10750	10	unknown_family	u_NRPS_10
1758196.3.CP026383.region001	NRPS	FALSE	1.7582e+06	Serratia sp. SSNIH1	CP026383	5388594	Serratia	Serratia	NRPS	Detected	10750	10750	10959	10959	10959	10750	10	unknown_family	u_NRPS_10
615.1234.CP053378.region001	NRPS	FALSE	615.123	Serratia marcescens strain FY	CP053378	5263176	Serratia	Serratia	NRPS	Detected	10750	10750	13171	13171	13171	10750	10	unknown_family	u_NRPS_10
615.978.CP041126.region001	NRPS	FALSE	615.978	Serratia marcescens strain WVU-005	CP041126	5520811	Serratia	Serratia	NRPS	Detected	10750	10750	13171	13171	13171	10750	10	unknown_family	u_NRPS_10
615.1025.CP042512.region001	NRPS	FALSE	615.102	Serratia marcescens strain E28	CP042512	5763442	Serratia	Serratia	NRPS	Detected	10750	10750	10959	10959	10959	10750	10	unknown_family	u_NRPS_10
615.105.CP011642.region005	NRPS	FALSE	615.105	Serratia marcescens strain CAV1492	CP011642	5828402	Serratia	Serratia	NRPS	Detected	10750	10750	10959	10959	10959	10750	10	unknown_family	u_NRPS_10
615.650.CP029449.region005	NRPS	FALSE	615.65	Serratia marcescens strain CAV1761	CP029449	5896859	Serratia	Serratia	NRPS	Detected	10750	10750	10959	10959	10959	10750	10	unknown_family	u_NRPS_10
1401254.3.HG738868.region001	NRPS	FALSE	1.40125e+06	Serratia marcescens SMB2099 strain SMB2099	HG738868	5123091	Serratia	Serratia	NRPS	Detected	10750	10750	10959	10959	10959	10750	10	unknown_family	u_NRPS_10
615.519.CP018925.region009	NRPS	FALSE	615.519	Serratia marcescens strain UMH3	CP018925	5300955	Serratia	Serratia	NRPS	Detected	10750	10750	10959	10959	10959	10750	10	unknown_family	u_NRPS_10
615.524.CP018923.region009	NRPS	FALSE	615.524	Serratia marcescens strain UMH9	CP018923	5024591	Serratia	Serratia	NRPS	Detected	10750	10750	10959	10959	10959	10750	10	unknown_family	u_NRPS_10
615.526.CP018924.region007	NRPS	FALSE	615.526	Serratia marcescens strain UMH2	CP018924	5308626	Serratia	Serratia	NRPS	Detected	10750	10750	10959	10959	10959	10750	10	unknown_family	u_NRPS_10
615.631.CP026650.region008	NRPS	FALSE	615.631	Serratia marcescens strain GN26	CP026650	5118982	Serratia	Serratia	NRPS	Detected	10750	10750	10959	10959	10959	10750	10	unknown_family	u_NRPS_10
615.633.CP028947.region001	NRPS	FALSE	615.633	Serratia marcescens strain AR_0130	CP028947	5138817	Serratia	Serratia	NRPS	Detected	10750	10750	10959	10959	10959	10750	10	unknown_family	u_NRPS_10
615.636.CP028949.region006	NRPS	FALSE	615.636	Serratia marcescens strain AR_0121	CP028949	5140918	Serratia	Serratia	NRPS	Detected	10750	10750	10959	10959	10959	10750	10	unknown_family	u_NRPS_10
615.637.CP028948.region004	NRPS	FALSE	615.637	Serratia marcescens strain AR_0123	CP028948	5140937	Serratia	Serratia	NRPS	Detected	10750	10750	10959	10959	10959	10750	10	unknown_family	u_NRPS_10
615.638.CP028946.region003	NRPS	FALSE	615.638	Serratia marcescens strain AR_0124	CP028946	5180277	Serratia	Serratia	NRPS	Detected	10750	10750	10959	10959	10959	10750	10	unknown_family	u_NRPS_10
615.640.CP027539.region003	NRPS	FALSE	615.64	Serratia marcescens strain AR_0099	CP027539	5284831	Serratia	Serratia	NRPS	Detected	10750	10750	10959	10959	10959	10750	10	unknown_family	u_NRPS_10
615.641.CP027533.region010	NRPS	FALSE	615.641	Serratia marcescens strain AR_0091	CP027533	5309542	Serratia	Serratia	NRPS	Detected	10750	10750	10959	10959	10959	10750	10	unknown_family	u_NRPS_10
615.652.CP021164.region001	NRPS	FALSE	615.652	Serratia marcescens strain 332	CP021164	5059456	Serratia	Serratia	NRPS	Detected	10750	10750	10959	10959	10959	10750	10	unknown_family	u_NRPS_10
615.653.CP029715.region008	NRPS	FALSE	615.653	Serratia marcescens strain AR_0131	CP029715	5140937	Serratia	Serratia	NRPS	Detected	10750	10750	10959	10959	10959	10750	10	unknown_family	u_NRPS_10
615.654.CP029746.region005	NRPS	FALSE	615.654	Serratia marcescens strain AR_0122	CP029746	5140912	Serratia	Serratia	NRPS	Detected	10750	10750	10959	10959	10959	10750	10	unknown_family	u_NRPS_10
615.976.CP041124.region001	NRPS	FALSE	615.976	Serratia marcescens strain WVU-003	CP041124	5236473	Serratia	Serratia	NRPS	Detected	10750	10750	13171	13171	13171	10750	10	unknown_family	u_NRPS_10
615.977.CP041125.region001	NRPS	FALSE	615.977	Serratia marcescens strain WVU-004	CP041125	5307451	Serratia	Serratia	NRPS	Detected	10750	10750	10959	10959	10959	10750	10	unknown_family	u_NRPS_10
615.979.CP041129.region001	NRPS	FALSE	615.979	Serratia marcescens strain WVU-006	CP041129	5233072	Serratia	Serratia	NRPS	Detected	10750	10750	10959	10959	10959	10750	10	unknown_family	u_NRPS_10
615.980.CP041130.region001	NRPS	FALSE	615.98	Serratia marcescens strain WVU-007	CP041130	5325027	Serratia	Serratia	NRPS	Detected	10750	10750	10959	10959	10959	10750	10	unknown_family	u_NRPS_10
615.981.CP041131.region001	NRPS	FALSE	615.981	Serratia marcescens strain WVU-008	CP041131	5271698	Serratia	Serratia	NRPS	Detected	10750	10750	10959	10959	10959	10750	10	unknown_family	u_NRPS_10
615.984.CP041134.region001	NRPS	FALSE	615.984	Serratia marcescens strain WVU-010	CP041134	5324996	Serratia	Serratia	NRPS	Detected	10750	10750	10959	10959	10959	10750	10	unknown_family	u_NRPS_10
615.985.CP041122.region001	NRPS	FALSE	615.985	Serratia marcescens strain WVU-001	CP041122	5236919	Serratia	Serratia	NRPS	Detected	10750	10750	13171	13171	13171	10750	10	unknown_family	u_NRPS_10
615.986.CP041123.region001	NRPS	FALSE	615.986	Serratia marcescens strain WVU-002	CP041123	5307415	Serratia	Serratia	NRPS	Detected	10750	10750	10959	10959	10959	10750	10	unknown_family	u_NRPS_10
615.999.LR607375.region006	NRPS	FALSE	615.999	Serratia marcescens strain 4928STDY7387938	LR607375	5046965	Serratia	Serratia	NRPS	Detected	10750	10750	3958	3958	3958	10750	10	unknown_family	u_NRPS_10
61651.3.LT906479.region002	NRPS	FALSE	61651.3	Serratia ficaria strain NCTC12148	LT906479	5209973	Serratia	Serratia	NRPS	Detected	11043	10750	3958	3958	3958	10750	10	unknown_family	u_NRPS_10
1334564.4.AP013063.region008	NRPS	FALSE	1.33456e+06	Serratia marcescens SM39	AP013063	5326023	Serratia	Serratia	NRPS	Detected	10750	10750	3058	3058	3058	10750	10	unknown_family	u_NRPS_10
1346614.3.CP006252.region006	NRPS	FALSE	1.34661e+06	Serratia liquefaciens ATCC 27592	CP006252	5282719	Serratia	Serratia	NRPS	Detected	12285	12285	3863	3863	3863	12285	10	unknown_family	u_NRPS_10
399741.7.NC_009832.region008	NRPS	FALSE	399742	Serratia proteamaculans 568	NC_009832	5495657	Serratia	Serratia	NRPS	Detected	12285	12285	3863	3863	3863	12285	10	unknown_family	u_NRPS_10
682634.4.CP006250.region010	NRPS	FALSE	682634	Serratia plymuthica 4Rx13	CP006250	5403731	Serratia	Serratia	NRPS	Detected	12285	12285	12408	12408	12408	12285	10	unknown_family	u_NRPS_10
1006598.5.ARWD01000000.region011	NRPS	FALSE	1.0066e+06	Serratia plymuthica RVH1	ARWD01000000	5514320	Serratia	Serratia	NRPS	Detected	12285	12285	12408	12408	12408	12285	10	unknown_family	u_NRPS_10
1348660.3.CP006566.region013	NRPS	FALSE	1.34866e+06	Serratia plymuthica S13	CP006566	5467306	Serratia	Serratia	NRPS	Detected	12285	12285	12408	12408	12408	12285	10	unknown_family	u_NRPS_10
137545.6.LR134494.region008	NRPS	FALSE	137546	Serratia quinivorans strain NCTC13188	LR134494	5376744	Serratia	Serratia	NRPS	Detected	12285	12285	3863	3863	3863	12285	10	unknown_family	u_NRPS_10
137545.8.CP038467.region007	NRPS	FALSE	137546	Serratia quinivorans strain PKL:12	CP038467	5292949	Serratia	Serratia	NRPS	Detected	12285	12285	3863	3863	3863	12285	10	unknown_family	u_NRPS_10
2482769.3.CP033162.region007	NRPS	FALSE	2.48277e+06	Serratia sp. P2ACOL2	CP033162	5590417	Serratia	Serratia	NRPS	Detected	12285	12285	3863	3863	3863	12285	10	unknown_family	u_NRPS_10
28151.37.CP045913.region007	NRPS	FALSE	28151.4	Serratia proteamaculans strain 336X	CP045913	5593263	Serratia	Serratia	NRPS	Detected	12285	12285	3863	3863	3863	12285	10	unknown_family	u_NRPS_10
614.8.CP011303.region001	NRPS	FALSE	614.8	Serratia liquefaciens strain HUMV-21	CP011303	5326657	Serratia	Serratia	NRPS	Detected	12285	12285	3863	3863	3863	12285	10	unknown_family	u_NRPS_10
614.9.CP014017.region007	NRPS	FALSE	614.9	Serratia liquefaciens strain FDAARGOS_125	CP014017	5284595	Serratia	Serratia	NRPS	Detected	12285	12285	3863	3863	3863	12285	10	unknown_family	u_NRPS_10
768490.3.NC_015566.region009	NRPS	FALSE	768490	Serratia sp. AS12	NC_015566	5443009	Serratia	Serratia	NRPS	Detected	12285	12285	12408	12408	12408	12285	10	unknown_family	u_NRPS_10
768492.3.NC_015567.region009	NRPS	FALSE	768492	Serratia plymuthica AS9	NC_015567	5442880	Serratia	Serratia	NRPS	Detected	12285	12285	12408	12408	12408	12285	10	unknown_family	u_NRPS_10
768493.3.CP002775.region009	NRPS	FALSE	768493	Serratia sp. AS13	CP002775	5442549	Serratia	Serratia	NRPS	Detected	12285	12285	12408	12408	12408	12285	10	unknown_family	u_NRPS_10
82995.6.LT883155.region008	NRPS	FALSE	82995.6	Serratia grimesii strain BXF1	LT883155	5090820	Serratia	Serratia	NRPS	Detected	12285	12285	12408	12408	12408	12285	10	unknown_family	u_NRPS_10
82996.17.CP012096.region010	NRPS	FALSE	82996.2	Serratia plymuthica strain 3Rp8	CP012096	5546041	Serratia	Serratia	NRPS	Detected	12285	12285	12408	12408	12408	12285	10	unknown_family	u_NRPS_10
82996.18.CP012097.region012	NRPS	FALSE	82996.2	Serratia plymuthica strain 3Re4-18	CP012097	5439574	Serratia	Serratia	NRPS	Detected	12285	12285	12408	12408	12408	12285	10	unknown_family	u_NRPS_10
82996.23.LS483469.region008	NRPS	FALSE	82996.2	Serratia plymuthica strain NCTC12961	LS483469	5348135	Serratia	Serratia	NRPS	Detected	12363	12285	12408	12408	12408	12285	10	unknown_family	u_NRPS_10
82996.32.LR134151.region008	NRPS	FALSE	82996.3	Serratia plymuthica strain NCTC8900	LR134151	5322855	Serratia	Serratia	NRPS	Detected	12285	12285	12408	12408	12408	12285	10	unknown_family	u_NRPS_10
82996.33.LR134478.region010	NRPS	FALSE	82996.3	Serratia plymuthica strain NCTC8015	LR134478	5333492	Serratia	Serratia	NRPS	Detected	12285	12285	12408	12408	12408	12285	10	unknown_family	u_NRPS_10
82996.45.CP053398.region002	NRPS	FALSE	82996.4	Serratia plymuthica strain C-1	CP053398	5695428	Serratia	Serratia	NRPS	Detected	12285	12285	12408	12408	12408	12285	10	unknown_family	u_NRPS_10
82996.9.CP007439.region011	NRPS	FALSE	82996.9	Serratia plymuthica strain V4	CP007439	5513353	Serratia	Serratia	NRPS	Detected	12285	12285	12408	12408	12408	12285	10	unknown_family	u_NRPS_10
545.40.CP023528.region001	bacteriocin	TRUE	545.4	Citrobacter koseri strain FDAARGOS_393	CP023528	4884452	Citrobacter	Citrobacter	RiPPs	Detected	8569	8569	8569	8569	8569	8828	11	unknown_family	u_RiPPs_11
545.49.CP026710.region001	bacteriocin	TRUE	545.49	Citrobacter koseri strain AR_0024	CP026710	4928874	Citrobacter	Citrobacter	RiPPs	Detected	8569	8569	8569	8569	8569	8828	11	unknown_family	u_RiPPs_11
290338.8.NC_009793.region001	bacteriocin	TRUE	290339	Citrobacter koseri ATCC BAA-895	NC_009793	4735357	Citrobacter	Citrobacter	RiPPs	Detected	8569	8569	5626	5626	5626	8828	11	unknown_family	u_RiPPs_11
545.38.CP022075.region001	bacteriocin	TRUE	545.38	Citrobacter koseri strain FDAARGOS_287	CP022075	4936094	Citrobacter	Citrobacter	RiPPs	Detected	4478	8569	8569	8569	8569	8828	11	unknown_family	u_RiPPs_11
546.602.LS992179.region001	bacteriocin	TRUE	546.602	Citrobacter freundii strain Citrobacter freundii str. E2614	LS992179	5431387	Citrobacter	Citrobacter	RiPPs	Detected	8569	8569	8569	8569	8569	8828	11	unknown_family	u_RiPPs_11
550.1142.CP021779.region001	bacteriocin	TRUE	550.114	Enterobacter cloacae strain AR_0053	CP021779	5132006	Enterobacter	Enterobacter	RiPPs	Detected	8052	8052	8124	8124	8124	8828	11	unknown_family	u_RiPPs_11
562.15209.CP019010.region001	bacteriocin	FALSE	562.152	Escherichia coli strain Ecol_AZ161	CP019010	5173038	Escherichia	Escherichia	RiPPs	Detected	8052	8052	12189	12189	12189	8828	11	unknown_family	u_RiPPs_11
562.22350.CP024651.region001	bacteriocin	TRUE	562.223	Escherichia coli strain BH100	CP024651	5389362	Escherichia	Escherichia	RiPPs	Detected	4478	8828	5626	5626	5626	8828	11	unknown_family	u_RiPPs_11
562.38630.CP023852.region001	bacteriocin	TRUE	562.386	Escherichia coli strain 4/0	CP023852	5503245	Escherichia	Escherichia	RiPPs	Detected	8828	8828	9202	9202	9202	8828	11	unknown_family	u_RiPPs_11
573.12777.CP021837.region001	bacteriocin	TRUE	573.128	Klebsiella pneumoniae strain AR_0120	CP021837	5995730	Klebsiella	Klebsiella	RiPPs	Detected	8052	8052	8124	8124	8124	8828	11	unknown_family	u_RiPPs_11
573.12772.CP021756.region001	bacteriocin	FALSE	573.128	Klebsiella pneumoniae strain AR_0113	CP021756	5849839	Klebsiella	Klebsiella	RiPPs	Detected	8052	8052	12189	12189	12189	8828	11	unknown_family	u_RiPPs_11
573.12778.CP021860.region001	bacteriocin	FALSE	573.128	Klebsiella pneumoniae strain AR_0125	CP021860	5726558	Klebsiella	Klebsiella	RiPPs	Detected	8052	8052	8124	8124	8124	8828	11	unknown_family	u_RiPPs_11
1420013.3.CP006919.region001	bacteriocin	TRUE	1.42001e+06	Klebsiella pneumoniae 30684/NJST258_2	CP006919	5417216	Klebsiella	Klebsiella	RiPPs	Detected	8124	8124	8124	8124	8124	105	11	unknown_family	u_RiPPs_11
573.4038.CP014648.region001	bacteriocin	FALSE	573.404	Klebsiella pneumoniae strain KPNIH36	CP014648	5681468	Klebsiella	Klebsiella	RiPPs	Detected	8124	8124	8124	8124	8124	105	11	unknown_family	u_RiPPs_11
573.15044.CP021543.region001	bacteriocin	TRUE	573.15	Klebsiella pneumoniae strain AR_0047	CP021543	5774316	Klebsiella	Klebsiella	RiPPs	Detected	8124	8124	8124	8124	8124	105	11	unknown_family	u_RiPPs_11
573.15107.CP021717.region001	bacteriocin	TRUE	573.151	Klebsiella pneumoniae strain AR_0129	CP021717	5835823	Klebsiella	Klebsiella	RiPPs	Detected	8124	8124	8124	8124	8124	105	11	unknown_family	u_RiPPs_11
573.7357.CP018672.region001	bacteriocin	TRUE	573.736	Klebsiella pneumoniae strain CAV1217	CP018672	5379063	Klebsiella	Klebsiella	RiPPs	Detected	8569	8569	8569	8569	8569	8828	11	unknown_family	u_RiPPs_11
573.7245.CP018445.region001	bacteriocin	TRUE	573.725	Klebsiella pneumoniae strain Kp_Goe_822917	CP018445	5584283	Klebsiella	Klebsiella	RiPPs	Detected	8569	8569	8569	8569	8569	8828	11	unknown_family	u_RiPPs_11
861365.4.FO203500.region001	bacteriocin	FALSE	861365	Klebsiella pneumoniae strain SB3432	FO203500	5384455	Klebsiella	Klebsiella	RiPPs	Detected	4478	8569	5626	5626	5626	8828	11	unknown_family	u_RiPPs_11
548.357.CP031757.region001	bacteriocin	TRUE	548.357	Klebsiella aerogenes strain FDAARGOS_327 strain Not Applicable	CP031757	5400171	Klebsiella	Klebsiella	RiPPs	Detected	8569	8569	8569	8569	8569	8828	11	unknown_family	u_RiPPs_11
573.20060.CP032177.region001	bacteriocin	TRUE	573.201	Klebsiella pneumoniae strain AR_0135	CP032177	5525412	Klebsiella	Klebsiella	RiPPs	Detected	8569	8569	8569	8569	8569	8828	11	unknown_family	u_RiPPs_11
573.22547.CP022918.region001	bacteriocin	TRUE	573.225	Klebsiella pneumoniae strain ST307PT04	CP022918	5584541	Klebsiella	Klebsiella	RiPPs	Detected	8569	8569	8569	8569	8569	8828	11	unknown_family	u_RiPPs_11
573.22549.CP022921.region001	bacteriocin	TRUE	573.225	Klebsiella pneumoniae strain ST307PT03	CP022921	5584763	Klebsiella	Klebsiella	RiPPs	Detected	8569	8569	8569	8569	8569	8828	11	unknown_family	u_RiPPs_11
573.25795.CP036445.region001	bacteriocin	TRUE	573.258	Klebsiella pneumoniae strain ABFPV	CP036445	5616511	Klebsiella	Klebsiella	RiPPs	Detected	8569	8569	8569	8569	8569	8828	11	unknown_family	u_RiPPs_11
573.31293.CP050456.region001	bacteriocin	TRUE	573.313	Klebsiella pneumoniae strain NMI4661_17	CP050456	5582160	Klebsiella	Klebsiella	RiPPs	Detected	8569	8569	8569	8569	8569	8828	11	unknown_family	u_RiPPs_11
72407.75.CP009772.region001	bacteriocin	TRUE	72407.8	Klebsiella pneumoniae subsp. pneumoniae strain KPNIH33	CP009772	5695223	Klebsiella	Klebsiella	RiPPs	Detected	8569	8569	12189	12189	12189	8828	11	unknown_family	u_RiPPs_11
548.374.CP033818.region001	bacteriocin	TRUE	548.374	Klebsiella aerogenes strain FDAARGOS_513 strain Not applicable	CP033818	5271709	Klebsiella	Klebsiella	RiPPs	Detected	4478	8569	12189	12189	12189	8828	11	unknown_family	u_RiPPs_11
573.7239.CP018425.region001	bacteriocin	TRUE	573.724	Klebsiella pneumoniae strain MNCRE69	CP018425	5773763	Klebsiella	Klebsiella	RiPPs	Detected	8569	8569	12189	12189	12189	8828	11	unknown_family	u_RiPPs_11
573.7240.CP018433.region001	bacteriocin	TRUE	573.724	Klebsiella pneumoniae strain MNCRE53	CP018433	5811538	Klebsiella	Klebsiella	RiPPs	Detected	8569	8569	12189	12189	12189	8828	11	unknown_family	u_RiPPs_11
573.9723.CP020075.region001	bacteriocin	TRUE	573.972	Klebsiella pneumoniae strain AR_0115	CP020075	5666107	Klebsiella	Klebsiella	RiPPs	Detected	8569	8569	8569	8569	8569	8828	11	unknown_family	u_RiPPs_11
1420012.3.CP006928.region001	bacteriocin	TRUE	1.42001e+06	Klebsiella pneumoniae 30660/NJST258_1	CP006928	5540936	Klebsiella	Klebsiella	RiPPs	Detected	8569	8569	5626	5626	5626	8828	11	unknown_family	u_RiPPs_11
573.15217.CP021548.region001	bacteriocin	TRUE	573.152	Klebsiella pneumoniae strain AR_0112	CP021548	5859680	Klebsiella	Klebsiella	RiPPs	Detected	8569	8569	5626	5626	5626	8828	11	unknown_family	u_RiPPs_11
573.19950.CP027698.region001	bacteriocin	TRUE	573.199	Klebsiella pneumoniae strain KP30835	CP027698	5941188	Klebsiella	Klebsiella	RiPPs	Detected	8569	8569	8569	8569	8569	8828	11	unknown_family	u_RiPPs_11
573.20063.CP032199.region001	bacteriocin	TRUE	573.201	Klebsiella pneumoniae strain AR_0097	CP032199	5703725	Klebsiella	Klebsiella	RiPPs	Detected	8569	8569	8569	8569	8569	8828	11	unknown_family	u_RiPPs_11
573.31291.CP050378.region001	bacteriocin	FALSE	573.313	Klebsiella pneumoniae strain 51015	CP050378	5977824	Klebsiella	Klebsiella	RiPPs	Detected	8569	8569	8569	8569	8569	8828	11	unknown_family	u_RiPPs_11
573.15365.CP024463.region001	bacteriocin	TRUE	573.154	Klebsiella pneumoniae strain QS17-0161	CP024463	5717053	Klebsiella	Klebsiella	RiPPs	Detected	8569	8569	8569	8569	8569	8828	11	unknown_family	u_RiPPs_11
573.20008.CP031807.region001	bacteriocin	TRUE	573.2	Klebsiella pneumoniae strain MSB1_8A-sc-2280397	CP031807	6109915	Klebsiella	Klebsiella	RiPPs	Detected	8569	8569	8569	8569	8569	8828	11	unknown_family	u_RiPPs_11
1380908.3.CP006658.region001	bacteriocin	TRUE	1.38091e+06	Klebsiella pneumoniae JM45	CP006658	5603174	Klebsiella	Klebsiella	RiPPs	Detected	8828	8828	5626	5626	5626	8828	11	unknown_family	u_RiPPs_11
573.27957.CP044260.region001	bacteriocin	TRUE	573.28	Klebsiella pneumoniae strain KP65	CP044260	5592496	Klebsiella	Klebsiella	RiPPs	Detected	8828	8828	9202	9174	9174	8828	11	unknown_family	u_RiPPs_11
573.9630.CP015384.region001	bacteriocin	FALSE	573.963	Klebsiella pneumoniae strain CN1	CP015384	5435802	Klebsiella	Klebsiella	RiPPs	Detected	8828	8828	12189	12189	12189	8828	11	unknown_family	u_RiPPs_11
72407.1415.CP037930.region001	bacteriocin	FALSE	72407.1	Klebsiella pneumoniae subsp. pneumoniae strain KP-8788	CP037930	5764034	Klebsiella	Klebsiella	RiPPs	Detected	8828	8828	12189	12189	12189	8828	11	unknown_family	u_RiPPs_11
573.22601.CP033403.region001	bacteriocin	TRUE	573.226	Klebsiella pneumoniae strain WCHKP115069	CP033403	5807923	Klebsiella	Klebsiella	RiPPs	Detected	8828	8828	9202	9202	9202	8828	11	unknown_family	u_RiPPs_11
573.31228.CP045265.region001	bacteriocin	TRUE	573.312	Klebsiella pneumoniae strain 16HN-263	CP045265	5743792	Klebsiella	Klebsiella	RiPPs	Detected	8828	8828	9202	9202	9202	8828	11	unknown_family	u_RiPPs_11
573.7004.CP017388.region001	bacteriocin	TRUE	573.7	Klebsiella pneumoniae strain KP36	CP017388	5759206	Klebsiella	Klebsiella	RiPPs	Detected	8828	8828	12189	12189	12189	8828	11	unknown_family	u_RiPPs_11
72407.76.CP009778.region001	bacteriocin	FALSE	72407.8	Klebsiella pneumoniae subsp. pneumoniae strain KPNIH32	CP009778	5858308	Klebsiella	Klebsiella	RiPPs	Detected	8828	8828	5626	5626	5626	8828	11	unknown_family	u_RiPPs_11
72407.79.CP009877.region001	bacteriocin	FALSE	72407.8	Klebsiella pneumoniae subsp. pneumoniae strain KPNIH31	CP009877	5473580	Klebsiella	Klebsiella	RiPPs	Detected	8828	8828	5626	5626	5626	8828	11	unknown_family	u_RiPPs_11
573.17909.CP014122.region001	bacteriocin	TRUE	573.179	Klebsiella pneumoniae strain FDAARGOS_156	CP014122	5550639	Klebsiella	Klebsiella	RiPPs	Detected	4478	8828	8569	8569	8569	8828	11	unknown_family	u_RiPPs_11
573.18071.CP029229.region001	bacteriocin	TRUE	573.181	Klebsiella pneumoniae strain L491	CP029229	5958238	Klebsiella	Klebsiella	RiPPs	Detected	8828	8828	9202	9202	9202	8828	11	unknown_family	u_RiPPs_11
573.27200.CP040992.region001	bacteriocin	TRUE	573.272	Klebsiella pneumoniae strain FDAARGOS_775 strain Not applicable	CP040992	5573867	Klebsiella	Klebsiella	RiPPs	Detected	8828	8828	12189	12189	12189	8828	11	unknown_family	u_RiPPs_11
573.29052.CP034418.region001	bacteriocin	TRUE	573.291	Klebsiella pneumoniae strain C789	CP034418	5834709	Klebsiella	Klebsiella	RiPPs	Detected	8828	8828	9202	9202	9202	8828	11	unknown_family	u_RiPPs_11
573.31286.CP050284.region001	bacteriocin	TRUE	573.313	Klebsiella pneumoniae strain 9949	CP050284	6048138	Klebsiella	Klebsiella	RiPPs	Detected	8828	8828	9202	9174	9174	8828	11	unknown_family	u_RiPPs_11
573.7238.CP018431.region001	bacteriocin	TRUE	573.724	Klebsiella pneumoniae strain MNCRE78	CP018431	5778465	Klebsiella	Klebsiella	RiPPs	Detected	8828	8828	12189	12189	12189	8828	11	unknown_family	u_RiPPs_11
573.18070.CP029224.region001	bacteriocin	TRUE	573.181	Klebsiella pneumoniae strain L388	CP029224	5945388	Klebsiella	Klebsiella	RiPPs	Detected	8828	8828	12189	12189	12189	8828	11	unknown_family	u_RiPPs_11
573.25981.CP040537.region001	bacteriocin	TRUE	573.26	Klebsiella pneumoniae strain CR-HvKP1	CP040537	5862723	Klebsiella	Klebsiella	RiPPs	Detected	8828	8828	9202	9202	9202	8828	11	unknown_family	u_RiPPs_11
573.25982.CP040549.region001	bacteriocin	TRUE	573.26	Klebsiella pneumoniae strain CR-HvKP5	CP040549	5880866	Klebsiella	Klebsiella	RiPPs	Detected	8828	8828	9202	9202	9202	8828	11	unknown_family	u_RiPPs_11
573.25983.CP040543.region001	bacteriocin	TRUE	573.26	Klebsiella pneumoniae strain CR-HvKP4	CP040543	5861748	Klebsiella	Klebsiella	RiPPs	Detected	8828	8828	9202	9202	9202	8828	11	unknown_family	u_RiPPs_11
573.27210.CP033958.region001	bacteriocin	TRUE	573.272	Klebsiella pneumoniae strain L39_2	CP033958	5910465	Klebsiella	Klebsiella	RiPPs	Detected	8828	8828	12189	9174	9174	8828	11	unknown_family	u_RiPPs_11
573.30880.CP047638.region001	bacteriocin	TRUE	573.309	Klebsiella pneumoniae strain K2606	CP047638	5815774	Klebsiella	Klebsiella	RiPPs	Detected	8828	8828	9202	9202	9202	8828	11	unknown_family	u_RiPPs_11
573.9632.CP015396.region001	bacteriocin	FALSE	573.963	Klebsiella pneumoniae strain CR14	CP015396	6063895	Klebsiella	Klebsiella	RiPPs	Detected	8828	8828	12189	12189	12189	8828	11	unknown_family	u_RiPPs_11
573.9721.CP020066.region001	bacteriocin	FALSE	573.972	Klebsiella pneumoniae strain AR_0117	CP020066	5838292	Klebsiella	Klebsiella	RiPPs	Detected	8828	8828	12189	12189	12189	8828	11	unknown_family	u_RiPPs_11
573.15321.CP023932.region001	bacteriocin	TRUE	573.153	Klebsiella pneumoniae strain FDAARGOS_443	CP023932	5951576	Klebsiella	Klebsiella	RiPPs	Detected	8828	8828	9202	9202	9202	8828	11	unknown_family	u_RiPPs_11
573.7249.CP018348.region001	bacteriocin	TRUE	573.725	Klebsiella pneumoniae strain CAV1417	CP018348	5513536	Klebsiella	Klebsiella	RiPPs	Detected	4478	9087	5626	5626	5626	105	11	unknown_family	u_RiPPs_11
573.29483.CP047162.region001	bacteriocin	TRUE	573.295	Klebsiella pneumoniae strain KP19-2029	CP047162	5658744	Klebsiella	Klebsiella	RiPPs	Detected	9087	9087	9202	9174	9174	105	11	unknown_family	u_RiPPs_11
573.31383.CP040181.region001	bacteriocin	TRUE	573.314	Klebsiella pneumoniae strain LSH-KPN25	CP040181	5582226	Klebsiella	Klebsiella	RiPPs	Detected	9087	9087	9202	9202	9202	105	11	unknown_family	u_RiPPs_11
573.29567.CP040125.region001	bacteriocin	TRUE	573.296	Klebsiella pneumoniae strain LSH-KPN148	CP040125	5754454	Klebsiella	Klebsiella	RiPPs	Detected	9087	9087	9202	9174	9174	105	11	unknown_family	u_RiPPs_11
573.30816.CP039822.region001	bacteriocin	TRUE	573.308	Klebsiella pneumoniae strain C2414	CP039822	5835135	Klebsiella	Klebsiella	RiPPs	Detected	9087	9087	9202	9202	9202	105	11	unknown_family	u_RiPPs_11
573.15309.CP023944.region001	bacteriocin	TRUE	573.153	Klebsiella pneumoniae strain FDAARGOS_444	CP023944	5880984	Klebsiella	Klebsiella	RiPPs	Detected	9087	9087	9202	9174	9174	105	11	unknown_family	u_RiPPs_11
573.29491.CP047196.region001	bacteriocin	TRUE	573.295	Klebsiella pneumoniae strain Kp36	CP047196	5978162	Klebsiella	Klebsiella	RiPPs	Detected	9087	9087	9202	9174	9174	105	11	unknown_family	u_RiPPs_11
573.30814.CP039812.region001	bacteriocin	TRUE	573.308	Klebsiella pneumoniae strain C2660	CP039812	5919068	Klebsiella	Klebsiella	RiPPs	Detected	9087	9087	9202	9174	9174	105	11	unknown_family	u_RiPPs_11
573.18146.CP028788.region001	bacteriocin	TRUE	573.181	Klebsiella pneumoniae strain WCHKP020030	CP028788	5909803	Klebsiella	Klebsiella	RiPPs	Detected	9087	9087	9202	9202	9202	105	11	unknown_family	u_RiPPs_11
573.25794.CP036369.region001	bacteriocin	TRUE	573.258	Klebsiella pneumoniae strain WCHKP115068	CP036369	5667576	Klebsiella	Klebsiella	RiPPs	Detected	9087	9087	9202	9174	9174	105	11	unknown_family	u_RiPPs_11
573.27211.CP033964.region001	bacteriocin	TRUE	573.272	Klebsiella pneumoniae strain L482	CP033964	5864169	Klebsiella	Klebsiella	RiPPs	Detected	9087	9087	9202	9174	9174	105	11	unknown_family	u_RiPPs_11
573.27958.CP041377.region001	bacteriocin	TRUE	573.28	Klebsiella pneumoniae strain KP58	CP041377	5920915	Klebsiella	Klebsiella	RiPPs	Detected	9087	9087	9202	9174	9174	105	11	unknown_family	u_RiPPs_11
573.18088.CP028998.region001	bacteriocin	TRUE	573.181	Klebsiella pneumoniae strain AR_0079	CP028998	6131952	Klebsiella	Klebsiella	RiPPs	Detected	9087	9087	9202	9202	9202	105	11	unknown_family	u_RiPPs_11
573.20005.CP030130.region001	bacteriocin	TRUE	573.2	Klebsiella pneumoniae strain 160111	CP030130	5805104	Klebsiella	Klebsiella	RiPPs	Detected	9087	9087	9202	9174	9174	105	11	unknown_family	u_RiPPs_11
573.22604.CP033630.region001	bacteriocin	FALSE	573.226	Klebsiella pneumoniae strain 4743	CP033630	5857478	Klebsiella	Klebsiella	RiPPs	Detected	9087	9087	9202	9202	9202	105	11	unknown_family	u_RiPPs_11
632.511.CP045163.region003	NRPS-like	FALSE	632.511	Yersinia pestis strain SCPM-O-B-6291 (C-25) strain SCPM-O-B-6291 (C-25) strain SCPM-O-B-6291 (C-25)	CP045163	4614086	Yersinia	Yersinia	NRPS	Detected	871	871	871	871	11643	871	12	unknown_family	u_NRPS_12
1345702.11.CP006792.region005	NRPS-like	FALSE	1.3457e+06	Yersinia pestis 2944	CP006792	4672740	Yersinia	Yersinia	NRPS	Detected	871	871	871	871	11643	871	12	unknown_family	u_NRPS_12
547048.4.Chromosome.region001	NRPS-like	FALSE	547048	Yersinia pestis biovar Medievalis str. Harbin 35	Chromosome	4709501	Yersinia	Yersinia	NRPS	Detected	871	871	871	871	11643	871	12	unknown_family	u_NRPS_12
632.205.CP019708.region008	NRPS-like	FALSE	632.205	Yersinia pestis strain 195/P	CP019708	4831198	Yersinia	Yersinia	NRPS	Detected	871	871	871	871	11633	871	12	unknown_family	u_NRPS_12
632.421.CP033690.region002	NRPS-like	FALSE	632.421	Yersinia pestis strain FDAARGOS_603 strain Not applicable	CP033690	4929654	Yersinia	Yersinia	NRPS	Detected	871	871	871	871	11633	871	12	unknown_family	u_NRPS_12
632.130.CP009991.region004	NRPS-like	FALSE	632.13	Yersinia pestis Nicholisk 41	CP009991	4700481	Yersinia	Yersinia	NRPS	Detected	871	871	871	871	11643	871	12	unknown_family	u_NRPS_12
187410.11.NC_004088.region007	NRPS	FALSE	187410	Yersinia pestis KIM10+	NC_004088	4701745	Yersinia	Yersinia	NRPS	Detected	2686	2686	2686	2686	11643	2686	12	unknown_family	u_NRPS_12
1035377.9.CP009840.region005	NRPS-like	FALSE	1.03538e+06	Yersinia pestis A1122	CP009840	4674565	Yersinia	Yersinia	NRPS	Detected	2686	2686	2686	2686	11643	2686	12	unknown_family	u_NRPS_12
214092.181.CP009973.region005	NRPS-like	FALSE	214092	Yersinia pestis CO92	CP009973	4722852	Yersinia	Yersinia	NRPS	Detected	2686	2686	2686	2686	11643	2686	12	unknown_family	u_NRPS_12
632.129.CP009844.region006	NRPS-like	FALSE	632.129	Yersinia pestis Dodson	CP009844	4777968	Yersinia	Yersinia	NRPS	Detected	2686	2686	2686	2686	11643	2686	12	unknown_family	u_NRPS_12
632.125.CP009492.region004	NRPS-like	FALSE	632.125	Yersinia pestis PBM19	CP009492	4861517	Yersinia	Yersinia	NRPS	Detected	2686	2686	2686	2686	11643	2686	12	unknown_family	u_NRPS_12
632.126.CP009704.region006	NRPS-like	FALSE	632.126	Yersinia pestis Harbin35	CP009704	4709246	Yersinia	Yersinia	NRPS	Detected	2686	2686	2686	2686	11643	2686	12	unknown_family	u_NRPS_12
632.127.CP009723.region006	NRPS-like	FALSE	632.127	Yersinia pestis Shasta	CP009723	4835409	Yersinia	Yersinia	NRPS	Detected	2686	2686	2686	2686	11643	2686	12	unknown_family	u_NRPS_12
632.128.CP009785.region008	NRPS-like	FALSE	632.128	Yersinia pestis El Dorado	CP009785	4838262	Yersinia	Yersinia	NRPS	Detected	2686	2686	2686	2686	11643	2686	12	unknown_family	u_NRPS_12
632.175.CP016273.region004	NRPS-like	FALSE	632.175	Yersinia pestis strain Cadman	CP016273	4778555	Yersinia	Yersinia	NRPS	Detected	2686	2686	2686	2686	11643	2686	12	unknown_family	u_NRPS_12
1234662.13.CP045158.region007	NRPS	FALSE	1.23466e+06	Yersinia pestis subsp. pestis bv. Medievalis strain SCPM-O-B-6530	CP045158	4783760	Yersinia	Yersinia	NRPS	Detected	2686	2686	2686	2686	11643	2686	12	unknown_family	u_NRPS_12
632.131.CP009996.region006	NRPS-like	FALSE	632.131	Yersinia pestis Java9	CP009996	4830559	Yersinia	Yersinia	NRPS	Detected	2686	2686	2686	2686	11643	2686	12	unknown_family	u_NRPS_12
367190.3.CP007230.region003	NRPS	FALSE	367190	Yersinia similis strain 228	CP007230	4964409	Yersinia	Yersinia	NRPS	Detected	4095	4095	4095	4095	4095	4095	12	unknown_family	u_NRPS_12
502801.10.CP009780.region008	NRPS	FALSE	502801	Yersinia pseudotuberculosis PB1/+	CP009780	4765387	Yersinia	Yersinia	NRPS	Detected	4095	4095	4095	4095	4095	4095	12	unknown_family	u_NRPS_12
633.136.CP033709.region003	NRPS	FALSE	633.136	Yersinia pseudotuberculosis strain FDAARGOS_583 strain Not applicable	CP033709	4652188	Yersinia	Yersinia	NRPS	Detected	4095	4095	4095	4095	4095	4095	12	unknown_family	u_NRPS_12
633.137.CP033717.region005	NRPS	FALSE	633.137	Yersinia pseudotuberculosis strain FDAARGOS_579 strain Not applicable	CP033717	4681477	Yersinia	Yersinia	NRPS	Detected	4095	4095	4095	4095	4095	4095	12	unknown_family	u_NRPS_12
633.139.CP033711.region007	NRPS	FALSE	633.139	Yersinia pseudotuberculosis strain FDAARGOS_582 strain Not applicable	CP033711	4832460	Yersinia	Yersinia	NRPS	Detected	4095	4095	4095	4095	4095	4095	12	unknown_family	u_NRPS_12
633.140.CP033713.region003	NRPS	FALSE	633.14	Yersinia pseudotuberculosis strain FDAARGOS_581 strain Not applicable	CP033713	5096964	Yersinia	Yersinia	NRPS	Detected	4095	4095	4095	4095	4095	4095	12	unknown_family	u_NRPS_12
633.141.CP033715.region002	NRPS	FALSE	633.141	Yersinia pseudotuberculosis strain FDAARGOS_580 strain Not applicable	CP033715	4981010	Yersinia	Yersinia	NRPS	Detected	4095	4095	4095	4095	4095	4095	12	unknown_family	u_NRPS_12
633.142.CP032566.region001	NRPS	FALSE	633.142	Yersinia pseudotuberculosis strain IP2666pIB1	CP032566	4681481	Yersinia	Yersinia	NRPS	Detected	4095	4095	4095	4095	4095	4095	12	unknown_family	u_NRPS_12
633.37.CP009759.region005	NRPS	FALSE	633.37	Yersinia pseudotuberculosis EP2/+	CP009759	4774559	Yersinia	Yersinia	NRPS	Detected	4095	4095	4095	4095	4095	4095	12	unknown_family	u_NRPS_12
633.88.LT596221.region001	NRPS	FALSE	633.88	Yersinia pseudotuberculosis strain NZYP4713	LT596221	4794091	Yersinia	Yersinia	NRPS	Detected	4095	4095	4095	4095	4095	4095	12	unknown_family	u_NRPS_12
273123.10.NC_006155.region008	NRPS	FALSE	273123	Yersinia pseudotuberculosis IP 32953	NC_006155	4840898	Yersinia	Yersinia	NRPS	Detected	4095	4095	4095	4095	4095	4095	12	unknown_family	u_NRPS_12
349747.9.NC_009708.region001	NRPS	FALSE	349748	Yersinia pseudotuberculosis IP 31758	NC_009708	4935125	Yersinia	Yersinia	NRPS	Detected	4095	4095	4095	4095	4095	4095	12	unknown_family	u_NRPS_12
632.423.CP033696.region007	NRPS	FALSE	632.423	Yersinia pestis strain FDAARGOS_602 strain Not applicable	CP033696	4784489	Yersinia	Yersinia	NRPS	Detected	4095	4095	4095	4095	4095	4095	12	unknown_family	u_NRPS_12
748672.3.CP010067.region007	NRPS	FALSE	748672	Yersinia pseudotuberculosis str. PA3606 Pa3606	CP010067	4830299	Yersinia	Yersinia	NRPS	Detected	4095	4095	4095	4095	4095	4095	12	unknown_family	u_NRPS_12
748678.3.CP010023.region007	NRPS	FALSE	748678	Yersinia pestis str. Pestoides B	CP010023	4794427	Yersinia	Yersinia	NRPS	Detected	4095	4095	4095	4095	4095	4095	12	unknown_family	u_NRPS_12
502800.11.CP009792.region001	NRPS	FALSE	502800	Yersinia pseudotuberculosis YPIII	CP009792	4689436	Yersinia	Yersinia	NRPS	Detected	4095	4095	4095	4095	4095	4095	12	unknown_family	u_NRPS_12
633.129.CP031780.region006	NRPS	FALSE	633.129	Yersinia pseudotuberculosis strain FDAARGOS_342 strain Not Applicable	CP031780	4905554	Yersinia	Yersinia	NRPS	Detected	4095	4095	4095	4095	4095	4095	12	unknown_family	u_NRPS_12
633.138.CP033707.region001	NRPS	FALSE	633.138	Yersinia pseudotuberculosis strain FDAARGOS_584 strain Not applicable	CP033707	4689430	Yersinia	Yersinia	NRPS	Detected	4095	4095	4095	4095	4095	4095	12	unknown_family	u_NRPS_12
633.144.LR134160.region008	NRPS	FALSE	633.144	Yersinia pseudotuberculosis strain NCTC8480	LR134160	4678752	Yersinia	Yersinia	NRPS	Detected	4095	4095	4095	4095	4095	4095	12	unknown_family	u_NRPS_12
633.145.LR134163.region003	NRPS	FALSE	633.145	Yersinia pseudotuberculosis strain NCTC10217	LR134163	4687913	Yersinia	Yersinia	NRPS	Detected	4095	4095	4095	4095	4095	4095	12	unknown_family	u_NRPS_12
633.146.LR134306.region001	NRPS	FALSE	633.146	Yersinia pseudotuberculosis strain NCTC3571	LR134306	4938759	Yersinia	Yersinia	NRPS	Detected	4095	4095	4095	4095	4095	4095	12	unknown_family	u_NRPS_12
633.147.LR134373.region001	NRPS	FALSE	633.147	Yersinia pseudotuberculosis strain NCTC10275	LR134373	4610200	Yersinia	Yersinia	NRPS	Detected	4095	4095	4095	4095	4095	4095	12	unknown_family	u_NRPS_12
633.36.CP009757.region007	NRPS	FALSE	633.36	Yersinia pseudotuberculosis MD67	CP009757	4729753	Yersinia	Yersinia	NRPS	Detected	4095	4095	4095	4095	4095	4095	12	unknown_family	u_NRPS_12
633.38.CP009786.region008	NRPS	FALSE	633.38	Yersinia pseudotuberculosis 1	CP009786	4728337	Yersinia	Yersinia	NRPS	Detected	4095	4095	4095	4095	4095	4095	12	unknown_family	u_NRPS_12
547048.4.Chromosome.region002	NRPS	FALSE	547048	Yersinia pestis biovar Medievalis str. Harbin 35	Chromosome	4709501	Yersinia	Yersinia	NRPS	Detected	11611	11611	11611	11611	11611	108	12	unknown_family	u_NRPS_12
632.126.CP009704.region007	NRPS	FALSE	632.126	Yersinia pestis Harbin35	CP009704	4709246	Yersinia	Yersinia	NRPS	Detected	11611	11611	11611	11611	11611	108	12	unknown_family	u_NRPS_12
632.510.CP045154.region007	NRPS	FALSE	632.51	Yersinia pestis strain SCPM-O-B-5935 (I-1996) strain SCPM-O-B-5935 (I-1996) strain SCPM-O-B-5935 (I-1996)	CP045154	4807288	Yersinia	Yersinia	NRPS	Detected	11611	11611	11611	11611	11611	108	12	unknown_family	u_NRPS_12
632.421.CP033690.region003	NRPS	FALSE	632.421	Yersinia pestis strain FDAARGOS_603 strain Not applicable	CP033690	4929654	Yersinia	Yersinia	NRPS	Detected	11611	11611	11611	11611	11611	108	12	unknown_family	u_NRPS_12
632.130.CP009991.region003	NRPS	FALSE	632.13	Yersinia pestis Nicholisk 41	CP009991	4700481	Yersinia	Yersinia	NRPS	Detected	11611	11611	11611	11611	11611	108	12	unknown_family	u_NRPS_12
1345701.6.CP006806.region007	NRPS	FALSE	1.3457e+06	Yersinia pestis 790	CP006806	4781906	Yersinia	Yersinia	NRPS	Detected	11900	11900	11900	11900	11633	11900	12	unknown_family	u_NRPS_12
1345710.7.CP006794.region001	NRPS	FALSE	1.34571e+06	Yersinia pestis 1045	CP006794	4684080	Yersinia	Yersinia	NRPS	Detected	11900	11900	11900	11900	11643	11900	12	unknown_family	u_NRPS_12
632.132.CP010293.region006	NRPS	FALSE	632.132	Yersinia pestis Nairobi	CP010293	4572683	Yersinia	Yersinia	NRPS	Detected	11900	11900	11900	11900	11633	11900	12	unknown_family	u_NRPS_12
1035377.9.CP009840.region003	NRPS	FALSE	1.03538e+06	Yersinia pestis A1122	CP009840	4674565	Yersinia	Yersinia	NRPS	Detected	11900	11900	11900	11900	11641	11900	12	unknown_family	u_NRPS_12
214092.181.CP009973.region007	NRPS	FALSE	214092	Yersinia pestis CO92	CP009973	4722852	Yersinia	Yersinia	NRPS	Detected	11900	11900	11900	11900	11641	11900	12	unknown_family	u_NRPS_12
377628.10.NC_008149.region007	NRPS	FALSE	377628	Yersinia pestis Nepal516	NC_008149	4646286	Yersinia	Yersinia	NRPS	Detected	11900	11900	11900	11900	11643	11900	12	unknown_family	u_NRPS_12
632.129.CP009844.region008	NRPS	FALSE	632.129	Yersinia pestis Dodson	CP009844	4777968	Yersinia	Yersinia	NRPS	Detected	11900	11900	11900	11900	11641	11900	12	unknown_family	u_NRPS_12
632.511.CP045163.region001	NRPS	FALSE	632.511	Yersinia pestis strain SCPM-O-B-6291 (C-25) strain SCPM-O-B-6291 (C-25) strain SCPM-O-B-6291 (C-25)	CP045163	4614086	Yersinia	Yersinia	NRPS	Detected	11900	11900	11900	11900	11641	11900	12	unknown_family	u_NRPS_12
1345702.11.CP006792.region007	NRPS	FALSE	1.3457e+06	Yersinia pestis 2944	CP006792	4672740	Yersinia	Yersinia	NRPS	Detected	11900	11900	11900	11900	11633	11900	12	unknown_family	u_NRPS_12
360102.10.NC_008150.region007	NRPS	FALSE	360102	Yersinia pestis Antiqua	NC_008150	4879836	Yersinia	Yersinia	NRPS	Detected	11900	11900	11900	11900	11643	11900	12	unknown_family	u_NRPS_12
632.125.CP009492.region006	NRPS	FALSE	632.125	Yersinia pestis PBM19	CP009492	4861517	Yersinia	Yersinia	NRPS	Detected	11900	11900	11900	11900	11641	11900	12	unknown_family	u_NRPS_12
632.127.CP009723.region008	NRPS	FALSE	632.127	Yersinia pestis Shasta	CP009723	4835409	Yersinia	Yersinia	NRPS	Detected	11900	11900	11900	11900	11641	11900	12	unknown_family	u_NRPS_12
632.128.CP009785.region001	NRPS	FALSE	632.128	Yersinia pestis El Dorado	CP009785	4838262	Yersinia	Yersinia	NRPS	Detected	11900	11900	11900	11900	11641	11900	12	unknown_family	u_NRPS_12
632.152.CP009836.region002	NRPS	FALSE	632.152	Yersinia pestis strain KIM5	CP009836	4787503	Yersinia	Yersinia	NRPS	Detected	11900	11900	11900	11900	11633	11900	12	unknown_family	u_NRPS_12
632.175.CP016273.region002	NRPS	FALSE	632.175	Yersinia pestis strain Cadman	CP016273	4778555	Yersinia	Yersinia	NRPS	Detected	11900	11900	11900	11900	11641	11900	12	unknown_family	u_NRPS_12
632.205.CP019708.region006	NRPS	FALSE	632.205	Yersinia pestis strain 195/P	CP019708	4831198	Yersinia	Yersinia	NRPS	Detected	11900	11900	11900	11900	11641	11900	12	unknown_family	u_NRPS_12
632.422.CP033699.region008	NRPS	FALSE	632.422	Yersinia pestis strain FDAARGOS_601 strain Not applicable	CP033699	4930959	Yersinia	Yersinia	NRPS	Detected	11900	11900	11900	11900	11633	11900	12	unknown_family	u_NRPS_12
632.508.CP045145.region007	NRPS	FALSE	632.508	Yersinia pestis strain SCPM-O-B-6899 (231) strain SCPM-O-B-6899 (231) strain SCPM-O-B-6899 (231)	CP045145	4806721	Yersinia	Yersinia	NRPS	Detected	11900	11900	11900	11900	11633	11900	12	unknown_family	u_NRPS_12
637382.3.CP001585.region002	NRPS	FALSE	637382	Yersinia pestis D106004	CP001585	4812922	Yersinia	Yersinia	NRPS	Detected	11900	11900	11900	11900	11633	11900	12	unknown_family	u_NRPS_12
637385.3.CP001589.region002	NRPS	FALSE	637385	Yersinia pestis D182038	CP001589	4802263	Yersinia	Yersinia	NRPS	Detected	11900	11900	11900	11900	4095	11900	12	unknown_family	u_NRPS_12
637386.3.NC_014029.region002	NRPS	FALSE	637386	Yersinia pestis Z176003	NC_014029	4725788	Yersinia	Yersinia	NRPS	Detected	11900	11900	11900	11900	4095	11900	12	unknown_family	u_NRPS_12
229193.14.NC_005810.region006	NRPS	FALSE	229193	Yersinia pestis biovar Microtus str. 91001	NC_005810	4803217	Yersinia	Yersinia	NRPS	Detected	11900	11900	11900	11900	11633	11900	12	unknown_family	u_NRPS_12
632.131.CP009996.region008	NRPS	FALSE	632.131	Yersinia pestis Java9	CP009996	4830559	Yersinia	Yersinia	NRPS	Detected	11900	11900	11900	11900	11641	11900	12	unknown_family	u_NRPS_12
632.509.CP045149.region005	NRPS	FALSE	632.509	Yersinia pestis strain SCPM-O-DNA-18 (I-3113) strain SCPM-O-DNA-18 (I-3113) strain SCPM-O-DNA-18 (I-3113)	CP045149	4759144	Yersinia	Yersinia	NRPS	Detected	11900	11900	11900	11900	11633	11900	12	unknown_family	u_NRPS_12
632.513.CP045258.region008	NRPS	FALSE	632.513	Yersinia pestis strain SCPM-O-B-5942 (I-2638) strain SCPM-O-B-5942 (I-2638) strain SCPM-O-B-5942 (I-2638)	CP045258	4848320	Yersinia	Yersinia	NRPS	Detected	11900	11900	11900	11900	11641	11900	12	unknown_family	u_NRPS_12
633.44.CP008943.region005	NRPS	FALSE	633.44	Yersinia pseudotuberculosis strain 6904	CP008943	4806594	Yersinia	Yersinia	NRPS	Detected	11900	11900	11900	11900	4095	11900	12	unknown_family	u_NRPS_12
1345701.6.CP006806.region003	siderophore	FALSE	1.3457e+06	Yersinia pestis 790	CP006806	4781906	Yersinia	Yersinia	Others	Detected	11646	11646	11646	11646	11646	112	13	unknown_family	u_Others_13
1345710.7.CP006794.region005	siderophore	FALSE	1.34571e+06	Yersinia pestis 1045	CP006794	4684080	Yersinia	Yersinia	Others	Detected	11646	11646	11646	11646	11646	112	13	unknown_family	u_Others_13
935293.3.CP010029.region003	siderophore	FALSE	935293	Yersinia entomophaga strain MH96	CP010029	4275406	Yersinia	Yersinia	Others	Detected	11646	11646	11646	11646	11646	112	13	unknown_family	u_Others_13
187410.11.NC_004088.region003	siderophore	FALSE	187410	Yersinia pestis KIM10+	NC_004088	4701745	Yersinia	Yersinia	Others	Detected	11646	11646	11646	11646	11646	112	13	unknown_family	u_Others_13
367190.3.CP007230.region008	siderophore	FALSE	367190	Yersinia similis strain 228	CP007230	4964409	Yersinia	Yersinia	Others	Detected	11646	11646	11646	11646	11646	112	13	unknown_family	u_Others_13
502801.10.CP009780.region004	siderophore	FALSE	502801	Yersinia pseudotuberculosis PB1/+	CP009780	4765387	Yersinia	Yersinia	Others	Detected	11646	11646	11646	11646	11646	112	13	unknown_family	u_Others_13
632.132.CP010293.region003	siderophore	FALSE	632.132	Yersinia pestis Nairobi	CP010293	4572683	Yersinia	Yersinia	Others	Detected	11646	11646	11646	11646	11646	112	13	unknown_family	u_Others_13
633.136.CP033709.region007	siderophore	FALSE	633.136	Yersinia pseudotuberculosis strain FDAARGOS_583 strain Not applicable	CP033709	4652188	Yersinia	Yersinia	Others	Detected	11646	11646	11646	11646	11646	112	13	unknown_family	u_Others_13
633.137.CP033717.region001	siderophore	FALSE	633.137	Yersinia pseudotuberculosis strain FDAARGOS_579 strain Not applicable	CP033717	4681477	Yersinia	Yersinia	Others	Detected	11646	11646	11646	11646	11646	112	13	unknown_family	u_Others_13
633.139.CP033711.region003	siderophore	FALSE	633.139	Yersinia pseudotuberculosis strain FDAARGOS_582 strain Not applicable	CP033711	4832460	Yersinia	Yersinia	Others	Detected	11646	11646	11646	11646	11646	112	13	unknown_family	u_Others_13
633.140.CP033713.region007	siderophore	FALSE	633.14	Yersinia pseudotuberculosis strain FDAARGOS_581 strain Not applicable	CP033713	5096964	Yersinia	Yersinia	Others	Detected	11646	11646	11646	11646	11646	112	13	unknown_family	u_Others_13
633.141.CP033715.region006	siderophore	FALSE	633.141	Yersinia pseudotuberculosis strain FDAARGOS_580 strain Not applicable	CP033715	4981010	Yersinia	Yersinia	Others	Detected	11646	11646	11646	11646	11646	112	13	unknown_family	u_Others_13
633.142.CP032566.region004	siderophore	FALSE	633.142	Yersinia pseudotuberculosis strain IP2666pIB1	CP032566	4681481	Yersinia	Yersinia	Others	Detected	11646	11646	11646	11646	11646	112	13	unknown_family	u_Others_13
633.37.CP009759.region001	siderophore	FALSE	633.37	Yersinia pseudotuberculosis EP2/+	CP009759	4774559	Yersinia	Yersinia	Others	Detected	11646	11646	11646	11646	11646	112	13	unknown_family	u_Others_13
633.88.LT596221.region005	siderophore	FALSE	633.88	Yersinia pseudotuberculosis strain NZYP4713	LT596221	4794091	Yersinia	Yersinia	Others	Detected	11646	11646	11646	11646	11646	112	13	unknown_family	u_Others_13
1035377.9.CP009840.region008	siderophore	FALSE	1.03538e+06	Yersinia pestis A1122	CP009840	4674565	Yersinia	Yersinia	Others	Detected	11646	11646	11646	11646	11646	112	13	unknown_family	u_Others_13
1345703.9.CP006783.region004	siderophore	FALSE	1.3457e+06	Yersinia pestis 1412	CP006783	4733482	Yersinia	Yersinia	Others	Detected	11646	11646	11646	11646	11646	112	13	unknown_family	u_Others_13
1345704.8.CP006762.region006	siderophore	FALSE	1.3457e+06	Yersinia pestis 1413	CP006762	4736923	Yersinia	Yersinia	Others	Detected	11646	11646	11646	11646	11646	112	13	unknown_family	u_Others_13
1345705.8.CP006758.region005	siderophore	FALSE	1.34571e+06	Yersinia pestis 1522	CP006758	4738644	Yersinia	Yersinia	Others	Detected	11646	11646	11646	11646	11646	112	13	unknown_family	u_Others_13
1345706.3.CP006754.region005	siderophore	FALSE	1.34571e+06	Yersinia pestis 3067	CP006754	4736090	Yersinia	Yersinia	Others	Detected	11646	11646	11646	11646	11646	112	13	unknown_family	u_Others_13
1345707.6.CP006751.region005	siderophore	FALSE	1.34571e+06	Yersinia pestis 3770	CP006751	4735667	Yersinia	Yersinia	Others	Detected	11646	11646	11646	11646	11646	112	13	unknown_family	u_Others_13
1345708.6.CP006748.region004	siderophore	FALSE	1.34571e+06	Yersinia pestis 8787	CP006748	4675987	Yersinia	Yersinia	Others	Detected	11646	11646	11646	11646	11646	112	13	unknown_family	u_Others_13
214092.181.CP009973.region002	siderophore	FALSE	214092	Yersinia pestis CO92	CP009973	4722852	Yersinia	Yersinia	Others	Detected	11646	11646	11646	11646	11646	112	13	unknown_family	u_Others_13
273123.10.NC_006155.region004	siderophore	FALSE	273123	Yersinia pseudotuberculosis IP 32953	NC_006155	4840898	Yersinia	Yersinia	Others	Detected	11646	11646	11646	11646	11646	112	13	unknown_family	u_Others_13
349746.9.NC_010159.region006	siderophore	FALSE	349747	Yersinia pestis Angola	NC_010159	4687014	Yersinia	Yersinia	Others	Detected	11646	11646	11646	11646	11646	112	13	unknown_family	u_Others_13
349747.9.NC_009708.region004	siderophore	FALSE	349748	Yersinia pseudotuberculosis IP 31758	NC_009708	4935125	Yersinia	Yersinia	Others	Detected	11646	11646	11646	11646	11646	112	13	unknown_family	u_Others_13
377628.10.NC_008149.region003	siderophore	FALSE	377628	Yersinia pestis Nepal516	NC_008149	4646286	Yersinia	Yersinia	Others	Detected	11646	11646	11646	11646	11646	112	13	unknown_family	u_Others_13
386656.14.CP009715.region004	siderophore	FALSE	386656	Yersinia pestis Pestoides F	CP009715	4728318	Yersinia	Yersinia	Others	Detected	11646	11646	11646	11646	11646	112	13	unknown_family	u_Others_13
632.129.CP009844.region003	siderophore	FALSE	632.129	Yersinia pestis Dodson	CP009844	4777968	Yersinia	Yersinia	Others	Detected	11646	11646	11646	11646	11646	112	13	unknown_family	u_Others_13
632.423.CP033696.region004	siderophore	FALSE	632.423	Yersinia pestis strain FDAARGOS_602 strain Not applicable	CP033696	4784489	Yersinia	Yersinia	Others	Detected	11646	11646	11646	11646	11646	112	13	unknown_family	u_Others_13
632.511.CP045163.region006	siderophore	FALSE	632.511	Yersinia pestis strain SCPM-O-B-6291 (C-25) strain SCPM-O-B-6291 (C-25) strain SCPM-O-B-6291 (C-25)	CP045163	4614086	Yersinia	Yersinia	Others	Detected	11646	11646	11646	11646	11646	112	13	unknown_family	u_Others_13
649716.3.CP010247.region004	siderophore	FALSE	649716	Yersinia pestis Pestoides G	CP010247	4738142	Yersinia	Yersinia	Others	Detected	11646	11646	11646	11646	11646	112	13	unknown_family	u_Others_13
748672.3.CP010067.region004	siderophore	FALSE	748672	Yersinia pseudotuberculosis str. PA3606 Pa3606	CP010067	4830299	Yersinia	Yersinia	Others	Detected	11646	11646	11646	11646	11646	112	13	unknown_family	u_Others_13
1345702.11.CP006792.region002	siderophore	FALSE	1.3457e+06	Yersinia pestis 2944	CP006792	4672740	Yersinia	Yersinia	Others	Detected	11646	11646	11646	11646	11646	112	13	unknown_family	u_Others_13
360102.10.NC_008150.region004	siderophore	FALSE	360102	Yersinia pestis Antiqua	NC_008150	4879836	Yersinia	Yersinia	Others	Detected	11646	11646	11646	11646	11646	112	13	unknown_family	u_Others_13
547048.4.Chromosome.region005	siderophore	FALSE	547048	Yersinia pestis biovar Medievalis str. Harbin 35	Chromosome	4709501	Yersinia	Yersinia	Others	Detected	11646	11646	11646	11646	11646	112	13	unknown_family	u_Others_13
632.125.CP009492.region001	siderophore	FALSE	632.125	Yersinia pestis PBM19	CP009492	4861517	Yersinia	Yersinia	Others	Detected	11646	11646	11646	11646	11646	112	13	unknown_family	u_Others_13
632.126.CP009704.region002	siderophore	FALSE	632.126	Yersinia pestis Harbin35	CP009704	4709246	Yersinia	Yersinia	Others	Detected	11646	11646	11646	11646	11646	112	13	unknown_family	u_Others_13
632.127.CP009723.region003	siderophore	FALSE	632.127	Yersinia pestis Shasta	CP009723	4835409	Yersinia	Yersinia	Others	Detected	11646	11646	11646	11646	11646	112	13	unknown_family	u_Others_13
632.128.CP009785.region005	siderophore	FALSE	632.128	Yersinia pestis El Dorado	CP009785	4838262	Yersinia	Yersinia	Others	Detected	11646	11646	11646	11646	11646	112	13	unknown_family	u_Others_13
632.152.CP009836.region006	siderophore	FALSE	632.152	Yersinia pestis strain KIM5	CP009836	4787503	Yersinia	Yersinia	Others	Detected	11646	11646	11646	11646	11646	112	13	unknown_family	u_Others_13
632.175.CP016273.region007	siderophore	FALSE	632.175	Yersinia pestis strain Cadman	CP016273	4778555	Yersinia	Yersinia	Others	Detected	11646	11646	11646	11646	11646	112	13	unknown_family	u_Others_13
632.205.CP019708.region002	siderophore	FALSE	632.205	Yersinia pestis strain 195/P	CP019708	4831198	Yersinia	Yersinia	Others	Detected	11646	11646	11646	11646	11646	112	13	unknown_family	u_Others_13
632.422.CP033699.region005	siderophore	FALSE	632.422	Yersinia pestis strain FDAARGOS_601 strain Not applicable	CP033699	4930959	Yersinia	Yersinia	Others	Detected	11646	11646	11646	11646	11646	112	13	unknown_family	u_Others_13
632.508.CP045145.region003	siderophore	FALSE	632.508	Yersinia pestis strain SCPM-O-B-6899 (231) strain SCPM-O-B-6899 (231) strain SCPM-O-B-6899 (231)	CP045145	4806721	Yersinia	Yersinia	Others	Detected	11646	11646	11646	11646	11646	112	13	unknown_family	u_Others_13
632.510.CP045154.region003	siderophore	FALSE	632.51	Yersinia pestis strain SCPM-O-B-5935 (I-1996) strain SCPM-O-B-5935 (I-1996) strain SCPM-O-B-5935 (I-1996)	CP045154	4807288	Yersinia	Yersinia	Others	Detected	11646	11646	11646	11646	11646	112	13	unknown_family	u_Others_13
637382.3.CP001585.region006	siderophore	FALSE	637382	Yersinia pestis D106004	CP001585	4812922	Yersinia	Yersinia	Others	Detected	11646	11646	11646	11646	11646	112	13	unknown_family	u_Others_13
637385.3.CP001589.region006	siderophore	FALSE	637385	Yersinia pestis D182038	CP001589	4802263	Yersinia	Yersinia	Others	Detected	11646	11646	11646	11646	11646	112	13	unknown_family	u_Others_13
637386.3.NC_014029.region006	siderophore	FALSE	637386	Yersinia pestis Z176003	NC_014029	4725788	Yersinia	Yersinia	Others	Detected	11646	11646	11646	11646	11646	112	13	unknown_family	u_Others_13
748678.3.CP010023.region004	siderophore	FALSE	748678	Yersinia pestis str. Pestoides B	CP010023	4794427	Yersinia	Yersinia	Others	Detected	11646	11646	11646	11646	11646	112	13	unknown_family	u_Others_13
1234662.13.CP045158.region003	siderophore	FALSE	1.23466e+06	Yersinia pestis subsp. pestis bv. Medievalis strain SCPM-O-B-6530	CP045158	4783760	Yersinia	Yersinia	Others	Detected	11646	11646	11646	11646	11646	112	13	unknown_family	u_Others_13
229193.14.NC_005810.region003	siderophore	FALSE	229193	Yersinia pestis biovar Microtus str. 91001	NC_005810	4803217	Yersinia	Yersinia	Others	Detected	11646	11646	11646	11646	11646	112	13	unknown_family	u_Others_13
632.131.CP009996.region003	siderophore	FALSE	632.131	Yersinia pestis Java9	CP009996	4830559	Yersinia	Yersinia	Others	Detected	11646	11646	11646	11646	11646	112	13	unknown_family	u_Others_13
632.421.CP033690.region007	siderophore	FALSE	632.421	Yersinia pestis strain FDAARGOS_603 strain Not applicable	CP033690	4929654	Yersinia	Yersinia	Others	Detected	11646	11646	11646	11646	11646	112	13	unknown_family	u_Others_13
632.509.CP045149.region002	siderophore	FALSE	632.509	Yersinia pestis strain SCPM-O-DNA-18 (I-3113) strain SCPM-O-DNA-18 (I-3113) strain SCPM-O-DNA-18 (I-3113)	CP045149	4759144	Yersinia	Yersinia	Others	Detected	11646	11646	11646	11646	11646	112	13	unknown_family	u_Others_13
632.513.CP045258.region004	siderophore	FALSE	632.513	Yersinia pestis strain SCPM-O-B-5942 (I-2638) strain SCPM-O-B-5942 (I-2638) strain SCPM-O-B-5942 (I-2638)	CP045258	4848320	Yersinia	Yersinia	Others	Detected	11646	11646	11646	11646	11646	112	13	unknown_family	u_Others_13
1453495.3.CP009781.region003	siderophore	FALSE	1.4535e+06	Yersinia aldovae 670-83	CP009781	4471090	Yersinia	Yersinia	Others	Detected	11646	11646	11646	11646	11646	112	13	unknown_family	u_Others_13
502800.11.CP009792.region004	siderophore	FALSE	502800	Yersinia pseudotuberculosis YPIII	CP009792	4689436	Yersinia	Yersinia	Others	Detected	11646	11646	11646	11646	11646	112	13	unknown_family	u_Others_13
633.129.CP031780.region002	siderophore	FALSE	633.129	Yersinia pseudotuberculosis strain FDAARGOS_342 strain Not Applicable	CP031780	4905554	Yersinia	Yersinia	Others	Detected	11646	11646	11646	11646	11646	112	13	unknown_family	u_Others_13
633.138.CP033707.region004	siderophore	FALSE	633.138	Yersinia pseudotuberculosis strain FDAARGOS_584 strain Not applicable	CP033707	4689430	Yersinia	Yersinia	Others	Detected	11646	11646	11646	11646	11646	112	13	unknown_family	u_Others_13
633.144.LR134160.region004	siderophore	FALSE	633.144	Yersinia pseudotuberculosis strain NCTC8480	LR134160	4678752	Yersinia	Yersinia	Others	Detected	11646	11646	11646	11646	11646	112	13	unknown_family	u_Others_13
633.145.LR134163.region007	siderophore	FALSE	633.145	Yersinia pseudotuberculosis strain NCTC10217	LR134163	4687913	Yersinia	Yersinia	Others	Detected	11646	11646	11646	11646	11646	112	13	unknown_family	u_Others_13
633.146.LR134306.region004	siderophore	FALSE	633.146	Yersinia pseudotuberculosis strain NCTC3571	LR134306	4938759	Yersinia	Yersinia	Others	Detected	11646	11646	11646	11646	11646	112	13	unknown_family	u_Others_13
633.147.LR134373.region004	siderophore	FALSE	633.147	Yersinia pseudotuberculosis strain NCTC10275	LR134373	4610200	Yersinia	Yersinia	Others	Detected	11646	11646	11646	11646	11646	112	13	unknown_family	u_Others_13
633.158.CP044064.region004	siderophore	FALSE	633.158	Yersinia pseudotuberculosis strain FDAARGOS_665 strain Not applicable	CP044064	4367018	Yersinia	Yersinia	Others	Detected	11646	11646	11646	11646	11646	112	13	unknown_family	u_Others_13
633.36.CP009757.region003	siderophore	FALSE	633.36	Yersinia pseudotuberculosis MD67	CP009757	4729753	Yersinia	Yersinia	Others	Detected	11646	11646	11646	11646	11646	112	13	unknown_family	u_Others_13
633.38.CP009786.region004	siderophore	FALSE	633.38	Yersinia pseudotuberculosis 1	CP009786	4728337	Yersinia	Yersinia	Others	Detected	11646	11646	11646	11646	11646	112	13	unknown_family	u_Others_13
633.44.CP008943.region001	siderophore	FALSE	633.44	Yersinia pseudotuberculosis strain 6904	CP008943	4806594	Yersinia	Yersinia	Others	Detected	11646	11646	11646	11646	11646	112	13	unknown_family	u_Others_13
632.130.CP009991.region008	siderophore	FALSE	632.13	Yersinia pestis Nicholisk 41	CP009991	4700481	Yersinia	Yersinia	Others	Detected	11646	11646	11646	11646	11646	112	13	unknown_family	u_Others_13
615.439.CP010584.region006	NRPS	FALSE	615.439	Serratia marcescens strain AS1	CP010584	5506053	Serratia	Serratia	NRPS	Detected	4074	4074	10730	4074	4074	4074	14	unknown_family	u_NRPS_14
488142.4.CP003424.region006	NRPS	FALSE	488142	Serratia sp. SCBI	CP003424	5101896	Serratia	Serratia	NRPS	Detected	4074	4074	10730	4074	4074	4074	14	unknown_family	u_NRPS_14
615.983.CP041132.region006	NRPS	FALSE	615.983	Serratia marcescens strain WVU-009	CP041132	5387143	Serratia	Serratia	NRPS	Detected	4074	4074	10730	4074	4074	4074	14	unknown_family	u_NRPS_14
615.1121.CP047679.region006	NRPS	FALSE	615.112	Serratia marcescens strain 4201	CP047679	5428798	Serratia	Serratia	NRPS	Detected	4074	4074	10730	4074	4074	4074	14	unknown_family	u_NRPS_14
615.105.CP011642.region007	NRPS	FALSE	615.105	Serratia marcescens strain CAV1492	CP011642	5828402	Serratia	Serratia	NRPS	Detected	3964	4074	10618	3964	3964	4074	14	unknown_family	u_NRPS_14
1938820.3.LT907843.region004	NRPS	FALSE	1.93882e+06	Serratia sp. JKS000199	LT907843	5124953	Serratia	Serratia	NRPS	Detected	4074	4074	10730	4074	4074	4074	14	unknown_family	u_NRPS_14
615.141.CP012639.region007	NRPS	FALSE	615.141	Serratia marcescens strain RSC-14 (KNU-AP07, KCTC 12887BP)	CP012639	5127030	Serratia	Serratia	NRPS	Detected	4074	4074	10730	4074	4074	4074	14	unknown_family	u_NRPS_14
615.446.CP019927.region007	NRPS	FALSE	615.446	Serratia marcescens strain 1274	CP019927	5214984	Serratia	Serratia	NRPS	Detected	4074	4074	10730	4074	4074	4074	14	unknown_family	u_NRPS_14
615.526.CP018924.region004	NRPS	FALSE	615.526	Serratia marcescens strain UMH2	CP018924	5308626	Serratia	Serratia	NRPS	Detected	4074	4074	10730	4074	4074	4074	14	unknown_family	u_NRPS_14
615.977.CP041125.region007	NRPS	FALSE	615.977	Serratia marcescens strain WVU-004	CP041125	5307451	Serratia	Serratia	NRPS	Detected	4074	4074	10730	4074	4074	4074	14	unknown_family	u_NRPS_14
615.979.CP041129.region006	NRPS	FALSE	615.979	Serratia marcescens strain WVU-006	CP041129	5233072	Serratia	Serratia	NRPS	Detected	4074	4074	10730	4074	4074	4074	14	unknown_family	u_NRPS_14
615.980.CP041130.region007	NRPS	FALSE	615.98	Serratia marcescens strain WVU-007	CP041130	5325027	Serratia	Serratia	NRPS	Detected	4074	4074	10730	4074	4074	4074	14	unknown_family	u_NRPS_14
615.981.CP041131.region006	NRPS	FALSE	615.981	Serratia marcescens strain WVU-008	CP041131	5271698	Serratia	Serratia	NRPS	Detected	4074	4074	10730	4074	4074	4074	14	unknown_family	u_NRPS_14
615.984.CP041134.region007	NRPS	FALSE	615.984	Serratia marcescens strain WVU-010	CP041134	5324996	Serratia	Serratia	NRPS	Detected	4074	4074	10730	4074	4074	4074	14	unknown_family	u_NRPS_14
615.986.CP041123.region007	NRPS	FALSE	615.986	Serratia marcescens strain WVU-002	CP041123	5307415	Serratia	Serratia	NRPS	Detected	4074	4074	10730	4074	4074	4074	14	unknown_family	u_NRPS_14
615.102.JTBR01000000.region011	NRPS	FALSE	615.102	Serratia marcescens strain FDAARGOS_65	JTBR01000000	5248255	Serratia	Serratia	NRPS	Detected	10495	10495	10495	10495	10495	4074	14	unknown_family	u_NRPS_14
615.109.KQ089789.region008	NRPS	FALSE	615.109	Serratia marcescens strain UCI88	KQ089789	5187497	Serratia	Serratia	NRPS	Detected	10495	10495	10495	10495	10495	4074	14	unknown_family	u_NRPS_14
615.1119.CP047391.region008	NRPS	FALSE	615.112	Serratia marcescens strain 1602	CP047391	5165500	Serratia	Serratia	NRPS	Detected	10495	10495	10495	10495	10495	4074	14	unknown_family	u_NRPS_14
615.142.CP012685.region006	NRPS	FALSE	615.142	Serratia marcescens strain SmUNAM836	CP012685	5233369	Serratia	Serratia	NRPS	Detected	10495	10495	10495	10495	10495	4074	14	unknown_family	u_NRPS_14
615.520.CP018917.region004	NRPS	FALSE	615.52	Serratia marcescens strain UMH5	CP018917	5457855	Serratia	Serratia	NRPS	Detected	10495	10495	10730	10495	10495	4074	14	unknown_family	u_NRPS_14
615.632.CP026702.region010	NRPS	FALSE	615.632	Serratia marcescens strain AR_0027	CP026702	5495515	Serratia	Serratia	NRPS	Detected	10495	10495	10495	10495	10495	4074	14	unknown_family	u_NRPS_14
615.1122.CP047682.region004	NRPS	FALSE	615.112	Serratia marcescens strain 3024	CP047682	5534941	Serratia	Serratia	NRPS	Detected	3964	10495	10495	3964	3964	4074	14	unknown_family	u_NRPS_14
615.1123.CP047688.region008	NRPS	FALSE	615.112	Serratia marcescens strain 1140-	CP047688	5535124	Serratia	Serratia	NRPS	Detected	3964	10495	10495	3964	3964	4074	14	unknown_family	u_NRPS_14
615.1124.CP047685.region008	NRPS	FALSE	615.112	Serratia marcescens strain 2838	CP047685	5522536	Serratia	Serratia	NRPS	Detected	3964	10495	10495	3964	3964	4074	14	unknown_family	u_NRPS_14
615.1125.CP047691.region008	NRPS	FALSE	615.112	Serratia marcescens strain C110	CP047691	5533861	Serratia	Serratia	NRPS	Detected	3964	10495	10495	3964	3964	4074	14	unknown_family	u_NRPS_14
1401254.3.HG738868.region008	NRPS	FALSE	1.40125e+06	Serratia marcescens SMB2099 strain SMB2099	HG738868	5123091	Serratia	Serratia	NRPS	Detected	10495	10495	10495	10495	10495	4074	14	unknown_family	u_NRPS_14
615.1118.CP033623.region005	NRPS	FALSE	615.112	Serratia marcescens strain N10A28	CP033623	5276341	Serratia	Serratia	NRPS	Detected	10495	10495	10495	10495	10495	4074	14	unknown_family	u_NRPS_14
615.519.CP018925.region006	NRPS	FALSE	615.519	Serratia marcescens strain UMH3	CP018925	5300955	Serratia	Serratia	NRPS	Detected	10495	10495	10495	10495	10495	4074	14	unknown_family	u_NRPS_14
615.524.CP018923.region006	NRPS	FALSE	615.524	Serratia marcescens strain UMH9	CP018923	5024591	Serratia	Serratia	NRPS	Detected	10495	10495	10495	10495	10495	4074	14	unknown_family	u_NRPS_14
615.631.CP026650.region005	NRPS	FALSE	615.631	Serratia marcescens strain GN26	CP026650	5118982	Serratia	Serratia	NRPS	Detected	10495	10495	10495	10495	10495	4074	14	unknown_family	u_NRPS_14
615.636.CP028949.region009	NRPS	FALSE	615.636	Serratia marcescens strain AR_0121	CP028949	5140918	Serratia	Serratia	NRPS	Detected	10495	10495	10495	10495	10495	4074	14	unknown_family	u_NRPS_14
615.637.CP028948.region007	NRPS	FALSE	615.637	Serratia marcescens strain AR_0123	CP028948	5140937	Serratia	Serratia	NRPS	Detected	10495	10495	10495	10495	10495	4074	14	unknown_family	u_NRPS_14
615.638.CP028946.region010	NRPS	FALSE	615.638	Serratia marcescens strain AR_0124	CP028946	5180277	Serratia	Serratia	NRPS	Detected	10495	10495	10495	10495	10495	4074	14	unknown_family	u_NRPS_14
615.640.CP027539.region006	NRPS	FALSE	615.64	Serratia marcescens strain AR_0099	CP027539	5284831	Serratia	Serratia	NRPS	Detected	10495	10495	10495	10495	10495	4074	14	unknown_family	u_NRPS_14
615.641.CP027533.region007	NRPS	FALSE	615.641	Serratia marcescens strain AR_0091	CP027533	5309542	Serratia	Serratia	NRPS	Detected	10495	10495	10495	10495	10495	4074	14	unknown_family	u_NRPS_14
615.653.CP029715.region005	NRPS	FALSE	615.653	Serratia marcescens strain AR_0131	CP029715	5140937	Serratia	Serratia	NRPS	Detected	10495	10495	10495	10495	10495	4074	14	unknown_family	u_NRPS_14
615.654.CP029746.region002	NRPS	FALSE	615.654	Serratia marcescens strain AR_0122	CP029746	5140912	Serratia	Serratia	NRPS	Detected	10495	10495	10495	10495	10495	4074	14	unknown_family	u_NRPS_14
615.999.LR607375.region005	NRPS	FALSE	615.999	Serratia marcescens strain 4928STDY7387938	LR607375	5046965	Serratia	Serratia	NRPS	Detected	10495	10495	10495	10495	10495	4074	14	unknown_family	u_NRPS_14
1334564.4.AP013063.region006	NRPS	FALSE	1.33456e+06	Serratia marcescens SM39	AP013063	5326023	Serratia	Serratia	NRPS	Detected	10495	10495	10495	10495	10495	4074	14	unknown_family	u_NRPS_14
300181.3.JSFB01000000.region003	NRPS	FALSE	300181	Serratia ureilytica strain Lr5/4	JSFB01000000	5391360	Serratia	Serratia	NRPS	Detected	3964	10618	10618	3964	3964	4074	14	unknown_family	u_NRPS_14
435998.3.CP003959.region005	NRPS	FALSE	435998	Serratia marcescens WW4	CP003959	5244703	Serratia	Serratia	NRPS	Detected	3964	10618	10618	3964	3964	4074	14	unknown_family	u_NRPS_14
615.144.CP013046.region007	NRPS	FALSE	615.144	Serratia marcescens strain B3R3	CP013046	5594610	Serratia	Serratia	NRPS	Detected	3964	10618	10618	3964	3964	4074	14	unknown_family	u_NRPS_14
615.733.CP027798.region002	NRPS	FALSE	615.733	Serratia marcescens strain KS10	CP027798	5238537	Serratia	Serratia	NRPS	Detected	3964	10618	10618	3964	3964	4074	14	unknown_family	u_NRPS_14
615.734.CP027796.region002	NRPS	FALSE	615.734	Serratia marcescens strain EL1	CP027796	5240788	Serratia	Serratia	NRPS	Detected	3964	10618	10618	3964	3964	4074	14	unknown_family	u_NRPS_14
1758196.3.CP026383.region007	NRPS	FALSE	1.7582e+06	Serratia sp. SSNIH1	CP026383	5388594	Serratia	Serratia	NRPS	Detected	3964	10618	10618	3964	3964	4074	14	unknown_family	u_NRPS_14
615.1234.CP053378.region006	NRPS	FALSE	615.123	Serratia marcescens strain FY	CP053378	5263176	Serratia	Serratia	NRPS	Detected	3964	10618	10618	3964	3964	4074	14	unknown_family	u_NRPS_14
615.516.CP018919.region005	NRPS	FALSE	615.516	Serratia marcescens strain UMH7	CP018919	5363653	Serratia	Serratia	NRPS	Detected	3964	10618	10618	3964	3964	4074	14	unknown_family	u_NRPS_14
615.650.CP029449.region007	NRPS	FALSE	615.65	Serratia marcescens strain CAV1761	CP029449	5896859	Serratia	Serratia	NRPS	Detected	3964	10618	10618	3964	3964	4074	14	unknown_family	u_NRPS_14
1327989.4.CP005927.region005	NRPS	FALSE	1.32799e+06	Serratia sp. FS14	CP005927	5249875	Serratia	Serratia	NRPS	Detected	3964	10618	10618	3964	3964	4074	14	unknown_family	u_NRPS_14
2485839.3.CP033504.region005	NRPS	FALSE	2.48584e+06	Serratia sp. LS-1	CP033504	5129267	Serratia	Serratia	NRPS	Detected	3964	10618	10618	3964	3964	4074	14	unknown_family	u_NRPS_14
458197.18.CP038662.region007	NRPS	FALSE	458197	Serratia nematodiphila strain DH-S01 strain not collected	CP038662	5256558	Serratia	Serratia	NRPS	Detected	3964	10618	10618	3964	3964	4074	14	unknown_family	u_NRPS_14
615.1213.CP050013.region006	NRPS	FALSE	615.121	Serratia marcescens strain BP2	CP050013	5088390	Serratia	Serratia	NRPS	Detected	3964	10618	10618	3964	3964	4074	14	unknown_family	u_NRPS_14
615.1228.CP050960.region004	NRPS	FALSE	615.123	Serratia marcescens strain FDAARGOS_659 strain Not applicable	CP050960	5121484	Serratia	Serratia	NRPS	Detected	3964	10618	10618	3964	3964	4074	14	unknown_family	u_NRPS_14
615.1233.CP053286.region005	NRPS	FALSE	615.123	Serratia marcescens strain FZSF02	CP053286	5407775	Serratia	Serratia	NRPS	Detected	3964	10618	10618	3964	3964	4074	14	unknown_family	u_NRPS_14
615.364.CP016032.region007	NRPS	FALSE	615.364	Serratia marcescens strain U36365	CP016032	5125866	Serratia	Serratia	NRPS	Detected	3964	10618	10618	3964	3964	4074	14	unknown_family	u_NRPS_14
615.518.CP018926.region005	NRPS	FALSE	615.518	Serratia marcescens strain UMH6	CP018926	5192910	Serratia	Serratia	NRPS	Detected	3964	10618	10618	3964	3964	4074	14	unknown_family	u_NRPS_14
615.633.CP028947.region006	NRPS	FALSE	615.633	Serratia marcescens strain AR_0130	CP028947	5138817	Serratia	Serratia	NRPS	Detected	3964	10618	10618	3964	3964	4074	14	unknown_family	u_NRPS_14
1006598.5.ARWD01000000.region009	NRPS	FALSE	1.0066e+06	Serratia plymuthica RVH1	ARWD01000000	5514320	Serratia	Serratia	NRPS	Detected	12383	12284	12284	12406	12406	108	14	unknown_family	u_NRPS_14
1348660.3.CP006566.region011	NRPS	FALSE	1.34866e+06	Serratia plymuthica S13	CP006566	5467306	Serratia	Serratia	NRPS	Detected	12383	12284	12284	12406	12406	108	14	unknown_family	u_NRPS_14
768490.3.NC_015566.region008	NRPS	FALSE	768490	Serratia sp. AS12	NC_015566	5443009	Serratia	Serratia	NRPS	Detected	12383	12284	12284	12406	12406	108	14	unknown_family	u_NRPS_14
768492.3.NC_015567.region008	NRPS	FALSE	768492	Serratia plymuthica AS9	NC_015567	5442880	Serratia	Serratia	NRPS	Detected	12383	12284	12284	12406	12406	108	14	unknown_family	u_NRPS_14
768493.3.CP002775.region008	NRPS	FALSE	768493	Serratia sp. AS13	CP002775	5442549	Serratia	Serratia	NRPS	Detected	12383	12284	12284	12406	12406	108	14	unknown_family	u_NRPS_14
82996.17.CP012096.region013	NRPS	FALSE	82996.2	Serratia plymuthica strain 3Rp8	CP012096	5546041	Serratia	Serratia	NRPS	Detected	12383	12284	12284	12406	12406	108	14	unknown_family	u_NRPS_14
82996.18.CP012097.region010	NRPS	FALSE	82996.2	Serratia plymuthica strain 3Re4-18	CP012097	5439574	Serratia	Serratia	NRPS	Detected	12383	12284	12284	12406	12406	108	14	unknown_family	u_NRPS_14
82996.23.LS483469.region007	NRPS	FALSE	82996.2	Serratia plymuthica strain NCTC12961	LS483469	5348135	Serratia	Serratia	NRPS	Detected	12362	12284	12284	12406	12406	108	14	unknown_family	u_NRPS_14
82996.32.LR134151.region006	NRPS	FALSE	82996.3	Serratia plymuthica strain NCTC8900	LR134151	5322855	Serratia	Serratia	NRPS	Detected	12383	12284	12284	12406	12406	108	14	unknown_family	u_NRPS_14
82996.33.LR134478.region008	NRPS	FALSE	82996.3	Serratia plymuthica strain NCTC8015	LR134478	5333492	Serratia	Serratia	NRPS	Detected	12383	12284	12284	12406	12406	108	14	unknown_family	u_NRPS_14
82996.9.CP007439.region009	NRPS	FALSE	82996.9	Serratia plymuthica strain V4	CP007439	5513353	Serratia	Serratia	NRPS	Detected	12383	12284	12284	12406	12406	108	14	unknown_family	u_NRPS_14
1345701.6.CP006806.region004	PKS-like	FALSE	1.3457e+06	Yersinia pestis 790	CP006806	4781906	Yersinia	Yersinia	PKSother	Detected	11903	11903	11903	11903	11903	11903	15	unknown_family	u_PKSother_15
1345710.7.CP006794.region004	PKS-like	FALSE	1.34571e+06	Yersinia pestis 1045	CP006794	4684080	Yersinia	Yersinia	PKSother	Detected	11903	11903	11903	11903	11903	11903	15	unknown_family	u_PKSother_15
187410.11.NC_004088.region004	PKS-like	FALSE	187410	Yersinia pestis KIM10+	NC_004088	4701745	Yersinia	Yersinia	PKSother	Detected	11903	11903	11903	11903	11903	11903	15	unknown_family	u_PKSother_15
502801.10.CP009780.region003	PKS-like	FALSE	502801	Yersinia pseudotuberculosis PB1/+	CP009780	4765387	Yersinia	Yersinia	PKSother	Detected	11903	11903	11903	11903	11903	11903	15	unknown_family	u_PKSother_15
632.132.CP010293.region002	PKS-like	FALSE	632.132	Yersinia pestis Nairobi	CP010293	4572683	Yersinia	Yersinia	PKSother	Detected	11903	11903	11903	11903	11903	11903	15	unknown_family	u_PKSother_15
633.136.CP033709.region008	PKS-like	FALSE	633.136	Yersinia pseudotuberculosis strain FDAARGOS_583 strain Not applicable	CP033709	4652188	Yersinia	Yersinia	PKSother	Detected	11903	11903	11903	11903	11903	11903	15	unknown_family	u_PKSother_15
633.137.CP033717.region002	PKS-like	FALSE	633.137	Yersinia pseudotuberculosis strain FDAARGOS_579 strain Not applicable	CP033717	4681477	Yersinia	Yersinia	PKSother	Detected	11903	11903	11903	11903	11903	11903	15	unknown_family	u_PKSother_15
633.139.CP033711.region004	PKS-like	FALSE	633.139	Yersinia pseudotuberculosis strain FDAARGOS_582 strain Not applicable	CP033711	4832460	Yersinia	Yersinia	PKSother	Detected	11903	11903	11903	11903	11903	11903	15	unknown_family	u_PKSother_15
633.140.CP033713.region008	PKS-like	FALSE	633.14	Yersinia pseudotuberculosis strain FDAARGOS_581 strain Not applicable	CP033713	5096964	Yersinia	Yersinia	PKSother	Detected	11903	11903	11903	11903	11903	11903	15	unknown_family	u_PKSother_15
633.141.CP033715.region005	PKS-like	FALSE	633.141	Yersinia pseudotuberculosis strain FDAARGOS_580 strain Not applicable	CP033715	4981010	Yersinia	Yersinia	PKSother	Detected	11903	11903	11903	11903	11903	11903	15	unknown_family	u_PKSother_15
633.142.CP032566.region005	PKS-like	FALSE	633.142	Yersinia pseudotuberculosis strain IP2666pIB1	CP032566	4681481	Yersinia	Yersinia	PKSother	Detected	11903	11903	11903	11903	11903	11903	15	unknown_family	u_PKSother_15
633.37.CP009759.region002	PKS-like	FALSE	633.37	Yersinia pseudotuberculosis EP2/+	CP009759	4774559	Yersinia	Yersinia	PKSother	Detected	11903	11903	11903	11903	11903	11903	15	unknown_family	u_PKSother_15
633.88.LT596221.region006	PKS-like	FALSE	633.88	Yersinia pseudotuberculosis strain NZYP4713	LT596221	4794091	Yersinia	Yersinia	PKSother	Detected	11903	11903	11903	11903	11903	11903	15	unknown_family	u_PKSother_15
1035377.9.CP009840.region007	PKS-like	FALSE	1.03538e+06	Yersinia pestis A1122	CP009840	4674565	Yersinia	Yersinia	PKSother	Detected	11903	11903	11903	11903	11903	11903	15	unknown_family	u_PKSother_15
1345703.9.CP006783.region005	PKS-like	FALSE	1.3457e+06	Yersinia pestis 1412	CP006783	4733482	Yersinia	Yersinia	PKSother	Detected	11903	11903	11903	11903	11903	11903	15	unknown_family	u_PKSother_15
1345704.8.CP006762.region005	PKS-like	FALSE	1.3457e+06	Yersinia pestis 1413	CP006762	4736923	Yersinia	Yersinia	PKSother	Detected	11903	11903	11903	11903	11903	11903	15	unknown_family	u_PKSother_15
1345705.8.CP006758.region006	PKS-like	FALSE	1.34571e+06	Yersinia pestis 1522	CP006758	4738644	Yersinia	Yersinia	PKSother	Detected	11903	11903	11903	11903	11903	11903	15	unknown_family	u_PKSother_15
1345706.3.CP006754.region004	PKS-like	FALSE	1.34571e+06	Yersinia pestis 3067	CP006754	4736090	Yersinia	Yersinia	PKSother	Detected	11903	11903	11903	11903	11903	11903	15	unknown_family	u_PKSother_15
1345707.6.CP006751.region004	PKS-like	FALSE	1.34571e+06	Yersinia pestis 3770	CP006751	4735667	Yersinia	Yersinia	PKSother	Detected	11903	11903	11903	11903	11903	11903	15	unknown_family	u_PKSother_15
1345708.6.CP006748.region005	PKS-like	FALSE	1.34571e+06	Yersinia pestis 8787	CP006748	4675987	Yersinia	Yersinia	PKSother	Detected	11903	11903	11903	11903	11903	11903	15	unknown_family	u_PKSother_15
214092.181.CP009973.region003	PKS-like	FALSE	214092	Yersinia pestis CO92	CP009973	4722852	Yersinia	Yersinia	PKSother	Detected	11903	11903	11903	11903	11903	11903	15	unknown_family	u_PKSother_15
273123.10.NC_006155.region003	PKS-like	FALSE	273123	Yersinia pseudotuberculosis IP 32953	NC_006155	4840898	Yersinia	Yersinia	PKSother	Detected	11903	11903	11903	11903	11903	11903	15	unknown_family	u_PKSother_15
349746.9.NC_010159.region005	PKS-like	FALSE	349747	Yersinia pestis Angola	NC_010159	4687014	Yersinia	Yersinia	PKSother	Detected	3737	11903	11903	11903	11903	11903	15	unknown_family	u_PKSother_15
349747.9.NC_009708.region005	PKS-like	FALSE	349748	Yersinia pseudotuberculosis IP 31758	NC_009708	4935125	Yersinia	Yersinia	PKSother	Detected	11903	11903	11903	11903	11903	11903	15	unknown_family	u_PKSother_15
377628.10.NC_008149.region004	PKS-like	FALSE	377628	Yersinia pestis Nepal516	NC_008149	4646286	Yersinia	Yersinia	PKSother	Detected	11903	11903	11903	11903	11903	11903	15	unknown_family	u_PKSother_15
386656.14.CP009715.region003	PKS-like	FALSE	386656	Yersinia pestis Pestoides F	CP009715	4728318	Yersinia	Yersinia	PKSother	Detected	11903	11903	11903	11903	11903	11903	15	unknown_family	u_PKSother_15
632.129.CP009844.region004	PKS-like	FALSE	632.129	Yersinia pestis Dodson	CP009844	4777968	Yersinia	Yersinia	PKSother	Detected	11903	11903	11903	11903	11903	11903	15	unknown_family	u_PKSother_15
632.423.CP033696.region005	PKS-like	FALSE	632.423	Yersinia pestis strain FDAARGOS_602 strain Not applicable	CP033696	4784489	Yersinia	Yersinia	PKSother	Detected	11903	11903	11903	11903	11903	11903	15	unknown_family	u_PKSother_15
632.511.CP045163.region005	PKS-like	FALSE	632.511	Yersinia pestis strain SCPM-O-B-6291 (C-25) strain SCPM-O-B-6291 (C-25) strain SCPM-O-B-6291 (C-25)	CP045163	4614086	Yersinia	Yersinia	PKSother	Detected	11903	11903	11903	11903	11903	11903	15	unknown_family	u_PKSother_15
649716.3.CP010247.region003	PKS-like	FALSE	649716	Yersinia pestis Pestoides G	CP010247	4738142	Yersinia	Yersinia	PKSother	Detected	11903	11903	11903	11903	11903	11903	15	unknown_family	u_PKSother_15
748672.3.CP010067.region003	PKS-like	FALSE	748672	Yersinia pseudotuberculosis str. PA3606 Pa3606	CP010067	4830299	Yersinia	Yersinia	PKSother	Detected	11903	11903	11903	11903	11903	11903	15	unknown_family	u_PKSother_15
1345702.11.CP006792.region003	PKS-like	FALSE	1.3457e+06	Yersinia pestis 2944	CP006792	4672740	Yersinia	Yersinia	PKSother	Detected	11903	11903	11903	11903	11903	11903	15	unknown_family	u_PKSother_15
360102.10.NC_008150.region003	PKS-like	FALSE	360102	Yersinia pestis Antiqua	NC_008150	4879836	Yersinia	Yersinia	PKSother	Detected	11903	11903	11903	11903	11903	11903	15	unknown_family	u_PKSother_15
547048.4.Chromosome.region006	PKS-like	FALSE	547048	Yersinia pestis biovar Medievalis str. Harbin 35	Chromosome	4709501	Yersinia	Yersinia	PKSother	Detected	11903	11903	11903	11903	11903	11903	15	unknown_family	u_PKSother_15
632.125.CP009492.region002	PKS-like	FALSE	632.125	Yersinia pestis PBM19	CP009492	4861517	Yersinia	Yersinia	PKSother	Detected	11903	11903	11903	11903	11903	11903	15	unknown_family	u_PKSother_15
632.126.CP009704.region003	PKS-like	FALSE	632.126	Yersinia pestis Harbin35	CP009704	4709246	Yersinia	Yersinia	PKSother	Detected	11903	11903	11903	11903	11903	11903	15	unknown_family	u_PKSother_15
632.127.CP009723.region004	PKS-like	FALSE	632.127	Yersinia pestis Shasta	CP009723	4835409	Yersinia	Yersinia	PKSother	Detected	11903	11903	11903	11903	11903	11903	15	unknown_family	u_PKSother_15
632.128.CP009785.region006	PKS-like	FALSE	632.128	Yersinia pestis El Dorado	CP009785	4838262	Yersinia	Yersinia	PKSother	Detected	11903	11903	11903	11903	11903	11903	15	unknown_family	u_PKSother_15
632.152.CP009836.region005	PKS-like	FALSE	632.152	Yersinia pestis strain KIM5	CP009836	4787503	Yersinia	Yersinia	PKSother	Detected	11903	11903	11903	11903	11903	11903	15	unknown_family	u_PKSother_15
632.175.CP016273.region006	PKS-like	FALSE	632.175	Yersinia pestis strain Cadman	CP016273	4778555	Yersinia	Yersinia	PKSother	Detected	11903	11903	11903	11903	11903	11903	15	unknown_family	u_PKSother_15
632.205.CP019708.region003	PKS-like	FALSE	632.205	Yersinia pestis strain 195/P	CP019708	4831198	Yersinia	Yersinia	PKSother	Detected	11903	11903	11903	11903	11903	11903	15	unknown_family	u_PKSother_15
632.422.CP033699.region004	PKS-like	FALSE	632.422	Yersinia pestis strain FDAARGOS_601 strain Not applicable	CP033699	4930959	Yersinia	Yersinia	PKSother	Detected	11903	11903	11903	11903	11903	11903	15	unknown_family	u_PKSother_15
632.508.CP045145.region004	PKS-like	FALSE	632.508	Yersinia pestis strain SCPM-O-B-6899 (231) strain SCPM-O-B-6899 (231) strain SCPM-O-B-6899 (231)	CP045145	4806721	Yersinia	Yersinia	PKSother	Detected	11903	11903	11903	11903	11903	11903	15	unknown_family	u_PKSother_15
632.510.CP045154.region002	PKS-like	FALSE	632.51	Yersinia pestis strain SCPM-O-B-5935 (I-1996) strain SCPM-O-B-5935 (I-1996) strain SCPM-O-B-5935 (I-1996)	CP045154	4807288	Yersinia	Yersinia	PKSother	Detected	11903	11903	11903	11903	11903	11903	15	unknown_family	u_PKSother_15
637382.3.CP001585.region005	PKS-like	FALSE	637382	Yersinia pestis D106004	CP001585	4812922	Yersinia	Yersinia	PKSother	Detected	11903	11903	11903	11903	11903	11903	15	unknown_family	u_PKSother_15
637385.3.CP001589.region005	PKS-like	FALSE	637385	Yersinia pestis D182038	CP001589	4802263	Yersinia	Yersinia	PKSother	Detected	11903	11903	11903	11903	11903	11903	15	unknown_family	u_PKSother_15
637386.3.NC_014029.region005	PKS-like	FALSE	637386	Yersinia pestis Z176003	NC_014029	4725788	Yersinia	Yersinia	PKSother	Detected	11903	11903	11903	11903	11903	11903	15	unknown_family	u_PKSother_15
748678.3.CP010023.region005	PKS-like	FALSE	748678	Yersinia pestis str. Pestoides B	CP010023	4794427	Yersinia	Yersinia	PKSother	Detected	11903	11903	11903	11903	11903	11903	15	unknown_family	u_PKSother_15
1234662.13.CP045158.region004	PKS-like	FALSE	1.23466e+06	Yersinia pestis subsp. pestis bv. Medievalis strain SCPM-O-B-6530	CP045158	4783760	Yersinia	Yersinia	PKSother	Detected	11903	11903	11903	11903	11903	11903	15	unknown_family	u_PKSother_15
229193.14.NC_005810.region002	PKS-like	FALSE	229193	Yersinia pestis biovar Microtus str. 91001	NC_005810	4803217	Yersinia	Yersinia	PKSother	Detected	11903	11903	11903	11903	11903	11903	15	unknown_family	u_PKSother_15
632.131.CP009996.region004	PKS-like	FALSE	632.131	Yersinia pestis Java9	CP009996	4830559	Yersinia	Yersinia	PKSother	Detected	11903	11903	11903	11903	11903	11903	15	unknown_family	u_PKSother_15
632.421.CP033690.region006	PKS-like	FALSE	632.421	Yersinia pestis strain FDAARGOS_603 strain Not applicable	CP033690	4929654	Yersinia	Yersinia	PKSother	Detected	11903	11903	11903	11903	11903	11903	15	unknown_family	u_PKSother_15
632.509.CP045149.region003	PKS-like	FALSE	632.509	Yersinia pestis strain SCPM-O-DNA-18 (I-3113) strain SCPM-O-DNA-18 (I-3113) strain SCPM-O-DNA-18 (I-3113)	CP045149	4759144	Yersinia	Yersinia	PKSother	Detected	11903	11903	11903	11903	11903	11903	15	unknown_family	u_PKSother_15
632.513.CP045258.region005	PKS-like	FALSE	632.513	Yersinia pestis strain SCPM-O-B-5942 (I-2638) strain SCPM-O-B-5942 (I-2638) strain SCPM-O-B-5942 (I-2638)	CP045258	4848320	Yersinia	Yersinia	PKSother	Detected	11903	11903	11903	11903	11903	11903	15	unknown_family	u_PKSother_15
502800.11.CP009792.region005	PKS-like	FALSE	502800	Yersinia pseudotuberculosis YPIII	CP009792	4689436	Yersinia	Yersinia	PKSother	Detected	11903	11903	11903	11903	11903	11903	15	unknown_family	u_PKSother_15
633.129.CP031780.region003	PKS-like	FALSE	633.129	Yersinia pseudotuberculosis strain FDAARGOS_342 strain Not Applicable	CP031780	4905554	Yersinia	Yersinia	PKSother	Detected	11903	11903	11903	11903	11903	11903	15	unknown_family	u_PKSother_15
633.138.CP033707.region005	PKS-like	FALSE	633.138	Yersinia pseudotuberculosis strain FDAARGOS_584 strain Not applicable	CP033707	4689430	Yersinia	Yersinia	PKSother	Detected	11903	11903	11903	11903	11903	11903	15	unknown_family	u_PKSother_15
633.144.LR134160.region003	PKS-like	FALSE	633.144	Yersinia pseudotuberculosis strain NCTC8480	LR134160	4678752	Yersinia	Yersinia	PKSother	Detected	11903	11903	11903	11903	11903	11903	15	unknown_family	u_PKSother_15
633.145.LR134163.region006	PKS-like	FALSE	633.145	Yersinia pseudotuberculosis strain NCTC10217	LR134163	4687913	Yersinia	Yersinia	PKSother	Detected	11903	11903	11903	11903	11903	11903	15	unknown_family	u_PKSother_15
633.146.LR134306.region005	PKS-like	FALSE	633.146	Yersinia pseudotuberculosis strain NCTC3571	LR134306	4938759	Yersinia	Yersinia	PKSother	Detected	11903	11903	11903	11903	11903	11903	15	unknown_family	u_PKSother_15
633.147.LR134373.region005	PKS-like	FALSE	633.147	Yersinia pseudotuberculosis strain NCTC10275	LR134373	4610200	Yersinia	Yersinia	PKSother	Detected	11903	11903	11903	11903	11903	11903	15	unknown_family	u_PKSother_15
633.158.CP044064.region003	PKS-like	FALSE	633.158	Yersinia pseudotuberculosis strain FDAARGOS_665 strain Not applicable	CP044064	4367018	Yersinia	Yersinia	PKSother	Detected	11903	11903	11903	11903	11903	11903	15	unknown_family	u_PKSother_15
633.36.CP009757.region002	PKS-like	FALSE	633.36	Yersinia pseudotuberculosis MD67	CP009757	4729753	Yersinia	Yersinia	PKSother	Detected	11903	11903	11903	11903	11903	11903	15	unknown_family	u_PKSother_15
633.38.CP009786.region003	PKS-like	FALSE	633.38	Yersinia pseudotuberculosis 1	CP009786	4728337	Yersinia	Yersinia	PKSother	Detected	11903	11903	11903	11903	11903	11903	15	unknown_family	u_PKSother_15
633.44.CP008943.region002	PKS-like	FALSE	633.44	Yersinia pseudotuberculosis strain 6904	CP008943	4806594	Yersinia	Yersinia	PKSother	Detected	11903	11903	11903	11903	11903	11903	15	unknown_family	u_PKSother_15
632.130.CP009991.region007	PKS-like	FALSE	632.13	Yersinia pestis Nicholisk 41	CP009991	4700481	Yersinia	Yersinia	PKSother	Detected	11903	11903	11903	11903	11903	11903	15	unknown_family	u_PKSother_15
615.521.CP018915.region004	NRPS	FALSE	615.521	Serratia marcescens strain UMH1	CP018915	5129681	Serratia	Serratia	NRPS	Detected	3190	3190	3190	10706	3190	10964	16	unknown_family	u_NRPS_16
615.724.CP031316.region006	NRPS	FALSE	615.724	Serratia marcescens strain N4-5	CP031316	5085562	Serratia	Serratia	NRPS	Detected	3190	3190	3190	10681	3190	10964	16	unknown_family	u_NRPS_16
615.974.CP020501.region006	NRPS	FALSE	615.974	Serratia marcescens strain BWH-23	CP020501	5147407	Serratia	Serratia	NRPS	Detected	3190	3190	3190	10706	3190	10964	16	unknown_family	u_NRPS_16
911022.32.CP041233.region006	NRPS	FALSE	911022	Serratia marcescens subsp. marcescens ATCC 13880	CP041233	5158713	Serratia	Serratia	NRPS	Detected	3190	3190	3190	10706	13176	10964	16	unknown_family	u_NRPS_16
615.978.CP041126.region006	NRPS	FALSE	615.978	Serratia marcescens strain WVU-005	CP041126	5520811	Serratia	Serratia	NRPS	Detected	3190	3190	3190	10706	3190	10964	16	unknown_family	u_NRPS_16
2697369.3.CP047605.region006	NRPS	FALSE	2.69737e+06	Serratia sp. NGAS9	CP047605	5155009	Serratia	Serratia	NRPS	Detected	3190	3190	3190	10706	3190	10964	16	unknown_family	u_NRPS_16
273526.11.HG326223.region004	NRPS	FALSE	273526	Serratia marcescens subsp. marcescens Db11	HG326223	5113802	Serratia	Serratia	NRPS	Detected	3190	3190	3190	10706	3190	10964	16	unknown_family	u_NRPS_16
615.1226.CP050447.region002	NRPS	FALSE	615.123	Serratia marcescens strain SER00094	CP050447	5217372	Serratia	Serratia	NRPS	Detected	3190	3190	3190	10706	3190	10964	16	unknown_family	u_NRPS_16
615.517.CP018928.region004	NRPS	FALSE	615.517	Serratia marcescens strain UMH10	CP018928	5221713	Serratia	Serratia	NRPS	Detected	3190	3190	3190	10706	3190	10964	16	unknown_family	u_NRPS_16
615.522.CP018930.region004	NRPS	FALSE	615.522	Serratia marcescens strain UMH12	CP018930	5196805	Serratia	Serratia	NRPS	Detected	3190	3190	3190	10706	3190	10964	16	unknown_family	u_NRPS_16
615.523.CP018929.region004	NRPS	FALSE	615.523	Serratia marcescens strain UMH11	CP018929	5221717	Serratia	Serratia	NRPS	Detected	3190	3190	3190	10706	3190	10964	16	unknown_family	u_NRPS_16
615.976.CP041124.region006	NRPS	FALSE	615.976	Serratia marcescens strain WVU-003	CP041124	5236473	Serratia	Serratia	NRPS	Detected	3190	3190	3190	10706	3190	10964	16	unknown_family	u_NRPS_16
615.985.CP041122.region006	NRPS	FALSE	615.985	Serratia marcescens strain WVU-001	CP041122	5236919	Serratia	Serratia	NRPS	Detected	3190	3190	3190	10706	3190	10964	16	unknown_family	u_NRPS_16
615.109.KQ089789.region007	NRPS	FALSE	615.109	Serratia marcescens strain UCI88	KQ089789	5187497	Serratia	Serratia	NRPS	Detected	10475	10475	10475	10475	10970	10964	16	unknown_family	u_NRPS_16
615.1234.CP053378.region005	NRPS	FALSE	615.123	Serratia marcescens strain FY	CP053378	5263176	Serratia	Serratia	NRPS	Detected	10475	10475	10475	10744	3923	10964	16	unknown_family	u_NRPS_16
1401254.3.HG738868.region007	NRPS	FALSE	1.40125e+06	Serratia marcescens SMB2099 strain SMB2099	HG738868	5123091	Serratia	Serratia	NRPS	Detected	10475	10475	10475	10475	10970	10964	16	unknown_family	u_NRPS_16
615.1233.CP053286.region004	NRPS	FALSE	615.123	Serratia marcescens strain FZSF02	CP053286	5407775	Serratia	Serratia	NRPS	Detected	10475	10475	10475	10706	3190	10964	16	unknown_family	u_NRPS_16
615.518.CP018926.region004	NRPS	FALSE	615.518	Serratia marcescens strain UMH6	CP018926	5192910	Serratia	Serratia	NRPS	Detected	10475	10475	10475	10744	10970	10964	16	unknown_family	u_NRPS_16
615.519.CP018925.region005	NRPS	FALSE	615.519	Serratia marcescens strain UMH3	CP018925	5300955	Serratia	Serratia	NRPS	Detected	10475	10475	10475	10744	10970	10964	16	unknown_family	u_NRPS_16
615.633.CP028947.region005	NRPS	FALSE	615.633	Serratia marcescens strain AR_0130	CP028947	5138817	Serratia	Serratia	NRPS	Detected	10475	10475	10475	10475	10970	10964	16	unknown_family	u_NRPS_16
615.636.CP028949.region010	NRPS	FALSE	615.636	Serratia marcescens strain AR_0121	CP028949	5140918	Serratia	Serratia	NRPS	Detected	10475	10475	10475	10475	10970	10964	16	unknown_family	u_NRPS_16
615.637.CP028948.region008	NRPS	FALSE	615.637	Serratia marcescens strain AR_0123	CP028948	5140937	Serratia	Serratia	NRPS	Detected	10475	10475	10475	10475	10970	10964	16	unknown_family	u_NRPS_16
615.638.CP028946.region009	NRPS	FALSE	615.638	Serratia marcescens strain AR_0124	CP028946	5180277	Serratia	Serratia	NRPS	Detected	10475	10475	10475	10475	10970	10964	16	unknown_family	u_NRPS_16
615.640.CP027539.region007	NRPS	FALSE	615.64	Serratia marcescens strain AR_0099	CP027539	5284831	Serratia	Serratia	NRPS	Detected	10475	10475	10475	10475	10970	10964	16	unknown_family	u_NRPS_16
615.653.CP029715.region004	NRPS	FALSE	615.653	Serratia marcescens strain AR_0131	CP029715	5140937	Serratia	Serratia	NRPS	Detected	10475	10475	10475	10475	10970	10964	16	unknown_family	u_NRPS_16
615.654.CP029746.region001	NRPS	FALSE	615.654	Serratia marcescens strain AR_0122	CP029746	5140912	Serratia	Serratia	NRPS	Detected	10475	10475	10475	10475	10970	10964	16	unknown_family	u_NRPS_16
615.999.LR607375.region004	NRPS	FALSE	615.999	Serratia marcescens strain 4928STDY7387938	LR607375	5046965	Serratia	Serratia	NRPS	Detected	10475	10475	10475	10475	10970	10964	16	unknown_family	u_NRPS_16
615.102.JTBR01000000.region001	NRPS	FALSE	615.102	Serratia marcescens strain FDAARGOS_65	JTBR01000000	5248255	Serratia	Serratia	NRPS	Detected	10494	10494	10494	10744	10806	10964	16	unknown_family	u_NRPS_16
615.1119.CP047391.region007	NRPS	FALSE	615.112	Serratia marcescens strain 1602	CP047391	5165500	Serratia	Serratia	NRPS	Detected	10494	10494	10494	10744	10806	10964	16	unknown_family	u_NRPS_16
615.142.CP012685.region005	NRPS	FALSE	615.142	Serratia marcescens strain SmUNAM836	CP012685	5233369	Serratia	Serratia	NRPS	Detected	10494	10494	10494	10744	10806	10964	16	unknown_family	u_NRPS_16
615.144.CP013046.region006	NRPS	FALSE	615.144	Serratia marcescens strain B3R3	CP013046	5594610	Serratia	Serratia	NRPS	Detected	10494	10494	10494	10744	10806	10964	16	unknown_family	u_NRPS_16
615.632.CP026702.region001	NRPS	FALSE	615.632	Serratia marcescens strain AR_0027	CP026702	5495515	Serratia	Serratia	NRPS	Detected	10494	10494	10494	10744	10806	10964	16	unknown_family	u_NRPS_16
615.1122.CP047682.region005	NRPS	FALSE	615.112	Serratia marcescens strain 3024	CP047682	5534941	Serratia	Serratia	NRPS	Detected	10494	10494	10494	10744	10806	10964	16	unknown_family	u_NRPS_16
615.1123.CP047688.region007	NRPS	FALSE	615.112	Serratia marcescens strain 1140-	CP047688	5535124	Serratia	Serratia	NRPS	Detected	10494	10494	10494	10744	10806	10964	16	unknown_family	u_NRPS_16
615.1124.CP047685.region007	NRPS	FALSE	615.112	Serratia marcescens strain 2838	CP047685	5522536	Serratia	Serratia	NRPS	Detected	10494	10494	10494	10744	10806	10964	16	unknown_family	u_NRPS_16
615.1125.CP047691.region007	NRPS	FALSE	615.112	Serratia marcescens strain C110	CP047691	5533861	Serratia	Serratia	NRPS	Detected	10494	10494	10494	10744	10806	10964	16	unknown_family	u_NRPS_16
458197.18.CP038662.region006	NRPS	FALSE	458197	Serratia nematodiphila strain DH-S01 strain not collected	CP038662	5256558	Serratia	Serratia	NRPS	Detected	10494	10494	10494	10744	13176	10964	16	unknown_family	u_NRPS_16
615.364.CP016032.region006	NRPS	FALSE	615.364	Serratia marcescens strain U36365	CP016032	5125866	Serratia	Serratia	NRPS	Detected	10494	10494	10494	10706	10806	10964	16	unknown_family	u_NRPS_16
615.524.CP018923.region005	NRPS	FALSE	615.524	Serratia marcescens strain UMH9	CP018923	5024591	Serratia	Serratia	NRPS	Detected	10494	10494	10494	10744	10806	10964	16	unknown_family	u_NRPS_16
615.641.CP027533.region006	NRPS	FALSE	615.641	Serratia marcescens strain AR_0091	CP027533	5309542	Serratia	Serratia	NRPS	Detected	10494	10494	10494	10475	10806	10964	16	unknown_family	u_NRPS_16
1334564.4.AP013063.region005	NRPS	FALSE	1.33456e+06	Serratia marcescens SM39	AP013063	5326023	Serratia	Serratia	NRPS	Detected	10494	10494	10494	10744	10806	10964	16	unknown_family	u_NRPS_16
435998.3.CP003959.region004	NRPS	FALSE	435998	Serratia marcescens WW4	CP003959	5244703	Serratia	Serratia	NRPS	Detected	10866	10866	10866	10681	3923	10964	16	unknown_family	u_NRPS_16
488142.4.CP003424.region005	NRPS	FALSE	488142	Serratia sp. SCBI	CP003424	5101896	Serratia	Serratia	NRPS	Detected	10866	10866	10866	10744	13176	10964	16	unknown_family	u_NRPS_16
615.651.CP027300.region006	NRPS	FALSE	615.651	Serratia marcescens strain SGAir0764	CP027300	5219198	Serratia	Serratia	NRPS	Detected	10866	10866	10866	10706	13176	10964	16	unknown_family	u_NRPS_16
615.733.CP027798.region003	NRPS	FALSE	615.733	Serratia marcescens strain KS10	CP027798	5238537	Serratia	Serratia	NRPS	Detected	10866	10866	10866	10681	3923	10964	16	unknown_family	u_NRPS_16
615.734.CP027796.region001	NRPS	FALSE	615.734	Serratia marcescens strain EL1	CP027796	5240788	Serratia	Serratia	NRPS	Detected	10866	10866	10866	10681	3923	10964	16	unknown_family	u_NRPS_16
1327989.4.CP005927.region006	NRPS	FALSE	1.32799e+06	Serratia sp. FS14	CP005927	5249875	Serratia	Serratia	NRPS	Detected	10866	10866	10866	10744	3923	10964	16	unknown_family	u_NRPS_16
615.1118.CP033623.region004	NRPS	FALSE	615.112	Serratia marcescens strain N10A28	CP033623	5276341	Serratia	Serratia	NRPS	Detected	10494	10866	10866	10681	10964	10964	16	unknown_family	u_NRPS_16
615.1163.AP021873.region006	NRPS	FALSE	615.116	Serratia marcescens strain ATCC 274	AP021873	5148533	Serratia	Serratia	NRPS	Detected	10866	10866	10866	10706	13176	10964	16	unknown_family	u_NRPS_16
615.1213.CP050013.region005	NRPS	FALSE	615.121	Serratia marcescens strain BP2	CP050013	5088390	Serratia	Serratia	NRPS	Detected	10866	10866	10866	10681	3923	10964	16	unknown_family	u_NRPS_16
615.1228.CP050960.region003	NRPS	FALSE	615.123	Serratia marcescens strain FDAARGOS_659 strain Not applicable	CP050960	5121484	Serratia	Serratia	NRPS	Detected	10866	10866	10866	10681	3923	10964	16	unknown_family	u_NRPS_16
615.525.CP018927.region004	NRPS	FALSE	615.525	Serratia marcescens strain UMH8	CP018927	5155137	Serratia	Serratia	NRPS	Detected	10866	10866	10866	10744	13176	10964	16	unknown_family	u_NRPS_16
615.631.CP026650.region004	NRPS	FALSE	615.631	Serratia marcescens strain GN26	CP026650	5118982	Serratia	Serratia	NRPS	Detected	10866	10866	10866	10744	10970	10964	16	unknown_family	u_NRPS_16
615.439.CP010584.region007	NRPS	FALSE	615.439	Serratia marcescens strain AS1	CP010584	5506053	Serratia	Serratia	NRPS	Detected	10964	10964	10964	10681	10964	10964	16	unknown_family	u_NRPS_16
615.520.CP018917.region003	NRPS	FALSE	615.52	Serratia marcescens strain UMH5	CP018917	5457855	Serratia	Serratia	NRPS	Detected	10964	10964	10964	10681	10964	10964	16	unknown_family	u_NRPS_16
615.446.CP019927.region008	NRPS	FALSE	615.446	Serratia marcescens strain 1274	CP019927	5214984	Serratia	Serratia	NRPS	Detected	10964	10964	10964	10681	10964	10964	16	unknown_family	u_NRPS_16
615.652.CP021164.region004	NRPS	FALSE	615.652	Serratia marcescens strain 332	CP021164	5059456	Serratia	Serratia	NRPS	Detected	10964	10964	10964	10681	10964	10964	16	unknown_family	u_NRPS_16
615.977.CP041125.region006	NRPS	FALSE	615.977	Serratia marcescens strain WVU-004	CP041125	5307451	Serratia	Serratia	NRPS	Detected	10964	10964	10964	10681	10964	10964	16	unknown_family	u_NRPS_16
615.980.CP041130.region006	NRPS	FALSE	615.98	Serratia marcescens strain WVU-007	CP041130	5325027	Serratia	Serratia	NRPS	Detected	10964	10964	10964	10681	10964	10964	16	unknown_family	u_NRPS_16
615.981.CP041131.region005	NRPS	FALSE	615.981	Serratia marcescens strain WVU-008	CP041131	5271698	Serratia	Serratia	NRPS	Detected	10964	10964	10964	10681	10964	10964	16	unknown_family	u_NRPS_16
615.984.CP041134.region006	NRPS	FALSE	615.984	Serratia marcescens strain WVU-010	CP041134	5324996	Serratia	Serratia	NRPS	Detected	10964	10964	10964	10681	10964	10964	16	unknown_family	u_NRPS_16
615.986.CP041123.region006	NRPS	FALSE	615.986	Serratia marcescens strain WVU-002	CP041123	5307415	Serratia	Serratia	NRPS	Detected	10964	10964	10964	10681	10964	10964	16	unknown_family	u_NRPS_16
488142.4.CP003424.region007	NRPS	FALSE	488142	Serratia sp. SCBI	CP003424	5101896	Serratia	Serratia	NRPS	Detected	3193	3193	10732	10732	10732	3193	17	unknown_family	u_NRPS_17
615.521.CP018915.region006	NRPS	FALSE	615.521	Serratia marcescens strain UMH1	CP018915	5129681	Serratia	Serratia	NRPS	Detected	3193	3193	10708	10708	10708	3193	17	unknown_family	u_NRPS_17
615.974.CP020501.region008	NRPS	FALSE	615.974	Serratia marcescens strain BWH-23	CP020501	5147407	Serratia	Serratia	NRPS	Detected	3193	3193	10708	10708	10708	3193	17	unknown_family	u_NRPS_17
615.978.CP041126.region008	NRPS	FALSE	615.978	Serratia marcescens strain WVU-005	CP041126	5520811	Serratia	Serratia	NRPS	Detected	3193	3193	10708	10708	10708	3193	17	unknown_family	u_NRPS_17
2697369.3.CP047605.region009	NRPS	FALSE	2.69737e+06	Serratia sp. NGAS9	CP047605	5155009	Serratia	Serratia	NRPS	Detected	3193	3193	10708	10708	10708	3193	17	unknown_family	u_NRPS_17
273526.11.HG326223.region007	NRPS	FALSE	273526	Serratia marcescens subsp. marcescens Db11	HG326223	5113802	Serratia	Serratia	NRPS	Detected	3193	3193	10708	10708	10708	3193	17	unknown_family	u_NRPS_17
615.1226.CP050447.region005	NRPS	FALSE	615.123	Serratia marcescens strain SER00094	CP050447	5217372	Serratia	Serratia	NRPS	Detected	3193	3193	10708	10708	10708	3193	17	unknown_family	u_NRPS_17
615.517.CP018928.region006	NRPS	FALSE	615.517	Serratia marcescens strain UMH10	CP018928	5221713	Serratia	Serratia	NRPS	Detected	3193	3193	10708	10708	10708	3193	17	unknown_family	u_NRPS_17
615.518.CP018926.region006	NRPS	FALSE	615.518	Serratia marcescens strain UMH6	CP018926	5192910	Serratia	Serratia	NRPS	Detected	3193	3193	10708	10708	10708	3193	17	unknown_family	u_NRPS_17
615.522.CP018930.region006	NRPS	FALSE	615.522	Serratia marcescens strain UMH12	CP018930	5196805	Serratia	Serratia	NRPS	Detected	3193	3193	10708	10708	10708	3193	17	unknown_family	u_NRPS_17
615.523.CP018929.region006	NRPS	FALSE	615.523	Serratia marcescens strain UMH11	CP018929	5221717	Serratia	Serratia	NRPS	Detected	3193	3193	10708	10708	10708	3193	17	unknown_family	u_NRPS_17
615.633.CP028947.region007	NRPS	FALSE	615.633	Serratia marcescens strain AR_0130	CP028947	5138817	Serratia	Serratia	NRPS	Detected	3193	3193	10708	10708	10708	3193	17	unknown_family	u_NRPS_17
615.976.CP041124.region008	NRPS	FALSE	615.976	Serratia marcescens strain WVU-003	CP041124	5236473	Serratia	Serratia	NRPS	Detected	3193	3193	10708	10708	10708	3193	17	unknown_family	u_NRPS_17
615.985.CP041122.region008	NRPS	FALSE	615.985	Serratia marcescens strain WVU-001	CP041122	5236919	Serratia	Serratia	NRPS	Detected	3193	3193	10708	10708	10708	3193	17	unknown_family	u_NRPS_17
300181.3.JSFB01000000.region005	NRPS	FALSE	300181	Serratia ureilytica strain Lr5/4	JSFB01000000	5391360	Serratia	Serratia	NRPS	Detected	10879	10879	10732	10732	10732	10879	17	unknown_family	u_NRPS_17
615.102.JTBR01000000.region008	NRPS	FALSE	615.102	Serratia marcescens strain FDAARGOS_65	JTBR01000000	5248255	Serratia	Serratia	NRPS	Detected	10879	10879	10739	10739	10739	10879	17	unknown_family	u_NRPS_17
615.109.KQ089789.region009	NRPS	FALSE	615.109	Serratia marcescens strain UCI88	KQ089789	5187497	Serratia	Serratia	NRPS	Detected	10477	10879	10739	10739	10739	10879	17	unknown_family	u_NRPS_17
615.439.CP010584.region004	NRPS	FALSE	615.439	Serratia marcescens strain AS1	CP010584	5506053	Serratia	Serratia	NRPS	Detected	10631	10879	10739	10739	10739	10879	17	unknown_family	u_NRPS_17
615.1119.CP047391.region009	NRPS	FALSE	615.112	Serratia marcescens strain 1602	CP047391	5165500	Serratia	Serratia	NRPS	Detected	10879	10879	10739	10739	10739	10879	17	unknown_family	u_NRPS_17
615.142.CP012685.region007	NRPS	FALSE	615.142	Serratia marcescens strain SmUNAM836	CP012685	5233369	Serratia	Serratia	NRPS	Detected	10879	10879	10739	10739	10739	10879	17	unknown_family	u_NRPS_17
615.520.CP018917.region006	NRPS	FALSE	615.52	Serratia marcescens strain UMH5	CP018917	5457855	Serratia	Serratia	NRPS	Detected	10879	10879	10739	10739	10739	10879	17	unknown_family	u_NRPS_17
615.632.CP026702.region009	NRPS	FALSE	615.632	Serratia marcescens strain AR_0027	CP026702	5495515	Serratia	Serratia	NRPS	Detected	10879	10879	10739	10739	10739	10879	17	unknown_family	u_NRPS_17
615.973.CP020507.region008	NRPS	FALSE	615.973	Serratia marcescens strain BWH-35	CP020507	5513932	Serratia	Serratia	NRPS	Detected	10879	10879	10739	10739	10739	10879	17	unknown_family	u_NRPS_17
615.983.CP041132.region008	NRPS	FALSE	615.983	Serratia marcescens strain WVU-009	CP041132	5387143	Serratia	Serratia	NRPS	Detected	10879	10879	10732	10732	10732	10879	17	unknown_family	u_NRPS_17
1758196.3.CP026383.region008	NRPS	FALSE	1.7582e+06	Serratia sp. SSNIH1	CP026383	5388594	Serratia	Serratia	NRPS	Detected	10879	10879	10739	10739	10739	10879	17	unknown_family	u_NRPS_17
615.1121.CP047679.region008	NRPS	FALSE	615.112	Serratia marcescens strain 4201	CP047679	5428798	Serratia	Serratia	NRPS	Detected	10879	10879	10732	10732	10732	10879	17	unknown_family	u_NRPS_17
615.1122.CP047682.region001	NRPS	FALSE	615.112	Serratia marcescens strain 3024	CP047682	5534941	Serratia	Serratia	NRPS	Detected	10879	10879	10739	10739	10739	10879	17	unknown_family	u_NRPS_17
615.1123.CP047688.region011	NRPS	FALSE	615.112	Serratia marcescens strain 1140-	CP047688	5535124	Serratia	Serratia	NRPS	Detected	10879	10879	10739	10739	10739	10879	17	unknown_family	u_NRPS_17
615.1124.CP047685.region011	NRPS	FALSE	615.112	Serratia marcescens strain 2838	CP047685	5522536	Serratia	Serratia	NRPS	Detected	10879	10879	10739	10739	10739	10879	17	unknown_family	u_NRPS_17
615.1125.CP047691.region011	NRPS	FALSE	615.112	Serratia marcescens strain C110	CP047691	5533861	Serratia	Serratia	NRPS	Detected	10879	10879	10739	10739	10739	10879	17	unknown_family	u_NRPS_17
615.516.CP018919.region007	NRPS	FALSE	615.516	Serratia marcescens strain UMH7	CP018919	5363653	Serratia	Serratia	NRPS	Detected	10879	10879	10732	10732	10732	10879	17	unknown_family	u_NRPS_17
615.1025.CP042512.region007	NRPS	FALSE	615.102	Serratia marcescens strain E28	CP042512	5763442	Serratia	Serratia	NRPS	Detected	10879	10879	10739	10739	10739	10879	17	unknown_family	u_NRPS_17
615.105.CP011642.region006	NRPS	FALSE	615.105	Serratia marcescens strain CAV1492	CP011642	5828402	Serratia	Serratia	NRPS	Detected	10879	10879	10739	10739	10739	10879	17	unknown_family	u_NRPS_17
615.650.CP029449.region006	NRPS	FALSE	615.65	Serratia marcescens strain CAV1761	CP029449	5896859	Serratia	Serratia	NRPS	Detected	10879	10879	10739	10739	10739	10879	17	unknown_family	u_NRPS_17
1401254.3.HG738868.region009	NRPS	FALSE	1.40125e+06	Serratia marcescens SMB2099 strain SMB2099	HG738868	5123091	Serratia	Serratia	NRPS	Detected	10879	10879	10739	10739	10739	10879	17	unknown_family	u_NRPS_17
1938820.3.LT907843.region006	NRPS	FALSE	1.93882e+06	Serratia sp. JKS000199	LT907843	5124953	Serratia	Serratia	NRPS	Detected	10879	10879	10732	10732	10732	10879	17	unknown_family	u_NRPS_17
2447890.3.CP032738.region001	NRPS	FALSE	2.44789e+06	Serratia sp. 1D1416	CP032738	5552047	Serratia	Serratia	NRPS	Detected	10879	10879	10739	10739	10739	10879	17	unknown_family	u_NRPS_17
2485839.3.CP033504.region007	NRPS	FALSE	2.48584e+06	Serratia sp. LS-1	CP033504	5129267	Serratia	Serratia	NRPS	Detected	10879	10879	10732	10732	10732	10879	17	unknown_family	u_NRPS_17
615.1118.CP033623.region007	NRPS	FALSE	615.112	Serratia marcescens strain N10A28	CP033623	5276341	Serratia	Serratia	NRPS	Detected	10879	10879	10739	10739	10739	10879	17	unknown_family	u_NRPS_17
615.141.CP012639.region005	NRPS	FALSE	615.141	Serratia marcescens strain RSC-14 (KNU-AP07, KCTC 12887BP)	CP012639	5127030	Serratia	Serratia	NRPS	Detected	10879	10879	10732	10732	10732	10879	17	unknown_family	u_NRPS_17
615.446.CP019927.region005	NRPS	FALSE	615.446	Serratia marcescens strain 1274	CP019927	5214984	Serratia	Serratia	NRPS	Detected	10879	10879	10732	10732	10732	10879	17	unknown_family	u_NRPS_17
615.519.CP018925.region007	NRPS	FALSE	615.519	Serratia marcescens strain UMH3	CP018925	5300955	Serratia	Serratia	NRPS	Detected	10879	10879	10739	10739	10739	10879	17	unknown_family	u_NRPS_17
615.524.CP018923.region007	NRPS	FALSE	615.524	Serratia marcescens strain UMH9	CP018923	5024591	Serratia	Serratia	NRPS	Detected	10879	10879	10739	10739	10739	10879	17	unknown_family	u_NRPS_17
615.526.CP018924.region006	NRPS	FALSE	615.526	Serratia marcescens strain UMH2	CP018924	5308626	Serratia	Serratia	NRPS	Detected	10879	10879	10732	10732	10732	10879	17	unknown_family	u_NRPS_17
615.631.CP026650.region006	NRPS	FALSE	615.631	Serratia marcescens strain GN26	CP026650	5118982	Serratia	Serratia	NRPS	Detected	10879	10879	10739	10739	10739	10879	17	unknown_family	u_NRPS_17
615.636.CP028949.region008	NRPS	FALSE	615.636	Serratia marcescens strain AR_0121	CP028949	5140918	Serratia	Serratia	NRPS	Detected	10879	10879	10739	10739	10739	10879	17	unknown_family	u_NRPS_17
615.637.CP028948.region006	NRPS	FALSE	615.637	Serratia marcescens strain AR_0123	CP028948	5140937	Serratia	Serratia	NRPS	Detected	10879	10879	10739	10739	10739	10879	17	unknown_family	u_NRPS_17
615.638.CP028946.region001	NRPS	FALSE	615.638	Serratia marcescens strain AR_0124	CP028946	5180277	Serratia	Serratia	NRPS	Detected	10879	10879	10739	10739	10739	10879	17	unknown_family	u_NRPS_17
615.640.CP027539.region005	NRPS	FALSE	615.64	Serratia marcescens strain AR_0099	CP027539	5284831	Serratia	Serratia	NRPS	Detected	10879	10879	10739	10739	10739	10879	17	unknown_family	u_NRPS_17
615.641.CP027533.region008	NRPS	FALSE	615.641	Serratia marcescens strain AR_0091	CP027533	5309542	Serratia	Serratia	NRPS	Detected	10879	10879	10739	10739	10739	10879	17	unknown_family	u_NRPS_17
615.653.CP029715.region006	NRPS	FALSE	615.653	Serratia marcescens strain AR_0131	CP029715	5140937	Serratia	Serratia	NRPS	Detected	10879	10879	10739	10739	10739	10879	17	unknown_family	u_NRPS_17
615.654.CP029746.region003	NRPS	FALSE	615.654	Serratia marcescens strain AR_0122	CP029746	5140912	Serratia	Serratia	NRPS	Detected	10879	10879	10739	10739	10739	10879	17	unknown_family	u_NRPS_17
615.977.CP041125.region008	NRPS	FALSE	615.977	Serratia marcescens strain WVU-004	CP041125	5307451	Serratia	Serratia	NRPS	Detected	10879	10879	10732	10732	10732	10879	17	unknown_family	u_NRPS_17
615.979.CP041129.region008	NRPS	FALSE	615.979	Serratia marcescens strain WVU-006	CP041129	5233072	Serratia	Serratia	NRPS	Detected	10879	10879	10732	10732	10732	10879	17	unknown_family	u_NRPS_17
615.980.CP041130.region008	NRPS	FALSE	615.98	Serratia marcescens strain WVU-007	CP041130	5325027	Serratia	Serratia	NRPS	Detected	10879	10879	10739	10739	10739	10879	17	unknown_family	u_NRPS_17
615.981.CP041131.region007	NRPS	FALSE	615.981	Serratia marcescens strain WVU-008	CP041131	5271698	Serratia	Serratia	NRPS	Detected	10879	10879	10732	10732	10732	10879	17	unknown_family	u_NRPS_17
615.984.CP041134.region008	NRPS	FALSE	615.984	Serratia marcescens strain WVU-010	CP041134	5324996	Serratia	Serratia	NRPS	Detected	10879	10879	10739	10739	10739	10879	17	unknown_family	u_NRPS_17
615.986.CP041123.region008	NRPS	FALSE	615.986	Serratia marcescens strain WVU-002	CP041123	5307415	Serratia	Serratia	NRPS	Detected	10879	10879	10732	10732	10732	10879	17	unknown_family	u_NRPS_17
615.999.LR607375.region009	NRPS	FALSE	615.999	Serratia marcescens strain 4928STDY7387938	LR607375	5046965	Serratia	Serratia	NRPS	Detected	10975	10879	10739	10739	10739	10879	17	unknown_family	u_NRPS_17
61651.3.LT906479.region010	NRPS	FALSE	61651.3	Serratia ficaria strain NCTC12148	LT906479	5209973	Serratia	Serratia	NRPS	Detected	10879	10879	10739	10739	10739	10879	17	unknown_family	u_NRPS_17
1334564.4.AP013063.region007	NRPS	FALSE	1.33456e+06	Serratia marcescens SM39	AP013063	5326023	Serratia	Serratia	NRPS	Detected	10879	10879	10739	10739	10739	10879	17	unknown_family	u_NRPS_17
1316582.3.CDMU01000000.region003	butyrolactone	FALSE	1.31658e+06	Klebsiella pneumoniae ATCC 43816	CDMU01000000	5228056	Klebsiella	Klebsiella	Others	Detected	1657	1657	1657	1657	1657	2811	18	unknown_family	u_Others_18
1667327.31.CP043928.region002	butyrolactone	FALSE	1.66733e+06	Klebsiella quasipneumoniae subsp. quasipneumoniae strain M17277	CP043928	5638612	Klebsiella	Klebsiella	Others	Detected	1657	1657	1657	1657	1657	2811	18	unknown_family	u_Others_18
573.17927.CP027602.region003	butyrolactone	FALSE	573.179	Klebsiella pneumoniae strain AR_0080	CP027602	5598970	Klebsiella	Klebsiella	Others	Detected	1657	1657	1657	1657	1657	2811	18	unknown_family	u_Others_18
1463164.100.CP029597.region003	butyrolactone	FALSE	1.46316e+06	Klebsiella quasipneumoniae subsp. similipneumoniae strain ATCC 700603	CP029597	5514898	Klebsiella	Klebsiella	Others	Detected	1657	1657	1657	1657	1657	2811	18	unknown_family	u_Others_18
1463165.228.CP035207.region001	butyrolactone	FALSE	1.46317e+06	Klebsiella quasipneumoniae strain TH114	CP035207	5242749	Klebsiella	Klebsiella	Others	Detected	1657	1657	1657	1657	1657	2811	18	unknown_family	u_Others_18
1463165.4.CP014696.region003	butyrolactone	FALSE	1.46317e+06	Klebsiella quasipneumoniae strain ATCC 700603	CP014696	5586672	Klebsiella	Klebsiella	Others	Detected	1657	1657	1657	1657	1657	2811	18	unknown_family	u_Others_18
1463165.74.CP023478.region001	butyrolactone	FALSE	1.46317e+06	Klebsiella quasipneumoniae strain KPC142	CP023478	5418654	Klebsiella	Klebsiella	Others	Detected	1657	1657	1657	1657	1657	2811	18	unknown_family	u_Others_18
1463165.224.CP026368.region002	butyrolactone	FALSE	1.46317e+06	Klebsiella quasipneumoniae strain A708	CP026368	6033051	Klebsiella	Klebsiella	Others	Detected	1657	1657	1657	1657	1657	2811	18	unknown_family	u_Others_18
2015795.3.CP022444.region003	butyrolactone	FALSE	2.0158e+06	Klebsiella sp. LY	CP022444	5608553	Klebsiella	Klebsiella	Others	Detected	1657	1657	1657	1657	1657	2811	18	unknown_family	u_Others_18
1463165.75.CP029432.region001	butyrolactone	FALSE	1.46317e+06	Klebsiella quasipneumoniae strain CAV2018	CP029432	6143631	Klebsiella	Klebsiella	Others	Detected	1657	1657	1657	1657	1657	2811	18	unknown_family	u_Others_18
1463165.76.CP029437.region001	butyrolactone	FALSE	1.46317e+06	Klebsiella quasipneumoniae strain CAV2013	CP029437	6084196	Klebsiella	Klebsiella	Others	Detected	1657	1657	1657	1657	1657	2811	18	unknown_family	u_Others_18
1463165.77.CP029443.region004	butyrolactone	FALSE	1.46317e+06	Klebsiella quasipneumoniae strain CAV1947	CP029443	6134176	Klebsiella	Klebsiella	Others	Detected	1657	1657	1657	1657	1657	2811	18	unknown_family	u_Others_18
1463165.82.CP031257.region001	butyrolactone	FALSE	1.46317e+06	Klebsiella quasipneumoniae strain L22	CP031257	5631032	Klebsiella	Klebsiella	Others	Detected	1657	1657	1657	1657	1657	2811	18	unknown_family	u_Others_18
1463165.171.CP034678.region001	butyrolactone	FALSE	1.46317e+06	Klebsiella quasipneumoniae strain D120-1	CP034678	5571031	Klebsiella	Klebsiella	Others	Detected	1657	1657	1657	1657	1657	2811	18	unknown_family	u_Others_18
1463165.21.CP014154.region003	butyrolactone	FALSE	1.46317e+06	Klebsiella quasipneumoniae strain HKUOPA4	CP014154	5089790	Klebsiella	Klebsiella	Others	Detected	1657	1657	1657	1657	1657	2811	18	unknown_family	u_Others_18
1463165.22.CP014155.region003	butyrolactone	FALSE	1.46317e+06	Klebsiella quasipneumoniae strain HKUOPJ4	CP014155	5088626	Klebsiella	Klebsiella	Others	Detected	1657	1657	1657	1657	1657	2811	18	unknown_family	u_Others_18
1463165.220.LT898450.region002	butyrolactone	FALSE	1.46317e+06	Klebsiella quasipneumoniae strain SGM81	LT898450	5186362	Klebsiella	Klebsiella	Others	Detected	1657	1657	1657	1657	1657	2811	18	unknown_family	u_Others_18
1463165.229.CP045641.region001	butyrolactone	FALSE	1.46317e+06	Klebsiella quasipneumoniae strain KP18-31	CP045641	5157396	Klebsiella	Klebsiella	Others	Detected	1657	1657	1657	1657	1657	2811	18	unknown_family	u_Others_18
1463165.23.CP014156.region001	butyrolactone	FALSE	1.46317e+06	Klebsiella quasipneumoniae strain HKUOPL4	CP014156	5087945	Klebsiella	Klebsiella	Others	Detected	1657	1657	1657	1657	1657	2811	18	unknown_family	u_Others_18
1667327.19.CP030171.region002	butyrolactone	FALSE	1.66733e+06	Klebsiella quasipneumoniae subsp. quasipneumoniae strain A708	CP030171	5542544	Klebsiella	Klebsiella	Others	Detected	1657	1657	1657	1657	1657	2811	18	unknown_family	u_Others_18
244366.36.CP012252.region001	butyrolactone	FALSE	244366	Klebsiella variicola strain HKUOPLA	CP012252	5090052	Klebsiella	Klebsiella	Others	Detected	1657	1657	1657	1657	1657	2811	18	unknown_family	u_Others_18
573.22608.CP033901.region001	butyrolactone	FALSE	573.226	Klebsiella pneumoniae strain KPN1344	CP033901	5343965	Klebsiella	Klebsiella	Others	Detected	1657	1657	1657	1657	1657	2811	18	unknown_family	u_Others_18
573.23336.LR134196.region001	butyrolactone	FALSE	573.233	Klebsiella pneumoniae strain NCTC11357	LR134196	5124551	Klebsiella	Klebsiella	Others	Detected	1657	1657	1657	1657	1657	2811	18	unknown_family	u_Others_18
573.23337.LR134202.region001	butyrolactone	FALSE	573.233	Klebsiella pneumoniae strain NCTC9180	LR134202	5320817	Klebsiella	Klebsiella	Others	Detected	1657	1657	1657	1657	1657	2811	18	unknown_family	u_Others_18
573.26332.LR588411.region003	butyrolactone	FALSE	573.263	Klebsiella pneumoniae strain NCTC9170	LR588411	5142131	Klebsiella	Klebsiella	Others	Detected	1657	1657	1657	1657	1657	2811	18	unknown_family	u_Others_18
573.27692.LR607330.region001	butyrolactone	FALSE	573.277	Klebsiella pneumoniae strain 4928STDY7071295	LR607330	5287159	Klebsiella	Klebsiella	Others	Detected	1657	1657	1657	1657	1657	2811	18	unknown_family	u_Others_18
72407.83.CP012300.region001	butyrolactone	FALSE	72407.8	Klebsiella pneumoniae subsp. pneumoniae strain HKUOPLC	CP012300	5088873	Klebsiella	Klebsiella	Others	Detected	1657	1657	1657	1657	1657	2811	18	unknown_family	u_Others_18
244366.45.MPCI00000000.region003	butyrolactone	FALSE	244366	Klebsiella variicola strain AR_0016	MPCI00000000	5516831	Klebsiella	Klebsiella	Others	Detected	2811	2811	2811	2811	2811	2811	18	unknown_family	u_Others_18
1199150.3.CP008700.region004	butyrolactone	FALSE	1.19915e+06	Klebsiella pneumoniae subsp. pneumoniae KP5-1	CP008700	5551467	Klebsiella	Klebsiella	Others	Detected	2811	2811	2811	2811	2811	2811	18	unknown_family	u_Others_18
244366.305.CP013985.region001	butyrolactone	FALSE	244366	Klebsiella variicola strain LMG 23571	CP013985	5763656	Klebsiella	Klebsiella	Others	Detected	2811	2811	2811	2811	2811	2811	18	unknown_family	u_Others_18
244366.382.LR130539.region001	butyrolactone	FALSE	244366	Klebsiella variicola strain AJ055	LR130539	5669009	Klebsiella	Klebsiella	Others	Detected	2811	2811	2811	2811	2811	2811	18	unknown_family	u_Others_18
244366.484.CP050958.region001	butyrolactone	FALSE	244366	Klebsiella variicola strain FDAARGOS_628 strain Not applicable	CP050958	5740392	Klebsiella	Klebsiella	Others	Detected	2811	2811	2811	2811	2811	2811	18	unknown_family	u_Others_18
244366.16.CP009274.region004	butyrolactone	FALSE	244366	Klebsiella variicola DX120E	CP009274	5718434	Klebsiella	Klebsiella	Others	Detected	2811	2811	2811	2811	2811	2811	18	unknown_family	u_Others_18
244366.456.CP048379.region001	butyrolactone	FALSE	244366	Klebsiella variicola strain 118	CP048379	6010850	Klebsiella	Klebsiella	Others	Detected	2811	2811	2811	2811	2811	2811	18	unknown_family	u_Others_18
507522.6.NC_011283.region001	butyrolactone	FALSE	507523	Klebsiella pneumoniae 342	NC_011283	5920257	Klebsiella	Klebsiella	Others	Detected	2811	2811	2811	2811	2811	2811	18	unknown_family	u_Others_18
244366.316.CP032354.region002	butyrolactone	FALSE	244366	Klebsiella variicola strain 15WZ-82	CP032354	6058676	Klebsiella	Klebsiella	Others	Detected	2811	2811	2811	2811	2811	2811	18	unknown_family	u_Others_18
244366.418.CP044050.region003	butyrolactone	FALSE	244366	Klebsiella variicola strain FDAARGOS_627 strain Not applicable	CP044050	5957627	Klebsiella	Klebsiella	Others	Detected	2811	2811	2811	2811	2811	2811	18	unknown_family	u_Others_18
244366.434.CP026013.region001	butyrolactone	FALSE	244366	Klebsiella variicola strain 13450	CP026013	6021433	Klebsiella	Klebsiella	Others	Detected	2811	2811	2811	2811	2811	2811	18	unknown_family	u_Others_18
244366.46.CP017284.region004	butyrolactone	FALSE	244366	Klebsiella variicola strain GJ1	CP017284	5860470	Klebsiella	Klebsiella	Others	Detected	2811	2811	2811	2811	2811	2811	18	unknown_family	u_Others_18
244366.47.CP017849.region004	butyrolactone	FALSE	244366	Klebsiella variicola strain GJ2	CP017849	5927027	Klebsiella	Klebsiella	Others	Detected	2811	2811	2811	2811	2811	2811	18	unknown_family	u_Others_18
244366.48.CP017289.region004	butyrolactone	FALSE	244366	Klebsiella variicola strain GJ3	CP017289	5933065	Klebsiella	Klebsiella	Others	Detected	2811	2811	2811	2811	2811	2811	18	unknown_family	u_Others_18
573.12459.CP020847.region004	butyrolactone	FALSE	573.125	Klebsiella pneumoniae strain KPN1481	CP020847	6106127	Klebsiella	Klebsiella	Others	Detected	2811	2811	2811	2811	2811	2811	18	unknown_family	u_Others_18
244366.237.CP018307.region001	butyrolactone	FALSE	244366	Klebsiella variicola strain X39	CP018307	6154128	Klebsiella	Klebsiella	Others	Detected	2811	2811	2811	2811	2811	2811	18	unknown_family	u_Others_18
2267618.6.CP033631.region002	butyrolactone	FALSE	2.26762e+06	Klebsiella sp. P1CD1	CP033631	5633647	Klebsiella	Klebsiella	Others	Detected	2811	2811	2811	2811	2811	2811	18	unknown_family	u_Others_18
244366.17.CP010523.region001	butyrolactone	FALSE	244366	Klebsiella variicola DSM 15968	CP010523	5521203	Klebsiella	Klebsiella	Others	Detected	2811	2811	2811	2811	2811	2811	18	unknown_family	u_Others_18
244366.383.LR130538.region001	butyrolactone	FALSE	244366	Klebsiella variicola strain AJ292	LR130538	5445132	Klebsiella	Klebsiella	Others	Detected	2811	2811	2811	2811	2811	2811	18	unknown_family	u_Others_18
244366.384.LR130543.region001	butyrolactone	FALSE	244366	Klebsiella variicola strain 04153260899A	LR130543	5368944	Klebsiella	Klebsiella	Others	Detected	2811	2811	2811	2811	2811	2811	18	unknown_family	u_Others_18
244366.385.LR130544.region001	butyrolactone	FALSE	244366	Klebsiella variicola strain 03-311-0071	LR130544	5425242	Klebsiella	Klebsiella	Others	Detected	2811	2811	2811	2811	2811	2811	18	unknown_family	u_Others_18
244366.435.CP045783.region001	butyrolactone	FALSE	244366	Klebsiella variicola strain LEMB11	CP045783	5536651	Klebsiella	Klebsiella	Others	Detected	2811	2811	2811	2811	2811	2811	18	unknown_family	u_Others_18
244366.480.CP047360.region001	butyrolactone	FALSE	244366	Klebsiella variicola strain AHKv-S01	CP047360	5505304	Klebsiella	Klebsiella	Others	Detected	2811	2811	2811	2811	2811	2811	18	unknown_family	u_Others_18
548.411.LR134235.region005	butyrolactone	FALSE	548.411	Klebsiella aerogenes strain NCTC9668	LR134235	5768342	Klebsiella	Klebsiella	Others	Detected	2811	2811	2811	2811	2811	2811	18	unknown_family	u_Others_18
573.2202.AP014950.region001	butyrolactone	FALSE	573.22	Klebsiella pneumoniae strain YH43	AP014950	5520319	Klebsiella	Klebsiella	Others	Detected	2811	2811	2811	2811	2811	2811	18	unknown_family	u_Others_18
573.27717.LR607362.region001	butyrolactone	FALSE	573.277	Klebsiella pneumoniae strain 4928STDY7387736	LR607362	5861889	Klebsiella	Klebsiella	Others	Detected	2811	2811	2811	2811	2811	2811	18	unknown_family	u_Others_18
573.27720.LR607358.region003	butyrolactone	FALSE	573.277	Klebsiella pneumoniae strain 4928STDY7387758	LR607358	5989149	Klebsiella	Klebsiella	Others	Detected	2811	2811	2811	2811	2811	2811	18	unknown_family	u_Others_18
640131.3.NC_013850.region001	butyrolactone	FALSE	640131	Klebsiella variicola At-22	NC_013850	5458505	Klebsiella	Klebsiella	Others	Detected	2811	2811	2811	2811	2811	2811	18	unknown_family	u_Others_18
244366.212.CP016344.region001	butyrolactone	FALSE	244366	Klebsiella variicola strain E57-7	CP016344	5439582	Klebsiella	Klebsiella	Others	Detected	2815	2815	2815	2815	2815	2811	18	unknown_family	u_Others_18
2052938.3.CP024784.region001	butyrolactone	FALSE	2.05294e+06	Enterobacteriaceae bacterium S05	CP024784	5157054	Enterobacteriaceae	Other	Others	Detected	1657	1657	1657	1657	1657	2811	18	unknown_family	u_Others_18
584.82.JTBA01000000.region005	siderophore	FALSE	584.82	Proteus mirabilis strain FDAARGOS_81	JTBA01000000	4077296	Proteus	Proteus	Others	Detected	9719	9719	9719	9700	9700	9719	19	unknown_family	u_Others_19
584.84.JTBP01000000.region004	siderophore	FALSE	584.84	Proteus mirabilis strain FDAARGOS_67	JTBP01000000	3955403	Proteus	Proteus	Others	Detected	9719	9719	9719	9700	9700	9719	19	unknown_family	u_Others_19
529507.6.NC_010554.region001	siderophore	FALSE	529508	Proteus mirabilis HI4320	NC_010554	4099895	Proteus	Proteus	Others	Detected	9719	9719	9719	9700	9700	9719	19	unknown_family	u_Others_19
584.1161.CP043332.region001	siderophore	FALSE	584.116	Proteus mirabilis strain CRPM10	CP043332	4204856	Proteus	Proteus	Others	Detected	9719	9719	9719	9724	9724	9719	19	unknown_family	u_Others_19
584.201.CP021550.region003	siderophore	FALSE	584.201	Proteus mirabilis strain AR_0159	CP021550	4216982	Proteus	Proteus	Others	Detected	9719	9719	9719	9700	9700	9719	19	unknown_family	u_Others_19
584.202.CP021694.region005	siderophore	FALSE	584.202	Proteus mirabilis strain AR_0155	CP021694	4587183	Proteus	Proteus	Others	Detected	9719	9719	9719	9724	9724	9719	19	unknown_family	u_Others_19
584.431.CP029725.region004	siderophore	FALSE	584.431	Proteus mirabilis strain AR_0029	CP029725	3990122	Proteus	Proteus	Others	Detected	9719	9719	9719	9700	9700	9719	19	unknown_family	u_Others_19
584.1274.CP047112.region001	siderophore	FALSE	584.127	Proteus mirabilis strain SCBX1.1	CP047112	4352264	Proteus	Proteus	Others	Detected	9719	9719	9719	9700	9700	9719	19	unknown_family	u_Others_19
584.1336.CP047352.region001	siderophore	FALSE	584.134	Proteus mirabilis strain ZA25	CP047352	4108293	Proteus	Proteus	Others	Detected	9719	9719	9719	9700	9700	9719	19	unknown_family	u_Others_19
584.1339.CP049753.region001	siderophore	FALSE	584.134	Proteus mirabilis strain PmBR607	CP049753	4087423	Proteus	Proteus	Others	Detected	9719	9719	9719	9700	9700	9719	19	unknown_family	u_Others_19
584.204.CP021852.region003	siderophore	FALSE	584.204	Proteus mirabilis strain AR_0156	CP021852	4440469	Proteus	Proteus	Others	Detected	9719	9719	9719	9700	9700	9719	19	unknown_family	u_Others_19
584.300.CP029133.region005	siderophore	FALSE	584.3	Proteus mirabilis strain AR379	CP029133	4238045	Proteus	Proteus	Others	Detected	9719	9719	9719	9700	9700	9719	19	unknown_family	u_Others_19
1266738.3.CP004022.region001	siderophore	FALSE	1.26674e+06	Proteus mirabilis BB2000	CP004022	3846754	Proteus	Proteus	Others	Detected	9719	9719	9719	9700	9700	9719	19	unknown_family	u_Others_19
584.106.CP012674.region001	siderophore	FALSE	584.106	Proteus mirabilis strain CYPM1	CP012674	3793000	Proteus	Proteus	Others	Detected	9719	9719	9719	9700	9700	9719	19	unknown_family	u_Others_19
584.1156.CP041391.region003	siderophore	FALSE	584.116	Proteus mirabilis strain CLPM181223	CP041391	4049470	Proteus	Proteus	Others	Detected	9719	9719	9719	9724	9724	9719	19	unknown_family	u_Others_19
584.1160.CP042907.region001	siderophore	FALSE	584.116	Proteus mirabilis strain VAC	CP042907	4090308	Proteus	Proteus	Others	Detected	9719	9719	9719	9724	9724	9719	19	unknown_family	u_Others_19
584.1162.CP043870.region001	siderophore	FALSE	584.116	Proteus mirabilis strain S1959	CP043870	3957207	Proteus	Proteus	Others	Detected	9719	9719	9719	9724	9724	9719	19	unknown_family	u_Others_19
584.1213.CP044028.region001	siderophore	FALSE	584.121	Proteus mirabilis strain K817	CP044028	4017079	Proteus	Proteus	Others	Detected	9719	9719	9719	9724	9724	9719	19	unknown_family	u_Others_19
584.1334.CP048787.region001	siderophore	FALSE	584.133	Proteus mirabilis strain CC15031	CP048787	4031742	Proteus	Proteus	Others	Detected	9719	9719	9719	9700	9700	9719	19	unknown_family	u_Others_19
584.1342.CP049942.region001	siderophore	FALSE	584.134	Proteus mirabilis strain XH1569	CP049942	3998116	Proteus	Proteus	Others	Detected	9719	9719	9719	9700	9700	9719	19	unknown_family	u_Others_19
584.1387.CP051260.region001	siderophore	FALSE	584.139	Proteus mirabilis strain STP3	CP051260	4115975	Proteus	Proteus	Others	Detected	9719	9719	9719	9700	9700	9719	19	unknown_family	u_Others_19
584.295.CP026571.region001	siderophore	FALSE	584.295	Proteus mirabilis strain BC11-24	CP026571	4021165	Proteus	Proteus	Others	Detected	9719	9719	9719	9700	9700	9719	19	unknown_family	u_Others_19
584.296.CP026581.region001	siderophore	FALSE	584.296	Proteus mirabilis strain GN2	CP026581	4012640	Proteus	Proteus	Others	Detected	9719	9719	9719	9724	9724	9719	19	unknown_family	u_Others_19
584.302.CP028356.region003	siderophore	FALSE	584.302	Proteus mirabilis strain K670	CP028356	3935626	Proteus	Proteus	Others	Detected	9719	9719	9719	9700	9700	9719	19	unknown_family	u_Others_19
584.751.CP034091.region001	siderophore	FALSE	584.751	Proteus mirabilis strain PmBC1123	CP034091	4074828	Proteus	Proteus	Others	Detected	9719	9719	9719	9700	9700	9719	19	unknown_family	u_Others_19
584.752.CP034090.region003	siderophore	FALSE	584.752	Proteus mirabilis strain PmSC1111	CP034090	4189199	Proteus	Proteus	Others	Detected	9719	9719	9719	9700	9700	9719	19	unknown_family	u_Others_19
584.759.LR134205.region001	siderophore	FALSE	584.759	Proteus mirabilis strain NCTC4199	LR134205	3875274	Proteus	Proteus	Others	Detected	9719	9719	9719	9724	9724	9719	19	unknown_family	u_Others_19
584.85.JTBW01000000.region005	siderophore	FALSE	584.85	Proteus mirabilis strain FDAARGOS_60	JTBW01000000	4105509	Proteus	Proteus	Others	Detected	9852	9852	9852	9700	9700	9719	19	unknown_family	u_Others_19
584.218.CP017085.region002	siderophore	FALSE	584.218	Proteus mirabilis strain T18	CP017085	4190461	Proteus	Proteus	Others	Detected	9852	9852	9852	9700	9700	9719	19	unknown_family	u_Others_19
584.430.CP023273.region003	siderophore	FALSE	584.43	Proteus mirabilis strain CCUG 70746	CP023273	4101638	Proteus	Proteus	Others	Detected	9852	9852	9852	9700	9700	9719	19	unknown_family	u_Others_19
584.1238.CP045538.region003	siderophore	FALSE	584.124	Proteus mirabilis strain CRE14IB	CP045538	4120262	Proteus	Proteus	Others	Detected	9852	9852	9852	9700	9700	9719	19	unknown_family	u_Others_19
584.217.CP017082.region001	siderophore	FALSE	584.217	Proteus mirabilis strain T21	CP017082	4286593	Proteus	Proteus	Others	Detected	9852	9852	9852	9700	9700	9719	19	unknown_family	u_Others_19
584.1247.CP044135.region001	siderophore	FALSE	584.125	Proteus mirabilis strain ENT1301	CP044135	4107982	Proteus	Proteus	Others	Detected	9852	9852	9852	9700	9700	9719	19	unknown_family	u_Others_19
584.1248.CP044136.region001	siderophore	FALSE	584.125	Proteus mirabilis strain ENT1157	CP044136	4105149	Proteus	Proteus	Others	Detected	9852	9852	9852	9700	9700	9719	19	unknown_family	u_Others_19
584.1273.CP044134.region001	siderophore	FALSE	584.127	Proteus mirabilis strain ENT1224	CP044134	4105071	Proteus	Proteus	Others	Detected	9852	9852	9852	9700	9700	9719	19	unknown_family	u_Others_19
584.1310.CP048404.region001	siderophore	FALSE	584.131	Proteus mirabilis strain N18-00201	CP048404	3819372	Proteus	Proteus	Others	Detected	9852	9852	9852	9700	9700	9719	19	unknown_family	u_Others_19
584.1335.CP042857.region001	siderophore	FALSE	584.134	Proteus mirabilis strain 1701092	CP042857	4131513	Proteus	Proteus	Others	Detected	9852	9852	9852	9700	9700	9719	19	unknown_family	u_Others_19
584.1341.CP049941.region001	siderophore	FALSE	584.134	Proteus mirabilis strain XH1568	CP049941	4012915	Proteus	Proteus	Others	Detected	9852	9852	9852	9700	9700	9719	19	unknown_family	u_Others_19
584.140.CP015347.region006	siderophore	FALSE	584.14	Proteus mirabilis strain AOUC-001	CP015347	4272433	Proteus	Proteus	Others	Detected	9852	9852	9852	9700	9700	9719	19	unknown_family	u_Others_19
584.200.CP020052.region001	siderophore	FALSE	584.2	Proteus mirabilis strain AR_0059	CP020052	4191021	Proteus	Proteus	Others	Detected	9852	9852	9852	9700	9700	9719	19	unknown_family	u_Others_19
584.301.CP028522.region004	siderophore	FALSE	584.301	Proteus mirabilis strain K1609	CP028522	3817795	Proteus	Proteus	Others	Detected	9852	9852	9852	9700	9700	9719	19	unknown_family	u_Others_19
585.12.CP012675.region001	siderophore	FALSE	585.12	Proteus vulgaris strain CYPV1	CP012675	3794983	Proteus	Proteus	Others	Detected	9852	9852	9852	9700	9700	9719	19	unknown_family	u_Others_19
615.439.CP010584.region005	siderophore	FALSE	615.439	Serratia marcescens strain AS1	CP010584	5506053	Serratia	Serratia	Others	Detected	10461	10484	10484	10683	10683	9719	19	unknown_family	u_Others_19
615.520.CP018917.region005	siderophore	FALSE	615.52	Serratia marcescens strain UMH5	CP018917	5457855	Serratia	Serratia	Others	Detected	10461	10484	10484	10683	10683	9719	19	unknown_family	u_Others_19
615.973.CP020507.region005	siderophore	FALSE	615.973	Serratia marcescens strain BWH-35	CP020507	5513932	Serratia	Serratia	Others	Detected	10461	10484	10484	10683	10683	9719	19	unknown_family	u_Others_19
1758196.3.CP026383.region005	siderophore	FALSE	1.7582e+06	Serratia sp. SSNIH1	CP026383	5388594	Serratia	Serratia	Others	Detected	10461	10484	10484	10683	10683	9719	19	unknown_family	u_Others_19
615.1025.CP042515.region001	siderophore	TRUE	615.102	Serratia marcescens strain E28	CP042515	5763442	Serratia	Serratia	Others	Detected	10461	10484	10484	10683	10683	9719	19	unknown_family	u_Others_19
615.105.CP011642.region001	siderophore	FALSE	615.105	Serratia marcescens strain CAV1492	CP011642	5828402	Serratia	Serratia	Others	Detected	10461	10484	10484	10683	10683	9719	19	unknown_family	u_Others_19
615.650.CP029449.region001	siderophore	FALSE	615.65	Serratia marcescens strain CAV1761	CP029449	5896859	Serratia	Serratia	Others	Detected	10461	10484	10484	10683	10683	9719	19	unknown_family	u_Others_19
1441930.4.CP007044.region001	siderophore	FALSE	1.44193e+06	Serratia fonticola RB-25	CP007044	5485588	Serratia	Serratia	Others	Detected	1466	10484	10484	9724	9724	9719	19	unknown_family	u_Others_19
615.1118.CP033623.region006	siderophore	FALSE	615.112	Serratia marcescens strain N10A28	CP033623	5276341	Serratia	Serratia	Others	Detected	10461	10484	10484	10683	10683	9719	19	unknown_family	u_Others_19
615.446.CP019927.region006	siderophore	FALSE	615.446	Serratia marcescens strain 1274	CP019927	5214984	Serratia	Serratia	Others	Detected	10461	10484	10484	10683	10683	9719	19	unknown_family	u_Others_19
584.82.JTBA01000000.region001	ladderane	FALSE	584.82	Proteus mirabilis strain FDAARGOS_81	JTBA01000000	4077296	Proteus	Proteus	Others	Detected	9727	9727	9727	9727	9879	112	20	unknown_family	u_Others_20
584.84.JTBP01000000.region003	ladderane	FALSE	584.84	Proteus mirabilis strain FDAARGOS_67	JTBP01000000	3955403	Proteus	Proteus	Others	Detected	9727	9727	9727	9727	9879	112	20	unknown_family	u_Others_20
584.85.JTBW01000000.region006	ladderane	FALSE	584.85	Proteus mirabilis strain FDAARGOS_60	JTBW01000000	4105509	Proteus	Proteus	Others	Detected	9727	9727	9727	9727	4124	112	20	unknown_family	u_Others_20
529507.6.NC_010554.region005	ladderane	FALSE	529508	Proteus mirabilis HI4320	NC_010554	4099895	Proteus	Proteus	Others	Detected	9727	9727	9727	9727	4124	112	20	unknown_family	u_Others_20
584.1161.CP043332.region005	ladderane	FALSE	584.116	Proteus mirabilis strain CRPM10	CP043332	4204856	Proteus	Proteus	Others	Detected	9727	9727	9727	9727	9879	112	20	unknown_family	u_Others_20
584.201.CP021550.region004	ladderane	FALSE	584.201	Proteus mirabilis strain AR_0159	CP021550	4216982	Proteus	Proteus	Others	Detected	9727	9727	9727	9727	9879	112	20	unknown_family	u_Others_20
584.202.CP021694.region001	ladderane	FALSE	584.202	Proteus mirabilis strain AR_0155	CP021694	4587183	Proteus	Proteus	Others	Detected	9727	9727	9727	9727	9879	112	20	unknown_family	u_Others_20
584.218.CP017085.region001	ladderane	FALSE	584.218	Proteus mirabilis strain T18	CP017085	4190461	Proteus	Proteus	Others	Detected	9727	9727	9727	9727	9879	112	20	unknown_family	u_Others_20
584.430.CP023273.region002	ladderane	FALSE	584.43	Proteus mirabilis strain CCUG 70746	CP023273	4101638	Proteus	Proteus	Others	Detected	9727	9727	9727	9727	4124	112	20	unknown_family	u_Others_20
584.431.CP029725.region005	ladderane	FALSE	584.431	Proteus mirabilis strain AR_0029	CP029725	3990122	Proteus	Proteus	Others	Detected	9727	9727	9727	9727	9879	112	20	unknown_family	u_Others_20
584.1238.CP045538.region002	ladderane	FALSE	584.124	Proteus mirabilis strain CRE14IB	CP045538	4120262	Proteus	Proteus	Others	Detected	9727	9727	9727	9727	9879	112	20	unknown_family	u_Others_20
584.1274.CP047112.region006	ladderane	FALSE	584.127	Proteus mirabilis strain SCBX1.1	CP047112	4352264	Proteus	Proteus	Others	Detected	9727	9727	9727	9727	9879	112	20	unknown_family	u_Others_20
584.1336.CP047352.region004	ladderane	FALSE	584.134	Proteus mirabilis strain ZA25	CP047352	4108293	Proteus	Proteus	Others	Detected	9727	9727	9727	9727	9879	112	20	unknown_family	u_Others_20
584.1339.CP049753.region002	ladderane	FALSE	584.134	Proteus mirabilis strain PmBR607	CP049753	4087423	Proteus	Proteus	Others	Detected	9727	9727	9727	9727	9879	112	20	unknown_family	u_Others_20
584.217.CP017082.region002	ladderane	FALSE	584.217	Proteus mirabilis strain T21	CP017082	4286593	Proteus	Proteus	Others	Detected	9727	9727	9727	9727	9879	112	20	unknown_family	u_Others_20
584.204.CP021852.region004	ladderane	FALSE	584.204	Proteus mirabilis strain AR_0156	CP021852	4440469	Proteus	Proteus	Others	Detected	9727	9727	9727	9727	9879	112	20	unknown_family	u_Others_20
584.300.CP029133.region006	ladderane	FALSE	584.3	Proteus mirabilis strain AR379	CP029133	4238045	Proteus	Proteus	Others	Detected	9727	9727	9727	9727	9879	112	20	unknown_family	u_Others_20
1266738.3.CP004022.region004	ladderane	FALSE	1.26674e+06	Proteus mirabilis BB2000	CP004022	3846754	Proteus	Proteus	Others	Detected	9727	9727	9727	9727	9879	112	20	unknown_family	u_Others_20
1921565.3.CP019686.region003	arylpolyene.ladderane	FALSE	1.92157e+06	Proteus sp. CD3	CP019686	4056724	Proteus	Proteus	Others	Detected	9727	9727	9727	9727	4124	112	20	unknown_family	u_Others_20
584.106.CP012674.region004	ladderane	FALSE	584.106	Proteus mirabilis strain CYPM1	CP012674	3793000	Proteus	Proteus	Others	Detected	9727	9727	9727	9727	9879	112	20	unknown_family	u_Others_20
584.1156.CP041391.region004	ladderane	FALSE	584.116	Proteus mirabilis strain CLPM181223	CP041391	4049470	Proteus	Proteus	Others	Detected	9727	9727	9727	9727	9879	112	20	unknown_family	u_Others_20
584.1160.CP042907.region005	ladderane	FALSE	584.116	Proteus mirabilis strain VAC	CP042907	4090308	Proteus	Proteus	Others	Detected	9727	9727	9727	9727	9879	112	20	unknown_family	u_Others_20
584.1162.CP043870.region005	ladderane	FALSE	584.116	Proteus mirabilis strain S1959	CP043870	3957207	Proteus	Proteus	Others	Detected	9727	9727	9727	9727	9879	112	20	unknown_family	u_Others_20
584.1213.CP044028.region004	ladderane	FALSE	584.121	Proteus mirabilis strain K817	CP044028	4017079	Proteus	Proteus	Others	Detected	9727	9727	9727	9727	9879	112	20	unknown_family	u_Others_20
584.1247.CP044135.region005	ladderane	FALSE	584.125	Proteus mirabilis strain ENT1301	CP044135	4107982	Proteus	Proteus	Others	Detected	9727	9727	9727	9727	9879	112	20	unknown_family	u_Others_20
584.1248.CP044136.region005	ladderane	FALSE	584.125	Proteus mirabilis strain ENT1157	CP044136	4105149	Proteus	Proteus	Others	Detected	9727	9727	9727	9727	9879	112	20	unknown_family	u_Others_20
584.1273.CP044134.region005	ladderane	FALSE	584.127	Proteus mirabilis strain ENT1224	CP044134	4105071	Proteus	Proteus	Others	Detected	9727	9727	9727	9727	9879	112	20	unknown_family	u_Others_20
584.1310.CP048404.region004	ladderane	FALSE	584.131	Proteus mirabilis strain N18-00201	CP048404	3819372	Proteus	Proteus	Others	Detected	9727	9727	9727	9727	9879	112	20	unknown_family	u_Others_20
584.1334.CP048787.region004	ladderane	FALSE	584.133	Proteus mirabilis strain CC15031	CP048787	4031742	Proteus	Proteus	Others	Detected	9727	9727	9727	9727	9879	112	20	unknown_family	u_Others_20
584.1335.CP042857.region005	ladderane	FALSE	584.134	Proteus mirabilis strain 1701092	CP042857	4131513	Proteus	Proteus	Others	Detected	9727	9727	9727	9727	9879	112	20	unknown_family	u_Others_20
584.1341.CP049941.region005	ladderane	FALSE	584.134	Proteus mirabilis strain XH1568	CP049941	4012915	Proteus	Proteus	Others	Detected	9727	9727	9727	9727	9879	112	20	unknown_family	u_Others_20
584.1342.CP049942.region005	ladderane	FALSE	584.134	Proteus mirabilis strain XH1569	CP049942	3998116	Proteus	Proteus	Others	Detected	9727	9727	9727	9727	9879	112	20	unknown_family	u_Others_20
584.1387.CP051260.region004	ladderane	FALSE	584.139	Proteus mirabilis strain STP3	CP051260	4115975	Proteus	Proteus	Others	Detected	9727	9727	9727	9727	9879	112	20	unknown_family	u_Others_20
584.140.CP015347.region001	ladderane	FALSE	584.14	Proteus mirabilis strain AOUC-001	CP015347	4272433	Proteus	Proteus	Others	Detected	9727	9727	9727	9727	9879	112	20	unknown_family	u_Others_20
584.200.CP020052.region002	ladderane	FALSE	584.2	Proteus mirabilis strain AR_0059	CP020052	4191021	Proteus	Proteus	Others	Detected	9727	9727	9727	9727	9879	112	20	unknown_family	u_Others_20
584.295.CP026571.region004	ladderane	FALSE	584.295	Proteus mirabilis strain BC11-24	CP026571	4021165	Proteus	Proteus	Others	Detected	9727	9727	9727	9727	9879	112	20	unknown_family	u_Others_20
584.296.CP026581.region004	ladderane	FALSE	584.296	Proteus mirabilis strain GN2	CP026581	4012640	Proteus	Proteus	Others	Detected	9727	9727	9727	9727	9879	112	20	unknown_family	u_Others_20
584.301.CP028522.region001	ladderane	FALSE	584.301	Proteus mirabilis strain K1609	CP028522	3817795	Proteus	Proteus	Others	Detected	9727	9727	9727	9727	9879	112	20	unknown_family	u_Others_20
584.302.CP028356.region001	ladderane	FALSE	584.302	Proteus mirabilis strain K670	CP028356	3935626	Proteus	Proteus	Others	Detected	9727	9727	9727	9727	9879	112	20	unknown_family	u_Others_20
584.751.CP034091.region004	ladderane	FALSE	584.751	Proteus mirabilis strain PmBC1123	CP034091	4074828	Proteus	Proteus	Others	Detected	9727	9727	9727	9727	4124	112	20	unknown_family	u_Others_20
584.752.CP034090.region004	ladderane	FALSE	584.752	Proteus mirabilis strain PmSC1111	CP034090	4189199	Proteus	Proteus	Others	Detected	9727	9727	9727	9727	9879	112	20	unknown_family	u_Others_20
584.759.LR134205.region005	ladderane	FALSE	584.759	Proteus mirabilis strain NCTC4199	LR134205	3875274	Proteus	Proteus	Others	Detected	9727	9727	9727	9727	9879	112	20	unknown_family	u_Others_20
585.12.CP012675.region004	ladderane	FALSE	585.12	Proteus vulgaris strain CYPV1	CP012675	3794983	Proteus	Proteus	Others	Detected	9727	9727	9727	9727	4124	112	20	unknown_family	u_Others_20
615.521.CP018915.region003	NRPS	FALSE	615.521	Serratia marcescens strain UMH1	CP018915	5129681	Serratia	Serratia	NRPS	Detected	3189	3189	3189	3189	3189	3189	21	unknown_family	u_NRPS_21
615.651.CP027300.region005	NRPS	FALSE	615.651	Serratia marcescens strain SGAir0764	CP027300	5219198	Serratia	Serratia	NRPS	Detected	3189	3189	3189	3189	3189	3189	21	unknown_family	u_NRPS_21
615.724.CP031316.region005	NRPS	FALSE	615.724	Serratia marcescens strain N4-5	CP031316	5085562	Serratia	Serratia	NRPS	Detected	3189	3189	3189	3189	3189	3189	21	unknown_family	u_NRPS_21
615.974.CP020501.region005	NRPS	FALSE	615.974	Serratia marcescens strain BWH-23	CP020501	5147407	Serratia	Serratia	NRPS	Detected	3189	3189	3189	3189	3189	3189	21	unknown_family	u_NRPS_21
615.1234.CP053378.region004	NRPS	FALSE	615.123	Serratia marcescens strain FY	CP053378	5263176	Serratia	Serratia	NRPS	Detected	3189	3189	3189	3189	3189	3189	21	unknown_family	u_NRPS_21
615.978.CP041126.region005	NRPS	FALSE	615.978	Serratia marcescens strain WVU-005	CP041126	5520811	Serratia	Serratia	NRPS	Detected	3189	3189	3189	3189	3189	3189	21	unknown_family	u_NRPS_21
615.1025.CP042512.region005	NRPS	FALSE	615.102	Serratia marcescens strain E28	CP042512	5763442	Serratia	Serratia	NRPS	Detected	3189	3189	3189	3189	3189	3189	21	unknown_family	u_NRPS_21
2697369.3.CP047605.region005	NRPS	FALSE	2.69737e+06	Serratia sp. NGAS9	CP047605	5155009	Serratia	Serratia	NRPS	Detected	3189	3189	3189	3189	3189	3189	21	unknown_family	u_NRPS_21
273526.11.HG326223.region003	NRPS	FALSE	273526	Serratia marcescens subsp. marcescens Db11	HG326223	5113802	Serratia	Serratia	NRPS	Detected	3189	3189	3189	3189	3189	3189	21	unknown_family	u_NRPS_21
615.1163.AP021873.region005	NRPS	FALSE	615.116	Serratia marcescens strain ATCC 274	AP021873	5148533	Serratia	Serratia	NRPS	Detected	3189	3189	3189	3189	3189	3189	21	unknown_family	u_NRPS_21
615.1226.CP050447.region001	NRPS	FALSE	615.123	Serratia marcescens strain SER00094	CP050447	5217372	Serratia	Serratia	NRPS	Detected	3189	3189	3189	3189	3189	3189	21	unknown_family	u_NRPS_21
615.517.CP018928.region003	NRPS	FALSE	615.517	Serratia marcescens strain UMH10	CP018928	5221713	Serratia	Serratia	NRPS	Detected	3189	3189	3189	3189	3189	3189	21	unknown_family	u_NRPS_21
615.522.CP018930.region003	NRPS	FALSE	615.522	Serratia marcescens strain UMH12	CP018930	5196805	Serratia	Serratia	NRPS	Detected	3189	3189	3189	3189	3189	3189	21	unknown_family	u_NRPS_21
615.523.CP018929.region003	NRPS	FALSE	615.523	Serratia marcescens strain UMH11	CP018929	5221717	Serratia	Serratia	NRPS	Detected	3189	3189	3189	3189	3189	3189	21	unknown_family	u_NRPS_21
615.525.CP018927.region003	NRPS	FALSE	615.525	Serratia marcescens strain UMH8	CP018927	5155137	Serratia	Serratia	NRPS	Detected	3189	3189	3189	3189	3189	3189	21	unknown_family	u_NRPS_21
615.976.CP041124.region005	NRPS	FALSE	615.976	Serratia marcescens strain WVU-003	CP041124	5236473	Serratia	Serratia	NRPS	Detected	3189	3189	3189	3189	3189	3189	21	unknown_family	u_NRPS_21
615.985.CP041122.region005	NRPS	FALSE	615.985	Serratia marcescens strain WVU-001	CP041122	5236919	Serratia	Serratia	NRPS	Detected	3189	3189	3189	3189	3189	3189	21	unknown_family	u_NRPS_21
615.102.JTBR01000000.region002	NRPS	FALSE	615.102	Serratia marcescens strain FDAARGOS_65	JTBR01000000	5248255	Serratia	Serratia	NRPS	Detected	10493	10493	10493	10493	10493	10493	21	unknown_family	u_NRPS_21
615.109.KQ089789.region006	NRPS	FALSE	615.109	Serratia marcescens strain UCI88	KQ089789	5187497	Serratia	Serratia	NRPS	Detected	10493	10493	10493	10493	10493	10493	21	unknown_family	u_NRPS_21
615.1119.CP047391.region006	NRPS	FALSE	615.112	Serratia marcescens strain 1602	CP047391	5165500	Serratia	Serratia	NRPS	Detected	10493	10493	10493	10493	10493	10493	21	unknown_family	u_NRPS_21
615.142.CP012685.region004	NRPS	FALSE	615.142	Serratia marcescens strain SmUNAM836	CP012685	5233369	Serratia	Serratia	NRPS	Detected	10493	10493	10493	10493	10493	10493	21	unknown_family	u_NRPS_21
615.144.CP013046.region005	NRPS	FALSE	615.144	Serratia marcescens strain B3R3	CP013046	5594610	Serratia	Serratia	NRPS	Detected	10493	10493	10493	10493	10493	10493	21	unknown_family	u_NRPS_21
911022.32.CP041233.region005	NRPS	FALSE	911022	Serratia marcescens subsp. marcescens ATCC 13880	CP041233	5158713	Serratia	Serratia	NRPS	Detected	10493	10493	10493	10493	10493	10493	21	unknown_family	u_NRPS_21
615.1122.CP047682.region006	NRPS	FALSE	615.112	Serratia marcescens strain 3024	CP047682	5534941	Serratia	Serratia	NRPS	Detected	10493	10493	10493	10493	10493	10493	21	unknown_family	u_NRPS_21
615.1123.CP047688.region006	NRPS	FALSE	615.112	Serratia marcescens strain 1140-	CP047688	5535124	Serratia	Serratia	NRPS	Detected	10493	10493	10493	10493	10493	10493	21	unknown_family	u_NRPS_21
615.1124.CP047685.region006	NRPS	FALSE	615.112	Serratia marcescens strain 2838	CP047685	5522536	Serratia	Serratia	NRPS	Detected	10493	10493	10493	10493	10493	10493	21	unknown_family	u_NRPS_21
615.1125.CP047691.region006	NRPS	FALSE	615.112	Serratia marcescens strain C110	CP047691	5533861	Serratia	Serratia	NRPS	Detected	10493	10493	10493	10493	10493	10493	21	unknown_family	u_NRPS_21
1401254.3.HG738868.region006	NRPS	FALSE	1.40125e+06	Serratia marcescens SMB2099 strain SMB2099	HG738868	5123091	Serratia	Serratia	NRPS	Detected	10493	10493	10493	10493	10493	10493	21	unknown_family	u_NRPS_21
458197.18.CP038662.region005	NRPS	FALSE	458197	Serratia nematodiphila strain DH-S01 strain not collected	CP038662	5256558	Serratia	Serratia	NRPS	Detected	10493	10493	10493	10493	10493	10493	21	unknown_family	u_NRPS_21
615.364.CP016032.region005	NRPS	FALSE	615.364	Serratia marcescens strain U36365	CP016032	5125866	Serratia	Serratia	NRPS	Detected	10493	10493	10493	10493	10493	10493	21	unknown_family	u_NRPS_21
615.519.CP018925.region004	NRPS	FALSE	615.519	Serratia marcescens strain UMH3	CP018925	5300955	Serratia	Serratia	NRPS	Detected	10493	10493	10493	10493	10493	10493	21	unknown_family	u_NRPS_21
615.524.CP018923.region004	NRPS	FALSE	615.524	Serratia marcescens strain UMH9	CP018923	5024591	Serratia	Serratia	NRPS	Detected	10493	10493	10493	10493	10493	10493	21	unknown_family	u_NRPS_21
615.631.CP026650.region003	NRPS	FALSE	615.631	Serratia marcescens strain GN26	CP026650	5118982	Serratia	Serratia	NRPS	Detected	10493	10493	10493	10493	10493	10493	21	unknown_family	u_NRPS_21
615.636.CP028949.region001	NRPS	FALSE	615.636	Serratia marcescens strain AR_0121	CP028949	5140918	Serratia	Serratia	NRPS	Detected	10493	10493	10493	10493	10493	10493	21	unknown_family	u_NRPS_21
615.637.CP028948.region009	NRPS	FALSE	615.637	Serratia marcescens strain AR_0123	CP028948	5140937	Serratia	Serratia	NRPS	Detected	10493	10493	10493	10493	10493	10493	21	unknown_family	u_NRPS_21
615.638.CP028946.region008	NRPS	FALSE	615.638	Serratia marcescens strain AR_0124	CP028946	5180277	Serratia	Serratia	NRPS	Detected	10493	10493	10493	10493	10493	10493	21	unknown_family	u_NRPS_21
615.640.CP027539.region008	NRPS	FALSE	615.64	Serratia marcescens strain AR_0099	CP027539	5284831	Serratia	Serratia	NRPS	Detected	10493	10493	10493	10493	10493	10493	21	unknown_family	u_NRPS_21
615.641.CP027533.region005	NRPS	FALSE	615.641	Serratia marcescens strain AR_0091	CP027533	5309542	Serratia	Serratia	NRPS	Detected	10493	10493	10493	10493	10493	10493	21	unknown_family	u_NRPS_21
615.653.CP029715.region003	NRPS	FALSE	615.653	Serratia marcescens strain AR_0131	CP029715	5140937	Serratia	Serratia	NRPS	Detected	10493	10493	10493	10493	10493	10493	21	unknown_family	u_NRPS_21
615.654.CP029746.region010	NRPS	FALSE	615.654	Serratia marcescens strain AR_0122	CP029746	5140912	Serratia	Serratia	NRPS	Detected	10493	10493	10493	10493	10493	10493	21	unknown_family	u_NRPS_21
615.999.LR607375.region003	NRPS	FALSE	615.999	Serratia marcescens strain 4928STDY7387938	LR607375	5046965	Serratia	Serratia	NRPS	Detected	10493	10493	10493	10493	10493	10493	21	unknown_family	u_NRPS_21
1334564.4.AP013063.region004	NRPS	FALSE	1.33456e+06	Serratia marcescens SM39	AP013063	5326023	Serratia	Serratia	NRPS	Detected	10493	10493	10493	10493	10493	10493	21	unknown_family	u_NRPS_21
562.58374.CP033158.region001	NRPS.T1PKS	FALSE	562.584	Escherichia coli strain CM IVRI KOL-1	CP033158	5159926	Escherichia	Escherichia	PKS-NRP_Hybrids	Detected	9722	9722	9722	9722	9989	10751	22	unknown_family	u_PKS-NRP_Hybrids_22
562.60438.CP053251.region004	NRPS.T1PKS	FALSE	562.604	Escherichia coli strain SCU-204	CP053251	5348913	Escherichia	Escherichia	PKS-NRP_Hybrids	Detected	9722	9722	9722	9722	12128	10751	22	unknown_family	u_PKS-NRP_Hybrids_22
1463165.74.CP023478.region004	NRPS.T1PKS	FALSE	1.46317e+06	Klebsiella quasipneumoniae strain KPC142	CP023478	5418654	Klebsiella	Klebsiella	PKS-NRP_Hybrids	Detected	9722	9722	9722	9722	12128	10751	22	unknown_family	u_PKS-NRP_Hybrids_22
573.18541.CP023722.region002	NRPS.T1PKS	FALSE	573.185	Klebsiella pneumoniae strain TVGHCRE225	CP023722	6107937	Klebsiella	Klebsiella	PKS-NRP_Hybrids	Detected	9722	9722	9722	9722	9989	10751	22	unknown_family	u_PKS-NRP_Hybrids_22
573.16474.CP025090.region001	NRPS.T1PKS	FALSE	573.165	Klebsiella pneumoniae strain KP9	CP025090	5339613	Klebsiella	Klebsiella	PKS-NRP_Hybrids	Detected	9722	9722	9722	9722	12128	10751	22	unknown_family	u_PKS-NRP_Hybrids_22
72407.122.CP012743.region001	NRPS.T1PKS	FALSE	72407.1	Klebsiella pneumoniae subsp. pneumoniae strain TGH8	CP012743	5439720	Klebsiella	Klebsiella	PKS-NRP_Hybrids	Detected	9722	9722	9722	9722	12128	10751	22	unknown_family	u_PKS-NRP_Hybrids_22
588.130.CP044076.region002	NRPS.T1PKS	FALSE	588.13	Providencia stuartii strain FDAARGOS_645 strain Not applicable	CP044076	4529766	Providencia	Other	PKS-NRP_Hybrids	Detected	9722	9722	9722	9722	9989	10751	22	unknown_family	u_PKS-NRP_Hybrids_22
582.138.CP028956.region001	NRPS.T1PKS	FALSE	582.138	Morganella morganii strain AR_0133	CP028956	4298458	Morganella	Other	PKS-NRP_Hybrids	Detected	9722	9722	9722	9722	9989	10751	22	unknown_family	u_PKS-NRP_Hybrids_22
588.26.CP017054.region002	NRPS.T1PKS	FALSE	588.26	Providencia stuartii strain BE2467	CP017054	4607493	Providencia	Other	PKS-NRP_Hybrids	Detected	9722	9722	9722	9722	12128	10751	22	unknown_family	u_PKS-NRP_Hybrids_22
582.400.CP048806.region004	NRPS.T1PKS	FALSE	582.4	Morganella morganii strain MP63	CP048806	4014078	Morganella	Other	PKS-NRP_Hybrids	Detected	9658	9722	9722	9722	12128	10751	22	unknown_family	u_PKS-NRP_Hybrids_22
582.134.CP025933.region001	NRPS.T1PKS	FALSE	582.134	Morganella morganii strain KC-Tt-01	CP025933	3824890	Morganella	Other	PKS-NRP_Hybrids	Detected	9658	9722	9722	9722	12128	10751	22	unknown_family	u_PKS-NRP_Hybrids_22
588.46.CP027398.region001	NRPS.T1PKS	FALSE	588.46	Providencia stuartii strain FDAARGOS_291	CP027398	4394489	Providencia	Other	PKS-NRP_Hybrids	Detected	9722	9722	9722	9722	12128	10751	22	unknown_family	u_PKS-NRP_Hybrids_22
584.82.JTBA01000000.region004	NRPS.T1PKS	FALSE	584.82	Proteus mirabilis strain FDAARGOS_81	JTBA01000000	4077296	Proteus	Proteus	PKS-NRP_Hybrids	Detected	9722	9722	9722	9722	9989	10751	22	unknown_family	u_PKS-NRP_Hybrids_22
584.84.JTBP01000000.region002	NRPS.T1PKS	FALSE	584.84	Proteus mirabilis strain FDAARGOS_67	JTBP01000000	3955403	Proteus	Proteus	PKS-NRP_Hybrids	Detected	9722	9722	9722	9722	9989	10751	22	unknown_family	u_PKS-NRP_Hybrids_22
584.85.JTBW01000000.region001	NRPS.T1PKS	FALSE	584.85	Proteus mirabilis strain FDAARGOS_60	JTBW01000000	4105509	Proteus	Proteus	PKS-NRP_Hybrids	Detected	9722	9722	9722	9722	9989	10751	22	unknown_family	u_PKS-NRP_Hybrids_22
529507.6.NC_010554.region004	NRPS.T1PKS	FALSE	529508	Proteus mirabilis HI4320	NC_010554	4099895	Proteus	Proteus	PKS-NRP_Hybrids	Detected	9722	9722	9722	9722	9989	10751	22	unknown_family	u_PKS-NRP_Hybrids_22
584.1161.CP043332.region002	NRPS.T1PKS	FALSE	584.116	Proteus mirabilis strain CRPM10	CP043332	4204856	Proteus	Proteus	PKS-NRP_Hybrids	Detected	9722	9722	9722	9722	9989	10751	22	unknown_family	u_PKS-NRP_Hybrids_22
584.201.CP021550.region002	NRPS.T1PKS	FALSE	584.201	Proteus mirabilis strain AR_0159	CP021550	4216982	Proteus	Proteus	PKS-NRP_Hybrids	Detected	9722	9722	9722	9722	9989	10751	22	unknown_family	u_PKS-NRP_Hybrids_22
584.202.CP021694.region002	NRPS.T1PKS	FALSE	584.202	Proteus mirabilis strain AR_0155	CP021694	4587183	Proteus	Proteus	PKS-NRP_Hybrids	Detected	9722	9722	9722	9722	9989	10751	22	unknown_family	u_PKS-NRP_Hybrids_22
584.218.CP017085.region005	NRPS.T1PKS	FALSE	584.218	Proteus mirabilis strain T18	CP017085	4190461	Proteus	Proteus	PKS-NRP_Hybrids	Detected	9722	9722	9722	9722	9989	10751	22	unknown_family	u_PKS-NRP_Hybrids_22
584.431.CP029725.region003	NRPS.T1PKS	FALSE	584.431	Proteus mirabilis strain AR_0029	CP029725	3990122	Proteus	Proteus	PKS-NRP_Hybrids	Detected	9722	9722	9722	9722	9989	10751	22	unknown_family	u_PKS-NRP_Hybrids_22
584.1274.CP047112.region005	NRPS.T1PKS	FALSE	584.127	Proteus mirabilis strain SCBX1.1	CP047112	4352264	Proteus	Proteus	PKS-NRP_Hybrids	Detected	9722	9722	9722	9722	9989	10751	22	unknown_family	u_PKS-NRP_Hybrids_22
584.1339.CP049753.region005	NRPS.T1PKS	TRUE	584.134	Proteus mirabilis strain PmBR607	CP049753	4087423	Proteus	Proteus	PKS-NRP_Hybrids	Detected	9722	9722	9722	9722	9989	10751	22	unknown_family	u_PKS-NRP_Hybrids_22
584.217.CP017082.region003	NRPS.T1PKS	FALSE	584.217	Proteus mirabilis strain T21	CP017082	4286593	Proteus	Proteus	PKS-NRP_Hybrids	Detected	9722	9722	9722	9722	9989	10751	22	unknown_family	u_PKS-NRP_Hybrids_22
584.204.CP021852.region005	NRPS.T1PKS	FALSE	584.204	Proteus mirabilis strain AR_0156	CP021852	4440469	Proteus	Proteus	PKS-NRP_Hybrids	Detected	9722	9722	9722	9722	9989	10751	22	unknown_family	u_PKS-NRP_Hybrids_22
584.300.CP029133.region004	NRPS.T1PKS	FALSE	584.3	Proteus mirabilis strain AR379	CP029133	4238045	Proteus	Proteus	PKS-NRP_Hybrids	Detected	9722	9722	9722	9722	9989	10751	22	unknown_family	u_PKS-NRP_Hybrids_22
584.1156.CP041391.region005	NRPS.T1PKS	FALSE	584.116	Proteus mirabilis strain CLPM181223	CP041391	4049470	Proteus	Proteus	PKS-NRP_Hybrids	Detected	9722	9722	9722	9722	9989	10751	22	unknown_family	u_PKS-NRP_Hybrids_22
584.1160.CP042907.region004	NRPS.T1PKS	FALSE	584.116	Proteus mirabilis strain VAC	CP042907	4090308	Proteus	Proteus	PKS-NRP_Hybrids	Detected	9722	9722	9722	9722	9989	10751	22	unknown_family	u_PKS-NRP_Hybrids_22
584.1162.CP043870.region004	NRPS.T1PKS	FALSE	584.116	Proteus mirabilis strain S1959	CP043870	3957207	Proteus	Proteus	PKS-NRP_Hybrids	Detected	9722	9722	9722	9722	9989	10751	22	unknown_family	u_PKS-NRP_Hybrids_22
584.1247.CP044135.region004	NRPS.T1PKS	FALSE	584.125	Proteus mirabilis strain ENT1301	CP044135	4107982	Proteus	Proteus	PKS-NRP_Hybrids	Detected	9722	9722	9722	9722	9989	10751	22	unknown_family	u_PKS-NRP_Hybrids_22
584.1248.CP044136.region004	NRPS.T1PKS	FALSE	584.125	Proteus mirabilis strain ENT1157	CP044136	4105149	Proteus	Proteus	PKS-NRP_Hybrids	Detected	9722	9722	9722	9722	9989	10751	22	unknown_family	u_PKS-NRP_Hybrids_22
584.1273.CP044134.region004	NRPS.T1PKS	FALSE	584.127	Proteus mirabilis strain ENT1224	CP044134	4105071	Proteus	Proteus	PKS-NRP_Hybrids	Detected	9722	9722	9722	9722	9989	10751	22	unknown_family	u_PKS-NRP_Hybrids_22
584.1341.CP049941.region004	NRPS.T1PKS	FALSE	584.134	Proteus mirabilis strain XH1568	CP049941	4012915	Proteus	Proteus	PKS-NRP_Hybrids	Detected	9722	9722	9722	9722	9989	10751	22	unknown_family	u_PKS-NRP_Hybrids_22
584.1342.CP049942.region004	NRPS.T1PKS	FALSE	584.134	Proteus mirabilis strain XH1569	CP049942	3998116	Proteus	Proteus	PKS-NRP_Hybrids	Detected	9722	9722	9722	9722	9989	10751	22	unknown_family	u_PKS-NRP_Hybrids_22
584.140.CP015347.region005	NRPS.T1PKS	FALSE	584.14	Proteus mirabilis strain AOUC-001	CP015347	4272433	Proteus	Proteus	PKS-NRP_Hybrids	Detected	9722	9722	9722	9722	9989	10751	22	unknown_family	u_PKS-NRP_Hybrids_22
584.200.CP020052.region003	NRPS.T1PKS	FALSE	584.2	Proteus mirabilis strain AR_0059	CP020052	4191021	Proteus	Proteus	PKS-NRP_Hybrids	Detected	9722	9722	9722	9722	9989	10751	22	unknown_family	u_PKS-NRP_Hybrids_22
584.302.CP028356.region005	NRPS.T1PKS	FALSE	584.302	Proteus mirabilis strain K670	CP028356	3935626	Proteus	Proteus	PKS-NRP_Hybrids	Detected	9722	9722	9722	9722	12128	10751	22	unknown_family	u_PKS-NRP_Hybrids_22
584.759.LR134205.region004	NRPS.T1PKS	FALSE	584.759	Proteus mirabilis strain NCTC4199	LR134205	3875274	Proteus	Proteus	PKS-NRP_Hybrids	Detected	9722	9722	9722	9722	9989	10751	22	unknown_family	u_PKS-NRP_Hybrids_22
630.33.KN150735.region006	bacteriocin	FALSE	630.33	Yersinia enterocolitica strain ATCC 9610	KN150735	4538553	Yersinia	Yersinia	RiPPs	Detected	639	639	639	639	639	1785	23	unknown_family	u_RiPPs_23
630.128.CP009456.region001	bacteriocin	FALSE	630.128	Yersinia enterocolitica strain FORC-002	CP009456	4837316	Yersinia	Yersinia	RiPPs	Detected	639	639	639	639	639	1785	23	unknown_family	u_RiPPs_23
630.16.CP009367.region006	bacteriocin	FALSE	630.16	Yersinia enterocolitica WA	CP009367	4615412	Yersinia	Yersinia	RiPPs	Detected	639	639	639	639	639	1785	23	unknown_family	u_RiPPs_23
630.34.CP011118.region005	bacteriocin	FALSE	630.34	Yersinia enterocolitica strain FORC_002	CP011118	4837317	Yersinia	Yersinia	RiPPs	Detected	639	639	639	639	639	1785	23	unknown_family	u_RiPPs_23
1262462.5.HF571988.region001	bacteriocin	FALSE	1.26246e+06	Yersinia enterocolitica (type O:5) str. YE53/03	HF571988	4940199	Yersinia	Yersinia	RiPPs	Detected	639	639	639	639	639	1785	23	unknown_family	u_RiPPs_23
150052.14.LR590469.region005	bacteriocin	FALSE	150052	Yersinia enterocolitica subsp. enterocolitica strain NCTC12982	LR590469	4558409	Yersinia	Yersinia	RiPPs	Detected	639	639	639	639	639	1785	23	unknown_family	u_RiPPs_23
1262463.3.HF933206.region001	bacteriocin	FALSE	1.26246e+06	Yersinia enterocolitica (type O:9) str. YE212/02	HF933206	4565715	Yersinia	Yersinia	RiPPs	Detected	1785	1785	1785	1785	1785	1785	23	unknown_family	u_RiPPs_23
1262464.3.HF933423.region001	bacteriocin	FALSE	1.26246e+06	Yersinia enterocolitica (type O:9) str. YE56/03	HF933423	4564695	Yersinia	Yersinia	RiPPs	Detected	1785	1785	1785	1785	1785	1785	23	unknown_family	u_RiPPs_23
1262465.3.HF933424.region001	bacteriocin	FALSE	1.26247e+06	Yersinia enterocolitica (type O:5,27) str. YE149/02	HF933424	4596919	Yersinia	Yersinia	RiPPs	Detected	1785	1785	1785	1785	1785	1785	23	unknown_family	u_RiPPs_23
1262466.3.HF933425.region001	bacteriocin	FALSE	1.26247e+06	Yersinia enterocolitica (type O:3) str. YE12/03	HF933425	4528241	Yersinia	Yersinia	RiPPs	Detected	1785	1785	1785	1785	1785	1785	23	unknown_family	u_RiPPs_23
1262467.6.HF933426.region006	bacteriocin	FALSE	1.26247e+06	Yersinia enterocolitica (type O:2) str. YE3094/96	HF933426	4666303	Yersinia	Yersinia	RiPPs	Detected	1785	1785	1785	1785	1785	1785	23	unknown_family	u_RiPPs_23
1454377.3.CP009364.region004	bacteriocin	FALSE	1.45438e+06	Yersinia frederiksenii Y225	CP009364	4550894	Yersinia	Yersinia	RiPPs	Detected	1785	1785	1785	1785	1785	1785	23	unknown_family	u_RiPPs_23
150053.30.CP030980.region006	bacteriocin	FALSE	150053	Yersinia enterocolitica subsp. palearctica strain Y1	CP030980	4594706	Yersinia	Yersinia	RiPPs	Detected	1785	1785	1785	1785	1785	1785	23	unknown_family	u_RiPPs_23
2339259.3.CP032487.region001	bacteriocin	FALSE	2.33926e+06	Yersinia sp. CFS1934	CP032487	4803435	Yersinia	Yersinia	RiPPs	Detected	1785	1785	1785	1785	1785	1785	23	unknown_family	u_RiPPs_23
367190.3.CP007230.region004	bacteriocin	FALSE	367190	Yersinia similis strain 228	CP007230	4964409	Yersinia	Yersinia	RiPPs	Detected	1785	1785	1785	1785	1785	1785	23	unknown_family	u_RiPPs_23
630.129.CP011286.region006	bacteriocin	FALSE	630.129	Yersinia enterocolitica strain KNG22703	CP011286	4651078	Yersinia	Yersinia	RiPPs	Detected	1785	1785	1785	1785	1785	1785	23	unknown_family	u_RiPPs_23
630.152.CP016937.region001	bacteriocin	FALSE	630.152	Yersinia enterocolitica strain YE6	CP016937	4923138	Yersinia	Yersinia	RiPPs	Detected	1785	1785	1785	1785	1785	1785	23	unknown_family	u_RiPPs_23
630.17.CP009838.region005	bacteriocin	FALSE	630.17	Yersinia enterocolitica 2516-87	CP009838	4603945	Yersinia	Yersinia	RiPPs	Detected	1785	1785	1785	1785	1785	1785	23	unknown_family	u_RiPPs_23
633.136.CP033709.region002	bacteriocin	FALSE	633.136	Yersinia pseudotuberculosis strain FDAARGOS_583 strain Not applicable	CP033709	4652188	Yersinia	Yersinia	RiPPs	Detected	1785	1785	1785	1785	1785	1785	23	unknown_family	u_RiPPs_23
633.140.CP033713.region002	bacteriocin	FALSE	633.14	Yersinia pseudotuberculosis strain FDAARGOS_581 strain Not applicable	CP033713	5096964	Yersinia	Yersinia	RiPPs	Detected	1785	1785	1785	1785	1785	1785	23	unknown_family	u_RiPPs_23
930944.6.FR729477.region004	bacteriocin	FALSE	930945	Yersinia enterocolitica subsp. palearctica Y11	FR729477	4625880	Yersinia	Yersinia	RiPPs	Detected	1785	1785	1785	1785	1785	1785	23	unknown_family	u_RiPPs_23
994476.3.CP002246.region001	bacteriocin	FALSE	994476	Yersinia enterocolitica subsp. palearctica 105.5R(r)	CP002246	4621811	Yersinia	Yersinia	RiPPs	Detected	1785	1785	1785	1785	1785	1785	23	unknown_family	u_RiPPs_23
28152.31.CP032482.region001	bacteriocin	FALSE	28152.3	Yersinia kristensenii strain ATCC BAA-2637	CP032482	4448883	Yersinia	Yersinia	RiPPs	Detected	1785	1785	1785	1785	1785	1785	23	unknown_family	u_RiPPs_23
630.150.CP016935.region001	bacteriocin	FALSE	630.15	Yersinia enterocolitica strain YE7	CP016935	4850821	Yersinia	Yersinia	RiPPs	Detected	1785	1785	1785	1785	1785	1785	23	unknown_family	u_RiPPs_23
630.151.CP016931.region001	bacteriocin	FALSE	630.151	Yersinia enterocolitica strain YE165	CP016931	4885782	Yersinia	Yersinia	RiPPs	Detected	1785	1785	1785	1785	1785	1785	23	unknown_family	u_RiPPs_23
630.153.CP016940.region001	bacteriocin	FALSE	630.153	Yersinia enterocolitica strain YE5	CP016940	4787042	Yersinia	Yersinia	RiPPs	Detected	1785	1785	1785	1785	1785	1785	23	unknown_family	u_RiPPs_23
630.154.CP016945.region001	bacteriocin	FALSE	630.154	Yersinia enterocolitica strain YE1	CP016945	4841962	Yersinia	Yersinia	RiPPs	Detected	1785	1785	1785	1785	1785	1785	23	unknown_family	u_RiPPs_23
630.155.CP016944.region001	bacteriocin	FALSE	630.155	Yersinia enterocolitica strain YE3	CP016944	4838744	Yersinia	Yersinia	RiPPs	Detected	1785	1785	1785	1785	1785	1785	23	unknown_family	u_RiPPs_23
150052.13.LR134161.region001	bacteriocin	FALSE	150052	Yersinia enterocolitica subsp. enterocolitica strain NCTC13629	LR134161	4548019	Yersinia	Yersinia	RiPPs	Detected	1785	1785	1785	1785	1785	1785	23	unknown_family	u_RiPPs_23
150053.29.LR134335.region002	bacteriocin	FALSE	150053	Yersinia enterocolitica subsp. palearctica strain NCTC13769	LR134335	4560086	Yersinia	Yersinia	RiPPs	Detected	1785	1785	1785	1785	1785	1785	23	unknown_family	u_RiPPs_23
263819.4.CP011975.region001	bacteriocin	FALSE	263819	Yersinia aleksiciae strain 159	CP011975	4000307	Yersinia	Yersinia	RiPPs	Detected	3112	1785	1785	1785	1785	1785	23	unknown_family	u_RiPPs_23
28152.3.CP008955.region004	bacteriocin	FALSE	28152.3	Yersinia kristensenii strain ATCC 33639	CP008955	4444328	Yersinia	Yersinia	RiPPs	Detected	1785	1785	1785	1785	1785	1785	23	unknown_family	u_RiPPs_23
28152.8.CP009997.region003	bacteriocin	FALSE	28152.8	Yersinia kristensenii strain Y231	CP009997	4496569	Yersinia	Yersinia	RiPPs	Detected	1785	1785	1785	1785	1785	1785	23	unknown_family	u_RiPPs_23
630.254.LR698980.region001	bacteriocin	FALSE	630.254	Yersinia enterocolitica strain MGYG-HGUT-02335	LR698980	4528241	Yersinia	Yersinia	RiPPs	Detected	1785	1785	1785	1785	1785	1785	23	unknown_family	u_RiPPs_23
631.33.LR134116.region001	bacteriocin	FALSE	631.33	Yersinia intermedia strain NCTC11469	LR134116	4757282	Yersinia	Yersinia	RiPPs	Detected	1785	1785	1785	1785	1785	1785	23	unknown_family	u_RiPPs_23
631.40.CP046293.region007	bacteriocin	FALSE	631.4	Yersinia intermedia strain FDAARGOS_730 strain Not applicable	CP046293	4928910	Yersinia	Yersinia	RiPPs	Detected	1785	1785	1785	1785	1785	1785	23	unknown_family	u_RiPPs_23
631.41.CP046294.region001	bacteriocin	FALSE	631.41	Yersinia intermedia strain FDAARGOS_729 strain Not applicable	CP046294	4928916	Yersinia	Yersinia	RiPPs	Detected	1785	1785	1785	1785	1785	1785	23	unknown_family	u_RiPPs_23
1089444.37.CP024710.region011	arylpolyene	FALSE	1.08944e+06	Dickeya solani strain IFB0223 strain not applicable	CP024710	4937554	Dickeya	Dickeya	Others	Detected	475	491	2509	2509	2509	112	24	unknown_family	u_Others_24
1224147.10.CM001858.region009	arylpolyene	FALSE	1.22415e+06	Dickeya zeae NCPPB 3532	CM001858	4557062	Dickeya	Dickeya	Others	Detected	475	491	2509	2509	2509	112	24	unknown_family	u_Others_24
1225786.10.CP015137.region006	arylpolyene	FALSE	1.22579e+06	Dickeya solani IPO 2222	CP015137	4919833	Dickeya	Dickeya	Others	Detected	475	491	2509	2509	2509	112	24	unknown_family	u_Others_24
1226344.12.CM001860.region011	arylpolyene	FALSE	1.22634e+06	Dickeya solani GBBC 2040	CM001860	4860047	Dickeya	Dickeya	Others	Detected	475	491	2509	2509	2509	112	24	unknown_family	u_Others_24
1306405.11.KQ046817.region009	arylpolyene	FALSE	1.30641e+06	Dickeya dianthicola RNS04.9	KQ046817	4721506	Dickeya	Dickeya	Others	Detected	475	491	2509	2509	2509	112	24	unknown_family	u_Others_24
204039.55.CP031560.region010	arylpolyene	FALSE	204040	Dickeya dianthicola strain ME23	CP031560	4909058	Dickeya	Dickeya	Others	Detected	475	491	2509	2509	2509	112	24	unknown_family	u_Others_24
204042.62.CP033622.region011	arylpolyene	FALSE	204043	Dickeya zeae strain CE1	CP033622	4714731	Dickeya	Dickeya	Others	Detected	475	491	5026	5026	5026	112	24	unknown_family	u_Others_24
590409.4.NC_013592.region010	arylpolyene	FALSE	590409	Dickeya dadantii Ech586	NC_013592	4818394	Dickeya	Dickeya	Others	Detected	475	491	2509	2509	2509	112	24	unknown_family	u_Others_24
158822.9.CP009460.region005	arylpolyene	FALSE	158823	Cedecea neteri ND14b	CP009460	5052868	Cedecea	Other	Others	Detected	1853	491	2509	2509	2509	112	24	unknown_family	u_Others_24
929813.7.CP014136.region001	arylpolyene	FALSE	929814	Gibbsiella quercinecans strain FRB97	CP014136	5548506	Gibbsiella	Other	Others	Detected	13178	2300	8009	8009	8009	2300	24	unknown_family	u_Others_24
55210.5.CP034036.region007	arylpolyene	FALSE	55210.5	Brenneria nigrifluens strain ATCC 13028	CP034036	4891702	Brenneria	Other	Others	Detected	4941	3571	5026	5026	5026	3571	24	unknown_family	u_Others_24
1905730.20.CP027260.region006	arylpolyene	FALSE	1.90573e+06	Pectobacterium parmentieri strain IFB5427 strain not applicable	CP027260	5227302	Pectobacterium	Pectobacterium	Others	Detected	2300	2300	5062	5062	5062	2300	24	unknown_family	u_Others_24
1166016.3.CP003415.region006	arylpolyene	FALSE	1.16602e+06	Pectobacterium sp. SCC3193	CP003415	5164411	Pectobacterium	Pectobacterium	Others	Detected	2300	2300	5062	5062	5062	2300	24	unknown_family	u_Others_24
1175631.8.CP015750.region003	arylpolyene	FALSE	1.17563e+06	Pectobacterium wasabiae CFBP 3304	CP015750	5043228	Pectobacterium	Pectobacterium	Others	Detected	2300	2300	5026	5026	5026	2300	24	unknown_family	u_Others_24
180957.35.CP009769.region008	arylpolyene	FALSE	180957	Pectobacterium carotovorum subsp. brasiliense	CP009769	4920350	Pectobacterium	Pectobacterium	Others	Detected	2300	2300	5026	5026	5026	2300	24	unknown_family	u_Others_24
180957.62.CP047495.region005	arylpolyene	FALSE	180958	Pectobacterium brasiliense strain 1692	CP047495	4851982	Pectobacterium	Pectobacterium	Others	Detected	2300	2300	5026	5026	5026	2300	24	unknown_family	u_Others_24
1905730.11.CP026977.region006	arylpolyene	FALSE	1.90573e+06	Pectobacterium parmentieri strain IFB5408 strain not applicable	CP026977	5022017	Pectobacterium	Pectobacterium	Others	Detected	2300	2300	5062	5062	5062	2300	24	unknown_family	u_Others_24
1905730.12.CP026981.region006	arylpolyene	FALSE	1.90573e+06	Pectobacterium parmentieri strain IFB5485 strain not applicable	CP026981	4885249	Pectobacterium	Pectobacterium	Others	Detected	2300	2300	5062	5062	5062	2300	24	unknown_family	u_Others_24
1905730.13.CP026986.region006	arylpolyene	FALSE	1.90573e+06	Pectobacterium parmentieri strain IFB5623 strain not applicable	CP026986	5006798	Pectobacterium	Pectobacterium	Others	Detected	2300	2300	5062	5062	5062	2300	24	unknown_family	u_Others_24
1905730.14.CP026979.region006	arylpolyene	FALSE	1.90573e+06	Pectobacterium parmentieri strain IFB5432 strain not applicable	CP026979	5010533	Pectobacterium	Pectobacterium	Others	Detected	2300	2300	5062	5062	5062	2300	24	unknown_family	u_Others_24
1905730.15.CP026980.region007	arylpolyene	FALSE	1.90573e+06	Pectobacterium parmentieri strain IFB5441 strain not applicable	CP026980	5082177	Pectobacterium	Pectobacterium	Others	Detected	2300	2300	5062	5062	5062	2300	24	unknown_family	u_Others_24
1905730.16.CP026982.region006	arylpolyene	FALSE	1.90573e+06	Pectobacterium parmentieri strain IFB5486 strain not applicable	CP026982	5038122	Pectobacterium	Pectobacterium	Others	Detected	2300	2300	5062	5062	5062	2300	24	unknown_family	u_Others_24
1905730.17.CP026984.region006	arylpolyene	FALSE	1.90573e+06	Pectobacterium parmentieri strain IFB5605 strain not applicable	CP026984	5040694	Pectobacterium	Pectobacterium	Others	Detected	2300	2300	5062	5062	5062	2300	24	unknown_family	u_Others_24
1905730.18.CP026983.region006	arylpolyene	FALSE	1.90573e+06	Pectobacterium parmentieri strain IFB5604 strain not applicable	CP026983	4877201	Pectobacterium	Pectobacterium	Others	Detected	2300	2300	5062	5062	5062	2300	24	unknown_family	u_Others_24
1905730.19.CP026985.region006	arylpolyene	FALSE	1.90573e+06	Pectobacterium parmentieri strain IFB5619 strain not applicable	CP026985	4959302	Pectobacterium	Pectobacterium	Others	Detected	2300	2300	5062	5062	5062	2300	24	unknown_family	u_Others_24
1905730.56.CP046376.region004	arylpolyene	FALSE	1.90573e+06	Pectobacterium parmentieri strain HC	CP046376	5208618	Pectobacterium	Pectobacterium	Others	Detected	2300	2300	5062	5062	5062	2300	24	unknown_family	u_Others_24
554.20.CP017482.region004	arylpolyene	FALSE	554.2	Pectobacterium carotovorum strain SK-992-20-13	CP017482	5008416	Pectobacterium	Pectobacterium	Others	Detected	2300	2300	5026	5026	5026	2300	24	unknown_family	u_Others_24
561231.5.NC_013421.region006	arylpolyene	FALSE	561232	Pectobacterium wasabiae WPP163	NC_013421	5063892	Pectobacterium	Pectobacterium	Others	Detected	2300	2300	5062	5062	5062	2300	24	unknown_family	u_Others_24
29471.25.CP009125.region008	arylpolyene	FALSE	29471.2	Pectobacterium atrosepticum strain 21a	CP009125	5024250	Pectobacterium	Pectobacterium	Others	Detected	3571	3571	5026	5026	5026	3571	24	unknown_family	u_Others_24
554.39.CP021894.region007	arylpolyene	FALSE	554.39	Pectobacterium carotovorum strain SCC1	CP021894	4980322	Pectobacterium	Pectobacterium	Others	Detected	3571	3571	5026	5026	5026	3571	24	unknown_family	u_Others_24
554.50.CP034276.region007	arylpolyene	FALSE	554.5	Pectobacterium carotovorum strain 14A	CP034276	5009413	Pectobacterium	Pectobacterium	Others	Detected	3571	3571	5026	5026	5026	3571	24	unknown_family	u_Others_24
218491.5.NC_004547.region008	arylpolyene	FALSE	218492	Pectobacterium atrosepticum SCRI1043	NC_004547	5064019	Pectobacterium	Pectobacterium	Others	Detected	3571	3571	5026	5026	5026	3571	24	unknown_family	u_Others_24
29471.24.CP007744.region008	arylpolyene	FALSE	29471.2	Pectobacterium atrosepticum strain JG10-08	CP007744	5004926	Pectobacterium	Pectobacterium	Others	Detected	3571	3571	5026	5026	5026	3571	24	unknown_family	u_Others_24
29471.32.CP024956.region009	arylpolyene	FALSE	29471.3	Pectobacterium atrosepticum strain 36A	CP024956	4965575	Pectobacterium	Pectobacterium	Others	Detected	3571	3571	5026	5026	5026	3571	24	unknown_family	u_Others_24
554.21.CP017481.region004	arylpolyene	FALSE	554.21	Pectobacterium carotovorum strain Polaris	CP017481	4826824	Pectobacterium	Pectobacterium	Others	Detected	3571	3571	5026	5026	5026	3571	24	unknown_family	u_Others_24
104623.3.CP006376.region001	arylpolyene	FALSE	104623	Serratia sp. ATCC 39006	CP006376	4946161	Serratia	Serratia	Others	Detected	113	2300	2509	2509	2509	2300	24	unknown_family	u_Others_24
104623.6.CP025085.region001	arylpolyene	FALSE	104624	Serratia sp. ATCC 39006 strain LacA	CP025085	4971756	Serratia	Serratia	Others	Detected	113	2300	2509	2509	2509	2300	24	unknown_family	u_Others_24
300181.3.JSFB01000000.region008	NRPS	FALSE	300181	Serratia ureilytica strain Lr5/4	JSFB01000000	5391360	Serratia	Serratia	NRPS	Detected	2931	2931	2931	2931	2931	10491	25	unknown_family	u_NRPS_25
615.983.CP041132.region003	NRPS	FALSE	615.983	Serratia marcescens strain WVU-009	CP041132	5387143	Serratia	Serratia	NRPS	Detected	2931	2931	2931	2931	2931	10491	25	unknown_family	u_NRPS_25
615.516.CP018919.region002	NRPS	FALSE	615.516	Serratia marcescens strain UMH7	CP018919	5363653	Serratia	Serratia	NRPS	Detected	2931	2931	2931	2931	2931	10491	25	unknown_family	u_NRPS_25
2485839.3.CP033504.region002	NRPS	FALSE	2.48584e+06	Serratia sp. LS-1	CP033504	5129267	Serratia	Serratia	NRPS	Detected	2931	2931	2931	2931	2931	10491	25	unknown_family	u_NRPS_25
2597702.3.CP041764.region005	NRPS	FALSE	2.5977e+06	Serratia sp. KUDC3025	CP041764	5098052	Serratia	Serratia	NRPS	Detected	2931	2931	2931	2931	2931	10491	25	unknown_family	u_NRPS_25
615.141.CP012639.region002	NRPS	FALSE	615.141	Serratia marcescens strain RSC-14 (KNU-AP07, KCTC 12887BP)	CP012639	5127030	Serratia	Serratia	NRPS	Detected	2931	2931	2931	2931	2931	10491	25	unknown_family	u_NRPS_25
615.524.CP018923.region002	NRPS	FALSE	615.524	Serratia marcescens strain UMH9	CP018923	5024591	Serratia	Serratia	NRPS	Detected	10747	2931	2931	2931	2931	10491	25	unknown_family	u_NRPS_25
615.641.CP027533.region003	NRPS	FALSE	615.641	Serratia marcescens strain AR_0091	CP027533	5309542	Serratia	Serratia	NRPS	Detected	2931	2931	2931	2931	2931	10491	25	unknown_family	u_NRPS_25
615.979.CP041129.region003	NRPS	FALSE	615.979	Serratia marcescens strain WVU-006	CP041129	5233072	Serratia	Serratia	NRPS	Detected	2931	2931	2931	2931	2931	10491	25	unknown_family	u_NRPS_25
61652.8.CP014474.region002	NRPS	FALSE	61652.8	Serratia rubidaea strain 1122	CP014474	4922834	Serratia	Serratia	NRPS	Detected	2931	2931	2931	2931	2931	10491	25	unknown_family	u_NRPS_25
615.102.JTBR01000000.region004	NRPS	FALSE	615.102	Serratia marcescens strain FDAARGOS_65	JTBR01000000	5248255	Serratia	Serratia	NRPS	Detected	10747	10491	10491	10491	10491	10491	25	unknown_family	u_NRPS_25
615.109.KQ089789.region004	NRPS	FALSE	615.109	Serratia marcescens strain UCI88	KQ089789	5187497	Serratia	Serratia	NRPS	Detected	10747	10491	10491	10491	10491	10491	25	unknown_family	u_NRPS_25
615.1119.CP047391.region004	NRPS	FALSE	615.112	Serratia marcescens strain 1602	CP047391	5165500	Serratia	Serratia	NRPS	Detected	10747	10491	10491	10491	10491	10491	25	unknown_family	u_NRPS_25
615.142.CP012685.region002	NRPS	FALSE	615.142	Serratia marcescens strain SmUNAM836	CP012685	5233369	Serratia	Serratia	NRPS	Detected	2931	10491	10491	10491	10491	10491	25	unknown_family	u_NRPS_25
615.632.CP026702.region004	NRPS	FALSE	615.632	Serratia marcescens strain AR_0027	CP026702	5495515	Serratia	Serratia	NRPS	Detected	10747	10491	10491	10491	10491	10491	25	unknown_family	u_NRPS_25
615.1121.CP047679.region003	NRPS	FALSE	615.112	Serratia marcescens strain 4201	CP047679	5428798	Serratia	Serratia	NRPS	Detected	10747	10491	10491	10491	10491	10491	25	unknown_family	u_NRPS_25
615.1122.CP047682.region008	NRPS	FALSE	615.112	Serratia marcescens strain 3024	CP047682	5534941	Serratia	Serratia	NRPS	Detected	10747	10491	10491	10491	10491	10491	25	unknown_family	u_NRPS_25
615.1123.CP047688.region004	NRPS	FALSE	615.112	Serratia marcescens strain 1140-	CP047688	5535124	Serratia	Serratia	NRPS	Detected	10747	10491	10491	10491	10491	10491	25	unknown_family	u_NRPS_25
615.1124.CP047685.region004	NRPS	FALSE	615.112	Serratia marcescens strain 2838	CP047685	5522536	Serratia	Serratia	NRPS	Detected	10747	10491	10491	10491	10491	10491	25	unknown_family	u_NRPS_25
615.1125.CP047691.region004	NRPS	FALSE	615.112	Serratia marcescens strain C110	CP047691	5533861	Serratia	Serratia	NRPS	Detected	10747	10491	10491	10491	10491	10491	25	unknown_family	u_NRPS_25
1401254.3.HG738868.region004	NRPS	FALSE	1.40125e+06	Serratia marcescens SMB2099 strain SMB2099	HG738868	5123091	Serratia	Serratia	NRPS	Detected	10747	10491	10491	10491	10491	10491	25	unknown_family	u_NRPS_25
1938820.3.LT907843.region001	NRPS	FALSE	1.93882e+06	Serratia sp. JKS000199	LT907843	5124953	Serratia	Serratia	NRPS	Detected	10747	10491	10491	10491	10491	10491	25	unknown_family	u_NRPS_25
615.519.CP018925.region002	NRPS	FALSE	615.519	Serratia marcescens strain UMH3	CP018925	5300955	Serratia	Serratia	NRPS	Detected	10747	10491	10491	10491	10491	10491	25	unknown_family	u_NRPS_25
615.631.CP026650.region001	NRPS	FALSE	615.631	Serratia marcescens strain GN26	CP026650	5118982	Serratia	Serratia	NRPS	Detected	10747	10491	10491	10491	10491	10491	25	unknown_family	u_NRPS_25
615.636.CP028949.region003	NRPS	FALSE	615.636	Serratia marcescens strain AR_0121	CP028949	5140918	Serratia	Serratia	NRPS	Detected	10747	10491	10491	10491	10491	10491	25	unknown_family	u_NRPS_25
615.637.CP028948.region001	NRPS	FALSE	615.637	Serratia marcescens strain AR_0123	CP028948	5140937	Serratia	Serratia	NRPS	Detected	10747	10491	10491	10491	10491	10491	25	unknown_family	u_NRPS_25
615.638.CP028946.region006	NRPS	FALSE	615.638	Serratia marcescens strain AR_0124	CP028946	5180277	Serratia	Serratia	NRPS	Detected	10747	10491	10491	10491	10491	10491	25	unknown_family	u_NRPS_25
615.640.CP027539.region010	NRPS	FALSE	615.64	Serratia marcescens strain AR_0099	CP027539	5284831	Serratia	Serratia	NRPS	Detected	10747	10491	10491	10491	10491	10491	25	unknown_family	u_NRPS_25
615.653.CP029715.region001	NRPS	FALSE	615.653	Serratia marcescens strain AR_0131	CP029715	5140937	Serratia	Serratia	NRPS	Detected	10747	10491	10491	10491	10491	10491	25	unknown_family	u_NRPS_25
615.654.CP029746.region008	NRPS	FALSE	615.654	Serratia marcescens strain AR_0122	CP029746	5140912	Serratia	Serratia	NRPS	Detected	10747	10491	10491	10491	10491	10491	25	unknown_family	u_NRPS_25
615.999.LR607375.region001	NRPS	FALSE	615.999	Serratia marcescens strain 4928STDY7387938	LR607375	5046965	Serratia	Serratia	NRPS	Detected	10747	10491	10491	10491	10491	10491	25	unknown_family	u_NRPS_25
1334564.4.AP013063.region002	NRPS	FALSE	1.33456e+06	Serratia marcescens SM39	AP013063	5326023	Serratia	Serratia	NRPS	Detected	10747	10491	10491	10491	10491	10491	25	unknown_family	u_NRPS_25
615.144.CP013046.region003	NRPS	FALSE	615.144	Serratia marcescens strain B3R3	CP013046	5594610	Serratia	Serratia	NRPS	Detected	10622	10622	10622	10622	10622	10491	25	unknown_family	u_NRPS_25
458197.18.CP038662.region003	NRPS	FALSE	458197	Serratia nematodiphila strain DH-S01 strain not collected	CP038662	5256558	Serratia	Serratia	NRPS	Detected	10622	10622	10622	10622	10622	10491	25	unknown_family	u_NRPS_25
615.1213.CP050013.region003	NRPS	FALSE	615.121	Serratia marcescens strain BP2	CP050013	5088390	Serratia	Serratia	NRPS	Detected	10622	10622	10622	10622	10622	10491	25	unknown_family	u_NRPS_25
615.364.CP016032.region003	NRPS	FALSE	615.364	Serratia marcescens strain U36365	CP016032	5125866	Serratia	Serratia	NRPS	Detected	10622	10622	10622	10622	10622	10491	25	unknown_family	u_NRPS_25
554.39.CP021894.region006	hserlactone	FALSE	554.39	Pectobacterium carotovorum strain SCC1	CP021894	4980322	Pectobacterium	Pectobacterium	Others	Detected	2163	2163	2163	2163	2163	2163	26	unknown_family	u_Others_26
554.50.CP034276.region001	hserlactone	FALSE	554.5	Pectobacterium carotovorum strain 14A	CP034276	5009413	Pectobacterium	Pectobacterium	Others	Detected	2163	2163	2163	2163	2163	2163	26	unknown_family	u_Others_26
1218933.3.CP003776.region001	hserlactone	FALSE	1.21893e+06	Pectobacterium carotovorum subsp. carotovorum PCC21	CP003776	4842771	Pectobacterium	Pectobacterium	Others	Detected	2163	2163	2163	2163	2163	2163	26	unknown_family	u_Others_26
180957.35.CP009769.region007	hserlactone	FALSE	180957	Pectobacterium carotovorum subsp. brasiliense	CP009769	4920350	Pectobacterium	Pectobacterium	Others	Detected	2163	2163	2163	2163	2163	2163	26	unknown_family	u_Others_26
180957.36.CP020350.region006	hserlactone	FALSE	180957	Pectobacterium carotovorum subsp. brasiliense strain SX309	CP020350	4966299	Pectobacterium	Pectobacterium	Others	Detected	2163	2163	2163	2163	2163	2163	26	unknown_family	u_Others_26
180957.38.CP024780.region007	hserlactone	FALSE	180957	Pectobacterium carotovorum subsp. brasiliense strain BZA12	CP024780	4924809	Pectobacterium	Pectobacterium	Others	Detected	2163	2163	2163	2163	2163	2163	26	unknown_family	u_Others_26
180957.62.CP047495.region004	hserlactone	FALSE	180958	Pectobacterium brasiliense strain 1692	CP047495	4851982	Pectobacterium	Pectobacterium	Others	Detected	2163	2163	2163	2163	2163	2163	26	unknown_family	u_Others_26
180957.63.CP046380.region003	hserlactone	FALSE	180958	Pectobacterium brasiliense strain HNP201719	CP046380	4724337	Pectobacterium	Pectobacterium	Others	Detected	2163	2163	2163	2163	2163	2163	26	unknown_family	u_Others_26
1905730.12.CP026981.region005	hserlactone	FALSE	1.90573e+06	Pectobacterium parmentieri strain IFB5485 strain not applicable	CP026981	4885249	Pectobacterium	Pectobacterium	Others	Detected	2163	2163	2163	2163	2163	2163	26	unknown_family	u_Others_26
1905730.18.CP026983.region005	hserlactone	FALSE	1.90573e+06	Pectobacterium parmentieri strain IFB5604 strain not applicable	CP026983	4877201	Pectobacterium	Pectobacterium	Others	Detected	2163	2163	2163	2163	2163	2163	26	unknown_family	u_Others_26
1905730.19.CP026985.region005	hserlactone	FALSE	1.90573e+06	Pectobacterium parmentieri strain IFB5619 strain not applicable	CP026985	4959302	Pectobacterium	Pectobacterium	Others	Detected	2163	2163	2163	2163	2163	2163	26	unknown_family	u_Others_26
2042057.37.CP046377.region005	hserlactone	FALSE	2.04206e+06	Pectobacterium polaris strain PZ1	CP046377	4994870	Pectobacterium	Pectobacterium	Others	Detected	2163	2163	2163	2163	2163	2163	26	unknown_family	u_Others_26
554.20.CP017482.region005	hserlactone	FALSE	554.2	Pectobacterium carotovorum strain SK-992-20-13	CP017482	5008416	Pectobacterium	Pectobacterium	Others	Detected	2163	2163	2163	2163	2163	2163	26	unknown_family	u_Others_26
554.21.CP017481.region003	hserlactone	FALSE	554.21	Pectobacterium carotovorum strain Polaris	CP017481	4826824	Pectobacterium	Pectobacterium	Others	Detected	2163	2163	2163	2163	2163	2163	26	unknown_family	u_Others_26
554.31.CP024842.region001	hserlactone	FALSE	554.31	Pectobacterium carotovorum strain 3-2	CP024842	4975878	Pectobacterium	Pectobacterium	Others	Detected	2163	2163	2163	2163	2163	2163	26	unknown_family	u_Others_26
555.43.CP034236.region007	hserlactone	FALSE	555.43	Pectobacterium carotovorum subsp. carotovorum strain BP201601.1	CP034236	4853176	Pectobacterium	Pectobacterium	Others	Detected	2163	2163	2163	2163	2163	2163	26	unknown_family	u_Others_26
555.44.CP034237.region008	hserlactone	FALSE	555.44	Pectobacterium carotovorum subsp. carotovorum strain JR1.1	CP034237	4872902	Pectobacterium	Pectobacterium	Others	Detected	2163	2163	2163	2163	2163	2163	26	unknown_family	u_Others_26
561231.5.NC_013421.region005	hserlactone	FALSE	561232	Pectobacterium wasabiae WPP163	NC_013421	5063892	Pectobacterium	Pectobacterium	Others	Detected	2163	2163	2163	2163	2163	2163	26	unknown_family	u_Others_26
1905730.20.CP027260.region005	hserlactone	FALSE	1.90573e+06	Pectobacterium parmentieri strain IFB5427 strain not applicable	CP027260	5227302	Pectobacterium	Pectobacterium	Others	Detected	2299	2299	2299	2299	2299	2299	26	unknown_family	u_Others_26
29471.25.CP009125.region001	hserlactone	FALSE	29471.2	Pectobacterium atrosepticum strain 21a	CP009125	5024250	Pectobacterium	Pectobacterium	Others	Detected	2299	2299	2299	2299	2299	2299	26	unknown_family	u_Others_26
78398.23.CP034938.region007	hserlactone	FALSE	78398.2	Pectobacterium odoriferum strain JK2.1	CP034938	5100258	Pectobacterium	Pectobacterium	Others	Detected	2299	2299	2299	2299	2299	2299	26	unknown_family	u_Others_26
1166016.3.CP003415.region005	hserlactone	FALSE	1.16602e+06	Pectobacterium sp. SCC3193	CP003415	5164411	Pectobacterium	Pectobacterium	Others	Detected	2299	2299	2299	2299	2299	2299	26	unknown_family	u_Others_26
1175631.8.CP015750.region004	hserlactone	FALSE	1.17563e+06	Pectobacterium wasabiae CFBP 3304	CP015750	5043228	Pectobacterium	Pectobacterium	Others	Detected	2299	2299	2299	2299	2299	2299	26	unknown_family	u_Others_26
1905730.11.CP026977.region005	hserlactone	FALSE	1.90573e+06	Pectobacterium parmentieri strain IFB5408 strain not applicable	CP026977	5022017	Pectobacterium	Pectobacterium	Others	Detected	2299	2299	2299	2299	2299	2299	26	unknown_family	u_Others_26
1905730.13.CP026986.region005	hserlactone	FALSE	1.90573e+06	Pectobacterium parmentieri strain IFB5623 strain not applicable	CP026986	5006798	Pectobacterium	Pectobacterium	Others	Detected	2299	2299	2299	2299	2299	2299	26	unknown_family	u_Others_26
1905730.14.CP026979.region005	hserlactone	FALSE	1.90573e+06	Pectobacterium parmentieri strain IFB5432 strain not applicable	CP026979	5010533	Pectobacterium	Pectobacterium	Others	Detected	2299	2299	2299	2299	2299	2299	26	unknown_family	u_Others_26
1905730.15.CP026980.region006	hserlactone	FALSE	1.90573e+06	Pectobacterium parmentieri strain IFB5441 strain not applicable	CP026980	5082177	Pectobacterium	Pectobacterium	Others	Detected	2299	2299	2299	2299	2299	2299	26	unknown_family	u_Others_26
1905730.16.CP026982.region005	hserlactone	FALSE	1.90573e+06	Pectobacterium parmentieri strain IFB5486 strain not applicable	CP026982	5038122	Pectobacterium	Pectobacterium	Others	Detected	2299	2299	2299	2299	2299	2299	26	unknown_family	u_Others_26
1905730.17.CP026984.region005	hserlactone	FALSE	1.90573e+06	Pectobacterium parmentieri strain IFB5605 strain not applicable	CP026984	5040694	Pectobacterium	Pectobacterium	Others	Detected	2299	2299	2299	2299	2299	2299	26	unknown_family	u_Others_26
1905730.56.CP046376.region005	hserlactone	FALSE	1.90573e+06	Pectobacterium parmentieri strain HC	CP046376	5208618	Pectobacterium	Pectobacterium	Others	Detected	2299	2299	2299	2299	2299	2299	26	unknown_family	u_Others_26
2108399.7.CP038498.region005	hserlactone	FALSE	2.1084e+06	Pectobacterium punjabense strain SS95	CP038498	4793778	Pectobacterium	Pectobacterium	Others	Detected	2299	2299	2299	2299	2299	2299	26	unknown_family	u_Others_26
218491.5.NC_004547.region001	hserlactone	FALSE	218492	Pectobacterium atrosepticum SCRI1043	NC_004547	5064019	Pectobacterium	Pectobacterium	Others	Detected	2299	2299	2299	2299	2299	2299	26	unknown_family	u_Others_26
29471.24.CP007744.region001	hserlactone	FALSE	29471.2	Pectobacterium atrosepticum strain JG10-08	CP007744	5004926	Pectobacterium	Pectobacterium	Others	Detected	2299	2299	2299	2299	2299	2299	26	unknown_family	u_Others_26
29471.32.CP024956.region001	hserlactone	FALSE	29471.3	Pectobacterium atrosepticum strain 36A	CP024956	4965575	Pectobacterium	Pectobacterium	Others	Detected	2299	2299	2299	2299	2299	2299	26	unknown_family	u_Others_26
561230.3.NC_012917.region006	hserlactone	FALSE	561230	Pectobacterium carotovorum subsp. carotovorum PC1	NC_012917	4862913	Pectobacterium	Pectobacterium	Others	Detected	2299	2299	2299	2299	2299	2299	26	unknown_family	u_Others_26
78398.6.CP009678.region001	hserlactone	FALSE	78398.6	Pectobacterium carotovorum subsp. odoriferum strain BC S7	CP009678	4933575	Pectobacterium	Pectobacterium	Others	Detected	2299	2299	2299	2299	2299	2299	26	unknown_family	u_Others_26
615.109.KQ089789.region002	NRPS-like.hserlactone	FALSE	615.109	Serratia marcescens strain UCI88	KQ089789	5187497	Serratia	Serratia	Others	Detected	10470	10470	10470	10470	10470	10470	27	unknown_family	u_Others_27
615.439.CP010584.region001	hserlactone	FALSE	615.439	Serratia marcescens strain AS1	CP010584	5506053	Serratia	Serratia	Others	Detected	10470	10470	10470	10470	10470	10470	27	unknown_family	u_Others_27
615.520.CP018917.region008	hserlactone	FALSE	615.52	Serratia marcescens strain UMH5	CP018917	5457855	Serratia	Serratia	Others	Detected	10470	10470	10470	10470	10470	10470	27	unknown_family	u_Others_27
615.521.CP018915.region008	NRPS-like.hserlactone	FALSE	615.521	Serratia marcescens strain UMH1	CP018915	5129681	Serratia	Serratia	Others	Detected	10470	10470	10470	10470	10470	10470	27	unknown_family	u_Others_27
615.974.CP020501.region002	hserlactone	FALSE	615.974	Serratia marcescens strain BWH-23	CP020501	5147407	Serratia	Serratia	Others	Detected	10470	10470	10470	10470	10470	10470	27	unknown_family	u_Others_27
2697369.3.CP047605.region002	NRPS-like.hserlactone	FALSE	2.69737e+06	Serratia sp. NGAS9	CP047605	5155009	Serratia	Serratia	Others	Detected	10470	10470	10470	10470	10470	10470	27	unknown_family	u_Others_27
615.446.CP019927.region003	hserlactone	FALSE	615.446	Serratia marcescens strain 1274	CP019927	5214984	Serratia	Serratia	Others	Detected	10470	10470	10470	10470	10470	10470	27	unknown_family	u_Others_27
615.517.CP018928.region008	NRPS-like.hserlactone	FALSE	615.517	Serratia marcescens strain UMH10	CP018928	5221713	Serratia	Serratia	Others	Detected	10470	10470	10470	10470	10470	10470	27	unknown_family	u_Others_27
615.522.CP018930.region008	NRPS-like.hserlactone	FALSE	615.522	Serratia marcescens strain UMH12	CP018930	5196805	Serratia	Serratia	Others	Detected	10470	10470	10470	10470	10470	10470	27	unknown_family	u_Others_27
615.523.CP018929.region008	NRPS-like.hserlactone	FALSE	615.523	Serratia marcescens strain UMH11	CP018929	5221717	Serratia	Serratia	Others	Detected	10470	10470	10470	10470	10470	10470	27	unknown_family	u_Others_27
615.636.CP028949.region005	NRPS-like.hserlactone	FALSE	615.636	Serratia marcescens strain AR_0121	CP028949	5140918	Serratia	Serratia	Others	Detected	10470	10470	10470	10470	10470	10470	27	unknown_family	u_Others_27
615.637.CP028948.region003	NRPS-like.hserlactone	FALSE	615.637	Serratia marcescens strain AR_0123	CP028948	5140937	Serratia	Serratia	Others	Detected	10470	10470	10470	10470	10470	10470	27	unknown_family	u_Others_27
615.638.CP028946.region004	NRPS-like.hserlactone	FALSE	615.638	Serratia marcescens strain AR_0124	CP028946	5180277	Serratia	Serratia	Others	Detected	10470	10470	10470	10470	10470	10470	27	unknown_family	u_Others_27
615.640.CP027539.region002	NRPS-like.hserlactone	FALSE	615.64	Serratia marcescens strain AR_0099	CP027539	5284831	Serratia	Serratia	Others	Detected	10470	10470	10470	10470	10470	10470	27	unknown_family	u_Others_27
615.653.CP029715.region009	NRPS-like.hserlactone	FALSE	615.653	Serratia marcescens strain AR_0131	CP029715	5140937	Serratia	Serratia	Others	Detected	10470	10470	10470	10470	10470	10470	27	unknown_family	u_Others_27
615.654.CP029746.region006	NRPS-like.hserlactone	FALSE	615.654	Serratia marcescens strain AR_0122	CP029746	5140912	Serratia	Serratia	Others	Detected	10470	10470	10470	10470	10470	10470	27	unknown_family	u_Others_27
615.981.CP041131.region002	hserlactone	FALSE	615.981	Serratia marcescens strain WVU-008	CP041131	5271698	Serratia	Serratia	Others	Detected	10470	10470	10470	10470	10470	10470	27	unknown_family	u_Others_27
615.102.JTBR01000000.region006	hserlactone	FALSE	615.102	Serratia marcescens strain FDAARGOS_65	JTBR01000000	5248255	Serratia	Serratia	Others	Detected	10749	10749	10749	10749	10749	10749	27	unknown_family	u_Others_27
615.1119.CP047391.region002	NRPS-like.hserlactone	FALSE	615.112	Serratia marcescens strain 1602	CP047391	5165500	Serratia	Serratia	Others	Detected	10749	10749	10749	10749	10749	10749	27	unknown_family	u_Others_27
615.142.CP012685.region009	NRPS-like.hserlactone	FALSE	615.142	Serratia marcescens strain SmUNAM836	CP012685	5233369	Serratia	Serratia	Others	Detected	10749	10749	10749	10749	10749	10749	27	unknown_family	u_Others_27
615.632.CP026702.region006	NRPS-like.hserlactone	FALSE	615.632	Serratia marcescens strain AR_0027	CP026702	5495515	Serratia	Serratia	Others	Detected	10749	10749	10749	10749	10749	10749	27	unknown_family	u_Others_27
615.724.CP031316.region002	NRPS-like.hserlactone	FALSE	615.724	Serratia marcescens strain N4-5	CP031316	5085562	Serratia	Serratia	Others	Detected	10749	10749	10749	10749	10749	10749	27	unknown_family	u_Others_27
615.978.CP041126.region002	NRPS-like.hserlactone	FALSE	615.978	Serratia marcescens strain WVU-005	CP041126	5520811	Serratia	Serratia	Others	Detected	10749	10749	10749	10749	10749	10749	27	unknown_family	u_Others_27
1348660.3.CP006566.region003	hserlactone	FALSE	1.34866e+06	Serratia plymuthica S13	CP006566	5467306	Serratia	Serratia	Others	Detected	10749	10749	10749	10749	10749	10749	27	unknown_family	u_Others_27
615.519.CP018925.region010	NRPS-like.hserlactone	FALSE	615.519	Serratia marcescens strain UMH3	CP018925	5300955	Serratia	Serratia	Others	Detected	10749	10749	10749	10749	10749	10749	27	unknown_family	u_Others_27
615.641.CP027533.region001	NRPS-like.hserlactone	FALSE	615.641	Serratia marcescens strain AR_0091	CP027533	5309542	Serratia	Serratia	Others	Detected	10749	10749	10749	10749	10749	10749	27	unknown_family	u_Others_27
615.976.CP041124.region002	NRPS-like.hserlactone	FALSE	615.976	Serratia marcescens strain WVU-003	CP041124	5236473	Serratia	Serratia	Others	Detected	10749	10749	10749	10749	10749	10749	27	unknown_family	u_Others_27
615.985.CP041122.region002	NRPS-like.hserlactone	FALSE	615.985	Serratia marcescens strain WVU-001	CP041122	5236919	Serratia	Serratia	Others	Detected	10749	10749	10749	10749	10749	10749	27	unknown_family	u_Others_27
615.999.LR607375.region007	NRPS-like.hserlactone	FALSE	615.999	Serratia marcescens strain 4928STDY7387938	LR607375	5046965	Serratia	Serratia	Others	Detected	10749	10749	10749	10749	10749	10749	27	unknown_family	u_Others_27
82996.17.CP012096.region007	hserlactone	FALSE	82996.2	Serratia plymuthica strain 3Rp8	CP012096	5546041	Serratia	Serratia	Others	Detected	12376	10749	10749	10749	10749	10749	27	unknown_family	u_Others_27
82996.18.CP012097.region002	hserlactone	FALSE	82996.2	Serratia plymuthica strain 3Re4-18	CP012097	5439574	Serratia	Serratia	Others	Detected	10749	10749	10749	10749	10749	10749	27	unknown_family	u_Others_27
82996.33.LR134478.region001	hserlactone	FALSE	82996.3	Serratia plymuthica strain NCTC8015	LR134478	5333492	Serratia	Serratia	Others	Detected	12376	10749	10749	10749	10749	10749	27	unknown_family	u_Others_27
82996.9.CP007439.region001	hserlactone	FALSE	82996.9	Serratia plymuthica strain V4	CP007439	5513353	Serratia	Serratia	Others	Detected	10749	10749	10749	10749	10749	10749	27	unknown_family	u_Others_27
1334564.4.AP013063.region009	NRPS-like.hserlactone	FALSE	1.33456e+06	Serratia marcescens SM39	AP013063	5326023	Serratia	Serratia	Others	Detected	10749	10749	10749	10749	10749	10749	27	unknown_family	u_Others_27
1346614.3.CP006252.region001	NRPS-like	FALSE	1.34661e+06	Serratia liquefaciens ATCC 27592	CP006252	5282719	Serratia	Serratia	NRPS	Detected	922	983	983	983	983	108	28	unknown_family	u_NRPS_28
399741.7.NC_009832.region003	NRPS-like	FALSE	399742	Serratia proteamaculans 568	NC_009832	5495657	Serratia	Serratia	NRPS	Detected	922	983	983	983	983	108	28	unknown_family	u_NRPS_28
137545.6.LR134494.region002	NRPS-like	FALSE	137546	Serratia quinivorans strain NCTC13188	LR134494	5376744	Serratia	Serratia	NRPS	Detected	922	983	983	983	983	108	28	unknown_family	u_NRPS_28
137545.8.CP038467.region005	NRPS-like	FALSE	137546	Serratia quinivorans strain PKL:12	CP038467	5292949	Serratia	Serratia	NRPS	Detected	922	983	983	983	983	108	28	unknown_family	u_NRPS_28
614.8.CP011303.region006	NRPS-like	FALSE	614.8	Serratia liquefaciens strain HUMV-21	CP011303	5326657	Serratia	Serratia	NRPS	Detected	922	983	983	983	983	108	28	unknown_family	u_NRPS_28
614.9.CP014017.region005	NRPS-like	FALSE	614.9	Serratia liquefaciens strain FDAARGOS_125	CP014017	5284595	Serratia	Serratia	NRPS	Detected	922	983	983	983	983	108	28	unknown_family	u_NRPS_28
615.651.CP027300.region002	NRPS-like	FALSE	615.651	Serratia marcescens strain SGAir0764	CP027300	5219198	Serratia	Serratia	NRPS	Detected	3196	3196	3196	3196	3196	108	28	unknown_family	u_NRPS_28
615.973.CP020507.region002	NRPS-like	FALSE	615.973	Serratia marcescens strain BWH-35	CP020507	5513932	Serratia	Serratia	NRPS	Detected	3196	3196	3196	3196	3196	108	28	unknown_family	u_NRPS_28
911022.32.CP041233.region002	NRPS-like	FALSE	911022	Serratia marcescens subsp. marcescens ATCC 13880	CP041233	5158713	Serratia	Serratia	NRPS	Detected	3196	3196	3196	3196	3196	108	28	unknown_family	u_NRPS_28
1758196.3.CP026383.region002	NRPS-like	FALSE	1.7582e+06	Serratia sp. SSNIH1	CP026383	5388594	Serratia	Serratia	NRPS	Detected	3196	3196	3196	3196	3196	108	28	unknown_family	u_NRPS_28
615.1122.CP047682.region010	NRPS-like	FALSE	615.112	Serratia marcescens strain 3024	CP047682	5534941	Serratia	Serratia	NRPS	Detected	3196	3196	3196	3196	3196	108	28	unknown_family	u_NRPS_28
615.1123.CP047688.region002	NRPS-like	FALSE	615.112	Serratia marcescens strain 1140-	CP047688	5535124	Serratia	Serratia	NRPS	Detected	3196	3196	3196	3196	3196	108	28	unknown_family	u_NRPS_28
615.1124.CP047685.region002	NRPS-like	FALSE	615.112	Serratia marcescens strain 2838	CP047685	5522536	Serratia	Serratia	NRPS	Detected	3196	3196	3196	3196	3196	108	28	unknown_family	u_NRPS_28
615.1125.CP047691.region002	NRPS-like	FALSE	615.112	Serratia marcescens strain C110	CP047691	5533861	Serratia	Serratia	NRPS	Detected	3196	3196	3196	3196	3196	108	28	unknown_family	u_NRPS_28
615.1025.CP042512.region002	NRPS-like	FALSE	615.102	Serratia marcescens strain E28	CP042512	5763442	Serratia	Serratia	NRPS	Detected	3196	3196	3196	3196	3196	108	28	unknown_family	u_NRPS_28
615.105.CP011642.region004	NRPS-like	FALSE	615.105	Serratia marcescens strain CAV1492	CP011642	5828402	Serratia	Serratia	NRPS	Detected	3196	3196	3196	3196	3196	108	28	unknown_family	u_NRPS_28
615.650.CP029449.region004	NRPS-like	FALSE	615.65	Serratia marcescens strain CAV1761	CP029449	5896859	Serratia	Serratia	NRPS	Detected	3196	3196	3196	3196	3196	108	28	unknown_family	u_NRPS_28
1249634.3.CP003942.region002	NRPS-like	FALSE	1.24963e+06	Serratia marcescens FGI94	CP003942	4858216	Serratia	Serratia	NRPS	Detected	3196	3196	3196	3196	3196	108	28	unknown_family	u_NRPS_28
1401254.3.HG738868.region002	NRPS-like	FALSE	1.40125e+06	Serratia marcescens SMB2099 strain SMB2099	HG738868	5123091	Serratia	Serratia	NRPS	Detected	3196	3196	3196	3196	3196	108	28	unknown_family	u_NRPS_28
273526.11.HG326223.region010	NRPS-like	FALSE	273526	Serratia marcescens subsp. marcescens Db11	HG326223	5113802	Serratia	Serratia	NRPS	Detected	3196	3196	3196	3196	3196	108	28	unknown_family	u_NRPS_28
615.1118.CP033623.region009	NRPS-like	FALSE	615.112	Serratia marcescens strain N10A28	CP033623	5276341	Serratia	Serratia	NRPS	Detected	3196	3196	3196	3196	3196	108	28	unknown_family	u_NRPS_28
615.1163.AP021873.region002	NRPS-like	FALSE	615.116	Serratia marcescens strain ATCC 274	AP021873	5148533	Serratia	Serratia	NRPS	Detected	3196	3196	3196	3196	3196	108	28	unknown_family	u_NRPS_28
615.1226.CP050447.region008	NRPS-like	FALSE	615.123	Serratia marcescens strain SER00094	CP050447	5217372	Serratia	Serratia	NRPS	Detected	3196	3196	3196	3196	3196	108	28	unknown_family	u_NRPS_28
615.525.CP018927.region007	NRPS-like	FALSE	615.525	Serratia marcescens strain UMH8	CP018927	5155137	Serratia	Serratia	NRPS	Detected	3196	3196	3196	3196	3196	108	28	unknown_family	u_NRPS_28
615.631.CP026650.region009	NRPS-like	FALSE	615.631	Serratia marcescens strain GN26	CP026650	5118982	Serratia	Serratia	NRPS	Detected	3196	3196	3196	3196	3196	108	28	unknown_family	u_NRPS_28
615.977.CP041125.region002	NRPS-like	FALSE	615.977	Serratia marcescens strain WVU-004	CP041125	5307451	Serratia	Serratia	NRPS	Detected	3196	3196	3196	3196	3196	108	28	unknown_family	u_NRPS_28
615.980.CP041130.region002	NRPS-like	FALSE	615.98	Serratia marcescens strain WVU-007	CP041130	5325027	Serratia	Serratia	NRPS	Detected	3196	3196	3196	3196	3196	108	28	unknown_family	u_NRPS_28
615.984.CP041134.region002	NRPS-like	FALSE	615.984	Serratia marcescens strain WVU-010	CP041134	5324996	Serratia	Serratia	NRPS	Detected	3196	3196	3196	3196	3196	108	28	unknown_family	u_NRPS_28
615.986.CP041123.region002	NRPS-like	FALSE	615.986	Serratia marcescens strain WVU-002	CP041123	5307415	Serratia	Serratia	NRPS	Detected	3196	3196	3196	3196	3196	108	28	unknown_family	u_NRPS_28
2033438.3.CP023268.region001	NRPS-like	FALSE	2.03344e+06	Serratia sp. MYb239	CP023268	4986519	Serratia	Serratia	NRPS	Detected	11074	11074	11074	11074	11074	108	28	unknown_family	u_NRPS_28
61652.24.LS483492.region011	NRPS-like	FALSE	61652.2	Serratia rubidaea strain NCTC10848	LS483492	4995355	Serratia	Serratia	NRPS	Detected	11074	11074	11074	11074	11074	108	28	unknown_family	u_NRPS_28
61652.26.LR134493.region003	NRPS-like	FALSE	61652.3	Serratia rubidaea strain NCTC10036	LR134493	5045153	Serratia	Serratia	NRPS	Detected	11074	11074	11074	11074	11074	108	28	unknown_family	u_NRPS_28
61652.8.CP014474.region001	NRPS-like	FALSE	61652.8	Serratia rubidaea strain 1122	CP014474	4922834	Serratia	Serratia	NRPS	Detected	11074	11074	11074	11074	11074	108	28	unknown_family	u_NRPS_28
562.19206.CP023389.region001	bacteriocin	FALSE	562.192	Escherichia coli strain 1105	CP023389	5133746	Escherichia	Escherichia	RiPPs	Detected	7455	6125	6125	6125	6125	105	29	unknown_family	u_RiPPs_29
562.25422.CP025329.region002	bacteriocin	FALSE	562.254	Escherichia coli strain ExPEC XM	CP025329	5433619	Escherichia	Escherichia	RiPPs	Detected	7455	6125	6125	6125	6125	105	29	unknown_family	u_RiPPs_29
562.50567.CP042245.region001	bacteriocin	FALSE	562.506	Escherichia coli strain PU-1	CP042245	5412194	Escherichia	Escherichia	RiPPs	Detected	7455	6125	6125	6125	6125	105	29	unknown_family	u_RiPPs_29
562.58113.CP041434.region001	bacteriocin	FALSE	562.581	Escherichia coli strain STEC313 strain not applicable	CP041434	5179566	Escherichia	Escherichia	RiPPs	Detected	7455	6125	6125	6125	6125	105	29	unknown_family	u_RiPPs_29
562.59071.CP041430.region001	bacteriocin	FALSE	562.591	Escherichia coli strain STEC367 strain not applicable	CP041430	5170049	Escherichia	Escherichia	RiPPs	Detected	7455	6125	6125	6125	6125	105	29	unknown_family	u_RiPPs_29
562.28699.CP027329.region001	bacteriocin	FALSE	562.287	Escherichia coli strain 2014C-3741	CP027329	5626021	Escherichia	Escherichia	RiPPs	Detected	7455	6125	6125	6125	6125	105	29	unknown_family	u_RiPPs_29
562.29116.CP027674.region001	bacteriocin	FALSE	562.291	Escherichia coli strain 2014C-3003	CP027674	5456589	Escherichia	Escherichia	RiPPs	Detected	5967	6125	6125	6125	6125	105	29	unknown_family	u_RiPPs_29
562.50511.CP041534.region001	bacteriocin	FALSE	562.505	Escherichia coli strain 963	CP041534	5253812	Escherichia	Escherichia	RiPPs	Detected	7455	6125	6125	6125	6125	105	29	unknown_family	u_RiPPs_29
562.55127.CP026930.region001	bacteriocin	FALSE	562.551	Escherichia coli strain 22134	CP026930	4995149	Escherichia	Escherichia	RiPPs	Detected	7455	6125	6125	6125	6125	105	29	unknown_family	u_RiPPs_29
562.59066.CP041424.region001	bacteriocin	FALSE	562.591	Escherichia coli strain STEC409 strain not applicable	CP041424	4857389	Escherichia	Escherichia	RiPPs	Detected	7455	6125	6125	6125	6125	105	29	unknown_family	u_RiPPs_29
562.16499.LT838199.region001	bacteriocin	FALSE	562.165	Escherichia coli strain WI1 isolate	LT838199	5008891	Escherichia	Escherichia	RiPPs	Detected	7455	6125	6125	6125	6125	105	29	unknown_family	u_RiPPs_29
562.19207.CP023355.region001	bacteriocin	FALSE	562.192	Escherichia coli strain 746	CP023355	5319278	Escherichia	Escherichia	RiPPs	Detected	7455	6125	6125	6125	6125	105	29	unknown_family	u_RiPPs_29
562.51584.CP032799.region001	bacteriocin	FALSE	562.516	Escherichia coli strain ERL06-2497	CP032799	5663907	Escherichia	Escherichia	RiPPs	Detected	7455	6125	6125	6125	6125	105	29	unknown_family	u_RiPPs_29
562.31000.LT838204.region001	bacteriocin	FALSE	562.31	Escherichia coli strain WI2 isolate	LT838204	5053216	Escherichia	Escherichia	RiPPs	Detected	7455	6125	6125	6125	6125	105	29	unknown_family	u_RiPPs_29
1050617.5.CP002893.region001	bacteriocin	FALSE	1.05062e+06	Escherichia coli UMNF18	CP002893	5635305	Escherichia	Escherichia	RiPPs	Detected	139	6125	6125	6125	6125	105	29	unknown_family	u_RiPPs_29
562.45396.CP035360.region001	bacteriocin	FALSE	562.454	Escherichia coli strain BR10-DEC	CP035360	5094768	Escherichia	Escherichia	RiPPs	Detected	7455	6125	6125	6125	6125	105	29	unknown_family	u_RiPPs_29
562.59068.CP041420.region001	bacteriocin	FALSE	562.591	Escherichia coli strain STEC711 strain not applicable	CP041420	5169747	Escherichia	Escherichia	RiPPs	Detected	7455	6125	6125	6125	6125	105	29	unknown_family	u_RiPPs_29
562.60265.CP051729.region001	LAP.bacteriocin	FALSE	562.603	Escherichia coli strain SCU-111	CP051729	5079785	Escherichia	Escherichia	RiPPs	Detected	7455	6125	6125	6125	6125	105	29	unknown_family	u_RiPPs_29
562.45403.CP035355.region001	bacteriocin	FALSE	562.454	Escherichia coli strain BR64-DEC	CP035355	5030024	Escherichia	Escherichia	RiPPs	Detected	3032	6125	6125	6125	6125	105	29	unknown_family	u_RiPPs_29
562.58441.CP043541.region001	bacteriocin	FALSE	562.584	Escherichia coli strain 15RDA-Livestock feces-ECO087	CP043541	5572079	Escherichia	Escherichia	RiPPs	Detected	7455	6125	6125	6125	6125	105	29	unknown_family	u_RiPPs_29
562.12824.CP012495.region001	bacteriocin	FALSE	562.128	Escherichia coli strain CFSAN004177	CP012495	5374570	Escherichia	Escherichia	RiPPs	Detected	6079	6502	6502	6502	6502	105	29	unknown_family	u_RiPPs_29
562.12825.CP012493.region001	bacteriocin	FALSE	562.128	Escherichia coli strain CFSAN004176	CP012493	5376466	Escherichia	Escherichia	RiPPs	Detected	6079	6502	6502	6502	6502	105	29	unknown_family	u_RiPPs_29
562.30362.CP029742.region001	bacteriocin	FALSE	562.304	Escherichia coli strain AR_0085	CP029742	5574539	Escherichia	Escherichia	RiPPs	Detected	6079	6502	6502	6502	6502	105	29	unknown_family	u_RiPPs_29
562.36895.CP033633.region001	bacteriocin	FALSE	562.369	Escherichia coli strain ECCNB12-2	CP033633	6162737	Escherichia	Escherichia	RiPPs	Detected	3032	6502	6502	6502	6502	105	29	unknown_family	u_RiPPs_29
562.28387.CP026579.region001	bacteriocin	FALSE	562.284	Escherichia coli strain WCHEC005237	CP026579	5187538	Escherichia	Escherichia	RiPPs	Detected	5689	6502	6502	6502	6502	105	29	unknown_family	u_RiPPs_29
562.45400.CP035337.region001	bacteriocin	FALSE	562.454	Escherichia coli strain BR29-DEC	CP035337	5010100	Escherichia	Escherichia	RiPPs	Detected	3032	6502	6502	6502	6502	105	29	unknown_family	u_RiPPs_29
611.65.CP012928.region001	bacteriocin	FALSE	611.65	Salmonella enterica subsp. enterica serovar Heidelberg strain 12-4374	CP012928	4992458	Salmonella	Salmonella	RiPPs	Detected	7455	6125	6125	6125	6125	105	29	unknown_family	u_RiPPs_29
2579247.3.CP040319.region001	bacteriocin	FALSE	2.57925e+06	Salmonella enterica subsp. enterica serovar Rough O:-:- strain 11-0883	CP040319	4959032	Salmonella	Salmonella	RiPPs	Detected	3032	6502	6502	6502	6502	105	29	unknown_family	u_RiPPs_29
2579247.4.CP040648.region003	bacteriocin	FALSE	2.57925e+06	Salmonella enterica subsp. enterica serovar Rough O:-:- strain 10-8700	CP040648	4916124	Salmonella	Salmonella	RiPPs	Detected	3032	6502	6502	6502	6502	105	29	unknown_family	u_RiPPs_29
2583588.3.CP040652.region001	bacteriocin	FALSE	2.58359e+06	Salmonella enterica subsp. enterica serovar 1,4,[5],12:i:- strain SA20070548	CP040652	5013617	Salmonella	Salmonella	RiPPs	Detected	3032	6502	6502	6502	6502	105	29	unknown_family	u_RiPPs_29
470934.52.CP038854.region002	terpene	FALSE	470935	Pantoea vagans strain LMG 24199	CP038854	4790329	Pantoea	Pantoea	Terpene	Detected	4606	4606	4606	4606	4606	4606	30	known_family	Carotenoid, Carotenoid, Carotenoid, Carotenoid
470933.11.CP045721.region001	terpene	FALSE	470933	Pantoea eucalypti strain LMG 24197	CP045721	4798990	Pantoea	Pantoea	Terpene	Detected	4606	4606	4606	4606	4606	4606	30	known_family	Carotenoid, Carotenoid, Carotenoid, Carotenoid
470934.37.CP028350.region002	terpene	FALSE	470934	Pantoea vagans strain PV989	CP028350	4839154	Pantoea	Pantoea	Terpene	Detected	4606	4606	4606	4606	4606	4606	30	known_family	Carotenoid, Carotenoid, Carotenoid, Carotenoid
549.107.CP031650.region002	terpene	FALSE	549.107	Pantoea agglomerans strain TH81	CP031650	4984468	Pantoea	Pantoea	Terpene	Detected	4606	4606	4606	4606	4606	4606	30	known_family	Carotenoid, Carotenoid, Carotenoid, Carotenoid
549.108.CP034149.region001	terpene	FALSE	549.108	Pantoea agglomerans strain L15	CP034149	4858869	Pantoea	Pantoea	Terpene	Detected	4606	4606	4606	4606	4606	4606	30	known_family	Carotenoid, Carotenoid, Carotenoid, Carotenoid
549.24.CP014127.region003	terpene	FALSE	549.24	Pantoea agglomerans strain FDAARGOS_160	CP014127	4808813	Pantoea	Pantoea	Terpene	Detected	4606	4606	4606	4606	4606	4606	30	known_family	Carotenoid, Carotenoid, Carotenoid, Carotenoid
549.241.CP046723.region001	terpene	FALSE	549.241	Pantoea agglomerans strain ASB05	CP046723	4858648	Pantoea	Pantoea	Terpene	Detected	4606	4606	4606	4606	4606	4606	30	known_family	Carotenoid, Carotenoid, Carotenoid, Carotenoid
549.262.CP048034.region002	terpene	FALSE	549.262	Pantoea agglomerans strain UAEU18	CP048034	4825350	Pantoea	Pantoea	Terpene	Detected	4606	4606	4606	4606	4606	4606	30	known_family	Carotenoid, Carotenoid, Carotenoid, Carotenoid
549.28.CP016890.region001	terpene	FALSE	549.28	Pantoea agglomerans strain C410P1	CP016890	5115241	Pantoea	Pantoea	Terpene	Detected	4606	4606	4606	4606	4606	4606	30	known_family	Carotenoid, Carotenoid, Carotenoid, Carotenoid
712898.16.CP001895.region002	terpene	FALSE	712898	Pantoea vagans C9-1	CP001895	4888338	Pantoea	Pantoea	Terpene	Detected	4606	4606	4606	4606	4606	4606	30	known_family	Carotenoid, Carotenoid, Carotenoid, Carotenoid
470934.40.CP022517.region001	terpene	FALSE	470934	Pantoea vagans strain FBS135	CP022517	4949927	Pantoea	Pantoea	Terpene	Detected	4606	4606	4606	4606	4606	4606	30	known_family	Carotenoid, Carotenoid, Carotenoid, Carotenoid
549.207.CP034475.region002	terpene	FALSE	549.207	Pantoea agglomerans strain CFSAN047154	CP034475	5158055	Pantoea	Pantoea	Terpene	Detected	4606	4606	4606	4606	4606	4606	30	known_family	Carotenoid, Carotenoid, Carotenoid, Carotenoid
549.208.CP034470.region001	terpene	FALSE	549.208	Pantoea agglomerans strain CFSAN047153	CP034470	5158055	Pantoea	Pantoea	Terpene	Detected	4606	4606	4606	4606	4606	4606	30	known_family	Carotenoid, Carotenoid, Carotenoid, Carotenoid
1095774.3.CP003086.region001	terpene	FALSE	1.09577e+06	Pantoea ananatis PA13	CP003086	4867131	Pantoea	Pantoea	Terpene	Detected	4991	4991	13204	13204	13204	4991	30	known_family	Carotenoid, Carotenoid, Carotenoid, Carotenoid
553.106.CP028034.region001	terpene	FALSE	553.106	Pantoea ananatis strain SGAir0210	CP028034	4808786	Pantoea	Pantoea	Terpene	Detected	4991	4991	13204	13204	13204	4991	30	known_family	Carotenoid, Carotenoid, Carotenoid, Carotenoid
553.42.CP014208.region001	terpene	FALSE	553.42	Pantoea ananatis strain R100	CP014208	4857861	Pantoea	Pantoea	Terpene	Detected	4991	4991	13204	13204	13204	4991	30	known_family	Carotenoid, Carotenoid, Carotenoid, Carotenoid
932677.3.AP012033.region001	terpene	FALSE	932677	Pantoea ananatis AJ13355	AP012033	4877280	Pantoea	Pantoea	Terpene	Detected	4991	4991	13204	13204	13204	4991	30	known_family	Carotenoid, Carotenoid, Carotenoid, Carotenoid
553.137.CP035036.region001	terpene	FALSE	553.137	Pantoea ananatis strain NN08200	CP035036	5176640	Pantoea	Pantoea	Terpene	Detected	4991	4991	13204	13204	13204	4991	30	known_family	Carotenoid, Carotenoid, Carotenoid, Carotenoid
66269.21.CP049116.region001	terpene	FALSE	66269.2	Pantoea stewartii strain ZJ-FGZX1	CP049116	4982863	Pantoea	Pantoea	Terpene	Detected	4991	4991	13204	13204	13204	4991	30	known_family	Carotenoid, Carotenoid, Carotenoid, Carotenoid
553.68.CP022429.region001	terpene	FALSE	553.68	Pantoea ananatis strain YJ76	CP022429	5148331	Pantoea	Pantoea	Terpene	Detected	4991	4991	13204	13204	13204	4991	30	known_family	Carotenoid, Carotenoid, Carotenoid, Carotenoid
660596.12.CP017591.region001	terpene	FALSE	660596	Pantoea stewartii subsp. stewartii DC283 strain DC283	CP017591	5314092	Pantoea	Pantoea	Terpene	Detected	4991	4991	13204	13204	13204	4991	30	known_family	Carotenoid, Carotenoid, Carotenoid, Carotenoid
706191.3.NC_013956.region006	terpene	FALSE	706191	Pantoea ananatis LMG 20103	NC_013956	4690298	Pantoea	Pantoea	Terpene	Detected	4991	4991	13204	13204	13204	4991	30	known_family	Carotenoid, Carotenoid, Carotenoid, Carotenoid
2575375.3.CP040096.region001	terpene	FALSE	2.57538e+06	Pantoea sp. SO10	CP040096	5104503	Pantoea	Pantoea	Terpene	Detected	3005	10354	12779	12779	12779	10354	30	known_family	Carotenoid, Carotenoid, Carotenoid, Carotenoid
59814.73.CP045216.region002	terpene	FALSE	59814.7	Pantoea dispersa strain BJQ0007	CP045216	4489170	Pantoea	Pantoea	Terpene	Detected	10354	10354	1678	1678	1678	10354	30	known_family	Carotenoid, Carotenoid, Carotenoid, Carotenoid
59814.71.CP032703.region003	terpene	FALSE	59814.7	Pantoea dispersa strain DSM 32899	CP032703	4626472	Pantoea	Pantoea	Terpene	Detected	10354	10354	1678	1678	1678	10354	30	known_family	Carotenoid, Carotenoid, Carotenoid, Carotenoid
1484158.3.CP010326.region003	terpene	FALSE	1.48416e+06	Pantoea sp. PSNIH1	CP010326	4410683	Pantoea	Pantoea	Terpene	Detected	10354	10354	1678	1678	1678	10354	30	known_family	Carotenoid, Carotenoid, Carotenoid, Carotenoid
2420306.3.CP033831.region001	NRPS	FALSE	2.42031e+06	Serratia sp. FDAARGOS_506 strain Not applicable	CP033831	4862745	Serratia	Serratia	NRPS	Detected	3965	3965	10724	10724	10724	3965	31	unknown_family	u_NRPS_31
435998.3.CP003959.region006	NRPS	FALSE	435998	Serratia marcescens WW4	CP003959	5244703	Serratia	Serratia	NRPS	Detected	3965	3965	10724	10724	10724	3965	31	unknown_family	u_NRPS_31
615.144.CP013046.region008	NRPS	FALSE	615.144	Serratia marcescens strain B3R3	CP013046	5594610	Serratia	Serratia	NRPS	Detected	3965	3965	10724	10724	10724	3965	31	unknown_family	u_NRPS_31
615.651.CP027300.region007	NRPS	FALSE	615.651	Serratia marcescens strain SGAir0764	CP027300	5219198	Serratia	Serratia	NRPS	Detected	3965	3965	10724	10724	10724	3965	31	unknown_family	u_NRPS_31
615.724.CP031316.region007	NRPS	FALSE	615.724	Serratia marcescens strain N4-5	CP031316	5085562	Serratia	Serratia	NRPS	Detected	3965	3965	10724	10724	10724	3965	31	unknown_family	u_NRPS_31
615.733.CP027798.region001	NRPS	FALSE	615.733	Serratia marcescens strain KS10	CP027798	5238537	Serratia	Serratia	NRPS	Detected	3965	3965	10724	10724	10724	3965	31	unknown_family	u_NRPS_31
615.734.CP027796.region003	NRPS	FALSE	615.734	Serratia marcescens strain EL1	CP027796	5240788	Serratia	Serratia	NRPS	Detected	3965	3965	10724	10724	10724	3965	31	unknown_family	u_NRPS_31
911022.32.CP041233.region007	NRPS	FALSE	911022	Serratia marcescens subsp. marcescens ATCC 13880	CP041233	5158713	Serratia	Serratia	NRPS	Detected	3965	3965	10724	10724	10724	3965	31	unknown_family	u_NRPS_31
615.1234.CP053378.region008	NRPS	FALSE	615.123	Serratia marcescens strain FY	CP053378	5263176	Serratia	Serratia	NRPS	Detected	3965	3965	10724	10724	10724	3965	31	unknown_family	u_NRPS_31
1327989.4.CP005927.region003	NRPS	FALSE	1.32799e+06	Serratia sp. FS14	CP005927	5249875	Serratia	Serratia	NRPS	Detected	3965	3965	10724	10724	10724	3965	31	unknown_family	u_NRPS_31
458197.18.CP038662.region008	NRPS	FALSE	458197	Serratia nematodiphila strain DH-S01 strain not collected	CP038662	5256558	Serratia	Serratia	NRPS	Detected	3965	3965	10724	10724	10724	3965	31	unknown_family	u_NRPS_31
615.1163.AP021873.region007	NRPS	FALSE	615.116	Serratia marcescens strain ATCC 274	AP021873	5148533	Serratia	Serratia	NRPS	Detected	3965	3965	10724	10724	10724	3965	31	unknown_family	u_NRPS_31
615.1213.CP050013.region008	NRPS	FALSE	615.121	Serratia marcescens strain BP2	CP050013	5088390	Serratia	Serratia	NRPS	Detected	3965	3965	10724	10724	10724	3965	31	unknown_family	u_NRPS_31
615.1228.CP050960.region005	NRPS	FALSE	615.123	Serratia marcescens strain FDAARGOS_659 strain Not applicable	CP050960	5121484	Serratia	Serratia	NRPS	Detected	3965	3965	10724	10724	10724	3965	31	unknown_family	u_NRPS_31
615.1233.CP053286.region006	NRPS	FALSE	615.123	Serratia marcescens strain FZSF02	CP053286	5407775	Serratia	Serratia	NRPS	Detected	3965	3965	10724	10724	10724	3965	31	unknown_family	u_NRPS_31
615.364.CP016032.region008	NRPS	FALSE	615.364	Serratia marcescens strain U36365	CP016032	5125866	Serratia	Serratia	NRPS	Detected	3965	3965	10724	10724	10724	3965	31	unknown_family	u_NRPS_31
615.525.CP018927.region005	NRPS	FALSE	615.525	Serratia marcescens strain UMH8	CP018927	5155137	Serratia	Serratia	NRPS	Detected	3965	3965	10724	10724	10724	3965	31	unknown_family	u_NRPS_31
615.652.CP021164.region006	NRPS	FALSE	615.652	Serratia marcescens strain 332	CP021164	5059456	Serratia	Serratia	NRPS	Detected	3965	3965	10724	10724	10724	3965	31	unknown_family	u_NRPS_31
2482769.3.CP033162.region008	NRPS	FALSE	2.48277e+06	Serratia sp. P2ACOL2	CP033162	5590417	Serratia	Serratia	NRPS	Detected	12287	12287	12287	12287	12287	12287	31	unknown_family	u_NRPS_31
768490.3.NC_015566.region011	NRPS	FALSE	768490	Serratia sp. AS12	NC_015566	5443009	Serratia	Serratia	NRPS	Detected	12287	12287	12287	12287	12287	12287	31	unknown_family	u_NRPS_31
768492.3.NC_015567.region011	NRPS	FALSE	768492	Serratia plymuthica AS9	NC_015567	5442880	Serratia	Serratia	NRPS	Detected	12287	12287	12287	12287	12287	12287	31	unknown_family	u_NRPS_31
768493.3.CP002775.region011	NRPS	FALSE	768493	Serratia sp. AS13	CP002775	5442549	Serratia	Serratia	NRPS	Detected	12287	12287	12287	12287	12287	12287	31	unknown_family	u_NRPS_31
82995.6.LT883155.region009	NRPS	FALSE	82995.6	Serratia grimesii strain BXF1	LT883155	5090820	Serratia	Serratia	NRPS	Detected	12287	12287	12287	12287	12287	12287	31	unknown_family	u_NRPS_31
82996.23.LS483469.region010	NRPS	FALSE	82996.2	Serratia plymuthica strain NCTC12961	LS483469	5348135	Serratia	Serratia	NRPS	Detected	12287	12287	12287	12287	12287	12287	31	unknown_family	u_NRPS_31
82996.32.LR134151.region010	NRPS	FALSE	82996.3	Serratia plymuthica strain NCTC8900	LR134151	5322855	Serratia	Serratia	NRPS	Detected	12287	12287	12287	12287	12287	12287	31	unknown_family	u_NRPS_31
82996.33.LR134478.region012	NRPS	FALSE	82996.3	Serratia plymuthica strain NCTC8015	LR134478	5333492	Serratia	Serratia	NRPS	Detected	12287	12287	12287	12287	12287	12287	31	unknown_family	u_NRPS_31
548.115.CP011574.region003	ladderane	FALSE	548.115	Enterobacter aerogenes strain CAV1320	CP011574	5138968	Enterobacter	Enterobacter	Others	Detected	4477	4477	4545	4545	4545	112	32	unknown_family	u_Others_32
548.156.CP014748.region003	ladderane	FALSE	548.156	Enterobacter aerogenes strain FDAARGOS_139	CP014748	5297782	Enterobacter	Enterobacter	Others	Detected	4477	4477	4545	4545	4545	112	32	unknown_family	u_Others_32
1028307.3.NC_015663.region002	ladderane	FALSE	1.02831e+06	Enterobacter aerogenes KCTC 2190	NC_015663	5280350	Enterobacter	Enterobacter	Others	Detected	4477	4477	4545	4545	4545	112	32	unknown_family	u_Others_32
548.154.CP014029.region003	ladderane	FALSE	548.154	Enterobacter aerogenes strain FDAARGOS_152	CP014029	5317047	Enterobacter	Enterobacter	Others	Detected	4477	4477	4545	4545	4545	112	32	unknown_family	u_Others_32
548.155.CP011539.region004	ladderane	FALSE	548.155	Enterobacter aerogenes strain G7	CP011539	5452368	Enterobacter	Enterobacter	Others	Detected	4477	4477	4545	4545	4545	112	32	unknown_family	u_Others_32
548.324.CP028951.region005	ladderane	FALSE	548.324	Klebsiella aerogenes strain AR_0161	CP028951	5537473	Klebsiella	Klebsiella	Others	Detected	4477	4477	4545	4545	4545	112	32	unknown_family	u_Others_32
548.605.CP041925.region004	ladderane	FALSE	548.605	Klebsiella aerogenes strain Ka37751	CP041925	5249267	Klebsiella	Klebsiella	Others	Detected	4477	4477	4545	4545	4545	112	32	unknown_family	u_Others_32
548.642.CP047669.region001	ladderane	FALSE	548.642	Klebsiella aerogenes strain HNHF1	CP047669	5487999	Klebsiella	Klebsiella	Others	Detected	4477	4477	4545	4545	4545	112	32	unknown_family	u_Others_32
548.357.CP031756.region002	ladderane	FALSE	548.357	Klebsiella aerogenes strain FDAARGOS_327 strain Not Applicable	CP031756	5400171	Klebsiella	Klebsiella	Others	Detected	4477	4477	4545	4545	4545	112	32	unknown_family	u_Others_32
548.624.CP044214.region003	ladderane	FALSE	548.624	Klebsiella aerogenes strain KA_P10_L5_03.19	CP044214	5398116	Klebsiella	Klebsiella	Others	Detected	4477	4477	4545	4545	4545	112	32	unknown_family	u_Others_32
548.687.CP049600.region002	ladderane	FALSE	548.687	Klebsiella aerogenes strain 18-2341	CP049600	5406045	Klebsiella	Klebsiella	Others	Detected	4477	4477	7977	7977	7977	112	32	unknown_family	u_Others_32
548.625.CP042530.region005	ladderane	FALSE	548.625	Klebsiella aerogenes strain C9	CP042530	5390662	Klebsiella	Klebsiella	Others	Detected	4477	4477	4545	4545	4545	112	32	unknown_family	u_Others_32
548.321.CP026756.region005	ladderane	FALSE	548.321	Klebsiella aerogenes strain AR_0062	CP026756	5444378	Klebsiella	Klebsiella	Others	Detected	4477	4477	4545	4545	4545	112	32	unknown_family	u_Others_32
548.374.CP033817.region005	ladderane	FALSE	548.374	Klebsiella aerogenes strain FDAARGOS_513 strain Not applicable	CP033817	5271709	Klebsiella	Klebsiella	Others	Detected	4477	4477	4545	4545	4545	112	32	unknown_family	u_Others_32
548.223.CP023963.region001	ladderane	FALSE	548.223	Klebsiella aerogenes strain FDAARGOS_363	CP023963	5245455	Klebsiella	Klebsiella	Others	Detected	4477	4477	4545	4545	4545	112	32	unknown_family	u_Others_32
548.234.CP024880.region001	ladderane	FALSE	548.234	Klebsiella aerogenes strain AR_0018	CP024880	5087312	Klebsiella	Klebsiella	Others	Detected	4477	4477	4545	4545	4545	112	32	unknown_family	u_Others_32
548.235.CP024883.region004	ladderane	FALSE	548.235	Klebsiella aerogenes strain AR_0007	CP024883	5118619	Klebsiella	Klebsiella	Others	Detected	4477	4477	4545	4545	4545	112	32	unknown_family	u_Others_32
548.415.LR134475.region006	ladderane	FALSE	548.415	Klebsiella aerogenes strain NCTC9735	LR134475	5190487	Klebsiella	Klebsiella	Others	Detected	4477	4477	4545	4545	4545	112	32	unknown_family	u_Others_32
548.596.CP035466.region002	ladderane	FALSE	548.596	Klebsiella aerogenes strain LU2	CP035466	5062651	Klebsiella	Klebsiella	Others	Detected	4477	4477	4545	4545	4545	112	32	unknown_family	u_Others_32
548.608.CP044083.region003	ladderane	FALSE	548.608	Klebsiella aerogenes strain FDAARGOS_641 strain Not applicable	CP044083	5286332	Klebsiella	Klebsiella	Others	Detected	4477	4477	4545	4545	4545	112	32	unknown_family	u_Others_32
548.614.LR607333.region003	ladderane	FALSE	548.614	Klebsiella aerogenes strain 4928STDY7071344	LR607333	5726555	Klebsiella	Klebsiella	Others	Detected	4477	4477	4545	4545	4545	112	32	unknown_family	u_Others_32
548.632.CP045868.region003	ladderane	FALSE	548.632	Klebsiella aerogenes strain Y6	CP045868	5266224	Klebsiella	Klebsiella	Others	Detected	4477	4477	4545	4545	4545	112	32	unknown_family	u_Others_32
548.633.CP045870.region003	ladderane	FALSE	548.633	Klebsiella aerogenes strain Y1	CP045870	5295061	Klebsiella	Klebsiella	Others	Detected	4477	4477	4545	4545	4545	112	32	unknown_family	u_Others_32
548.634.CP045869.region003	ladderane	FALSE	548.634	Klebsiella aerogenes strain Y3	CP045869	5272156	Klebsiella	Klebsiella	Others	Detected	4477	4477	4545	4545	4545	112	32	unknown_family	u_Others_32
548.659.CP048598.region002	ladderane	FALSE	548.659	Klebsiella aerogenes strain AUH-KAM-9	CP048598	5059706	Klebsiella	Klebsiella	Others	Detected	4477	4477	4545	4545	4545	112	32	unknown_family	u_Others_32
1646377.6.CP049603.region002	siderophore	FALSE	1.64638e+06	Rouxiella badensis strain SER3	CP049603	5082781	Rouxiella	Other	Others	Detected	4988	4605	4605	3711	4605	112	33	known_family	Desferrioxamine E
470934.52.CP038854.region001	siderophore	FALSE	470935	Pantoea vagans strain LMG 24199	CP038854	4790329	Pantoea	Pantoea	Others	Detected	4605	4605	4605	4599	4605	112	33	known_family	Desferrioxamine E
470933.11.CP045721.region002	siderophore	FALSE	470933	Pantoea eucalypti strain LMG 24197	CP045721	4798990	Pantoea	Pantoea	Others	Detected	4605	4605	4605	4599	4605	112	33	known_family	Desferrioxamine E
470934.37.CP028350.region001	siderophore	FALSE	470934	Pantoea vagans strain PV989	CP028350	4839154	Pantoea	Pantoea	Others	Detected	4605	4605	4605	4599	4605	112	33	known_family	Desferrioxamine E
549.107.CP031650.region001	siderophore	FALSE	549.107	Pantoea agglomerans strain TH81	CP031650	4984468	Pantoea	Pantoea	Others	Detected	4605	4605	4605	4599	4605	112	33	known_family	Desferrioxamine E
549.108.CP034149.region002	siderophore	FALSE	549.108	Pantoea agglomerans strain L15	CP034149	4858869	Pantoea	Pantoea	Others	Detected	4605	4605	4605	4599	4605	112	33	known_family	Desferrioxamine E
549.24.CP014127.region002	siderophore	FALSE	549.24	Pantoea agglomerans strain FDAARGOS_160	CP014127	4808813	Pantoea	Pantoea	Others	Detected	4605	4605	4605	4599	4605	112	33	known_family	Desferrioxamine E
549.241.CP046723.region002	siderophore	FALSE	549.241	Pantoea agglomerans strain ASB05	CP046723	4858648	Pantoea	Pantoea	Others	Detected	4605	4605	4605	4599	4605	112	33	known_family	Desferrioxamine E
549.262.CP048034.region001	siderophore	FALSE	549.262	Pantoea agglomerans strain UAEU18	CP048034	4825350	Pantoea	Pantoea	Others	Detected	4605	4605	4605	4599	4605	112	33	known_family	Desferrioxamine E
549.28.CP016890.region002	siderophore	FALSE	549.28	Pantoea agglomerans strain C410P1	CP016890	5115241	Pantoea	Pantoea	Others	Detected	4605	4605	4605	4599	4605	112	33	known_family	Desferrioxamine E
712898.16.CP001895.region003	siderophore	FALSE	712898	Pantoea vagans C9-1	CP001895	4888338	Pantoea	Pantoea	Others	Detected	4605	4605	4605	4599	4605	112	33	known_family	Desferrioxamine E
470934.40.CP022517.region002	siderophore	FALSE	470934	Pantoea vagans strain FBS135	CP022517	4949927	Pantoea	Pantoea	Others	Detected	4605	4605	4605	4599	4605	112	33	known_family	Desferrioxamine E
549.207.CP034475.region001	siderophore	FALSE	549.207	Pantoea agglomerans strain CFSAN047154	CP034475	5158055	Pantoea	Pantoea	Others	Detected	4605	4605	4605	4599	4605	112	33	known_family	Desferrioxamine E
549.208.CP034470.region002	siderophore	FALSE	549.208	Pantoea agglomerans strain CFSAN047153	CP034470	5158055	Pantoea	Pantoea	Others	Detected	4605	4605	4605	4599	4605	112	33	known_family	Desferrioxamine E
553.68.CP022427.region005	siderophore	FALSE	553.68	Pantoea ananatis strain YJ76	CP022427	5148331	Pantoea	Pantoea	Others	Detected	4988	4605	4605	3711	13203	112	33	known_family	Desferrioxamine E
1095774.3.CP003085.region004	siderophore	FALSE	1.09577e+06	Pantoea ananatis PA13	CP003085	4867131	Pantoea	Pantoea	Others	Detected	4988	4979	4979	4979	13203	112	33	known_family	Desferrioxamine E
553.106.CP028033.region004	siderophore	FALSE	553.106	Pantoea ananatis strain SGAir0210	CP028033	4808786	Pantoea	Pantoea	Others	Detected	4988	4979	4979	4979	13203	112	33	known_family	Desferrioxamine E
553.42.CP014207.region003	siderophore	FALSE	553.42	Pantoea ananatis strain R100	CP014207	4857861	Pantoea	Pantoea	Others	Detected	4988	4979	4979	4979	13203	112	33	known_family	Desferrioxamine E
932677.3.AP012032.region007	siderophore	FALSE	932677	Pantoea ananatis AJ13355	AP012032	4877280	Pantoea	Pantoea	Others	Detected	4988	4979	4979	4979	13203	112	33	known_family	Desferrioxamine E
553.137.CP035034.region004	siderophore	FALSE	553.137	Pantoea ananatis strain NN08200	CP035034	5176640	Pantoea	Pantoea	Others	Detected	4988	4979	4979	4979	13203	112	33	known_family	Desferrioxamine E
66269.21.CP049115.region004	siderophore	FALSE	66269.2	Pantoea stewartii strain ZJ-FGZX1	CP049115	4982863	Pantoea	Pantoea	Others	Detected	4988	4979	4979	4979	13203	112	33	known_family	Desferrioxamine E
1484158.3.CP010326.region002	siderophore	FALSE	1.48416e+06	Pantoea sp. PSNIH1	CP010326	4410683	Pantoea	Pantoea	Others	Detected	4988	4979	4979	4979	13203	112	33	known_family	Desferrioxamine E
553.3.NC_016816.region005	siderophore	FALSE	553.3	Pantoea ananatis LMG 5342	NC_016816	4605545	Pantoea	Pantoea	Others	Detected	4988	4979	4979	4979	13203	112	33	known_family	Desferrioxamine E
706191.3.NC_013956.region003	siderophore	FALSE	706191	Pantoea ananatis LMG 20103	NC_013956	4690298	Pantoea	Pantoea	Others	Detected	4988	4979	4979	4979	13203	112	33	known_family	Desferrioxamine E
1812935.33.CP032916.region005	hserlactone	FALSE	1.81294e+06	Enterobacter roggenkampii strain ECY546	CP032916	4996659	Enterobacter	Enterobacter	Others	Detected	4661	4661	4661	4661	4661	4661	34	unknown_family	u_Others_34
1812935.7.CP017184.region003	hserlactone	FALSE	1.81294e+06	Enterobacter cloacae complex 'Hoffmann cluster IV' strain DSM 16690	CP017184	4899997	Enterobacter	Enterobacter	Others	Detected	4661	4661	4661	4661	4661	4661	34	unknown_family	u_Others_34
1812935.43.CP045064.region005	hserlactone	FALSE	1.81294e+06	Enterobacter roggenkampii strain WCHER090065	CP045064	4943979	Enterobacter	Enterobacter	Others	Detected	4661	4661	4661	4661	4661	4661	34	unknown_family	u_Others_34
550.1146.CP022148.region002	hserlactone	FALSE	550.115	Enterobacter cloacae strain 704SK10	CP022148	5051588	Enterobacter	Enterobacter	Others	Detected	4661	4661	4661	4661	4661	4661	34	unknown_family	u_Others_34
550.1668.CP032291.region003	hserlactone	FALSE	550.167	Enterobacter cloacae strain AR_0073	CP032291	5307904	Enterobacter	Enterobacter	Others	Detected	4661	4661	4661	4661	4661	4661	34	unknown_family	u_Others_34
550.1097.CP019839.region003	hserlactone	FALSE	550.11	Enterobacter cloacae strain R11	CP019839	4993008	Enterobacter	Enterobacter	Others	Detected	4661	4661	4661	4661	4661	4661	34	unknown_family	u_Others_34
550.2251.CP035633.region003	hserlactone	FALSE	550.225	Enterobacter cloacae strain EN3600	CP035633	5484425	Enterobacter	Enterobacter	Others	Detected	4661	4661	4661	4661	4661	4661	34	unknown_family	u_Others_34
1812935.22.CP033800.region001	hserlactone	FALSE	1.81294e+06	Enterobacter roggenkampii strain FDAARGOS_523 strain Not applicable	CP033800	5190521	Enterobacter	Enterobacter	Others	Detected	4661	4661	4661	4661	4661	4661	34	unknown_family	u_Others_34
1812935.34.CP038471.region006	hserlactone	FALSE	1.81294e+06	Enterobacter roggenkampii strain BP10374	CP038471	4851717	Enterobacter	Enterobacter	Others	Detected	4661	4661	4661	4661	4661	4661	34	unknown_family	u_Others_34
550.2249.CP026536.region004	hserlactone	FALSE	550.225	Enterobacter cloacae strain 339389L	CP026536	5036275	Enterobacter	Enterobacter	Others	Detected	4661	4661	4661	4661	4661	4661	34	unknown_family	u_Others_34
550.642.CP010512.region003	hserlactone	FALSE	550.642	Enterobacter cloacae strain colR/S	CP010512	4852104	Enterobacter	Enterobacter	Others	Detected	11005	11005	11005	11005	11005	11005	34	unknown_family	u_Others_34
61645.86.CP011863.region003	hserlactone	FALSE	61645.9	Enterobacter asburiae strain ATCC 35953	CP011863	4806219	Enterobacter	Enterobacter	Others	Detected	11005	11005	11005	11005	11005	11005	34	unknown_family	u_Others_34
61645.92.CP014993.region003	hserlactone	FALSE	61645.9	Enterobacter asburiae strain ENIPBJ-CG1	CP014993	4648696	Enterobacter	Enterobacter	Others	Detected	11005	11005	11005	11005	11005	11005	34	unknown_family	u_Others_34
2500132.3.CP034769.region003	hserlactone	FALSE	2.50013e+06	Enterobacter sp. N18-03635	CP034769	4687155	Enterobacter	Enterobacter	Others	Detected	11005	11005	11005	11005	11005	11005	34	unknown_family	u_Others_34
1915310.3.CP017990.region003	hserlactone	FALSE	1.91531e+06	Enterobacter cloacae complex sp. ABFPL strain ABFPL	CP017990	5388828	Enterobacter	Enterobacter	Others	Detected	11005	11005	11005	11005	11005	11005	34	unknown_family	u_Others_34
61645.42.CP012162.region004	hserlactone	FALSE	61645.4	Enterobacter asburiae strain 35734	CP012162	5276896	Enterobacter	Enterobacter	Others	Detected	11005	11005	11005	11005	11005	11005	34	unknown_family	u_Others_34
61645.72.CP011591.region002	hserlactone	FALSE	61645.7	Enterobacter asburiae strain CAV1043	CP011591	5031452	Enterobacter	Enterobacter	Others	Detected	11005	11005	11005	11005	11005	11005	34	unknown_family	u_Others_34
1421338.8.CP007546.region002	hserlactone	FALSE	1.42134e+06	Enterobacter asburiae L1	CP007546	4561905	Enterobacter	Enterobacter	Others	Detected	11005	11005	11005	11005	11005	11005	34	unknown_family	u_Others_34
1868135.3.CP017087.region001	hserlactone	FALSE	1.86814e+06	Enterobacter sp. HK169	CP017087	4551186	Enterobacter	Enterobacter	Others	Detected	11005	11005	11005	11005	11005	11005	34	unknown_family	u_Others_34
2027919.117.CP037919.region003	hserlactone	FALSE	2.02792e+06	Enterobacter cloacae complex sp. strain N13-01531	CP037919	4590029	Enterobacter	Enterobacter	Others	Detected	11005	11005	11005	11005	11005	11005	34	unknown_family	u_Others_34
2705458.3.CP050320.region004	hserlactone	FALSE	2.70546e+06	Enterobacter sp. SES19	CP050320	4706913	Enterobacter	Enterobacter	Others	Detected	11005	11005	11005	11005	11005	11005	34	unknown_family	u_Others_34
61645.267.CP046618.region004	hserlactone	FALSE	61645.3	Enterobacter asburiae strain AEB30	CP046618	4748641	Enterobacter	Enterobacter	Others	Detected	11005	11005	11005	11005	11005	11005	34	unknown_family	u_Others_34
61645.296.AP022628.region003	hserlactone	FALSE	61645.3	Enterobacter asburiae strain A2563	AP022628	4808368	Enterobacter	Enterobacter	Others	Detected	11005	11005	11005	11005	11005	11005	34	unknown_family	u_Others_34
69220.6.CP025034.region001	hserlactone	FALSE	69220.6	Lelliottia nimipressuralis strain SGAir0187	CP025034	4826854	Lelliottia	Other	Others	Detected	11005	11005	11005	11005	11005	11005	34	unknown_family	u_Others_34
53336.7.CP015579.region001	NRPS	FALSE	53336.7	Tatumella citrea strain DSM 13699	CP015579	4491252	Tatumella	Other	NRPS	Detected	4127	10357	4603	4603	4603	10357	35	unknown_family	u_NRPS_35
53336.8.CP015581.region001	NRPS	FALSE	53336.8	Tatumella citrea strain ATCC 39140	CP015581	4490981	Tatumella	Other	NRPS	Detected	4127	10357	4603	4603	4603	10357	35	unknown_family	u_NRPS_35
1619313.3.LN907827.region002	NRPS	FALSE	1.61931e+06	Erwinia sp. EM595	LN907827	4481256	Erwinia	Other	NRPS	Detected	10357	10357	4603	4603	4603	10357	35	unknown_family	u_NRPS_35
158822.12.CP011427.region003	NRPS	FALSE	158822	Cedecea neteri strain ND02	CP011427	4313264	Cedecea	Other	NRPS	Detected	10357	10357	4928	4928	4928	10357	35	unknown_family	u_NRPS_35
82987.5.LS483499.region001	NRPS	FALSE	82987.5	Tatumella ptyseos strain NCTC11468	LS483499	3588228	Tatumella	Other	NRPS	Detected	4127	10357	4603	4603	4603	10357	35	unknown_family	u_NRPS_35
470934.52.CP038853.region005	NRPS	FALSE	470935	Pantoea vagans strain LMG 24199	CP038853	4790329	Pantoea	Pantoea	NRPS	Detected	4607	4607	4603	4603	4603	4607	35	unknown_family	u_NRPS_35
470934.37.CP028349.region001	NRPS	FALSE	470934	Pantoea vagans strain PV989	CP028349	4839154	Pantoea	Pantoea	NRPS	Detected	4607	4607	4603	4603	4603	4607	35	unknown_family	u_NRPS_35
549.107.CP031649.region004	NRPS	FALSE	549.107	Pantoea agglomerans strain TH81	CP031649	4984468	Pantoea	Pantoea	NRPS	Detected	4607	4607	4603	4603	4603	4607	35	unknown_family	u_NRPS_35
549.108.CP034148.region001	NRPS	FALSE	549.108	Pantoea agglomerans strain L15	CP034148	4858869	Pantoea	Pantoea	NRPS	Detected	4607	4607	4603	4603	4603	4607	35	unknown_family	u_NRPS_35
549.24.CP014129.region001	NRPS	FALSE	549.24	Pantoea agglomerans strain FDAARGOS_160	CP014129	4808813	Pantoea	Pantoea	NRPS	Detected	4607	4607	4603	4603	4603	4607	35	unknown_family	u_NRPS_35
549.241.CP046722.region005	NRPS	FALSE	549.241	Pantoea agglomerans strain ASB05	CP046722	4858648	Pantoea	Pantoea	NRPS	Detected	4607	4607	4603	4603	4603	4607	35	unknown_family	u_NRPS_35
549.262.CP048033.region004	NRPS	FALSE	549.262	Pantoea agglomerans strain UAEU18	CP048033	4825350	Pantoea	Pantoea	NRPS	Detected	4607	4607	4603	4603	4603	4607	35	unknown_family	u_NRPS_35
549.28.CP016889.region001	NRPS	FALSE	549.28	Pantoea agglomerans strain C410P1	CP016889	5115241	Pantoea	Pantoea	NRPS	Detected	4607	4607	4928	4928	4928	4607	35	unknown_family	u_NRPS_35
712898.16.CP002206.region003	NRPS	FALSE	712898	Pantoea vagans C9-1	CP002206	4888338	Pantoea	Pantoea	NRPS	Detected	4607	4607	4603	4603	4603	4607	35	unknown_family	u_NRPS_35
549.207.CP034474.region001	NRPS	FALSE	549.207	Pantoea agglomerans strain CFSAN047154	CP034474	5158055	Pantoea	Pantoea	NRPS	Detected	4607	4607	4603	4603	4603	4607	35	unknown_family	u_NRPS_35
549.208.CP034469.region001	NRPS	FALSE	549.208	Pantoea agglomerans strain CFSAN047153	CP034469	5158055	Pantoea	Pantoea	NRPS	Detected	4607	4607	4603	4603	4603	4607	35	unknown_family	u_NRPS_35
2575375.3.CP040095.region001	NRPS	FALSE	2.57538e+06	Pantoea sp. SO10	CP040095	5104503	Pantoea	Pantoea	NRPS	Detected	10357	10357	4928	4928	4928	10357	35	unknown_family	u_NRPS_35
55209.8.CP024768.region001	NRPS	FALSE	55209.8	Pantoea cypripedii strain NE1	CP024768	6527293	Pantoea	Pantoea	NRPS	Detected	10357	10357	4928	4928	4928	10357	35	unknown_family	u_NRPS_35
59814.73.CP045216.region005	NRPS	FALSE	59814.7	Pantoea dispersa strain BJQ0007	CP045216	4489170	Pantoea	Pantoea	NRPS	Detected	10357	10357	4928	4928	4928	10357	35	unknown_family	u_NRPS_35
2052056.4.CP024636.region001	NRPS	FALSE	2.05206e+06	Pantoea sp. MSR2	CP024636	5716214	Pantoea	Pantoea	NRPS	Detected	10357	10357	4928	4928	4928	10357	35	unknown_family	u_NRPS_35
59814.71.CP032702.region001	NRPS	FALSE	59814.7	Pantoea dispersa strain DSM 32899	CP032702	4626472	Pantoea	Pantoea	NRPS	Detected	10357	10357	4928	4928	4928	10357	35	unknown_family	u_NRPS_35
592316.4.NC_014837.region001	NRPS	FALSE	592316	Pantoea sp. At-9b	NC_014837	6312783	Pantoea	Pantoea	NRPS	Detected	10357	10357	4928	4928	4928	10357	35	unknown_family	u_NRPS_35
1076550.3.CP009454.region003	NRPS	FALSE	1.07655e+06	Pantoea rwandensis ND04	CP009454	4327607	Pantoea	Pantoea	NRPS	Detected	10357	10357	4928	4928	4928	10357	35	unknown_family	u_NRPS_35
55213.4.CP034035.region001	NRPS	FALSE	55213.4	Brenneria rubrifaciens strain 6D370	CP034035	4028093	Brenneria	Other	NRPS	Detected	4951	2164	2164	2164	2164	108	36	unknown_family	u_NRPS_36
29471.25.CP009125.region002	NRPS	FALSE	29471.2	Pectobacterium atrosepticum strain 21a	CP009125	5024250	Pectobacterium	Pectobacterium	NRPS	Detected	2164	2164	2164	2164	2164	108	36	unknown_family	u_NRPS_36
554.39.CP021894.region005	NRPS	FALSE	554.39	Pectobacterium carotovorum strain SCC1	CP021894	4980322	Pectobacterium	Pectobacterium	NRPS	Detected	2164	2164	2164	2164	2164	108	36	unknown_family	u_NRPS_36
78398.23.CP034938.region001	NRPS	FALSE	78398.2	Pectobacterium odoriferum strain JK2.1	CP034938	5100258	Pectobacterium	Pectobacterium	NRPS	Detected	2164	2164	2164	2164	2164	108	36	unknown_family	u_NRPS_36
554.50.CP034276.region002	NRPS	FALSE	554.5	Pectobacterium carotovorum strain 14A	CP034276	5009413	Pectobacterium	Pectobacterium	NRPS	Detected	2164	2164	2164	2164	2164	108	36	unknown_family	u_NRPS_36
1218933.3.CP003776.region002	NRPS	FALSE	1.21893e+06	Pectobacterium carotovorum subsp. carotovorum PCC21	CP003776	4842771	Pectobacterium	Pectobacterium	NRPS	Detected	2164	2164	2164	2164	2164	108	36	unknown_family	u_NRPS_36
180957.35.CP009769.region001	NRPS	FALSE	180957	Pectobacterium carotovorum subsp. brasiliense	CP009769	4920350	Pectobacterium	Pectobacterium	NRPS	Detected	2164	2164	2164	2164	2164	108	36	unknown_family	u_NRPS_36
180957.36.CP020350.region005	NRPS	FALSE	180957	Pectobacterium carotovorum subsp. brasiliense strain SX309	CP020350	4966299	Pectobacterium	Pectobacterium	NRPS	Detected	2164	2164	2164	2164	2164	108	36	unknown_family	u_NRPS_36
180957.38.CP024780.region006	NRPS	FALSE	180957	Pectobacterium carotovorum subsp. brasiliense strain BZA12	CP024780	4924809	Pectobacterium	Pectobacterium	NRPS	Detected	2164	2164	2164	2164	2164	108	36	unknown_family	u_NRPS_36
180957.62.CP047495.region003	NRPS	FALSE	180958	Pectobacterium brasiliense strain 1692	CP047495	4851982	Pectobacterium	Pectobacterium	NRPS	Detected	2164	2164	2164	2164	2164	108	36	unknown_family	u_NRPS_36
180957.63.CP046380.region004	NRPS	FALSE	180958	Pectobacterium brasiliense strain HNP201719	CP046380	4724337	Pectobacterium	Pectobacterium	NRPS	Detected	2164	2164	2164	2164	2164	108	36	unknown_family	u_NRPS_36
2042057.37.CP046377.region004	NRPS	FALSE	2.04206e+06	Pectobacterium polaris strain PZ1	CP046377	4994870	Pectobacterium	Pectobacterium	NRPS	Detected	2164	2164	2164	2164	2164	108	36	unknown_family	u_NRPS_36
2108399.7.CP038498.region001	NRPS	FALSE	2.1084e+06	Pectobacterium punjabense strain SS95	CP038498	4793778	Pectobacterium	Pectobacterium	NRPS	Detected	2164	2164	2164	2164	2164	108	36	unknown_family	u_NRPS_36
218491.5.NC_004547.region002	NRPS	FALSE	218492	Pectobacterium atrosepticum SCRI1043	NC_004547	5064019	Pectobacterium	Pectobacterium	NRPS	Detected	2164	2164	2164	2164	2164	108	36	unknown_family	u_NRPS_36
29471.24.CP007744.region002	NRPS	FALSE	29471.2	Pectobacterium atrosepticum strain JG10-08	CP007744	5004926	Pectobacterium	Pectobacterium	NRPS	Detected	2164	2164	2164	2164	2164	108	36	unknown_family	u_NRPS_36
29471.32.CP024956.region002	NRPS	FALSE	29471.3	Pectobacterium atrosepticum strain 36A	CP024956	4965575	Pectobacterium	Pectobacterium	NRPS	Detected	2164	2164	2164	2164	2164	108	36	unknown_family	u_NRPS_36
554.20.CP017482.region006	NRPS	FALSE	554.2	Pectobacterium carotovorum strain SK-992-20-13	CP017482	5008416	Pectobacterium	Pectobacterium	NRPS	Detected	2164	2164	2164	2164	2164	108	36	unknown_family	u_NRPS_36
554.21.CP017481.region005	NRPS	FALSE	554.21	Pectobacterium carotovorum strain Polaris	CP017481	4826824	Pectobacterium	Pectobacterium	NRPS	Detected	2164	2164	2164	2164	2164	108	36	unknown_family	u_NRPS_36
554.31.CP024842.region002	NRPS	FALSE	554.31	Pectobacterium carotovorum strain 3-2	CP024842	4975878	Pectobacterium	Pectobacterium	NRPS	Detected	2164	2164	2164	2164	2164	108	36	unknown_family	u_NRPS_36
555.43.CP034236.region006	NRPS	FALSE	555.43	Pectobacterium carotovorum subsp. carotovorum strain BP201601.1	CP034236	4853176	Pectobacterium	Pectobacterium	NRPS	Detected	2164	2164	2164	2164	2164	108	36	unknown_family	u_NRPS_36
555.44.CP034237.region001	NRPS	FALSE	555.44	Pectobacterium carotovorum subsp. carotovorum strain JR1.1	CP034237	4872902	Pectobacterium	Pectobacterium	NRPS	Detected	2164	2164	2164	2164	2164	108	36	unknown_family	u_NRPS_36
561230.3.NC_012917.region001	NRPS	FALSE	561230	Pectobacterium carotovorum subsp. carotovorum PC1	NC_012917	4862913	Pectobacterium	Pectobacterium	NRPS	Detected	2164	2164	2164	2164	2164	108	36	unknown_family	u_NRPS_36
78398.6.CP009678.region002	NRPS	FALSE	78398.6	Pectobacterium carotovorum subsp. odoriferum strain BC S7	CP009678	4933575	Pectobacterium	Pectobacterium	NRPS	Detected	2164	2164	2164	2164	2164	108	36	unknown_family	u_NRPS_36
1262463.3.HF933206.region005	cyanobactin	FALSE	1.26246e+06	Yersinia enterocolitica (type O:9) str. YE212/02	HF933206	4565715	Yersinia	Yersinia	RiPPs	Detected	1790	1790	1790	1790	1790	105	37	unknown_family	u_RiPPs_37
1262464.3.HF933423.region006	cyanobactin	FALSE	1.26246e+06	Yersinia enterocolitica (type O:9) str. YE56/03	HF933423	4564695	Yersinia	Yersinia	RiPPs	Detected	1790	1790	1790	1790	1790	105	37	unknown_family	u_RiPPs_37
1262465.3.HF933424.region003	cyanobactin	FALSE	1.26247e+06	Yersinia enterocolitica (type O:5,27) str. YE149/02	HF933424	4596919	Yersinia	Yersinia	RiPPs	Detected	1790	1790	1790	1790	1790	105	37	unknown_family	u_RiPPs_37
1262466.3.HF933425.region002	cyanobactin	FALSE	1.26247e+06	Yersinia enterocolitica (type O:3) str. YE12/03	HF933425	4528241	Yersinia	Yersinia	RiPPs	Detected	1790	1790	1790	1790	1790	105	37	unknown_family	u_RiPPs_37
1262467.6.HF933426.region001	cyanobactin	FALSE	1.26247e+06	Yersinia enterocolitica (type O:2) str. YE3094/96	HF933426	4666303	Yersinia	Yersinia	RiPPs	Detected	1790	1790	1790	1790	1790	105	37	unknown_family	u_RiPPs_37
150053.30.CP030980.region005	cyanobactin	FALSE	150053	Yersinia enterocolitica subsp. palearctica strain Y1	CP030980	4594706	Yersinia	Yersinia	RiPPs	Detected	1790	1790	1790	1790	1790	105	37	unknown_family	u_RiPPs_37
393305.7.NC_008800.region006	cyanobactin	FALSE	393306	Yersinia enterocolitica subsp. enterocolitica 8081	NC_008800	4683620	Yersinia	Yersinia	RiPPs	Detected	1790	1790	1790	1790	1790	105	37	unknown_family	u_RiPPs_37
630.129.CP011286.region001	cyanobactin	FALSE	630.129	Yersinia enterocolitica strain KNG22703	CP011286	4651078	Yersinia	Yersinia	RiPPs	Detected	1790	1790	1790	1790	1790	105	37	unknown_family	u_RiPPs_37
630.152.CP016937.region002	cyanobactin	FALSE	630.152	Yersinia enterocolitica strain YE6	CP016937	4923138	Yersinia	Yersinia	RiPPs	Detected	1790	1790	1790	1790	1790	105	37	unknown_family	u_RiPPs_37
630.17.CP009838.region006	cyanobactin	FALSE	630.17	Yersinia enterocolitica 2516-87	CP009838	4603945	Yersinia	Yersinia	RiPPs	Detected	1790	1790	1790	1790	1790	105	37	unknown_family	u_RiPPs_37
630.18.CP009846.region006	cyanobactin	FALSE	630.18	Yersinia enterocolitica 8081	CP009846	4685386	Yersinia	Yersinia	RiPPs	Detected	1790	1790	1790	1790	1790	105	37	unknown_family	u_RiPPs_37
930944.6.FR729477.region003	cyanobactin	FALSE	930945	Yersinia enterocolitica subsp. palearctica Y11	FR729477	4625880	Yersinia	Yersinia	RiPPs	Detected	1790	1790	1790	1790	1790	105	37	unknown_family	u_RiPPs_37
994476.3.CP002246.region003	cyanobactin	FALSE	994476	Yersinia enterocolitica subsp. palearctica 105.5R(r)	CP002246	4621811	Yersinia	Yersinia	RiPPs	Detected	1790	1790	1790	1790	1790	105	37	unknown_family	u_RiPPs_37
630.150.CP016935.region002	cyanobactin	FALSE	630.15	Yersinia enterocolitica strain YE7	CP016935	4850821	Yersinia	Yersinia	RiPPs	Detected	1790	1790	1790	1790	1790	105	37	unknown_family	u_RiPPs_37
630.151.CP016931.region002	cyanobactin	FALSE	630.151	Yersinia enterocolitica strain YE165	CP016931	4885782	Yersinia	Yersinia	RiPPs	Detected	1790	1790	1790	1790	1790	105	37	unknown_family	u_RiPPs_37
630.153.CP016940.region002	cyanobactin	FALSE	630.153	Yersinia enterocolitica strain YE5	CP016940	4787042	Yersinia	Yersinia	RiPPs	Detected	1790	1790	1790	1790	1790	105	37	unknown_family	u_RiPPs_37
630.154.CP016945.region002	cyanobactin	FALSE	630.154	Yersinia enterocolitica strain YE1	CP016945	4841962	Yersinia	Yersinia	RiPPs	Detected	1790	1790	1790	1790	1790	105	37	unknown_family	u_RiPPs_37
630.155.CP016944.region002	cyanobactin	FALSE	630.155	Yersinia enterocolitica strain YE3	CP016944	4838744	Yersinia	Yersinia	RiPPs	Detected	1790	1790	1790	1790	1790	105	37	unknown_family	u_RiPPs_37
150052.13.LR134161.region006	cyanobactin	FALSE	150052	Yersinia enterocolitica subsp. enterocolitica strain NCTC13629	LR134161	4548019	Yersinia	Yersinia	RiPPs	Detected	1790	1790	1790	1790	1790	105	37	unknown_family	u_RiPPs_37
150053.29.LR134335.region001	cyanobactin	FALSE	150053	Yersinia enterocolitica subsp. palearctica strain NCTC13769	LR134335	4560086	Yersinia	Yersinia	RiPPs	Detected	1790	1790	1790	1790	1790	105	37	unknown_family	u_RiPPs_37
2607663.3.CP043727.region004	cyanobactin	FALSE	2.60766e+06	Yersinia sp. NCTC 14382	CP043727	4710154	Yersinia	Yersinia	RiPPs	Detected	1790	1790	1790	1790	1790	105	37	unknown_family	u_RiPPs_37
29484.39.CP023964.region006	cyanobactin	FALSE	29484.4	Yersinia frederiksenii strain FDAARGOS_418	CP023964	4934031	Yersinia	Yersinia	RiPPs	Detected	1790	1790	1790	1790	1790	105	37	unknown_family	u_RiPPs_37
630.254.LR698980.region002	cyanobactin	FALSE	630.254	Yersinia enterocolitica strain MGYG-HGUT-02335	LR698980	4528241	Yersinia	Yersinia	RiPPs	Detected	1790	1790	1790	1790	1790	105	37	unknown_family	u_RiPPs_37
571.217.CP020358.region001	NRPS	FALSE	571.217	Klebsiella oxytoca strain AR_0147	CP020358	6461325	Klebsiella	Klebsiella	NRPS	Detected	3162	3162	3162	3162	3162	3162	38	known_family	Tilivalline, Kleboxymycin, Tilivalline
1134687.152.CP044109.region001	NRPS	FALSE	1.13469e+06	Klebsiella michiganensis strain FDAARGOS_647 strain Not applicable	CP044109	6656590	Klebsiella	Klebsiella	NRPS	Detected	3162	3162	3162	3162	3162	3162	38	known_family	Tilivalline, Kleboxymycin, Tilivalline
2488567.3.CP033824.region005	NRPS	FALSE	2.48857e+06	Klebsiella sp. FDAARGOS_511 strain Not applicable	CP033824	6290193	Klebsiella	Klebsiella	NRPS	Detected	3162	3162	3162	3162	3162	3162	38	known_family	Tilivalline, Kleboxymycin, Tilivalline
571.62.CP011636.region002	NRPS	FALSE	571.62	Klebsiella oxytoca strain CAV1374	CP011636	7227285	Klebsiella	Klebsiella	NRPS	Detected	3162	3162	3162	3162	3162	3162	38	known_family	Tilivalline, Kleboxymycin, Tilivalline
1934254.3.CP020657.region005	NRPS	FALSE	1.93425e+06	Klebsiella sp. M5al strain M5al	CP020657	5800138	Klebsiella	Klebsiella	NRPS	Detected	3162	3162	3162	3162	3162	3162	38	known_family	Tilivalline, Kleboxymycin, Tilivalline
2697371.3.CP047604.region001	NRPS	FALSE	2.69737e+06	Klebsiella sp. MPUS7	CP047604	5823634	Klebsiella	Klebsiella	NRPS	Detected	3162	3162	3162	3162	3162	3162	38	known_family	Tilivalline, Kleboxymycin, Tilivalline
571.521.LR594038.region001	NRPS	FALSE	571.521	Klebsiella oxytoca strain NCTC9146	LR594038	5767309	Klebsiella	Klebsiella	NRPS	Detected	3162	3162	3162	3162	3162	3162	38	known_family	Tilivalline, Kleboxymycin, Tilivalline
571.706.LR607336.region002	NRPS	FALSE	571.706	Klebsiella oxytoca strain 4928STDY7071328	LR607336	6099119	Klebsiella	Klebsiella	NRPS	Detected	3162	3162	3162	3162	3162	3162	38	known_family	Tilivalline, Kleboxymycin, Tilivalline
571.729.LR607351.region004	NRPS	FALSE	571.729	Klebsiella oxytoca strain 4928STDY7071171	LR607351	6484331	Klebsiella	Klebsiella	NRPS	Detected	3162	3162	3162	3162	3162	3162	38	known_family	Tilivalline, Kleboxymycin, Tilivalline
571.731.LR607341.region001	NRPS	FALSE	571.731	Klebsiella oxytoca strain 4928STDY7071187	LR607341	7064570	Klebsiella	Klebsiella	NRPS	Detected	3162	3162	3162	3162	3162	3162	38	known_family	Tilivalline, Kleboxymycin, Tilivalline
571.736.LR607357.region002	NRPS	FALSE	571.736	Klebsiella oxytoca strain 4928STDY7387763	LR607357	6634074	Klebsiella	Klebsiella	NRPS	Detected	3162	3162	3162	3162	3162	3162	38	known_family	Tilivalline, Kleboxymycin, Tilivalline
571.319.CP027426.region006	NRPS	FALSE	571.319	Klebsiella oxytoca strain FDAARGOS_335	CP027426	6049823	Klebsiella	Klebsiella	NRPS	Detected	7924	7924	7924	7924	7924	7924	38	known_family	Tilivalline, Kleboxymycin, Tilivalline
571.320.CP029128.region006	NRPS	FALSE	571.32	Klebsiella oxytoca strain AR380	CP029128	6003751	Klebsiella	Klebsiella	NRPS	Detected	7924	7924	7924	7924	7924	7924	38	known_family	Tilivalline, Kleboxymycin, Tilivalline
571.108.CP011618.region006	NRPS	FALSE	571.108	Klebsiella oxytoca strain CAV1335	CP011618	6673117	Klebsiella	Klebsiella	NRPS	Detected	7924	7924	7924	7924	7924	7924	38	known_family	Tilivalline, Kleboxymycin, Tilivalline
571.199.CP017928.region004	NRPS	FALSE	571.199	Klebsiella oxytoca strain CAV1015	CP017928	6582387	Klebsiella	Klebsiella	NRPS	Detected	7924	7924	7924	7924	7924	7924	38	known_family	Tilivalline, Kleboxymycin, Tilivalline
571.63.CP011597.region006	NRPS	FALSE	571.63	Klebsiella oxytoca strain CAV1099	CP011597	6630537	Klebsiella	Klebsiella	NRPS	Detected	7924	7924	7924	7924	7924	7924	38	known_family	Tilivalline, Kleboxymycin, Tilivalline
571.326.LS483483.region005	NRPS	FALSE	571.326	Klebsiella oxytoca strain NCTC11355	LS483483	5859982	Klebsiella	Klebsiella	NRPS	Detected	7924	7924	7924	7924	7924	7924	38	known_family	Tilivalline, Kleboxymycin, Tilivalline
571.393.LR133932.region005	NRPS	FALSE	571.393	Klebsiella oxytoca strain NCTC11356	LR133932	5856891	Klebsiella	Klebsiella	NRPS	Detected	7924	7924	7924	7924	7924	7924	38	known_family	Tilivalline, Kleboxymycin, Tilivalline
180957.38.CP024780.region002	NRPS	FALSE	180957	Pectobacterium carotovorum subsp. brasiliense strain BZA12	CP024780	4924809	Pectobacterium	Pectobacterium	NRPS	Detected	7924	7924	7924	7924	7924	7924	38	known_family	Tilivalline, Kleboxymycin, Tilivalline
1089444.37.CP024710.region007	NRPS	FALSE	1.08944e+06	Dickeya solani strain IFB0223 strain not applicable	CP024710	4937554	Dickeya	Dickeya	NRPS	Detected	2527	2416	2416	486	5048	108	39	unknown_family	u_NRPS_39
1224147.10.CM001858.region006	NRPS	FALSE	1.22415e+06	Dickeya zeae NCPPB 3532	CM001858	4557062	Dickeya	Dickeya	NRPS	Detected	2527	2416	2416	486	5048	108	39	unknown_family	u_NRPS_39
1224150.8.CM001857.region003	NRPS	FALSE	1.22415e+06	Dickeya paradisiaca NCPPB 2511	CM001857	4631867	Dickeya	Dickeya	NRPS	Detected	9620	2416	2416	486	5048	108	39	unknown_family	u_NRPS_39
1225780.3.CM002023.region005	NRPS	FALSE	1.22578e+06	Dickeya dianthicola IPO 980	CM002023	4662278	Dickeya	Dickeya	NRPS	Detected	2527	2416	2416	486	5048	108	39	unknown_family	u_NRPS_39
1225786.10.CP015137.region002	NRPS	FALSE	1.22579e+06	Dickeya solani IPO 2222	CP015137	4919833	Dickeya	Dickeya	NRPS	Detected	2527	2416	2416	486	5048	108	39	unknown_family	u_NRPS_39
1226344.12.CM001860.region006	NRPS	FALSE	1.22634e+06	Dickeya solani GBBC 2040	CM001860	4860047	Dickeya	Dickeya	NRPS	Detected	2527	2416	2416	486	5048	108	39	unknown_family	u_NRPS_39
1306405.11.KQ046817.region006	NRPS	FALSE	1.30641e+06	Dickeya dianthicola RNS04.9	KQ046817	4721506	Dickeya	Dickeya	NRPS	Detected	2527	2416	2416	486	5048	108	39	unknown_family	u_NRPS_39
1401087.6.LT615367.region001	NRPS	FALSE	1.40109e+06	Dickeya aquatica strain 174/2	LT615367	4501560	Dickeya	Dickeya	NRPS	Detected	1031	2416	2416	486	5048	108	39	unknown_family	u_NRPS_39
1427366.4.CP006929.region006	NRPS	FALSE	1.42737e+06	Dickeya zeae EC1	CP006929	4532364	Dickeya	Dickeya	NRPS	Detected	2527	2416	2416	486	5048	108	39	unknown_family	u_NRPS_39
1778540.8.CP020872.region007	NRPS	FALSE	1.77854e+06	Dickeya fangzhongdai strain PA1	CP020872	4979223	Dickeya	Dickeya	NRPS	Detected	2527	2416	2416	486	5048	108	39	unknown_family	u_NRPS_39
198628.6.NC_014500.region004	NRPS	FALSE	198629	Dickeya dadantii 3937	NC_014500	4922802	Dickeya	Dickeya	NRPS	Detected	2527	2416	2416	486	5048	108	39	unknown_family	u_NRPS_39
2037915.3.CP023484.region007	NRPS	FALSE	2.03792e+06	Dickeya sp. Secpp 1600 strain Secpp1600	CP023484	5108113	Dickeya	Dickeya	NRPS	Detected	2527	2416	2416	486	5048	108	39	unknown_family	u_NRPS_39
204038.21.CP023467.region007	NRPS	FALSE	204038	Dickeya dadantii strain DSM 18020	CP023467	4997541	Dickeya	Dickeya	NRPS	Detected	2527	2416	2416	486	5048	108	39	unknown_family	u_NRPS_39
204039.55.CP031560.region007	NRPS	FALSE	204040	Dickeya dianthicola strain ME23	CP031560	4909058	Dickeya	Dickeya	NRPS	Detected	2527	2416	2416	486	5048	108	39	unknown_family	u_NRPS_39
204042.48.CP025799.region006	NRPS	FALSE	204042	Dickeya zeae strain MS2	CP025799	4740052	Dickeya	Dickeya	NRPS	Detected	2527	2416	2416	486	5048	108	39	unknown_family	u_NRPS_39
204042.61.CP031515.region005	NRPS	FALSE	204043	Dickeya zeae strain EC2	CP031515	4575125	Dickeya	Dickeya	NRPS	Detected	2527	2416	2416	486	5048	108	39	unknown_family	u_NRPS_39
204042.62.CP033622.region003	NRPS	FALSE	204043	Dickeya zeae strain CE1	CP033622	4714731	Dickeya	Dickeya	NRPS	Detected	2527	2416	2416	486	5048	108	39	unknown_family	u_NRPS_39
561229.3.NC_012912.region005	NRPS	FALSE	561229	Dickeya zeae Ech1591	NC_012912	4813854	Dickeya	Dickeya	NRPS	Detected	2527	2416	2416	486	5048	108	39	unknown_family	u_NRPS_39
579405.3.NC_012880.region003	NRPS	FALSE	579405	Dickeya dadantii Ech703	NC_012880	4679450	Dickeya	Dickeya	NRPS	Detected	9620	2416	2416	486	5048	108	39	unknown_family	u_NRPS_39
590409.4.NC_013592.region006	NRPS	FALSE	590409	Dickeya dadantii Ech586	NC_013592	4818394	Dickeya	Dickeya	NRPS	Detected	2527	2416	2416	486	5048	108	39	unknown_family	u_NRPS_39
158822.9.CP009460.region008	NRPS	FALSE	158823	Cedecea neteri ND14b	CP009460	5052868	Cedecea	Other	NRPS	Detected	2527	2416	2416	486	5048	108	39	unknown_family	u_NRPS_39
562.13779.CP010225.region001	bacteriocin	TRUE	562.138	Escherichia coli strain M19	CP010225	5327147	Escherichia	Escherichia	RiPPs	Detected	5277	5291	5291	5291	5291	105	40	unknown_family	u_RiPPs_40
562.13775.CP010204.region001	bacteriocin	TRUE	562.138	Escherichia coli strain M10	CP010204	4954801	Escherichia	Escherichia	RiPPs	Detected	5277	5291	5291	5291	5291	105	40	unknown_family	u_RiPPs_40
562.13777.CP010217.region001	bacteriocin	TRUE	562.138	Escherichia coli strain M15	CP010217	5328503	Escherichia	Escherichia	RiPPs	Detected	5277	5291	5291	5291	5291	105	40	unknown_family	u_RiPPs_40
562.13776.CP010210.region001	bacteriocin	TRUE	562.138	Escherichia coli strain M11	CP010210	5306134	Escherichia	Escherichia	RiPPs	Detected	5277	5291	5291	5291	5291	105	40	unknown_family	u_RiPPs_40
1392854.3.CP019955.region001	bacteriocin	TRUE	1.39285e+06	Escherichia coli M8	CP019955	5279597	Escherichia	Escherichia	RiPPs	Detected	5356	5356	5356	13265	13265	105	40	unknown_family	u_RiPPs_40
562.51602.CP043037.region001	bacteriocin	TRUE	562.516	Escherichia coli strain XDL	CP043037	5540143	Escherichia	Escherichia	RiPPs	Detected	7507	5356	5356	13265	13265	105	40	unknown_family	u_RiPPs_40
562.60265.CP051730.region001	bacteriocin	TRUE	562.603	Escherichia coli strain SCU-111	CP051730	5079785	Escherichia	Escherichia	RiPPs	Detected	7507	5356	5356	7507	7507	105	40	unknown_family	u_RiPPs_40
562.15200.CP018986.region001	bacteriocin	TRUE	562.152	Escherichia coli strain Ecol_AZ146	CP018986	5727407	Escherichia	Escherichia	RiPPs	Detected	5356	5356	5356	13265	13265	105	40	unknown_family	u_RiPPs_40
562.58441.CP043541.region002	bacteriocin	FALSE	562.584	Escherichia coli strain 15RDA-Livestock feces-ECO087	CP043541	5572079	Escherichia	Escherichia	RiPPs	Detected	7507	5356	5356	7507	7507	105	40	unknown_family	u_RiPPs_40
1055545.3.CP015245.region001	bacteriocin	TRUE	1.05555e+06	Escherichia coli O91 str. RM7190	CP015245	5030336	Escherichia	Escherichia	RiPPs	Detected	191	9933	9933	7595	7595	105	40	unknown_family	u_RiPPs_40
1055541.4.CP028123.region001	bacteriocin	TRUE	1.05554e+06	Escherichia coli O103 str. RM10042	CP028123	5261709	Escherichia	Escherichia	RiPPs	Detected	191	9933	9933	7595	7595	105	40	unknown_family	u_RiPPs_40
1078021.3.CP031901.region001	bacteriocin	TRUE	1.07802e+06	Escherichia coli O113:H21 strain FWSEC0010	CP031901	5131000	Escherichia	Escherichia	RiPPs	Detected	191	9933	9933	7507	7507	105	40	unknown_family	u_RiPPs_40
562.60279.CP051746.region001	bacteriocin	TRUE	562.603	Escherichia coli strain SCU-484	CP051746	5236765	Escherichia	Escherichia	RiPPs	Detected	7507	9933	9933	13265	13265	105	40	unknown_family	u_RiPPs_40
585396.4.NC_013367.region001	bacteriocin	TRUE	585396	Escherichia coli O111:H- str. 11128	NC_013367	5766081	Escherichia	Escherichia	RiPPs	Detected	7507	9933	9933	7595	7595	105	40	unknown_family	u_RiPPs_40
562.59162.CP047383.region001	bacteriocin	TRUE	562.592	Escherichia coli strain CAU16175	CP047383	6068178	Escherichia	Escherichia	RiPPs	Detected	7507	9933	9933	7507	7507	105	40	unknown_family	u_RiPPs_40
562.60436.CP053238.region001	bacteriocin	TRUE	562.604	Escherichia coli strain SCU-106	CP053238	5507015	Escherichia	Escherichia	RiPPs	Detected	5277	9933	9933	7595	7595	105	40	unknown_family	u_RiPPs_40
998822.6.CP028154.region001	bacteriocin	TRUE	998823	Salmonella enterica subsp. enterica serovar Enteritidis str. RM2968	CP028154	4792035	Salmonella	Salmonella	RiPPs	Detected	5356	5356	5356	13265	13265	105	40	unknown_family	u_RiPPs_40
624.1285.CP023649.region001	bacteriocin	TRUE	624.129	Shigella sonnei strain CFSAN030807	CP023649	5062953	Shigella	Shigella	RiPPs	Detected	191	5356	5356	7595	7595	105	40	unknown_family	u_RiPPs_40
624.1865.CP045936.region001	bacteriocin	TRUE	624.187	Shigella sonnei strain AUSMDU00010534	CP045936	5107412	Shigella	Shigella	RiPPs	Detected	191	5356	5356	7507	7507	105	40	unknown_family	u_RiPPs_40
624.1850.CP035010.region001	bacteriocin	TRUE	624.185	Shigella sonnei strain LC1477/18	CP035010	4905980	Shigella	Shigella	RiPPs	Detected	7507	9933	9933	7507	7507	105	40	unknown_family	u_RiPPs_40
624.637.CP014098.region001	bacteriocin	TRUE	624.637	Shigella sonnei strain FDAARGOS_90	CP014098	4988242	Shigella	Shigella	RiPPs	Detected	7507	9933	9933	7595	7595	105	40	unknown_family	u_RiPPs_40
1089444.37.CP024710.region004	siderophore	FALSE	1.08944e+06	Dickeya solani strain IFB0223 strain not applicable	CP024710	4937554	Dickeya	Dickeya	Others	Detected	767	767	767	767	767	112	41	unknown_family	u_Others_41
1224147.10.CM001858.region004	siderophore	FALSE	1.22415e+06	Dickeya zeae NCPPB 3532	CM001858	4557062	Dickeya	Dickeya	Others	Detected	767	767	767	767	767	112	41	unknown_family	u_Others_41
1225780.3.CM002023.region001	siderophore	FALSE	1.22578e+06	Dickeya dianthicola IPO 980	CM002023	4662278	Dickeya	Dickeya	Others	Detected	767	767	767	767	767	112	41	unknown_family	u_Others_41
1225786.10.CP015137.region010	siderophore	FALSE	1.22579e+06	Dickeya solani IPO 2222	CP015137	4919833	Dickeya	Dickeya	Others	Detected	767	767	767	767	767	112	41	unknown_family	u_Others_41
1226344.12.CM001860.region003	siderophore	FALSE	1.22634e+06	Dickeya solani GBBC 2040	CM001860	4860047	Dickeya	Dickeya	Others	Detected	767	767	767	767	767	112	41	unknown_family	u_Others_41
1306405.11.KQ046817.region002	siderophore	FALSE	1.30641e+06	Dickeya dianthicola RNS04.9	KQ046817	4721506	Dickeya	Dickeya	Others	Detected	767	767	767	767	767	112	41	unknown_family	u_Others_41
1401087.6.LT615367.region003	siderophore	FALSE	1.40109e+06	Dickeya aquatica strain 174/2	LT615367	4501560	Dickeya	Dickeya	Others	Detected	767	767	767	767	767	112	41	unknown_family	u_Others_41
1427366.4.CP006929.region004	siderophore	FALSE	1.42737e+06	Dickeya zeae EC1	CP006929	4532364	Dickeya	Dickeya	Others	Detected	767	767	767	767	767	112	41	unknown_family	u_Others_41
1778540.8.CP020872.region004	siderophore	FALSE	1.77854e+06	Dickeya fangzhongdai strain PA1	CP020872	4979223	Dickeya	Dickeya	Others	Detected	767	767	767	767	767	112	41	unknown_family	u_Others_41
198628.6.NC_014500.region001	siderophore	FALSE	198629	Dickeya dadantii 3937	NC_014500	4922802	Dickeya	Dickeya	Others	Detected	767	767	767	767	767	112	41	unknown_family	u_Others_41
2037915.3.CP023484.region004	siderophore	FALSE	2.03792e+06	Dickeya sp. Secpp 1600 strain Secpp1600	CP023484	5108113	Dickeya	Dickeya	Others	Detected	767	767	767	767	767	112	41	unknown_family	u_Others_41
204038.21.CP023467.region002	siderophore	FALSE	204038	Dickeya dadantii strain DSM 18020	CP023467	4997541	Dickeya	Dickeya	Others	Detected	767	767	767	767	767	112	41	unknown_family	u_Others_41
204039.55.CP031560.region004	siderophore	FALSE	204040	Dickeya dianthicola strain ME23	CP031560	4909058	Dickeya	Dickeya	Others	Detected	767	767	767	767	767	112	41	unknown_family	u_Others_41
204042.48.CP025799.region004	siderophore	FALSE	204042	Dickeya zeae strain MS2	CP025799	4740052	Dickeya	Dickeya	Others	Detected	767	767	767	767	767	112	41	unknown_family	u_Others_41
204042.61.CP031515.region003	siderophore	FALSE	204043	Dickeya zeae strain EC2	CP031515	4575125	Dickeya	Dickeya	Others	Detected	767	767	767	767	767	112	41	unknown_family	u_Others_41
204042.62.CP033622.region007	siderophore	FALSE	204043	Dickeya zeae strain CE1	CP033622	4714731	Dickeya	Dickeya	Others	Detected	767	767	767	767	767	112	41	unknown_family	u_Others_41
561229.3.NC_012912.region007	siderophore	FALSE	561229	Dickeya zeae Ech1591	NC_012912	4813854	Dickeya	Dickeya	Others	Detected	767	767	767	767	767	112	41	unknown_family	u_Others_41
568768.6.CP042220.region005	siderophore	FALSE	568769	Dickeya sp. NCPPB 569	CP042220	4313088	Dickeya	Dickeya	Others	Detected	767	767	767	767	767	112	41	unknown_family	u_Others_41
590409.4.NC_013592.region005	siderophore	FALSE	590409	Dickeya dadantii Ech586	NC_013592	4818394	Dickeya	Dickeya	Others	Detected	767	767	767	767	767	112	41	unknown_family	u_Others_41
1082704.5.CP023009.region004	siderophore	FALSE	1.0827e+06	Lonsdalea britannica strain 477	CP023009	4015569	Lonsdalea	Other	Others	Detected	202	767	767	767	767	112	41	unknown_family	u_Others_41
158822.9.CP009460.region002	siderophore	FALSE	158823	Cedecea neteri ND14b	CP009460	5052868	Cedecea	Other	Others	Detected	767	767	767	767	767	112	41	unknown_family	u_Others_41
29471.25.CP009125.region007	siderophore	FALSE	29471.2	Pectobacterium atrosepticum strain 21a	CP009125	5024250	Pectobacterium	Pectobacterium	Others	Detected	2162	2162	2162	3570	3570	2162	42	unknown_family	u_Others_42
554.39.CP021894.region001	siderophore	FALSE	554.39	Pectobacterium carotovorum strain SCC1	CP021894	4980322	Pectobacterium	Pectobacterium	Others	Detected	2162	2162	2162	3570	3570	2162	42	unknown_family	u_Others_42
1218933.3.CP003776.region007	siderophore	FALSE	1.21893e+06	Pectobacterium carotovorum subsp. carotovorum PCC21	CP003776	4842771	Pectobacterium	Pectobacterium	Others	Detected	2162	2162	2162	5055	5055	2162	42	unknown_family	u_Others_42
180957.35.CP009769.region006	siderophore	FALSE	180957	Pectobacterium carotovorum subsp. brasiliense	CP009769	4920350	Pectobacterium	Pectobacterium	Others	Detected	2162	2162	2162	5055	5055	2162	42	unknown_family	u_Others_42
180957.36.CP020350.region001	siderophore	FALSE	180957	Pectobacterium carotovorum subsp. brasiliense strain SX309	CP020350	4966299	Pectobacterium	Pectobacterium	Others	Detected	2162	2162	2162	5055	5055	2162	42	unknown_family	u_Others_42
180957.38.CP024780.region008	siderophore	FALSE	180957	Pectobacterium carotovorum subsp. brasiliense strain BZA12	CP024780	4924809	Pectobacterium	Pectobacterium	Others	Detected	2162	2162	2162	5055	5055	2162	42	unknown_family	u_Others_42
180957.62.CP047495.region007	siderophore	FALSE	180958	Pectobacterium brasiliense strain 1692	CP047495	4851982	Pectobacterium	Pectobacterium	Others	Detected	2162	2162	2162	5055	5055	2162	42	unknown_family	u_Others_42
180957.63.CP046380.region002	siderophore	FALSE	180958	Pectobacterium brasiliense strain HNP201719	CP046380	4724337	Pectobacterium	Pectobacterium	Others	Detected	2162	2162	2162	5055	5055	2162	42	unknown_family	u_Others_42
218491.5.NC_004547.region007	siderophore	FALSE	218492	Pectobacterium atrosepticum SCRI1043	NC_004547	5064019	Pectobacterium	Pectobacterium	Others	Detected	2162	2162	2162	3570	3570	2162	42	unknown_family	u_Others_42
29471.24.CP007744.region007	siderophore	FALSE	29471.2	Pectobacterium atrosepticum strain JG10-08	CP007744	5004926	Pectobacterium	Pectobacterium	Others	Detected	2162	2162	2162	3570	3570	2162	42	unknown_family	u_Others_42
29471.32.CP024956.region008	siderophore	FALSE	29471.3	Pectobacterium atrosepticum strain 36A	CP024956	4965575	Pectobacterium	Pectobacterium	Others	Detected	2162	2162	2162	3570	3570	2162	42	unknown_family	u_Others_42
78398.6.CP009678.region008	siderophore	FALSE	78398.6	Pectobacterium carotovorum subsp. odoriferum strain BC S7	CP009678	4933575	Pectobacterium	Pectobacterium	Others	Detected	2162	2162	2162	5055	5055	2162	42	unknown_family	u_Others_42
78398.23.CP034938.region006	siderophore	FALSE	78398.2	Pectobacterium odoriferum strain JK2.1	CP034938	5100258	Pectobacterium	Pectobacterium	Others	Detected	2669	2669	2669	5055	5055	2669	42	unknown_family	u_Others_42
554.50.CP034276.region006	siderophore	FALSE	554.5	Pectobacterium carotovorum strain 14A	CP034276	5009413	Pectobacterium	Pectobacterium	Others	Detected	2669	2669	2669	5055	5055	2669	42	unknown_family	u_Others_42
2108399.7.CP038498.region004	siderophore	FALSE	2.1084e+06	Pectobacterium punjabense strain SS95	CP038498	4793778	Pectobacterium	Pectobacterium	Others	Detected	2669	2669	2669	5055	5055	2669	42	unknown_family	u_Others_42
554.20.CP017482.region003	siderophore	FALSE	554.2	Pectobacterium carotovorum strain SK-992-20-13	CP017482	5008416	Pectobacterium	Pectobacterium	Others	Detected	2669	2669	2669	3570	3570	2669	42	unknown_family	u_Others_42
554.21.CP017481.region002	siderophore	FALSE	554.21	Pectobacterium carotovorum strain Polaris	CP017481	4826824	Pectobacterium	Pectobacterium	Others	Detected	2669	2669	2669	5055	5055	2669	42	unknown_family	u_Others_42
554.31.CP024842.region006	siderophore	FALSE	554.31	Pectobacterium carotovorum strain 3-2	CP024842	4975878	Pectobacterium	Pectobacterium	Others	Detected	2669	2669	2669	5055	5055	2669	42	unknown_family	u_Others_42
555.43.CP034236.region001	siderophore	FALSE	555.43	Pectobacterium carotovorum subsp. carotovorum strain BP201601.1	CP034236	4853176	Pectobacterium	Pectobacterium	Others	Detected	2669	2669	2669	5055	5055	2669	42	unknown_family	u_Others_42
555.44.CP034237.region007	siderophore	FALSE	555.44	Pectobacterium carotovorum subsp. carotovorum strain JR1.1	CP034237	4872902	Pectobacterium	Pectobacterium	Others	Detected	2669	2669	2669	5055	5055	2669	42	unknown_family	u_Others_42
561230.3.NC_012917.region005	siderophore	FALSE	561230	Pectobacterium carotovorum subsp. carotovorum PC1	NC_012917	4862913	Pectobacterium	Pectobacterium	Others	Detected	2669	2669	2669	5055	5055	2669	42	unknown_family	u_Others_42
1346614.3.CP006252.region004	NRPS	FALSE	1.34661e+06	Serratia liquefaciens ATCC 27592	CP006252	5282719	Serratia	Serratia	NRPS	Detected	12280	12280	12402	12402	12402	108	43	unknown_family	u_NRPS_43
399741.7.NC_009832.region006	NRPS	FALSE	399742	Serratia proteamaculans 568	NC_009832	5495657	Serratia	Serratia	NRPS	Detected	12280	12280	12402	12402	12402	108	43	unknown_family	u_NRPS_43
682634.4.CP006250.region004	NRPS	FALSE	682634	Serratia plymuthica 4Rx13	CP006250	5403731	Serratia	Serratia	NRPS	Detected	12280	12280	12402	12402	12402	108	43	unknown_family	u_NRPS_43
1006598.5.ARWD01000000.region005	NRPS	FALSE	1.0066e+06	Serratia plymuthica RVH1	ARWD01000000	5514320	Serratia	Serratia	NRPS	Detected	12280	12280	12402	12402	12402	108	43	unknown_family	u_NRPS_43
1348660.3.CP006566.region007	NRPS	FALSE	1.34866e+06	Serratia plymuthica S13	CP006566	5467306	Serratia	Serratia	NRPS	Detected	12280	12280	12402	12402	12402	108	43	unknown_family	u_NRPS_43
137545.6.LR134494.region006	NRPS	FALSE	137546	Serratia quinivorans strain NCTC13188	LR134494	5376744	Serratia	Serratia	NRPS	Detected	12280	12280	12402	12402	12402	108	43	unknown_family	u_NRPS_43
137545.8.CP038467.region002	NRPS	FALSE	137546	Serratia quinivorans strain PKL:12	CP038467	5292949	Serratia	Serratia	NRPS	Detected	12280	12280	12402	12402	12402	108	43	unknown_family	u_NRPS_43
2482769.3.CP033162.region004	NRPS	FALSE	2.48277e+06	Serratia sp. P2ACOL2	CP033162	5590417	Serratia	Serratia	NRPS	Detected	12280	12280	12402	12402	12402	108	43	unknown_family	u_NRPS_43
28151.37.CP045913.region002	NRPS	FALSE	28151.4	Serratia proteamaculans strain 336X	CP045913	5593263	Serratia	Serratia	NRPS	Detected	12280	12280	12402	12402	12402	108	43	unknown_family	u_NRPS_43
614.8.CP011303.region003	NRPS	FALSE	614.8	Serratia liquefaciens strain HUMV-21	CP011303	5326657	Serratia	Serratia	NRPS	Detected	12280	12280	12402	12402	12402	108	43	unknown_family	u_NRPS_43
614.9.CP014017.region002	NRPS	FALSE	614.9	Serratia liquefaciens strain FDAARGOS_125	CP014017	5284595	Serratia	Serratia	NRPS	Detected	12280	12280	12402	12402	12402	108	43	unknown_family	u_NRPS_43
768490.3.NC_015566.region004	NRPS	FALSE	768490	Serratia sp. AS12	NC_015566	5443009	Serratia	Serratia	NRPS	Detected	12280	12280	12402	12402	12402	108	43	unknown_family	u_NRPS_43
768492.3.NC_015567.region004	NRPS	FALSE	768492	Serratia plymuthica AS9	NC_015567	5442880	Serratia	Serratia	NRPS	Detected	12280	12280	12402	12402	12402	108	43	unknown_family	u_NRPS_43
768493.3.CP002775.region004	NRPS	FALSE	768493	Serratia sp. AS13	CP002775	5442549	Serratia	Serratia	NRPS	Detected	12280	12280	12402	12402	12402	108	43	unknown_family	u_NRPS_43
82995.6.LT883155.region005	NRPS	FALSE	82995.6	Serratia grimesii strain BXF1	LT883155	5090820	Serratia	Serratia	NRPS	Detected	12280	12280	12402	12402	12402	108	43	unknown_family	u_NRPS_43
82996.17.CP012096.region003	NRPS	FALSE	82996.2	Serratia plymuthica strain 3Rp8	CP012096	5546041	Serratia	Serratia	NRPS	Detected	12280	12280	12402	12402	12402	108	43	unknown_family	u_NRPS_43
82996.18.CP012097.region006	NRPS	FALSE	82996.2	Serratia plymuthica strain 3Re4-18	CP012097	5439574	Serratia	Serratia	NRPS	Detected	12280	12280	12402	12402	12402	108	43	unknown_family	u_NRPS_43
82996.23.LS483469.region003	NRPS	FALSE	82996.2	Serratia plymuthica strain NCTC12961	LS483469	5348135	Serratia	Serratia	NRPS	Detected	12280	12280	12402	12402	12402	108	43	unknown_family	u_NRPS_43
82996.45.CP053398.region008	NRPS	FALSE	82996.4	Serratia plymuthica strain C-1	CP053398	5695428	Serratia	Serratia	NRPS	Detected	12280	12280	12402	12402	12402	108	43	unknown_family	u_NRPS_43
82996.9.CP007439.region005	NRPS	FALSE	82996.9	Serratia plymuthica strain V4	CP007439	5513353	Serratia	Serratia	NRPS	Detected	12280	12280	12402	12402	12402	108	43	unknown_family	u_NRPS_43
1089444.37.CP024710.region001	NRPS-like.hserlactone	FALSE	1.08944e+06	Dickeya solani strain IFB0223 strain not applicable	CP024710	4937554	Dickeya	Dickeya	Others	Detected	1852	2419	2419	2419	2419	112	44	unknown_family	u_Others_44
1224147.10.CM001858.region001	NRPS-like.hserlactone	FALSE	1.22415e+06	Dickeya zeae NCPPB 3532	CM001858	4557062	Dickeya	Dickeya	Others	Detected	1852	2419	2419	2419	2419	112	44	unknown_family	u_Others_44
1225780.3.CM002023.region008	NRPS-like.hserlactone	FALSE	1.22578e+06	Dickeya dianthicola IPO 980	CM002023	4662278	Dickeya	Dickeya	Others	Detected	1852	2419	2419	2419	2419	112	44	unknown_family	u_Others_44
1225786.10.CP015137.region007	NRPS-like.hserlactone	FALSE	1.22579e+06	Dickeya solani IPO 2222	CP015137	4919833	Dickeya	Dickeya	Others	Detected	1852	2419	2419	2419	2419	112	44	unknown_family	u_Others_44
1226344.12.CM001860.region010	NRPS-like.hserlactone	FALSE	1.22634e+06	Dickeya solani GBBC 2040	CM001860	4860047	Dickeya	Dickeya	Others	Detected	1852	2419	2419	2419	2419	112	44	unknown_family	u_Others_44
1306405.11.KQ046817.region010	NRPS-like.hserlactone	FALSE	1.30641e+06	Dickeya dianthicola RNS04.9	KQ046817	4721506	Dickeya	Dickeya	Others	Detected	1852	2419	2419	2419	2419	112	44	unknown_family	u_Others_44
1401087.6.LT615367.region011	NRPS-like.hserlactone	FALSE	1.40109e+06	Dickeya aquatica strain 174/2	LT615367	4501560	Dickeya	Dickeya	Others	Detected	1041	2419	2419	2419	2419	112	44	unknown_family	u_Others_44
1427366.4.CP006929.region001	NRPS-like.hserlactone	FALSE	1.42737e+06	Dickeya zeae EC1	CP006929	4532364	Dickeya	Dickeya	Others	Detected	1852	2419	2419	2419	2419	112	44	unknown_family	u_Others_44
1778540.8.CP020872.region001	NRPS-like.hserlactone	FALSE	1.77854e+06	Dickeya fangzhongdai strain PA1	CP020872	4979223	Dickeya	Dickeya	Others	Detected	1852	2419	2419	2419	2419	112	44	unknown_family	u_Others_44
198628.6.NC_014500.region007	NRPS-like.hserlactone	FALSE	198629	Dickeya dadantii 3937	NC_014500	4922802	Dickeya	Dickeya	Others	Detected	1852	2419	2419	2419	2419	112	44	unknown_family	u_Others_44
2037915.3.CP023484.region001	NRPS-like.hserlactone	FALSE	2.03792e+06	Dickeya sp. Secpp 1600 strain Secpp1600	CP023484	5108113	Dickeya	Dickeya	Others	Detected	1852	2419	2419	2419	2419	112	44	unknown_family	u_Others_44
204038.21.CP023467.region001	NRPS-like.hserlactone	FALSE	204038	Dickeya dadantii strain DSM 18020	CP023467	4997541	Dickeya	Dickeya	Others	Detected	1852	2419	2419	2419	2419	112	44	unknown_family	u_Others_44
204039.55.CP031560.region001	NRPS-like.hserlactone	FALSE	204040	Dickeya dianthicola strain ME23	CP031560	4909058	Dickeya	Dickeya	Others	Detected	1852	2419	2419	2419	2419	112	44	unknown_family	u_Others_44
204042.48.CP025799.region001	NRPS-like.hserlactone	FALSE	204042	Dickeya zeae strain MS2	CP025799	4740052	Dickeya	Dickeya	Others	Detected	1852	2419	2419	2419	2419	112	44	unknown_family	u_Others_44
204042.61.CP031515.region001	NRPS-like.hserlactone	FALSE	204043	Dickeya zeae strain EC2	CP031515	4575125	Dickeya	Dickeya	Others	Detected	1852	2419	2419	2419	2419	112	44	unknown_family	u_Others_44
204042.62.CP033622.region010	NRPS-like.hserlactone	FALSE	204043	Dickeya zeae strain CE1	CP033622	4714731	Dickeya	Dickeya	Others	Detected	1852	2419	2419	2419	2419	112	44	unknown_family	u_Others_44
561229.3.NC_012912.region001	NRPS-like.hserlactone	FALSE	561229	Dickeya zeae Ech1591	NC_012912	4813854	Dickeya	Dickeya	Others	Detected	1852	2419	2419	2419	2419	112	44	unknown_family	u_Others_44
568768.6.CP042220.region008	NRPS-like.hserlactone	FALSE	568769	Dickeya sp. NCPPB 569	CP042220	4313088	Dickeya	Dickeya	Others	Detected	7842	2419	2419	2419	2419	112	44	unknown_family	u_Others_44
590409.4.NC_013592.region001	NRPS-like.hserlactone	FALSE	590409	Dickeya dadantii Ech586	NC_013592	4818394	Dickeya	Dickeya	Others	Detected	1852	2419	2419	2419	2419	112	44	unknown_family	u_Others_44
158822.9.CP009460.region004	NRPS-like.hserlactone	FALSE	158823	Cedecea neteri ND14b	CP009460	5052868	Cedecea	Other	Others	Detected	1852	2419	2419	2419	2419	112	44	unknown_family	u_Others_44
1151116.3.CP003403.region003	siderophore	FALSE	1.15112e+06	Rahnella aquatilis HX2	CP003403	5533124	Rahnella	Other	Others	Detected	3711	3711	3711	3711	12232	112	45	unknown_family	u_Others_45
34038.12.CP032296.region003	siderophore	FALSE	34038.1	Rahnella aquatilis strain ZF7	CP032296	5536721	Rahnella	Other	Others	Detected	3711	3711	3711	3711	12232	112	45	unknown_family	u_Others_45
34038.17.CP036490.region004	siderophore	FALSE	34038.2	Rahnella aquatilis strain MEM40	CP036490	5596168	Rahnella	Other	Others	Detected	3711	3711	3711	3711	12232	112	45	unknown_family	u_Others_45
741091.4.NC_015061.region002	siderophore	FALSE	741091	Rahnella sp. Y9602	NC_015061	5614252	Rahnella	Other	Others	Detected	3711	3711	3711	3711	12232	112	45	unknown_family	u_Others_45
1805933.3.CP019062.region002	siderophore	FALSE	1.80593e+06	Rouxiella sp. ERMR1:05	CP019062	5530672	Rouxiella	Other	Others	Detected	3711	3711	3711	3711	12232	112	45	unknown_family	u_Others_45
745277.3.CP003244.region002	siderophore	FALSE	745277	Rahnella aquatilis CIP 78.65 = ATCC 33071	CP003244	5448900	Rahnella	Other	Others	Detected	3711	3711	3711	3711	12232	112	45	unknown_family	u_Others_45
2126321.3.CP028035.region002	siderophore	FALSE	2.12632e+06	Nissabacter sp. SGAir0207 strain not applicable	CP028035	5030936	Nissabacter	Other	Others	Detected	2674	3711	3711	3711	2001	112	45	unknown_family	u_Others_45
34038.14.CP034482.region003	siderophore	FALSE	34038.1	Rahnella aquatilis strain KM12	CP034482	4878627	Rahnella	Other	Others	Detected	3711	3711	3711	3711	12232	112	45	unknown_family	u_Others_45
34038.15.CP034481.region003	siderophore	FALSE	34038.2	Rahnella aquatilis strain KM25	CP034481	4878783	Rahnella	Other	Others	Detected	3711	3711	3711	3711	12232	112	45	unknown_family	u_Others_45
34038.16.CP034483.region004	siderophore	FALSE	34038.2	Rahnella aquatilis strain KM05	CP034483	4965689	Rahnella	Other	Others	Detected	3711	3711	3711	3711	12232	112	45	unknown_family	u_Others_45
1458355.5.CP028273.region004	siderophore	FALSE	1.45836e+06	Mixta theicola strain SRCM103227	CP028273	4647413	Mixta	Other	Others	Detected	2207	11863	11863	11863	2001	112	45	unknown_family	u_Others_45
1615494.3.CP028271.region003	siderophore	FALSE	1.61549e+06	Mixta intestinalis strain SRCM103226	CP028271	4784919	Mixta	Other	Others	Detected	2207	11863	11863	11863	2001	112	45	unknown_family	u_Others_45
182337.29.CP031695.region001	siderophore	FALSE	182337	Erwinia billingiae strain TH88	CP031695	4903410	Erwinia	Other	Others	Detected	2207	11863	11863	11863	2001	112	45	unknown_family	u_Others_45
2547962.3.CP037950.region006	siderophore	FALSE	2.54796e+06	Erwinia sp. QL-Z3	CP037950	5076534	Erwinia	Other	Others	Detected	2207	11863	11863	11863	2001	112	45	unknown_family	u_Others_45
634500.5.NC_014306.region007	siderophore	FALSE	634500	Erwinia billingiae Eb661	NC_014306	5372268	Erwinia	Other	Others	Detected	2207	11863	11863	11863	2001	112	45	unknown_family	u_Others_45
2479547.3.CP033106.region003	siderophore	FALSE	2.47955e+06	Pantoea sp. 201603H	CP033106	4148381	Pantoea	Pantoea	Others	Detected	2207	3711	3711	3711	2001	112	45	unknown_family	u_Others_45
1891675.3.CP019706.region005	siderophore	FALSE	1.89168e+06	Pantoea alhagi strain LTYR-11Z	CP019706	4316301	Pantoea	Pantoea	Others	Detected	2207	11863	11863	11863	2001	112	45	unknown_family	u_Others_45
1484157.3.CP009866.region002	siderophore	FALSE	1.48416e+06	Pantoea sp. PSNIH2	CP009866	4967343	Pantoea	Pantoea	Others	Detected	2207	11863	11863	11863	2001	112	45	unknown_family	u_Others_45
665913.4.CP026378.region004	siderophore	FALSE	665913	Pantoea calida strain DSM 22759	CP026378	4308453	Pantoea	Pantoea	Others	Detected	2207	11863	11863	11863	2001	112	45	unknown_family	u_Others_45
665914.6.CP026377.region005	siderophore	FALSE	665915	Pantoea gaviniae strain DSM 22758	CP026377	4527605	Pantoea	Pantoea	Others	Detected	2207	11863	11863	11863	2001	112	45	unknown_family	u_Others_45
1089444.37.CP024710.region010	cyanobactin	FALSE	1.08944e+06	Dickeya solani strain IFB0223 strain not applicable	CP024710	4937554	Dickeya	Dickeya	RiPPs	Detected	1854	2418	2418	2418	2418	2418	46	unknown_family	u_RiPPs_46
1225780.3.CM002023.region007	cyanobactin	FALSE	1.22578e+06	Dickeya dianthicola IPO 980	CM002023	4662278	Dickeya	Dickeya	RiPPs	Detected	1854	2418	2418	2418	2418	2418	46	unknown_family	u_RiPPs_46
1225786.10.CP015137.region005	cyanobactin	FALSE	1.22579e+06	Dickeya solani IPO 2222	CP015137	4919833	Dickeya	Dickeya	RiPPs	Detected	1854	2418	2418	2418	2418	2418	46	unknown_family	u_RiPPs_46
1226344.12.CM001860.region009	cyanobactin	FALSE	1.22634e+06	Dickeya solani GBBC 2040	CM001860	4860047	Dickeya	Dickeya	RiPPs	Detected	1854	2418	2418	2418	2418	2418	46	unknown_family	u_RiPPs_46
1306405.11.KQ046817.region008	cyanobactin	FALSE	1.30641e+06	Dickeya dianthicola RNS04.9	KQ046817	4721506	Dickeya	Dickeya	RiPPs	Detected	1854	2418	2418	2418	2418	2418	46	unknown_family	u_RiPPs_46
1778540.8.CP020872.region009	cyanobactin	FALSE	1.77854e+06	Dickeya fangzhongdai strain PA1	CP020872	4979223	Dickeya	Dickeya	RiPPs	Detected	1854	2418	2418	2418	2418	2418	46	unknown_family	u_RiPPs_46
198628.6.NC_014500.region006	cyanobactin	FALSE	198629	Dickeya dadantii 3937	NC_014500	4922802	Dickeya	Dickeya	RiPPs	Detected	1854	2418	2418	2418	2418	2418	46	unknown_family	u_RiPPs_46
2037915.3.CP023484.region009	cyanobactin	FALSE	2.03792e+06	Dickeya sp. Secpp 1600 strain Secpp1600	CP023484	5108113	Dickeya	Dickeya	RiPPs	Detected	1854	2418	2418	2418	2418	2418	46	unknown_family	u_RiPPs_46
204038.21.CP023467.region009	cyanobactin	FALSE	204038	Dickeya dadantii strain DSM 18020	CP023467	4997541	Dickeya	Dickeya	RiPPs	Detected	1854	2418	2418	2418	2418	2418	46	unknown_family	u_RiPPs_46
204039.55.CP031560.region009	cyanobactin	FALSE	204040	Dickeya dianthicola strain ME23	CP031560	4909058	Dickeya	Dickeya	RiPPs	Detected	1854	2418	2418	2418	2418	2418	46	unknown_family	u_RiPPs_46
204042.48.CP025799.region008	cyanobactin	FALSE	204042	Dickeya zeae strain MS2	CP025799	4740052	Dickeya	Dickeya	RiPPs	Detected	2525	2418	2418	2418	2418	2418	46	unknown_family	u_RiPPs_46
1224147.10.CM001858.region008	cyanobactin	FALSE	1.22415e+06	Dickeya zeae NCPPB 3532	CM001858	4557062	Dickeya	Dickeya	RiPPs	Detected	2525	2525	2525	2525	2525	2525	46	unknown_family	u_RiPPs_46
1401087.6.LT615367.region008	cyanobactin	FALSE	1.40109e+06	Dickeya aquatica strain 174/2	LT615367	4501560	Dickeya	Dickeya	RiPPs	Detected	2525	2525	2525	2525	2525	2525	46	unknown_family	u_RiPPs_46
1427366.4.CP006929.region009	cyanobactin	FALSE	1.42737e+06	Dickeya zeae EC1	CP006929	4532364	Dickeya	Dickeya	RiPPs	Detected	1433	2525	2525	2525	2525	2525	46	unknown_family	u_RiPPs_46
204042.61.CP031515.region007	cyanobactin	FALSE	204043	Dickeya zeae strain EC2	CP031515	4575125	Dickeya	Dickeya	RiPPs	Detected	2525	2525	2525	2525	2525	2525	46	unknown_family	u_RiPPs_46
204042.62.CP033622.region001	cyanobactin	FALSE	204043	Dickeya zeae strain CE1	CP033622	4714731	Dickeya	Dickeya	RiPPs	Detected	2525	2525	2525	2525	2525	2525	46	unknown_family	u_RiPPs_46
561229.3.NC_012912.region003	cyanobactin	FALSE	561229	Dickeya zeae Ech1591	NC_012912	4813854	Dickeya	Dickeya	RiPPs	Detected	2525	2525	2525	2525	2525	2525	46	unknown_family	u_RiPPs_46
590409.4.NC_013592.region009	cyanobactin	FALSE	590409	Dickeya dadantii Ech586	NC_013592	4818394	Dickeya	Dickeya	RiPPs	Detected	2525	2525	2525	2525	2525	2525	46	unknown_family	u_RiPPs_46
158822.9.CP009460.region006	cyanobactin	FALSE	158823	Cedecea neteri ND14b	CP009460	5052868	Cedecea	Other	RiPPs	Detected	1854	2418	2418	2418	2418	2418	46	unknown_family	u_RiPPs_46
2282309.3.CP031101.region003	terpene	FALSE	2.28231e+06	Enterobacteriaceae bacterium w17	CP031101	5125645	Enterobacteriaceae	Other	Terpene	Detected	3130	12799	12799	12799	12799	12799	47	known_family	Carotenoid
83655.108.CP035382.region003	terpene	FALSE	83655.1	Leclercia adecarboxylata strain R25	CP035382	4914767	Leclercia	Other	Terpene	Detected	3130	12799	12799	12799	12799	12799	47	known_family	Carotenoid
1920114.3.CP026167.region002	terpene	FALSE	1.92011e+06	Leclercia sp. LSNIH1	CP026167	5411940	Leclercia	Other	Terpene	Detected	3130	12799	12799	12799	12799	12799	47	known_family	Carotenoid
1920116.3.CP026387.region002	terpene	FALSE	1.92012e+06	Leclercia sp. LSNIH3	CP026387	5389886	Leclercia	Other	Terpene	Detected	12799	12799	12799	12799	12799	12799	47	known_family	Carotenoid
83655.114.CP042493.region002	terpene	FALSE	83655.1	Leclercia adecarboxylata strain E61	CP042493	5693841	Leclercia	Other	Terpene	Detected	3130	12799	12779	12779	12779	12799	47	known_family	Carotenoid
83655.115.CP042505.region002	terpene	FALSE	83655.1	Leclercia adecarboxylata strain E1	CP042505	5513142	Leclercia	Other	Terpene	Detected	3130	12799	12799	12799	12799	12799	47	known_family	Carotenoid
83655.106.CP040889.region003	terpene	FALSE	83655.1	Leclercia adecarboxylata strain Z96-1	CP040889	5764469	Leclercia	Other	Terpene	Detected	3130	12799	12799	12799	12799	12799	47	known_family	Carotenoid
2282310.3.CP031104.region002	terpene	FALSE	2.28231e+06	Enterobacteriaceae bacterium w6 strain W6	CP031104	4945486	Enterobacteriaceae	Other	Terpene	Detected	3130	12799	12779	12779	12779	12799	47	known_family	Carotenoid
2681307.3.CP046446.region002	terpene	FALSE	2.68131e+06	Leclercia sp. J807	CP046446	4719331	Leclercia	Other	Terpene	Detected	3130	12799	12799	12799	12799	12799	47	known_family	Carotenoid
2681308.3.CP046445.region002	terpene	FALSE	2.68131e+06	Leclercia sp. 119287	CP046445	4873875	Leclercia	Other	Terpene	Detected	3130	12799	12799	12799	12799	12799	47	known_family	Carotenoid
2681309.4.CP046557.region002	terpene	FALSE	2.68131e+06	Leclercia sp. 1106151	CP046557	4850895	Leclercia	Other	Terpene	Detected	3130	12799	12799	12799	12799	12799	47	known_family	Carotenoid
83655.10.CP013990.region003	terpene	FALSE	83655.1	Leclercia adecarboxylata strain USDA-ARS-USMARC-60222	CP013990	4803917	Leclercia	Other	Terpene	Detected	12799	12799	12799	12799	12799	12799	47	known_family	Carotenoid
83655.105.CP036199.region003	terpene	FALSE	83655.1	Leclercia adecarboxylata strain 16008513 strain 16005813	CP036199	4815267	Leclercia	Other	Terpene	Detected	12799	12799	12779	12779	12779	12799	47	known_family	Carotenoid
83655.113.CP042930.region002	terpene	FALSE	83655.1	Leclercia adecarboxylata strain J656	CP042930	4835321	Leclercia	Other	Terpene	Detected	3130	12799	12779	12779	12779	12799	47	known_family	Carotenoid
83655.116.CP046251.region002	terpene	FALSE	83655.1	Leclercia adecarboxylata strain P12375	CP046251	4925851	Leclercia	Other	Terpene	Detected	3130	12799	12799	12799	12799	12799	47	known_family	Carotenoid
83655.122.CP043398.region002	terpene	FALSE	83655.1	Leclercia adecarboxylata strain G426	CP043398	4869227	Leclercia	Other	Terpene	Detected	3130	12799	12799	12799	12799	12799	47	known_family	Carotenoid
83655.123.CP043397.region002	terpene	FALSE	83655.1	Leclercia adecarboxylata strain L21	CP043397	4828450	Leclercia	Other	Terpene	Detected	12799	12799	12799	12799	12799	12799	47	known_family	Carotenoid
83655.124.CP049980.region002	terpene	FALSE	83655.1	Leclercia adecarboxylata strain 707804	CP049980	4773926	Leclercia	Other	Terpene	Detected	12799	12799	12799	12799	12799	12799	47	known_family	Carotenoid
562.58442.CP049078.region001	bacteriocin	FALSE	562.584	Escherichia coli strain p11A	CP049078	5545837	Escherichia	Escherichia	RiPPs	Detected	2559	2559	6277	7413	7413	2559	48	unknown_family	u_RiPPs_48
2048779.3.CP024250.region001	bacteriocin	FALSE	2.04878e+06	Escherichia coli O182:H21 strain D181	CP024250	5239738	Escherichia	Escherichia	RiPPs	Detected	2559	2559	2559	2559	2559	2559	48	unknown_family	u_RiPPs_48
208962.80.CP030780.region001	bacteriocin	FALSE	208963	Escherichia albertii strain 05-3106	CP030780	4856894	Escherichia	Escherichia	RiPPs	Detected	6291	6291	6277	7413	7413	6291	48	unknown_family	u_RiPPs_48
562.19192.CP023348.region001	bacteriocin	FALSE	562.192	Escherichia coli strain ETEC-2265	CP023348	5319464	Escherichia	Escherichia	RiPPs	Detected	6291	6291	6277	7413	7413	6291	48	unknown_family	u_RiPPs_48
562.22330.CP024297.region001	bacteriocin	FALSE	562.223	Escherichia coli strain 90-9276	CP024297	5283012	Escherichia	Escherichia	RiPPs	Detected	6291	6291	6277	7413	7413	6291	48	unknown_family	u_RiPPs_48
562.39127.CP025912.region001	bacteriocin	FALSE	562.391	Escherichia coli strain 204446	CP025912	5335684	Escherichia	Escherichia	RiPPs	Detected	6291	6291	6277	7413	7413	6291	48	unknown_family	u_RiPPs_48
562.39133.CP025922.region001	bacteriocin	FALSE	562.391	Escherichia coli strain 103605	CP025922	5347793	Escherichia	Escherichia	RiPPs	Detected	6291	6291	6277	7413	7413	6291	48	unknown_family	u_RiPPs_48
2048781.3.CP024246.region001	bacteriocin	FALSE	2.04878e+06	Escherichia coli O27:H7 strain B4103-1	CP024246	4952219	Escherichia	Escherichia	RiPPs	Detected	6291	6291	6277	7413	7413	6291	48	unknown_family	u_RiPPs_48
562.17722.CP021938.region001	bacteriocin	FALSE	562.177	Escherichia coli strain AR_0055	CP021938	5506082	Escherichia	Escherichia	RiPPs	Detected	6291	6291	6277	7413	7413	6291	48	unknown_family	u_RiPPs_48
562.19193.CP023352.region001	bacteriocin	FALSE	562.192	Escherichia coli strain ETEC-2264	CP023352	5207995	Escherichia	Escherichia	RiPPs	Detected	6291	6291	6277	7413	7413	6291	48	unknown_family	u_RiPPs_48
562.22329.CP024296.region001	bacteriocin	FALSE	562.223	Escherichia coli strain 00-3279	CP024296	5419779	Escherichia	Escherichia	RiPPs	Detected	6291	6291	6277	7413	7413	6291	48	unknown_family	u_RiPPs_48
562.39141.CP025918.region001	bacteriocin	FALSE	562.391	Escherichia coli strain 120899	CP025918	5388677	Escherichia	Escherichia	RiPPs	Detected	6291	6291	6277	7413	7413	6291	48	unknown_family	u_RiPPs_48
1446701.3.CP024225.region001	bacteriocin	FALSE	1.4467e+06	Escherichia coli O169:H41 strain 2014EL-1345-2	CP024225	5222299	Escherichia	Escherichia	RiPPs	Detected	6291	6291	6277	7413	7413	6291	48	unknown_family	u_RiPPs_48
2048779.3.CP024250.region002	bacteriocin	TRUE	2.04878e+06	Escherichia coli O182:H21 strain D181	CP024250	5239738	Escherichia	Escherichia	RiPPs	Detected	2560	6291	6277	7413	7413	6291	48	unknown_family	u_RiPPs_48
562.22354.CP024669.region001	bacteriocin	FALSE	562.224	Escherichia coli strain F5176C6	CP024669	5425513	Escherichia	Escherichia	RiPPs	Detected	6291	6291	6277	7413	7413	6291	48	unknown_family	u_RiPPs_48
562.22353.CP024665.region001	bacteriocin	FALSE	562.224	Escherichia coli strain 90-9269	CP024665	5102745	Escherichia	Escherichia	RiPPs	Detected	6291	6291	6277	7413	7413	6291	48	unknown_family	u_RiPPs_48
573.29581.CP030298.region001	bacteriocin	FALSE	573.296	Klebsiella pneumoniae strain 309074	CP030298	5622482	Klebsiella	Klebsiella	RiPPs	Detected	6291	6291	6277	7413	7413	6291	48	unknown_family	u_RiPPs_48
573.31291.CP050381.region001	bacteriocin	FALSE	573.313	Klebsiella pneumoniae strain 51015	CP050381	5977824	Klebsiella	Klebsiella	RiPPs	Detected	6291	6291	6277	7413	7413	6291	48	unknown_family	u_RiPPs_48
562.7588.CP012632.region001	LAP	FALSE	562.759	Escherichia coli strain SF-173	CP012632	5152806	Escherichia	Escherichia	RiPPs	Detected	6042	6042	7542	7542	7542	6042	49	unknown_family	u_RiPPs_49
562.60263.CP051737.region001	LAP	FALSE	562.603	Escherichia coli strain SCU-108	CP051737	5239110	Escherichia	Escherichia	RiPPs	Detected	6042	6042	7542	7542	7542	6042	49	unknown_family	u_RiPPs_49
562.29139.CP027536.region001	LAP	FALSE	562.291	Escherichia coli strain AR_0081	CP027536	5296376	Escherichia	Escherichia	RiPPs	Detected	6042	6042	7542	7542	7542	6042	49	unknown_family	u_RiPPs_49
562.34088.CP032262.region001	LAP	FALSE	562.341	Escherichia coli strain AR_0067	CP032262	5459956	Escherichia	Escherichia	RiPPs	Detected	6042	6042	7542	7542	7542	6042	49	unknown_family	u_RiPPs_49
562.60269.CP051708.region001	LAP	FALSE	562.603	Escherichia coli strain SCU-124	CP051708	4954354	Escherichia	Escherichia	RiPPs	Detected	6042	6042	7542	7542	7542	6042	49	unknown_family	u_RiPPs_49
562.10887.CP015160.region001	LAP	FALSE	562.109	Escherichia coli strain Eco889	CP015160	5312456	Escherichia	Escherichia	RiPPs	Detected	8795	8795	7542	7542	7542	8795	49	unknown_family	u_RiPPs_49
562.48225.LS992194.region001	LAP	FALSE	562.482	Escherichia coli strain Escherichia coli str. TO217	LS992194	5517774	Escherichia	Escherichia	RiPPs	Detected	8795	8795	7542	7542	7542	8795	49	unknown_family	u_RiPPs_49
2126982.6.CP028322.region001	LAP	FALSE	2.12698e+06	Escherichia coli O18:H1 strain CFSAN067215	CP028322	5242835	Escherichia	Escherichia	RiPPs	Detected	8795	8795	6522	6522	6522	8795	49	unknown_family	u_RiPPs_49
562.28386.CP014112.region001	LAP	FALSE	562.284	Escherichia coli strain FDAARGOS_144	CP014112	5022152	Escherichia	Escherichia	RiPPs	Detected	8795	8795	7542	7542	7542	8795	49	unknown_family	u_RiPPs_49
562.28705.CP027377.region001	LAP	FALSE	562.287	Escherichia coli strain 2013C-4404	CP027377	5297965	Escherichia	Escherichia	RiPPs	Detected	8795	8795	6522	6522	6522	8795	49	unknown_family	u_RiPPs_49
562.50508.CP041524.region001	LAP	FALSE	562.505	Escherichia coli strain 69	CP041524	5417941	Escherichia	Escherichia	RiPPs	Detected	8795	8795	6522	6522	6522	8795	49	unknown_family	u_RiPPs_49
562.60275.CP051696.region001	LAP	TRUE	562.603	Escherichia coli strain SCU-313	CP051696	5264512	Escherichia	Escherichia	RiPPs	Detected	8795	8795	7542	7542	7542	8795	49	unknown_family	u_RiPPs_49
562.45430.CP035479.region001	LAP	FALSE	562.454	Escherichia coli strain U13A	CP035479	5300616	Escherichia	Escherichia	RiPPs	Detected	8795	8795	6522	6522	6522	8795	49	unknown_family	u_RiPPs_49
562.45434.CP035518.region001	LAP	FALSE	562.454	Escherichia coli strain U14A	CP035518	5300575	Escherichia	Escherichia	RiPPs	Detected	8795	8795	6522	6522	6522	8795	49	unknown_family	u_RiPPs_49
562.45584.CP035722.region001	LAP	FALSE	562.456	Escherichia coli strain U15A	CP035722	5128015	Escherichia	Escherichia	RiPPs	Detected	8795	8795	6522	6522	6522	8795	49	unknown_family	u_RiPPs_49
562.45438.CP035470.region001	LAP	FALSE	562.454	Escherichia coli strain U12A	CP035470	5384821	Escherichia	Escherichia	RiPPs	Detected	8795	8795	6522	6522	6522	8795	49	unknown_family	u_RiPPs_49
573.18238.CP024918.region001	LAP	FALSE	573.182	Klebsiella pneumoniae strain NH54	CP024918	5640638	Klebsiella	Klebsiella	RiPPs	Detected	8795	8795	7542	7542	7542	8795	49	unknown_family	u_RiPPs_49
573.25820.CP031852.region001	LAP	TRUE	573.258	Klebsiella pneumoniae strain 121	CP031852	5628430	Klebsiella	Klebsiella	RiPPs	Detected	8795	8795	7542	7542	7542	8795	49	unknown_family	u_RiPPs_49
615.521.CP018915.region005	NRPS.T1PKS	FALSE	615.521	Serratia marcescens strain UMH1	CP018915	5129681	Serratia	Serratia	PKS-NRP_Hybrids	Detected	10910	10910	10910	3191	3191	10751	50	known_family	Althiomycin
615.973.CP020507.region006	NRPS.T1PKS	FALSE	615.973	Serratia marcescens strain BWH-35	CP020507	5513932	Serratia	Serratia	PKS-NRP_Hybrids	Detected	10910	10910	10910	10877	10877	10751	50	known_family	Althiomycin
615.974.CP020501.region007	NRPS.T1PKS	FALSE	615.974	Serratia marcescens strain BWH-23	CP020501	5147407	Serratia	Serratia	PKS-NRP_Hybrids	Detected	10910	10910	10910	3191	3191	10751	50	known_family	Althiomycin
1758196.3.CP026383.region006	NRPS.T1PKS	FALSE	1.7582e+06	Serratia sp. SSNIH1	CP026383	5388594	Serratia	Serratia	PKS-NRP_Hybrids	Detected	10910	10910	10910	10877	10877	10751	50	known_family	Althiomycin
615.978.CP041126.region007	NRPS.T1PKS	FALSE	615.978	Serratia marcescens strain WVU-005	CP041126	5520811	Serratia	Serratia	PKS-NRP_Hybrids	Detected	10910	10910	10910	3191	3191	10751	50	known_family	Althiomycin
615.1025.CP042512.region006	NRPS.T1PKS	FALSE	615.102	Serratia marcescens strain E28	CP042512	5763442	Serratia	Serratia	PKS-NRP_Hybrids	Detected	10910	10910	10910	10877	10877	10751	50	known_family	Althiomycin
615.105.CP011642.region008	NRPS.T1PKS	FALSE	615.105	Serratia marcescens strain CAV1492	CP011642	5828402	Serratia	Serratia	PKS-NRP_Hybrids	Detected	10910	10910	10910	10877	10877	10751	50	known_family	Althiomycin
615.650.CP029449.region008	NRPS.T1PKS	FALSE	615.65	Serratia marcescens strain CAV1761	CP029449	5896859	Serratia	Serratia	PKS-NRP_Hybrids	Detected	10910	10910	10910	10877	10877	10751	50	known_family	Althiomycin
2597702.3.CP041764.region001	NRPS.T1PKS	FALSE	2.5977e+06	Serratia sp. KUDC3025	CP041764	5098052	Serratia	Serratia	PKS-NRP_Hybrids	Detected	10910	10910	10910	10877	10877	10751	50	known_family	Althiomycin
2697369.3.CP047605.region007	NRPS.T1PKS	FALSE	2.69737e+06	Serratia sp. NGAS9	CP047605	5155009	Serratia	Serratia	PKS-NRP_Hybrids	Detected	10910	10910	10910	3191	3191	10751	50	known_family	Althiomycin
273526.11.HG326223.region005	NRPS.T1PKS	FALSE	273526	Serratia marcescens subsp. marcescens Db11	HG326223	5113802	Serratia	Serratia	PKS-NRP_Hybrids	Detected	10910	10910	10910	3191	3191	10751	50	known_family	Althiomycin
615.1226.CP050447.region003	NRPS.T1PKS	FALSE	615.123	Serratia marcescens strain SER00094	CP050447	5217372	Serratia	Serratia	PKS-NRP_Hybrids	Detected	10910	10910	10910	3191	3191	10751	50	known_family	Althiomycin
615.517.CP018928.region005	NRPS.T1PKS	FALSE	615.517	Serratia marcescens strain UMH10	CP018928	5221713	Serratia	Serratia	PKS-NRP_Hybrids	Detected	10910	10910	10910	3191	3191	10751	50	known_family	Althiomycin
615.522.CP018930.region005	NRPS.T1PKS	FALSE	615.522	Serratia marcescens strain UMH12	CP018930	5196805	Serratia	Serratia	PKS-NRP_Hybrids	Detected	10910	10910	10910	3191	3191	10751	50	known_family	Althiomycin
615.523.CP018929.region005	NRPS.T1PKS	FALSE	615.523	Serratia marcescens strain UMH11	CP018929	5221717	Serratia	Serratia	PKS-NRP_Hybrids	Detected	10910	10910	10910	3191	3191	10751	50	known_family	Althiomycin
615.976.CP041124.region007	NRPS.T1PKS	FALSE	615.976	Serratia marcescens strain WVU-003	CP041124	5236473	Serratia	Serratia	PKS-NRP_Hybrids	Detected	10910	10910	10910	3191	3191	10751	50	known_family	Althiomycin
615.985.CP041122.region007	NRPS.T1PKS	FALSE	615.985	Serratia marcescens strain WVU-001	CP041122	5236919	Serratia	Serratia	PKS-NRP_Hybrids	Detected	10910	10910	10910	3191	3191	10751	50	known_family	Althiomycin
1073999.7.CP012264.region001	NRPS	FALSE	1.074e+06	Cronobacter condimenti 1330 strain LMG 26250	CP012264	4499482	Cronobacter	Other	NRPS	Detected	3199	2334	13224	13224	13224	108	51	unknown_family	u_NRPS_51
1074000.5.CP012257.region001	NRPS	FALSE	1.074e+06	Cronobacter universalis NCTC 9529	CP012257	4436873	Cronobacter	Other	NRPS	Detected	3199	2334	13224	13224	13224	108	51	unknown_family	u_NRPS_51
1159554.7.CP012266.region001	NRPS	FALSE	1.15955e+06	Cronobacter dublinensis subsp. dublinensis LMG 23823	CP012266	4628405	Cronobacter	Other	NRPS	Detected	3199	2334	13224	13224	13224	108	51	unknown_family	u_NRPS_51
28141.657.CP027109.region001	NRPS	FALSE	28141.7	Cronobacter sakazakii strain CS-09	CP027109	4628081	Cronobacter	Other	NRPS	Detected	3199	2334	13224	13224	13224	108	51	unknown_family	u_NRPS_51
1401659.3.CP006731.region003	NRPS	FALSE	1.40166e+06	Cronobacter sakazakii CMCC 45402	CP006731	4559945	Cronobacter	Other	NRPS	Detected	3199	2334	13224	13224	13224	108	51	unknown_family	u_NRPS_51
1906275.8.CP017662.region003	NRPS	FALSE	1.90628e+06	Cronobacter sp. JZ38	CP017662	4555937	Cronobacter	Other	NRPS	Detected	3199	2334	13224	13224	13224	108	51	unknown_family	u_NRPS_51
28141.673.CP028974.region003	NRPS	FALSE	28141.7	Cronobacter sakazakii strain GZcsf-1	CP028974	4908057	Cronobacter	Other	NRPS	Detected	3199	2334	13224	13224	13224	108	51	unknown_family	u_NRPS_51
290339.8.NC_009778.region003	NRPS	FALSE	290340	Cronobacter sakazakii ATCC BAA-894	NC_009778	4530777	Cronobacter	Other	NRPS	Detected	3199	2334	13224	13224	13224	108	51	unknown_family	u_NRPS_51
28141.40.CP011047.region003	NRPS	FALSE	28141.4	Cronobacter sakazakii strain ATCC 29544	CP011047	4663565	Cronobacter	Other	NRPS	Detected	3199	2334	13224	13224	13224	108	51	unknown_family	u_NRPS_51
28141.62.CP012253.region003	NRPS	FALSE	28141.6	Cronobacter sakazakii strain NCTC 8155	CP012253	4610566	Cronobacter	Other	NRPS	Detected	3199	2334	13224	13224	13224	108	51	unknown_family	u_NRPS_51
28141.731.CP045778.region002	NRPS	FALSE	28141.7	Cronobacter sakazakii strain CFSAN068773	CP045778	4581781	Cronobacter	Other	NRPS	Detected	3199	2334	13224	13224	13224	108	51	unknown_family	u_NRPS_51
693216.3.FN543093.region001	NRPS	FALSE	693216	Cronobacter turicensis z3032	FN543093	4599155	Cronobacter	Other	NRPS	Detected	3199	2334	13224	13224	13224	108	51	unknown_family	u_NRPS_51
956149.6.CP004091.region003	NRPS	FALSE	956150	Cronobacter sakazakii SP291	CP004091	4518784	Cronobacter	Other	NRPS	Detected	3199	2334	13224	13224	13224	108	51	unknown_family	u_NRPS_51
1159491.6.CP012259.region002	NRPS	FALSE	1.15949e+06	Cronobacter malonaticus LMG 23826	CP012259	4404725	Cronobacter	Other	NRPS	Detected	3199	2334	13224	13224	13224	108	51	unknown_family	u_NRPS_51
1138308.5.CP003312.region003	NRPS	FALSE	1.13831e+06	Cronobacter sakazakii ES15	CP003312	4268675	Cronobacter	Other	NRPS	Detected	3199	2334	13224	13224	13224	108	51	unknown_family	u_NRPS_51
1159613.6.CP012268.region003	NRPS	FALSE	1.15961e+06	Cronobacter muytjensii ATCC 51329	CP012268	4364114	Cronobacter	Other	NRPS	Detected	3199	2334	13224	13224	13224	108	51	unknown_family	u_NRPS_51
615.632.CP026702.region008	NRPS.T1PKS	FALSE	615.632	Serratia marcescens strain AR_0027	CP026702	5495515	Serratia	Serratia	PKS-NRP_Hybrids	Detected	10751	10751	10751	10751	10751	10751	52	unknown_family	u_PKS-NRP_Hybrids_52
1401254.3.HG738868.region010	NRPS.T1PKS	FALSE	1.40125e+06	Serratia marcescens SMB2099 strain SMB2099	HG738868	5123091	Serratia	Serratia	PKS-NRP_Hybrids	Detected	10751	10751	10751	10751	10782	10751	52	unknown_family	u_PKS-NRP_Hybrids_52
615.524.CP018923.region008	NRPS.T1PKS	FALSE	615.524	Serratia marcescens strain UMH9	CP018923	5024591	Serratia	Serratia	PKS-NRP_Hybrids	Detected	10751	10751	10751	10751	10782	10751	52	unknown_family	u_PKS-NRP_Hybrids_52
615.109.KQ089789.region010	NRPS.T1PKS	FALSE	615.109	Serratia marcescens strain UCI88	KQ089789	5187497	Serratia	Serratia	PKS-NRP_Hybrids	Detected	10809	10809	10809	10809	10782	10751	52	unknown_family	u_PKS-NRP_Hybrids_52
615.1119.CP047391.region010	NRPS.T1PKS	FALSE	615.112	Serratia marcescens strain 1602	CP047391	5165500	Serratia	Serratia	PKS-NRP_Hybrids	Detected	10809	10809	10809	10809	10782	10751	52	unknown_family	u_PKS-NRP_Hybrids_52
615.519.CP018925.region008	NRPS.T1PKS	FALSE	615.519	Serratia marcescens strain UMH3	CP018925	5300955	Serratia	Serratia	PKS-NRP_Hybrids	Detected	10809	10809	10809	10809	10782	10751	52	unknown_family	u_PKS-NRP_Hybrids_52
615.631.CP026650.region007	NRPS.T1PKS	FALSE	615.631	Serratia marcescens strain GN26	CP026650	5118982	Serratia	Serratia	PKS-NRP_Hybrids	Detected	10809	10809	10809	10809	10782	10751	52	unknown_family	u_PKS-NRP_Hybrids_52
615.636.CP028949.region007	NRPS.T1PKS	FALSE	615.636	Serratia marcescens strain AR_0121	CP028949	5140918	Serratia	Serratia	PKS-NRP_Hybrids	Detected	10809	10809	10809	10809	10782	10751	52	unknown_family	u_PKS-NRP_Hybrids_52
615.637.CP028948.region005	NRPS.T1PKS	FALSE	615.637	Serratia marcescens strain AR_0123	CP028948	5140937	Serratia	Serratia	PKS-NRP_Hybrids	Detected	10809	10809	10809	10809	10782	10751	52	unknown_family	u_PKS-NRP_Hybrids_52
615.638.CP028946.region002	NRPS.T1PKS	FALSE	615.638	Serratia marcescens strain AR_0124	CP028946	5180277	Serratia	Serratia	PKS-NRP_Hybrids	Detected	10809	10809	10809	10809	10782	10751	52	unknown_family	u_PKS-NRP_Hybrids_52
615.640.CP027539.region004	NRPS.T1PKS	FALSE	615.64	Serratia marcescens strain AR_0099	CP027539	5284831	Serratia	Serratia	PKS-NRP_Hybrids	Detected	10809	10809	10809	10809	10782	10751	52	unknown_family	u_PKS-NRP_Hybrids_52
615.641.CP027533.region009	NRPS.T1PKS	FALSE	615.641	Serratia marcescens strain AR_0091	CP027533	5309542	Serratia	Serratia	PKS-NRP_Hybrids	Detected	10809	10809	10809	10809	10782	10751	52	unknown_family	u_PKS-NRP_Hybrids_52
615.653.CP029715.region007	NRPS.T1PKS	FALSE	615.653	Serratia marcescens strain AR_0131	CP029715	5140937	Serratia	Serratia	PKS-NRP_Hybrids	Detected	10809	10809	10809	10809	10782	10751	52	unknown_family	u_PKS-NRP_Hybrids_52
615.654.CP029746.region004	NRPS.T1PKS	FALSE	615.654	Serratia marcescens strain AR_0122	CP029746	5140912	Serratia	Serratia	PKS-NRP_Hybrids	Detected	10809	10809	10809	10809	10782	10751	52	unknown_family	u_PKS-NRP_Hybrids_52
615.999.LR607375.region010	NRPS.T1PKS	FALSE	615.999	Serratia marcescens strain 4928STDY7387938	LR607375	5046965	Serratia	Serratia	PKS-NRP_Hybrids	Detected	10809	10809	10809	10809	10782	10751	52	unknown_family	u_PKS-NRP_Hybrids_52
1073999.7.CP012264.region003	terpene	FALSE	1.074e+06	Cronobacter condimenti 1330 strain LMG 26250	CP012264	4499482	Cronobacter	Other	Terpene	Detected	178	3197	3523	3523	3523	3197	53	unknown_family	u_Terpene_53
1074000.5.CP012257.region003	terpene	FALSE	1.074e+06	Cronobacter universalis NCTC 9529	CP012257	4436873	Cronobacter	Other	Terpene	Detected	3197	3197	3523	3523	3523	3197	53	unknown_family	u_Terpene_53
1159554.7.CP012266.region003	terpene	FALSE	1.15955e+06	Cronobacter dublinensis subsp. dublinensis LMG 23823	CP012266	4628405	Cronobacter	Other	Terpene	Detected	3197	3197	3523	3523	3523	3197	53	unknown_family	u_Terpene_53
28141.657.CP027109.region003	terpene	FALSE	28141.7	Cronobacter sakazakii strain CS-09	CP027109	4628081	Cronobacter	Other	Terpene	Detected	3197	3197	3523	3523	3523	3197	53	unknown_family	u_Terpene_53
1401659.3.CP006731.region001	terpene	FALSE	1.40166e+06	Cronobacter sakazakii CMCC 45402	CP006731	4559945	Cronobacter	Other	Terpene	Detected	3197	3197	3523	3523	3523	3197	53	unknown_family	u_Terpene_53
1906275.8.CP017662.region001	terpene	FALSE	1.90628e+06	Cronobacter sp. JZ38	CP017662	4555937	Cronobacter	Other	Terpene	Detected	3197	3197	3523	3523	3523	3197	53	unknown_family	u_Terpene_53
28141.673.CP028974.region001	terpene	FALSE	28141.7	Cronobacter sakazakii strain GZcsf-1	CP028974	4908057	Cronobacter	Other	Terpene	Detected	3197	3197	3523	3523	3523	3197	53	unknown_family	u_Terpene_53
290339.8.NC_009778.region001	terpene	FALSE	290340	Cronobacter sakazakii ATCC BAA-894	NC_009778	4530777	Cronobacter	Other	Terpene	Detected	3197	3197	3523	3523	3523	3197	53	unknown_family	u_Terpene_53
28141.40.CP011047.region001	terpene	FALSE	28141.4	Cronobacter sakazakii strain ATCC 29544	CP011047	4663565	Cronobacter	Other	Terpene	Detected	3197	3197	3523	3523	3523	3197	53	unknown_family	u_Terpene_53
28141.62.CP012253.region001	terpene	FALSE	28141.6	Cronobacter sakazakii strain NCTC 8155	CP012253	4610566	Cronobacter	Other	Terpene	Detected	3197	3197	3523	3523	3523	3197	53	unknown_family	u_Terpene_53
28141.731.CP045778.region001	terpene	FALSE	28141.7	Cronobacter sakazakii strain CFSAN068773	CP045778	4581781	Cronobacter	Other	Terpene	Detected	3197	3197	3523	3523	3523	3197	53	unknown_family	u_Terpene_53
693216.3.FN543093.region003	terpene	FALSE	693216	Cronobacter turicensis z3032	FN543093	4599155	Cronobacter	Other	Terpene	Detected	3197	3197	3523	3523	3523	3197	53	unknown_family	u_Terpene_53
956149.6.CP004091.region001	terpene	FALSE	956150	Cronobacter sakazakii SP291	CP004091	4518784	Cronobacter	Other	Terpene	Detected	13222	3197	3523	3523	3523	3197	53	unknown_family	u_Terpene_53
1138308.5.CP003312.region001	terpene	FALSE	1.13831e+06	Cronobacter sakazakii ES15	CP003312	4268675	Cronobacter	Other	Terpene	Detected	3197	3197	3523	3523	3523	3197	53	unknown_family	u_Terpene_53
1159613.6.CP012268.region001	terpene	FALSE	1.15961e+06	Cronobacter muytjensii ATCC 51329	CP012268	4364114	Cronobacter	Other	Terpene	Detected	3197	3197	3523	3523	3523	3197	53	unknown_family	u_Terpene_53
1905730.20.CP027260.region003	NRPS	FALSE	1.90573e+06	Pectobacterium parmentieri strain IFB5427 strain not applicable	CP027260	5227302	Pectobacterium	Pectobacterium	NRPS	Detected	383	383	383	5059	5059	108	54	unknown_family	u_NRPS_54
1166016.3.CP003415.region003	NRPS	FALSE	1.16602e+06	Pectobacterium sp. SCC3193	CP003415	5164411	Pectobacterium	Pectobacterium	NRPS	Detected	383	383	383	5059	5059	108	54	unknown_family	u_NRPS_54
1175631.8.CP015750.region001	NRPS	FALSE	1.17563e+06	Pectobacterium wasabiae CFBP 3304	CP015750	5043228	Pectobacterium	Pectobacterium	NRPS	Detected	383	383	383	5059	5059	108	54	unknown_family	u_NRPS_54
1905730.11.CP026977.region003	NRPS	FALSE	1.90573e+06	Pectobacterium parmentieri strain IFB5408 strain not applicable	CP026977	5022017	Pectobacterium	Pectobacterium	NRPS	Detected	383	383	383	5059	5059	108	54	unknown_family	u_NRPS_54
1905730.12.CP026981.region003	NRPS	FALSE	1.90573e+06	Pectobacterium parmentieri strain IFB5485 strain not applicable	CP026981	4885249	Pectobacterium	Pectobacterium	NRPS	Detected	383	383	383	5059	5059	108	54	unknown_family	u_NRPS_54
1905730.13.CP026986.region003	NRPS	FALSE	1.90573e+06	Pectobacterium parmentieri strain IFB5623 strain not applicable	CP026986	5006798	Pectobacterium	Pectobacterium	NRPS	Detected	383	383	383	5059	5059	108	54	unknown_family	u_NRPS_54
1905730.14.CP026979.region003	NRPS	FALSE	1.90573e+06	Pectobacterium parmentieri strain IFB5432 strain not applicable	CP026979	5010533	Pectobacterium	Pectobacterium	NRPS	Detected	383	383	383	5059	5059	108	54	unknown_family	u_NRPS_54
1905730.15.CP026980.region004	NRPS	FALSE	1.90573e+06	Pectobacterium parmentieri strain IFB5441 strain not applicable	CP026980	5082177	Pectobacterium	Pectobacterium	NRPS	Detected	383	383	383	5059	5059	108	54	unknown_family	u_NRPS_54
1905730.16.CP026982.region002	NRPS	FALSE	1.90573e+06	Pectobacterium parmentieri strain IFB5486 strain not applicable	CP026982	5038122	Pectobacterium	Pectobacterium	NRPS	Detected	2296	383	383	5059	5059	108	54	unknown_family	u_NRPS_54
1905730.17.CP026984.region003	NRPS	FALSE	1.90573e+06	Pectobacterium parmentieri strain IFB5605 strain not applicable	CP026984	5040694	Pectobacterium	Pectobacterium	NRPS	Detected	383	383	383	5059	5059	108	54	unknown_family	u_NRPS_54
1905730.18.CP026983.region003	NRPS	FALSE	1.90573e+06	Pectobacterium parmentieri strain IFB5604 strain not applicable	CP026983	4877201	Pectobacterium	Pectobacterium	NRPS	Detected	383	383	383	5059	5059	108	54	unknown_family	u_NRPS_54
1905730.19.CP026985.region003	NRPS	FALSE	1.90573e+06	Pectobacterium parmentieri strain IFB5619 strain not applicable	CP026985	4959302	Pectobacterium	Pectobacterium	NRPS	Detected	383	383	383	5059	5059	108	54	unknown_family	u_NRPS_54
1905730.56.CP046376.region007	NRPS	FALSE	1.90573e+06	Pectobacterium parmentieri strain HC	CP046376	5208618	Pectobacterium	Pectobacterium	NRPS	Detected	383	383	383	5059	5059	108	54	unknown_family	u_NRPS_54
561231.5.NC_013421.region003	NRPS	FALSE	561232	Pectobacterium wasabiae WPP163	NC_013421	5063892	Pectobacterium	Pectobacterium	NRPS	Detected	383	383	383	5059	5059	108	54	unknown_family	u_NRPS_54
1263550.28.CP035668.region003	hserlactone	FALSE	1.26355e+06	Edwardsiella piscicida strain MS-18-199	CP035668	4023048	Edwardsiella	Other	Others	Detected	733	733	733	733	733	112	55	unknown_family	u_Others_55
1263550.32.CP047671.region004	hserlactone	FALSE	1.26355e+06	Edwardsiella piscicida strain CK41	CP047671	3863166	Edwardsiella	Other	Others	Detected	733	733	733	733	733	112	55	unknown_family	u_Others_55
1263550.6.CP016044.region006	hserlactone	FALSE	1.26355e+06	Edwardsiella piscicida strain S11-285	CP016044	3926767	Edwardsiella	Other	Others	Detected	733	733	733	733	733	112	55	unknown_family	u_Others_55
498217.4.NC_013508.region006	hserlactone	FALSE	498217	Edwardsiella tarda EIB202	NC_013508	3804166	Edwardsiella	Other	Others	Detected	733	733	733	733	733	112	55	unknown_family	u_Others_55
636.15.CP023706.region002	hserlactone	FALSE	636.15	Edwardsiella tarda strain KC-Pc-HB1	CP023706	3720168	Edwardsiella	Other	Others	Detected	733	733	733	733	733	112	55	unknown_family	u_Others_55
718251.5.CP002154.region006	hserlactone	FALSE	718252	Edwardsiella tarda FL6-60	CP002154	3728801	Edwardsiella	Other	Others	Detected	733	733	733	733	733	112	55	unknown_family	u_Others_55
67780.21.CP028813.region002	hserlactone	FALSE	67780.2	Edwardsiella ictaluri strain MS-17-156	CP028813	3977102	Edwardsiella	Other	Others	Detected	733	733	733	733	733	112	55	unknown_family	u_Others_55
1288122.3.CP004141.region006	hserlactone	FALSE	1.28812e+06	Edwardsiella tarda C07-087	CP004141	3857040	Edwardsiella	Other	Others	Detected	733	733	733	733	733	112	55	unknown_family	u_Others_55
1650654.3.CP011516.region006	hserlactone	FALSE	1.65065e+06	Edwardsiella sp. LADL05-105	CP011516	4142037	Edwardsiella	Other	Others	Detected	733	733	733	733	733	112	55	unknown_family	u_Others_55
634503.3.NC_012779.region004	hserlactone	FALSE	634503	Edwardsiella ictaluri 93-146	NC_012779	3812315	Edwardsiella	Other	Others	Detected	733	733	733	733	733	112	55	unknown_family	u_Others_55
636.28.LC127084.region006	hserlactone	FALSE	636.28	Edwardsiella tarda strain ET-1	LC127084	3755402	Edwardsiella	Other	Others	Detected	733	733	733	733	733	112	55	unknown_family	u_Others_55
636.8.CP011359.region001	hserlactone	FALSE	636.8	Edwardsiella tarda strain FL95-01	CP011359	3620701	Edwardsiella	Other	Others	Detected	733	733	733	733	733	112	55	unknown_family	u_Others_55
67780.9.CP020466.region003	hserlactone	FALSE	67780.9	Edwardsiella ictaluri strain RUSVM-1	CP020466	3630639	Edwardsiella	Other	Others	Detected	733	733	733	733	733	112	55	unknown_family	u_Others_55
93378.4.CP016043.region001	hserlactone	FALSE	93378.4	Edwardsiella hoshinae strain ATCC 35051	CP016043	3811650	Edwardsiella	Other	Others	Detected	733	733	733	733	733	112	55	unknown_family	u_Others_55
59204.13.CP011289.region004	NRPS	FALSE	59204.1	Salmonella enterica subsp. diarizonae strain 11-01853	CP011289	4869451	Salmonella	Salmonella	NRPS	Detected	410	410	410	410	410	3422	56	unknown_family	u_NRPS_56
59204.14.CP011292.region004	NRPS	FALSE	59204.1	Salmonella enterica subsp. diarizonae strain 11-01854	CP011292	4869400	Salmonella	Salmonella	NRPS	Detected	410	410	410	410	410	3422	56	unknown_family	u_NRPS_56
59201.919.CP029989.region004	NRPS	FALSE	59201.9	Salmonella enterica subsp. enterica strain SA20121591	CP029989	5482544	Salmonella	Salmonella	NRPS	Detected	410	410	410	410	410	3422	56	unknown_family	u_NRPS_56
59201.926.CP030026.region003	NRPS	FALSE	59201.9	Salmonella enterica subsp. enterica strain SA20051472	CP030026	6294469	Salmonella	Salmonella	NRPS	Detected	410	410	410	410	410	3422	56	unknown_family	u_NRPS_56
1243616.3.CP022135.region002	NRPS	FALSE	1.24362e+06	Salmonella enterica subsp. diarizonae serovar 65:c:z str. SA20044251 strain SA20044251	CP022135	5066092	Salmonella	Salmonella	NRPS	Detected	410	410	410	410	410	3422	56	unknown_family	u_NRPS_56
28901.4174.CP030219.region003	NRPS	FALSE	28901.4	Salmonella enterica strain SA20021456	CP030219	5700547	Salmonella	Salmonella	NRPS	Detected	410	410	410	410	410	3422	56	unknown_family	u_NRPS_56
1192846.3.CP053583.region002	NRPS	FALSE	1.19285e+06	Salmonella enterica subsp. diarizonae serovar 47:k:z35 strain 2015K-1072	CP053583	4852711	Salmonella	Salmonella	NRPS	Detected	410	410	410	410	410	3422	56	unknown_family	u_NRPS_56
1243612.3.CP022142.region002	NRPS	FALSE	1.24361e+06	Salmonella enterica subsp. diarizonae serovar 50:k:z str. MZ0080 strain MZ0080	CP022142	5076950	Salmonella	Salmonella	NRPS	Detected	410	410	410	410	410	3422	56	unknown_family	u_NRPS_56
59204.12.CP011288.region004	NRPS	FALSE	59204.1	Salmonella enterica subsp. diarizonae strain 11-01855	CP011288	4779347	Salmonella	Salmonella	NRPS	Detected	410	410	410	410	410	3422	56	unknown_family	u_NRPS_56
59204.19.CP023345.region002	NRPS	FALSE	59204.2	Salmonella enterica subsp. diarizonae strain HZS154	CP023345	5087369	Salmonella	Salmonella	NRPS	Detected	410	410	410	410	410	3422	56	unknown_family	u_NRPS_56
59204.26.LS483474.region002	NRPS	FALSE	59204.3	Salmonella enterica subsp. diarizonae strain NCTC10381	LS483474	5219421	Salmonella	Salmonella	NRPS	Detected	410	410	410	410	410	3422	56	unknown_family	u_NRPS_56
59204.57.CP034074.region002	NRPS	FALSE	59204.6	Salmonella enterica subsp. diarizonae strain 16-SA00356	CP034074	4875335	Salmonella	Salmonella	NRPS	Detected	3422	3422	3422	3422	3422	3422	56	unknown_family	u_NRPS_56
28901.4165.CP030180.region005	NRPS	FALSE	28901.4	Salmonella enterica strain SA20100201	CP030180	5195044	Salmonella	Salmonella	NRPS	Detected	3422	3422	3422	3422	3422	3422	56	unknown_family	u_NRPS_56
1055540.4.CP028114.region001	bacteriocin	TRUE	1.05554e+06	Escherichia coli O103 str. RM8385	CP028114	5732806	Escherichia	Escherichia	RiPPs	Detected	12606	12606	12606	12606	12606	105	57	unknown_family	u_RiPPs_57
1055542.5.CP028119.region001	bacteriocin	TRUE	1.05554e+06	Escherichia coli O111 str. RM9322	CP028119	5284381	Escherichia	Escherichia	RiPPs	Detected	12606	12606	12606	12606	12606	105	57	unknown_family	u_RiPPs_57
562.46743.CP028691.region001	bacteriocin	TRUE	562.467	Escherichia coli strain 109	CP028691	5542240	Escherichia	Escherichia	RiPPs	Detected	12606	12606	12606	12606	12606	105	57	unknown_family	u_RiPPs_57
562.46749.CP028688.region001	bacteriocin	TRUE	562.467	Escherichia coli strain 110	CP028688	5542244	Escherichia	Escherichia	RiPPs	Detected	12606	12606	12606	12606	12606	105	57	unknown_family	u_RiPPs_57
562.46750.CP028696.region001	bacteriocin	TRUE	562.467	Escherichia coli strain 107	CP028696	5542245	Escherichia	Escherichia	RiPPs	Detected	12606	12606	12606	12606	12606	105	57	unknown_family	u_RiPPs_57
83334.292.CP031915.region001	bacteriocin	TRUE	83334.3	Escherichia coli O157:H7 strain FWSEC0004	CP031915	5505679	Escherichia	Escherichia	RiPPs	Detected	12606	12606	12606	12606	12606	105	57	unknown_family	u_RiPPs_57
83334.375.CP038403.region001	bacteriocin	TRUE	83334.4	Escherichia coli O157:H7 strain BB24-1	CP038403	5711451	Escherichia	Escherichia	RiPPs	Detected	12606	12606	12606	12606	12606	105	57	unknown_family	u_RiPPs_57
83334.350.CP038325.region001	bacteriocin	TRUE	83334.4	Escherichia coli O157:H7 strain NE 1169-1	CP038325	5757794	Escherichia	Escherichia	RiPPs	Detected	12606	12606	12606	12606	12606	105	57	unknown_family	u_RiPPs_57
83334.368.CP038377.region001	bacteriocin	TRUE	83334.4	Escherichia coli O157:H7 strain F1273	CP038377	5723703	Escherichia	Escherichia	RiPPs	Detected	12606	12606	12606	12606	12606	105	57	unknown_family	u_RiPPs_57
83334.373.CP038400.region001	bacteriocin	TRUE	83334.4	Escherichia coli O157:H7 strain DEC4E	CP038400	5466350	Escherichia	Escherichia	RiPPs	Detected	12606	12606	12606	12606	12606	105	57	unknown_family	u_RiPPs_57
83334.320.CP034386.region001	bacteriocin	TRUE	83334.3	Escherichia coli O157:H7 strain FRIK804	CP034386	5661009	Escherichia	Escherichia	RiPPs	Detected	12606	12606	12606	12606	12606	105	57	unknown_family	u_RiPPs_57
[truncated: 1,168 more rows]

## Sheet: edge_table_small_famillies
Clustername 1	Clustername 2	Raw distance	Squared similarity	Jaccard index	DSS index	Adjacency index	raw DSS non-anchor	raw DSS anchor	Non-anchor domains	Anchor domains	Combined group	Shared group
[truncated: 51,895 more rows]

[truncated: 5 more sheets: large_families_cluster_list, colibactin_bgcs, edge_table_colibactin_bgcs, colibactin_biosynthetic_ortho, colibactin_allele_count]
