# Supplementary material for: Pangenome analysis of Enterobacteria reveals richness of secondary metabolite gene clusters and their associated gene sets
Source: Synth Syst Biotechnol. 2022 May 6;7(3):900–10. doi: 10.1016/j.synbio.2022.04.011 (PMC9125672; doi:10.1016/j.synbio.2022.04.011)
Supplement: Multimedia component 4 [file mmc4.xlsx]

## Sheet: colibactin_containing_ecoli
	genome_id	genome_name
1322345.19.CP009072.region002	1.32235e+06	Escherichia coli ATCC 25922
1382700.12.HG428755.region003	1.3827e+06	Escherichia coli PMV-1
1401688.5.CP006830.region001	1.40169e+06	Escherichia coli APEC O18 strain APEC O18
1502658.3.CP043181.region001	1.50266e+06	Escherichia coli O2:H6 strain PG20180057
199310.4.NC_004431.region004	199310	Escherichia coli CFT073
2126982.6.CP028320.region003	2.12698e+06	Escherichia coli O18:H1 strain CFSAN067215
316435.29.CP022686.region001	316435	Escherichia coli Nissle 1917
362663.9.NC_008253.region003	362664	Escherichia coli 536
364106.8.NC_007946.region003	364107	Escherichia coli UTI89
439184.7.CP007149.region003	439185	Escherichia coli RS218
562.10884.CP016007.region001	562.109	Escherichia coli strain NGF1
562.10890.CP014667.region003	562.109	Escherichia coli strain ECONIH2
562.11318.CP016358.region001	562.113	Escherichia coli strain K-15KW01
562.11327.CP016497.region001	562.113	Escherichia coli strain UPEC 26-1
562.13741.CP010151.region001	562.137	Escherichia coli strain D8
562.17274.CP007275.region001	562.173	Escherichia coli strain NMEC O18
562.19158.CP021288.region003	562.192	Escherichia coli strain PA45B
562.19203.CP023357.region002	562.192	Escherichia coli strain 317
562.22350.CP024650.region003	562.223	Escherichia coli strain BH100
562.25422.CP025328.region003	562.254	Escherichia coli strain ExPEC XM
562.28183.CP025716.region003	562.282	Escherichia coli strain BH100L
562.28203.CP025703.region003	562.282	Escherichia coli strain BH100N
562.29017.CP028714.region002	562.29	Escherichia coli strain Mt1B1
562.33455.CP031215.region001	562.335	Escherichia coli strain Es_ST80_L1_NDM_10_2017
562.33463.CP031256.region002	562.335	Escherichia coli strain M16807
562.33464.CP031157.region004	562.335	Escherichia coli strain SYNB1618
562.39520.LR134208.region001	562.395	Escherichia coli strain NCTC10430
562.39534.LR134237.region001	562.395	Escherichia coli strain NCTC9022
562.45429.CP035486.region004	562.454	Escherichia coli strain NissleGFP_pZE21
562.50212.CP019243.region001	562.502	Escherichia coli strain Combat2C1
562.50513.CP041538.region002	562.505	Escherichia coli strain 73
562.50567.CP042246.region001	562.506	Escherichia coli strain PU-1
562.50568.CP042250.region004	562.506	Escherichia coli strain BCE049
562.50569.CP040456.region002	562.506	Escherichia coli strain UPEC132
562.50950.CP043950.region003	562.51	Escherichia coli strain ST95-32
562.51001.LR607328.region003	562.51	Escherichia coli strain 4928STDY7071353
562.51002.LR607331.region004	562.51	Escherichia coli strain 4928STDY7071340
562.52507.CP035498.region002	562.525	Escherichia coli strain 04-00955
562.58140.CP048304.region002	562.581	Escherichia coli strain 9
562.58216.CP048647.region001	562.582	Escherichia coli strain GW-AmxH19
562.60263.CP051735.region001	562.603	Escherichia coli strain SCU-108
562.60266.CP051725.region001	562.603	Escherichia coli strain SCU-112
562.60267.CP051719.region001	562.603	Escherichia coli strain SCU-116
562.60270.CP051711.region001	562.603	Escherichia coli strain SCU-123
562.60271.CP051714.region001	562.603	Escherichia coli strain SCU-122
562.60277.CP051688.region003	562.603	Escherichia coli strain SCU-387
562.60279.CP051744.region002	562.603	Escherichia coli strain SCU-484
562.60286.CP052057.region001	562.603	Escherichia coli strain SCAID URN1-2019
562.60289.CP037449.region001	562.603	Escherichia coli strain ATCC 25922
562.60289.CP037449.region006	562.603	Escherichia coli strain ATCC 25922
562.60320.CP053080.region002	562.603	Escherichia coli strain HB37
562.60434.CP053231.region001	562.604	Escherichia coli strain SCU-306
562.7587.CP012633.region001	562.759	Escherichia coli strain SF-166
562.7588.CP012631.region001	562.759	Escherichia coli strain SF-173
564.14.LORS01000000.region002	564.14	Escherichia fergusonii strain FDAARGOS_170
569579.3.CP019777.region003	569579	Escherichia coli NU14 strain NU14
655817.3.CP001671.region004	655817	Escherichia coli ABU 83972
714962.3.CP001969.region002	714962	Escherichia coli IHE3034
869729.3.CP002167.region001	869729	Escherichia coli UM146
885275.3.CP002212.region004	885275	Escherichia coli str. 'clone D i14'
885276.3.CP002211.region004	885276	Escherichia coli str. 'clone D i2'

## Sheet: gene_presence_absence
Gene	Non-unique Gene name	Annotation	No. isolates	No. sequences	Avg sequences per isolate	Genome Fragment	Order within Fragment	Accessory Fragment	Accessory Order with Fragment	QC	Min group size nuc	Max group size nuc	Avg group size nuc	1.32235e+06	1.3827e+06	1.40169e+06	1.50266e+06	199310	2.12698e+06	316435	362664	364107	439185	562.109	562.109	562.113	562.113	562.137	562.173	562.192	562.192	562.223	562.254	562.282	562.282	562.29	562.335	562.335	562.335	562.395	562.395	562.454	562.502	562.505	562.506	562.506	562.506	562.51	562.51
tssG		T6SS component TssG (ImpH/VasB)	60	70	1.17	1	7534				332	2801	1169	fig|1322345.19.peg.1848	fig|1382700.12.peg.3143	fig|1401688.5.peg.2071	fig|1502658.3.peg.1424 fig|1502658.3.peg.1423	fig|199310.4.peg.3202	fig|2126982.6.peg.4205	fig|316435.29.peg.1569	fig|362663.9.peg.2859	fig|364106.8.peg.3184	fig|439184.7.peg.3284	fig|562.10884.peg.1347 fig|562.10884.peg.1346	fig|562.10890.peg.3118	fig|562.11318.peg.1471	fig|562.11327.peg.4909	fig|562.13741.peg.151 fig|562.13741.peg.152	fig|562.17274.peg.2334	fig|562.19158.peg.3105	fig|562.19203.peg.1275	fig|562.22350.peg.3133	fig|562.25422.peg.3398	fig|562.28183.peg.2959	fig|562.28203.peg.3097	fig|562.29017.peg.1951 fig|562.29017.peg.1952	fig|562.33455.peg.4922 fig|562.33455.peg.4923	fig|562.33463.peg.1501	fig|562.33464.peg.3173	fig|562.39520.peg.1645	fig|562.39534.peg.1082	fig|562.45429.peg.3179	fig|562.50212.peg.2013	fig|562.50513.peg.2954	fig|562.50567.peg.1064	fig|562.50568.peg.962	fig|562.50569.peg.1162	fig|562.50950.peg.4208	fig|562.51001.peg.2997
rcnR		Transcriptional repressor RcnR	60	60	1	1	8822				272	272	272	fig|1322345.19.peg.8	fig|1382700.12.peg.2313	fig|1401688.5.peg.1223	fig|1502658.3.peg.681	fig|199310.4.peg.2475	fig|2126982.6.peg.3516	fig|316435.29.peg.858	fig|362663.9.peg.2161	fig|364106.8.peg.2408	fig|439184.7.peg.2460	fig|562.10884.peg.663	fig|562.10890.peg.2301	fig|562.11318.peg.690	fig|562.11327.peg.454	fig|562.13741.peg.853	fig|562.17274.peg.1585	fig|562.19158.peg.2265	fig|562.19203.peg.1986	fig|562.22350.peg.2341	fig|562.25422.peg.2513	fig|562.28183.peg.2193	fig|562.28203.peg.2323	fig|562.29017.peg.2655	fig|562.33455.peg.270	fig|562.33463.peg.2188	fig|562.33464.peg.2484	fig|562.39520.peg.2354	fig|562.39534.peg.1860	fig|562.45429.peg.2484	fig|562.50212.peg.1164	fig|562.50513.peg.3693	fig|562.50567.peg.1937	fig|562.50568.peg.3280	fig|562.50569.peg.1858	fig|562.50950.peg.3339	fig|562.51001.peg.2259
coaD		Phosphopantetheine adenylyltransferase (EC 2.7.7.3)	60	60	1	1	3324				479	479	479	fig|1322345.19.peg.866	fig|1382700.12.peg.4021	fig|1401688.5.peg.2947	fig|1502658.3.peg.2421	fig|199310.4.peg.4183	fig|2126982.6.peg.101	fig|316435.29.peg.2568	fig|362663.9.peg.3781	fig|364106.8.peg.4085	fig|439184.7.peg.4186	fig|562.10884.peg.2359	fig|562.10890.peg.4096	fig|562.11318.peg.2484	fig|562.11327.peg.3901	fig|562.13741.peg.4319	fig|562.17274.peg.3228	fig|562.19158.peg.4050	fig|562.19203.peg.120	fig|562.22350.peg.4233	fig|562.25422.peg.4374	fig|562.28183.peg.4008	fig|562.28203.peg.4118	fig|562.29017.peg.840	fig|562.33455.peg.3854	fig|562.33463.peg.524	fig|562.33464.peg.4166	fig|562.39520.peg.629	fig|562.39534.peg.98	fig|562.45429.peg.4168	fig|562.50212.peg.3011	fig|562.50513.peg.1942	fig|562.50567.peg.100	fig|562.50568.peg.78	fig|562.50569.peg.146	fig|562.50950.peg.5129	fig|562.51001.peg.3885
atpE		ATP synthase F0 sector subunit c (EC 3.6.3.14)	60	60	1	1	3591				239	239	239	fig|1322345.19.peg.734	fig|1382700.12.peg.4130	fig|1401688.5.peg.3057	fig|1502658.3.peg.2534	fig|199310.4.peg.4377	fig|2126982.6.peg.5120	fig|316435.29.peg.2705	fig|362663.9.peg.3981	fig|364106.8.peg.4198	fig|439184.7.peg.4300	fig|562.10884.peg.2474	fig|562.10890.peg.4226	fig|562.11318.peg.2614	fig|562.11327.peg.3763	fig|562.13741.peg.4174	fig|562.17274.peg.3339	fig|562.19158.peg.4186	fig|562.19203.peg.6	fig|562.22350.peg.4365	fig|562.25422.peg.4509	fig|562.28183.peg.4138	fig|562.28203.peg.4249	fig|562.29017.peg.727	fig|562.33455.peg.3739	fig|562.33463.peg.391	fig|562.33464.peg.4316	fig|562.39520.peg.495	fig|562.39534.peg.5033	fig|562.45429.peg.4303	fig|562.50212.peg.3143	fig|562.50513.peg.1752	fig|562.50567.peg.5211	fig|562.50568.peg.5148	fig|562.50569.peg.5127	fig|562.50950.peg.38	fig|562.51001.peg.4000
glnA		Glutamine synthetase type I (EC 6.3.1.2)	60	60	1	1	3786				1409	1409	1409	fig|1322345.19.peg.593	fig|1382700.12.peg.4272	fig|1401688.5.peg.3199	fig|1502658.3.peg.2681	fig|199310.4.peg.4521	fig|2126982.6.peg.4970	fig|316435.29.peg.2853	fig|362663.9.peg.4126	fig|364106.8.peg.4343	fig|439184.7.peg.4447	fig|562.10884.peg.2619	fig|562.10890.peg.4369	fig|562.11318.peg.2756	fig|562.11327.peg.3616	fig|562.13741.peg.4029	fig|562.17274.peg.3487	fig|562.19158.peg.4330	fig|562.19203.peg.524	fig|562.22350.peg.4514	fig|562.25422.peg.4658	fig|562.28183.peg.4279	fig|562.28203.peg.4390	fig|562.29017.peg.579	fig|562.33455.peg.3587	fig|562.33463.peg.249	fig|562.33464.peg.4470	fig|562.39520.peg.341	fig|562.39534.peg.4892	fig|562.45429.peg.4449	fig|562.50212.peg.3289	fig|562.50513.peg.1603	fig|562.50567.peg.5065	fig|562.50568.peg.5002	fig|562.50569.peg.4985	fig|562.50950.peg.187	fig|562.51001.peg.4146
hpf		Ribosome hibernation promoting factor Hpf	60	60	1	1	2728				287	287	287	fig|1322345.19.peg.1318	fig|1382700.12.peg.3562	fig|1401688.5.peg.2492	fig|1502658.3.peg.1973	fig|199310.4.peg.3730	fig|2126982.6.peg.4751	fig|316435.29.peg.2107	fig|362663.9.peg.3333	fig|364106.8.peg.3595	fig|439184.7.peg.3711	fig|562.10884.peg.1908	fig|562.10890.peg.3642	fig|562.11318.peg.2033	fig|562.11327.peg.4363	fig|562.13741.peg.4803	fig|562.17274.peg.2761	fig|562.19158.peg.3590	fig|562.19203.peg.708	fig|562.22350.peg.3703	fig|562.25422.peg.3900	fig|562.28183.peg.3528	fig|562.28203.peg.3661	fig|562.29017.peg.1295	fig|562.33455.peg.4325	fig|562.33463.peg.975	fig|562.33464.peg.3694	fig|562.39520.peg.1109	fig|562.39534.peg.546	fig|562.45429.peg.3715	fig|562.50212.peg.2554	fig|562.50513.peg.2398	fig|562.50567.peg.568	fig|562.50568.peg.539	fig|562.50569.peg.597	fig|562.50950.peg.4662	fig|562.51001.peg.3419
rplI		LSU ribosomal protein L9p	60	60	1	1	4700				449	449	449	fig|1322345.19.peg.2316	fig|1382700.12.peg.4706	fig|1401688.5.peg.3572	fig|1502658.3.peg.3103	fig|199310.4.peg.4958	fig|2126982.6.peg.726	fig|316435.29.peg.3238	fig|362663.9.peg.4495	fig|364106.8.peg.4677	fig|439184.7.peg.4894	fig|562.10884.peg.3074	fig|562.10890.peg.4746	fig|562.11318.peg.3194	fig|562.11327.peg.3094	fig|562.13741.peg.3506	fig|562.17274.peg.3864	fig|562.19158.peg.4774	fig|562.19203.peg.4651	fig|562.22350.peg.5043	fig|562.25422.peg.5120	fig|562.28183.peg.4581	fig|562.28203.peg.4768	fig|562.29017.peg.120	fig|562.33455.peg.3102	fig|562.33463.peg.4887	fig|562.33464.peg.4856	fig|562.39520.peg.5128	fig|562.39534.peg.4466	fig|562.45429.peg.4823	fig|562.50212.peg.3673	fig|562.50513.peg.1166	fig|562.50567.peg.4613	fig|562.50568.peg.4569	fig|562.50569.peg.4517	fig|562.50950.peg.551	fig|562.51001.peg.4510
ubiE		2-methoxy-6-polyprenyl-1,4-benzoquinol methylase (EC 2.1.1.201) @ Demethylmenaquinone methyltransferase (EC 2.1.1.163)	60	60	1	1	3740				755	755	755	fig|1322345.19.peg.626	fig|1382700.12.peg.4239	fig|1401688.5.peg.3166	fig|1502658.3.peg.2647	fig|199310.4.peg.4487	fig|2126982.6.peg.5006	fig|316435.29.peg.2819	fig|362663.9.peg.4092	fig|364106.8.peg.4310	fig|439184.7.peg.4413	fig|562.10884.peg.2585	fig|562.10890.peg.4336	fig|562.11318.peg.2723	fig|562.11327.peg.3649	fig|562.13741.peg.4063	fig|562.17274.peg.3453	fig|562.19158.peg.4297	fig|562.19203.peg.4982	fig|562.22350.peg.4477	fig|562.25422.peg.4625	fig|562.28183.peg.4246	fig|562.28203.peg.4357	fig|562.29017.peg.613	fig|562.33455.peg.3622	fig|562.33463.peg.282	fig|562.33464.peg.4434	fig|562.39520.peg.378	fig|562.39534.peg.4925	fig|562.45429.peg.4416	fig|562.50212.peg.3255	fig|562.50513.peg.1637	fig|562.50567.peg.5098	fig|562.50568.peg.5035	fig|562.50569.peg.5018	fig|562.50950.peg.153	fig|562.51001.peg.4112
cheZ		Chemotaxis response - phosphatase CheZ	60	60	1	1	17304				644	644	644	fig|1322345.19.peg.3039	fig|1382700.12.peg.2019	fig|1401688.5.peg.926	fig|1502658.3.peg.340	fig|199310.4.peg.2153	fig|2126982.6.peg.3105	fig|316435.29.peg.522	fig|362663.9.peg.1859	fig|364106.8.peg.2121	fig|439184.7.peg.2140	fig|562.10884.peg.373	fig|562.10890.peg.1974	fig|562.11318.peg.362	fig|562.11327.peg.833	fig|562.13741.peg.1193	fig|562.17274.peg.1134	fig|562.19158.peg.1938	fig|562.19203.peg.2342	fig|562.22350.peg.1994	fig|562.25422.peg.2181	fig|562.28183.peg.1863	fig|562.28203.peg.2011	fig|562.29017.peg.2957	fig|562.33455.peg.664	fig|562.33463.peg.2503	fig|562.33464.peg.2154	fig|562.39520.peg.2666	fig|562.39534.peg.2146	fig|562.45429.peg.2155	fig|562.50212.peg.825	fig|562.50513.peg.4036	fig|562.50567.peg.2259	fig|562.50568.peg.2891	fig|562.50569.peg.2186	fig|562.50950.peg.2795	fig|562.51001.peg.1992
sapC		Peptide ABC transporter, permease protein SapC	60	60	1	1	16523				890	890	890	fig|1322345.19.peg.3610	fig|1382700.12.peg.1515	fig|1401688.5.peg.421	fig|1502658.3.peg.4853	fig|199310.4.peg.1645	fig|2126982.6.peg.2548	fig|316435.29.peg.5070	fig|362663.9.peg.1361	fig|364106.8.peg.1608	fig|439184.7.peg.1552	fig|562.10884.peg.4790	fig|562.10890.peg.1412	fig|562.11318.peg.4970	fig|562.11327.peg.1359	fig|562.13741.peg.1707	fig|562.17274.peg.624	fig|562.19158.peg.1430	fig|562.19203.peg.2855	fig|562.22350.peg.1458	fig|562.25422.peg.1657	fig|562.28183.peg.1313	fig|562.28203.peg.1486	fig|562.29017.peg.3514	fig|562.33455.peg.1275	fig|562.33463.peg.3071	fig|562.33464.peg.1558	fig|562.39520.peg.3347	fig|562.39534.peg.2772	fig|562.45429.peg.1571	fig|562.50212.peg.200	fig|562.50513.peg.4559	fig|562.50567.peg.2775	fig|562.50568.peg.2319	fig|562.50569.peg.2693	fig|562.50950.peg.2081	fig|562.51001.peg.1473
clpP		ATP-dependent Clp protease proteolytic subunit ClpP (EC 3.4.21.92)	60	60	1	1	14078				623	623	623	fig|1322345.19.peg.4673	fig|1382700.12.peg.434	fig|1401688.5.peg.4225	fig|1502658.3.peg.3792	fig|199310.4.peg.518	fig|2126982.6.peg.1503	fig|316435.29.peg.4050	fig|362663.9.peg.498	fig|364106.8.peg.569	fig|439184.7.peg.443	fig|562.10884.peg.3790	fig|562.10890.peg.520	fig|562.11318.peg.4081	fig|562.11327.peg.2376	fig|562.13741.peg.2714	fig|562.17274.peg.4531	fig|562.19158.peg.438	fig|562.19203.peg.3874	fig|562.22350.peg.559	fig|562.25422.peg.459	fig|562.28183.peg.541	fig|562.28203.peg.520	fig|562.29017.peg.4538	fig|562.33455.peg.2273	fig|562.33463.peg.4127	fig|562.33464.peg.526	fig|562.39520.peg.4332	fig|562.39534.peg.3767	fig|562.45429.peg.570	fig|562.50212.peg.4585	fig|562.50513.peg.409	fig|562.50567.peg.3906	fig|562.50568.peg.1336	fig|562.50569.peg.3755	fig|562.50950.peg.1260	fig|562.51001.peg.446
yhfA		Protein YhfA	60	60	1	1	2917				404	404	404	fig|1322345.19.peg.1168	fig|1382700.12.peg.3711	fig|1401688.5.peg.2644	fig|1502658.3.peg.2122	fig|199310.4.peg.3882	fig|2126982.6.peg.411	fig|316435.29.peg.2260	fig|362663.9.peg.3486	fig|364106.8.peg.3779	fig|439184.7.peg.3867	fig|562.10884.peg.2060	fig|562.10890.peg.3798	fig|562.11318.peg.2188	fig|562.11327.peg.4209	fig|562.13741.peg.4629	fig|562.17274.peg.2913	fig|562.19158.peg.3741	fig|562.19203.peg.422	fig|562.22350.peg.3861	fig|562.25422.peg.4053	fig|562.28183.peg.3682	fig|562.28203.peg.3814	fig|562.29017.peg.1144	fig|562.33455.peg.4169	fig|562.33463.peg.825	fig|562.33464.peg.3850	fig|562.39520.peg.949	fig|562.39534.peg.397	fig|562.45429.peg.3867	fig|562.50212.peg.2709	fig|562.50513.peg.2246	fig|562.50567.peg.414	fig|562.50568.peg.389	fig|562.50569.peg.445	fig|562.50950.peg.4814	fig|562.51001.peg.3580
citE		Citrate lyase beta chain (EC 4.1.3.6)	60	60	1	1	14288				908	908	908	fig|1322345.19.peg.4527	fig|1382700.12.peg.650	fig|1401688.5.peg.4443	fig|1502658.3.peg.3942	fig|199310.4.peg.669	fig|2126982.6.peg.1653	fig|316435.29.peg.4199	fig|362663.9.peg.651	fig|364106.8.peg.721	fig|439184.7.peg.602	fig|562.10884.peg.3939	fig|562.10890.peg.670	fig|562.11318.peg.4230	fig|562.11327.peg.2227	fig|562.13741.peg.2563	fig|562.17274.peg.4745	fig|562.19158.peg.591	fig|562.19203.peg.3721	fig|562.22350.peg.722	fig|562.25422.peg.680	fig|562.28183.peg.694	fig|562.28203.peg.672	fig|562.29017.peg.4387	fig|562.33455.peg.2120	fig|562.33463.peg.3981	fig|562.33464.peg.678	fig|562.39520.peg.4179	fig|562.39534.peg.3621	fig|562.45429.peg.718	fig|562.50212.peg.4740	fig|562.50513.peg.258	fig|562.50567.peg.3691	fig|562.50568.peg.1492	fig|562.50569.peg.3604	fig|562.50950.peg.1415	fig|562.51001.peg.599
manY		PTS system, mannose-specific IIC component	60	60	1	1	17218				800	800	800	fig|1322345.19.peg.3106	fig|1382700.12.peg.1951	fig|1401688.5.peg.856	fig|1502658.3.peg.273	fig|199310.4.peg.2084	fig|2126982.6.peg.3035	fig|316435.29.peg.392	fig|362663.9.peg.1791	fig|364106.8.peg.2054	fig|439184.7.peg.2063	fig|562.10884.peg.305	fig|562.10890.peg.1892	fig|562.11318.peg.294	fig|562.11327.peg.901	fig|562.13741.peg.1261	fig|562.17274.peg.1065	fig|562.19158.peg.1870	fig|562.19203.peg.2410	fig|562.22350.peg.1925	fig|562.25422.peg.2111	fig|562.28183.peg.1796	fig|562.28203.peg.1942	fig|562.29017.peg.3025	fig|562.33455.peg.733	fig|562.33463.peg.2570	fig|562.33464.peg.2032	fig|562.39520.peg.2733	fig|562.39534.peg.2212	fig|562.45429.peg.2028	fig|562.50212.peg.677	fig|562.50513.peg.4107	fig|562.50567.peg.2328	fig|562.50568.peg.2756	fig|562.50569.peg.2255	fig|562.50950.peg.2727	fig|562.51001.peg.1924
hslU		ATP-dependent hsl protease ATP-binding subunit HslU	60	60	1	1	3893				1331	1331	1331	fig|1322345.19.peg.529	fig|1382700.12.peg.4375	fig|1401688.5.peg.3260	fig|1502658.3.peg.2743	fig|199310.4.peg.4585	fig|2126982.6.peg.4904	fig|316435.29.peg.2922	fig|362663.9.peg.4189	fig|364106.8.peg.4405	fig|439184.7.peg.4509	fig|562.10884.peg.2681	fig|562.10890.peg.4434	fig|562.11318.peg.2821	fig|562.11327.peg.3551	fig|562.13741.peg.3965	fig|562.17274.peg.3551	fig|562.19158.peg.4391	fig|562.19203.peg.590	fig|562.22350.peg.4583	fig|562.25422.peg.4722	fig|562.28183.peg.4342	fig|562.28203.peg.4455	fig|562.29017.peg.516	fig|562.33455.peg.3520	fig|562.33463.peg.185	fig|562.33464.peg.4534	fig|562.39520.peg.273	fig|562.39534.peg.4827	fig|562.45429.peg.4516	fig|562.50212.peg.3355	fig|562.50513.peg.1538	fig|562.50567.peg.5003	fig|562.50568.peg.4940	fig|562.50569.peg.4921	fig|562.50950.peg.249	fig|562.51001.peg.4206
eutN		Ethanolamine utilization polyhedral-body-like protein EutN	60	60	1	1	8372				287	287	287	fig|1322345.19.peg.361	fig|1382700.12.peg.2706	fig|1401688.5.peg.1615	fig|1502658.3.peg.1014	fig|199310.4.peg.2812	fig|2126982.6.peg.3863	fig|316435.29.peg.1225	fig|362663.9.peg.2501	fig|364106.8.peg.2786	fig|439184.7.peg.2862	fig|562.10884.peg.996	fig|562.10890.peg.2643	fig|562.11318.peg.1072	fig|562.11327.peg.116	fig|562.13741.peg.518	fig|562.17274.peg.1922	fig|562.19158.peg.2660	fig|562.19203.peg.1641	fig|562.22350.peg.2702	fig|562.25422.peg.2925	fig|562.28183.peg.2536	fig|562.28203.peg.2670	fig|562.29017.peg.2310	fig|562.33455.peg.5360	fig|562.33463.peg.1834	fig|562.33464.peg.2825	fig|562.39520.peg.1993	fig|562.39534.peg.1528	fig|562.45429.peg.2839	fig|562.50212.peg.1585	fig|562.50513.peg.3350	fig|562.50567.peg.1533	fig|562.50568.peg.3668	fig|562.50569.peg.1524	fig|562.50950.peg.3748	fig|562.51001.peg.2588
mtgA		Monofunctional biosynthetic peptidoglycan transglycosylase	60	60	1	1	2733				728	728	728	fig|1322345.19.peg.1313	fig|1382700.12.peg.3567	fig|1401688.5.peg.2497	fig|1502658.3.peg.1978	fig|199310.4.peg.3735	fig|2126982.6.peg.4756	fig|316435.29.peg.2112	fig|362663.9.peg.3338	fig|364106.8.peg.3600	fig|439184.7.peg.3716	fig|562.10884.peg.1913	fig|562.10890.peg.3647	fig|562.11318.peg.2038	fig|562.11327.peg.4358	fig|562.13741.peg.4798	fig|562.17274.peg.2766	fig|562.19158.peg.3595	fig|562.19203.peg.703	fig|562.22350.peg.3708	fig|562.25422.peg.3905	fig|562.28183.peg.3533	fig|562.28203.peg.3666	fig|562.29017.peg.1290	fig|562.33455.peg.4320	fig|562.33463.peg.970	fig|562.33464.peg.3699	fig|562.39520.peg.1104	fig|562.39534.peg.541	fig|562.45429.peg.3720	fig|562.50212.peg.2559	fig|562.50513.peg.2393	fig|562.50567.peg.563	fig|562.50568.peg.534	fig|562.50569.peg.592	fig|562.50950.peg.4667	fig|562.51001.peg.3424
ompH		Periplasmic chaperone of outer membrane proteins Skp @ Outer membrane protein H precursor	60	60	1	1	13579				485	485	485	fig|1322345.19.peg.2768	fig|1382700.12.peg.189	fig|1401688.5.peg.3969	fig|1502658.3.peg.3546	fig|199310.4.peg.203	fig|2126982.6.peg.1167	fig|316435.29.peg.3714	fig|362663.9.peg.191	fig|364106.8.peg.320	fig|439184.7.peg.188	fig|562.10884.peg.3469	fig|562.10890.peg.197	fig|562.11318.peg.3760	fig|562.11327.peg.2699	fig|562.13741.peg.2971	fig|562.17274.peg.4275	fig|562.19158.peg.190	fig|562.19203.peg.4217	fig|562.22350.peg.211	fig|562.25422.peg.201	fig|562.28183.peg.209	fig|562.28203.peg.201	fig|562.29017.peg.4866	fig|562.33455.peg.2671	fig|562.33463.peg.4442	fig|562.33464.peg.200	fig|562.39520.peg.4659	fig|562.39534.peg.4094	fig|562.45429.peg.238	fig|562.50212.peg.4248	fig|562.50513.peg.771	fig|562.50567.peg.4157	fig|562.50568.peg.4102	fig|562.50569.peg.4023	fig|562.50950.peg.1006	fig|562.51001.peg.191
rhtB		Homoserine/homoserine lactone efflux protein	60	60	1	1	3700				620	620	620	fig|1322345.19.peg.657	fig|1382700.12.peg.4207	fig|1401688.5.peg.3135	fig|1502658.3.peg.2615	fig|199310.4.peg.4456	fig|2126982.6.peg.5038	fig|316435.29.peg.2788	fig|362663.9.peg.4062	fig|364106.8.peg.4279	fig|439184.7.peg.4381	fig|562.10884.peg.2553	fig|562.10890.peg.4303	fig|562.11318.peg.2691	fig|562.11327.peg.3682	fig|562.13741.peg.4097	fig|562.17274.peg.3419	fig|562.19158.peg.4265	fig|562.19203.peg.5014	fig|562.22350.peg.4445	fig|562.25422.peg.4592	fig|562.28183.peg.4214	fig|562.28203.peg.4325	fig|562.29017.peg.644	fig|562.33455.peg.3648	fig|562.33463.peg.313	fig|562.33464.peg.4400	fig|562.39520.peg.409	fig|562.39534.peg.4956	fig|562.45429.peg.4385	fig|562.50212.peg.3222	fig|562.50513.peg.1671	fig|562.50567.peg.5131	fig|562.50568.peg.5068	fig|562.50569.peg.5052	fig|562.50950.peg.120	fig|562.51001.peg.4079
atpA		ATP synthase alpha chain (EC 3.6.3.14)	60	60	1	1	3588				1541	1541	1541	fig|1322345.19.peg.737	fig|1382700.12.peg.4127	fig|1401688.5.peg.3054	fig|1502658.3.peg.2531	fig|199310.4.peg.4374	fig|2126982.6.peg.5123	fig|316435.29.peg.2702	fig|362663.9.peg.3978	fig|364106.8.peg.4195	fig|439184.7.peg.4297	fig|562.10884.peg.2471	fig|562.10890.peg.4223	fig|562.11318.peg.2611	fig|562.11327.peg.3766	fig|562.13741.peg.4177	fig|562.17274.peg.3336	fig|562.19158.peg.4183	fig|562.19203.peg.9	fig|562.22350.peg.4362	fig|562.25422.peg.4506	fig|562.28183.peg.4135	fig|562.28203.peg.4246	fig|562.29017.peg.730	fig|562.33455.peg.3742	fig|562.33463.peg.394	fig|562.33464.peg.4313	fig|562.39520.peg.498	fig|562.39534.peg.5036	fig|562.45429.peg.4300	fig|562.50212.peg.3140	fig|562.50513.peg.1755	fig|562.50567.peg.5214	fig|562.50568.peg.5151	fig|562.50569.peg.5130	fig|562.50950.peg.35	fig|562.51001.peg.3997
ribA		GTP cyclohydrolase II (EC 3.5.4.25)	60	60	1	1	16499				590	590	590	fig|1322345.19.peg.3631	fig|1382700.12.peg.1494	fig|1401688.5.peg.400	fig|1502658.3.peg.4831	fig|199310.4.peg.1624	fig|2126982.6.peg.2526	fig|316435.29.peg.5048	fig|362663.9.peg.1339	fig|364106.8.peg.1586	fig|439184.7.peg.1531	fig|562.10884.peg.4768	fig|562.10890.peg.1391	fig|562.11318.peg.4948	fig|562.11327.peg.1381	fig|562.13741.peg.1728	fig|562.17274.peg.603	fig|562.19158.peg.1409	fig|562.19203.peg.2877	fig|562.22350.peg.1436	fig|562.25422.peg.1634	fig|562.28183.peg.1292	fig|562.28203.peg.1465	fig|562.29017.peg.3536	fig|562.33455.peg.1297	fig|562.33463.peg.3092	fig|562.33464.peg.1537	fig|562.39520.peg.3371	fig|562.39534.peg.2793	fig|562.45429.peg.1549	fig|562.50212.peg.178	fig|562.50513.peg.4581	fig|562.50567.peg.2798	fig|562.50568.peg.2297	fig|562.50569.peg.2714	fig|562.50950.peg.2059	fig|562.51001.peg.1452
group_15753	msmC	Cold shock protein of CSP family => CspC (naming convention as in E.coli)	60	60	1	1	17224				209	209	209	fig|1322345.19.peg.3101	fig|1382700.12.peg.1956	fig|1401688.5.peg.861	fig|1502658.3.peg.278	fig|199310.4.peg.2089	fig|2126982.6.peg.3041	fig|316435.29.peg.397	fig|362663.9.peg.1796	fig|364106.8.peg.2059	fig|439184.7.peg.2069	fig|562.10884.peg.311	fig|562.10890.peg.1897	fig|562.11318.peg.300	fig|562.11327.peg.895	fig|562.13741.peg.1256	fig|562.17274.peg.1070	fig|562.19158.peg.1875	fig|562.19203.peg.2405	fig|562.22350.peg.1930	fig|562.25422.peg.2116	fig|562.28183.peg.1801	fig|562.28203.peg.1947	fig|562.29017.peg.3020	fig|562.33455.peg.728	fig|562.33463.peg.2565	fig|562.33464.peg.2037	fig|562.39520.peg.2729	fig|562.39534.peg.2207	fig|562.45429.peg.2033	fig|562.50212.peg.682	fig|562.50513.peg.4101	fig|562.50567.peg.2323	fig|562.50568.peg.2761	fig|562.50569.peg.2250	fig|562.50950.peg.2732	fig|562.51001.peg.1929
ybaN		Inner membrane protein YbaN	60	60	1	1	14120				377	377	377	fig|1322345.19.peg.4640	fig|1382700.12.peg.466	fig|1401688.5.peg.4257	fig|1502658.3.peg.3823	fig|199310.4.peg.551	fig|2126982.6.peg.1534	fig|316435.29.peg.4082	fig|362663.9.peg.532	fig|364106.8.peg.601	fig|439184.7.peg.477	fig|562.10884.peg.3823	fig|562.10890.peg.552	fig|562.11318.peg.4113	fig|562.11327.peg.2343	fig|562.13741.peg.2681	fig|562.17274.peg.4562	fig|562.19158.peg.470	fig|562.19203.peg.3842	fig|562.22350.peg.593	fig|562.25422.peg.492	fig|562.28183.peg.575	fig|562.28203.peg.553	fig|562.29017.peg.4507	fig|562.33455.peg.2241	fig|562.33463.peg.4094	fig|562.33464.peg.559	fig|562.39520.peg.4299	fig|562.39534.peg.3735	fig|562.45429.peg.602	fig|562.50212.peg.4616	fig|562.50513.peg.377	fig|562.50567.peg.3874	fig|562.50568.peg.1368	fig|562.50569.peg.3722	fig|562.50950.peg.1292	fig|562.51001.peg.478
minD		Septum site-determining protein MinD	60	60	1	1	16346				812	812	812	fig|1322345.19.peg.3751	fig|1382700.12.peg.1322	fig|1401688.5.peg.232	fig|1502658.3.peg.4713	fig|199310.4.peg.1509	fig|2126982.6.peg.2332	fig|316435.29.peg.4923	fig|362663.9.peg.1230	fig|364106.8.peg.1415	fig|439184.7.peg.1350	fig|562.10884.peg.4651	fig|562.10890.peg.1274	fig|562.11318.peg.4832	fig|562.11327.peg.1502	fig|562.13741.peg.1843	fig|562.17274.peg.425	fig|562.19158.peg.1238	fig|562.19203.peg.2999	fig|562.22350.peg.1313	fig|562.25422.peg.1446	fig|562.28183.peg.1179	fig|562.28203.peg.1350	fig|562.29017.peg.3657	fig|562.33455.peg.1414	fig|562.33463.peg.3209	fig|562.33464.peg.1411	fig|562.39520.peg.3502	fig|562.39534.peg.2911	fig|562.45429.peg.1428	fig|562.50212.peg.56	fig|562.50513.peg.4702	fig|562.50567.peg.2978	fig|562.50568.peg.2178	fig|562.50569.peg.2824	fig|562.50950.peg.2279	fig|562.51001.peg.1272
yhcJ		N-acetylmannosamine-6-phosphate 2-epimerase (EC 5.1.3.9)	60	60	1	1	2742				689	689	689	fig|1322345.19.peg.1305	fig|1382700.12.peg.3575	fig|1401688.5.peg.2506	fig|1502658.3.peg.1986	fig|199310.4.peg.3745	fig|2126982.6.peg.4765	fig|316435.29.peg.2120	fig|362663.9.peg.3349	fig|364106.8.peg.3609	fig|439184.7.peg.3725	fig|562.10884.peg.1921	fig|562.10890.peg.3656	fig|562.11318.peg.2047	fig|562.11327.peg.4350	fig|562.13741.peg.4789	fig|562.17274.peg.2774	fig|562.19158.peg.3603	fig|562.19203.peg.694	fig|562.22350.peg.3717	fig|562.25422.peg.3913	fig|562.28183.peg.3542	fig|562.28203.peg.3675	fig|562.29017.peg.1282	fig|562.33455.peg.4311	fig|562.33463.peg.962	fig|562.33464.peg.3708	fig|562.39520.peg.1095	fig|562.39534.peg.533	fig|562.45429.peg.3728	fig|562.50212.peg.2568	fig|562.50513.peg.2385	fig|562.50567.peg.555	fig|562.50568.peg.526	fig|562.50569.peg.583	fig|562.50950.peg.4675	fig|562.51001.peg.3433
cspA		Cold shock protein of CSP family => CspA (naming convention as in E.coli)	60	60	1	1	3222				212	212	212	fig|1322345.19.peg.941	fig|1382700.12.peg.3948	fig|1401688.5.peg.2874	fig|1502658.3.peg.2349	fig|199310.4.peg.4110	fig|2126982.6.peg.176	fig|316435.29.peg.2494	fig|362663.9.peg.3708	fig|364106.8.peg.4010	fig|439184.7.peg.4110	fig|562.10884.peg.2286	fig|562.10890.peg.4023	fig|562.11318.peg.2411	fig|562.11327.peg.3976	fig|562.13741.peg.4392	fig|562.17274.peg.3152	fig|562.19158.peg.3977	fig|562.19203.peg.196	fig|562.22350.peg.4099	fig|562.25422.peg.4299	fig|562.28183.peg.3935	fig|562.28203.peg.4045	fig|562.29017.peg.914	fig|562.33455.peg.3933	fig|562.33463.peg.597	fig|562.33464.peg.4090	fig|562.39520.peg.705	fig|562.39534.peg.171	fig|562.45429.peg.4095	fig|562.50212.peg.2937	fig|562.50513.peg.2016	fig|562.50567.peg.173	fig|562.50568.peg.151	fig|562.50569.peg.218	fig|562.50950.peg.5054	fig|562.51001.peg.3812
raiA		Ribosome-associated inhibitor A	60	60	1	1	7992				341	341	341	fig|1322345.19.peg.2052	fig|1382700.12.peg.2873	fig|1401688.5.peg.1800	fig|1502658.3.peg.1154	fig|199310.4.peg.2941	fig|2126982.6.peg.3999	fig|316435.29.peg.1361	fig|362663.9.peg.2637	fig|364106.8.peg.2919	fig|439184.7.peg.3003	fig|562.10884.peg.1137	fig|562.10890.peg.2895	fig|562.11318.peg.1215	fig|562.11327.peg.5112	fig|562.13741.peg.373	fig|562.17274.peg.2058	fig|562.19158.peg.2796	fig|562.19203.peg.1497	fig|562.22350.peg.2904	fig|562.25422.peg.3118	fig|562.28183.peg.2733	fig|562.28203.peg.2868	fig|562.29017.peg.2166	fig|562.33455.peg.5157	fig|562.33463.peg.1705	fig|562.33464.peg.2963	fig|562.39520.peg.1853	fig|562.39534.peg.1341	fig|562.45429.peg.2972	fig|562.50212.peg.1784	fig|562.50513.peg.3161	fig|562.50567.peg.1342	fig|562.50568.peg.3910	fig|562.50569.peg.1381	fig|562.50950.peg.3939	fig|562.51001.peg.2723
cspD		Cold shock protein of CSP family => CspD (naming convention as in E.coli)	60	60	1	1	14622				224	224	224	fig|1322345.19.peg.4283	fig|1382700.12.peg.893	fig|1401688.5.peg.4733	fig|1502658.3.peg.4234	fig|199310.4.peg.968	fig|2126982.6.peg.1911	fig|316435.29.peg.4452	fig|362663.9.peg.904	fig|364106.8.peg.970	fig|439184.7.peg.927	fig|562.10884.peg.4236	fig|562.10890.peg.921	fig|562.11318.peg.4483	fig|562.11327.peg.1976	fig|562.13741.peg.2316	fig|562.17274.peg.4994	fig|562.19158.peg.883	fig|562.19203.peg.3403	fig|562.22350.peg.949	fig|562.25422.peg.1085	fig|562.28183.peg.902	fig|562.28203.peg.997	fig|562.29017.peg.4087	fig|562.33455.peg.1864	fig|562.33463.peg.3737	fig|562.33464.peg.930	fig|562.39520.peg.3912	fig|562.39534.peg.3376	fig|562.45429.peg.962	fig|562.50212.peg.5044	fig|562.50513.peg.5187	fig|562.50567.peg.3328	fig|562.50568.peg.1737	fig|562.50569.peg.3310	fig|562.50950.peg.1711	fig|562.51001.peg.846
nemR		Transcriptional repressor NemR, AcrR family	60	60	1	1	16999				599	599	599	fig|1322345.19.peg.3282	fig|1382700.12.peg.1779	fig|1401688.5.peg.686	fig|1502658.3.peg.110	fig|199310.4.peg.1908	fig|2126982.6.peg.2856	fig|316435.29.peg.214	fig|362663.9.peg.1613	fig|364106.8.peg.1882	fig|439184.7.peg.1833	fig|562.10884.peg.133	fig|562.10890.peg.1716	fig|562.11318.peg.116	fig|562.11327.peg.1079	fig|562.13741.peg.1433	fig|562.17274.peg.894	fig|562.19158.peg.1698	fig|562.19203.peg.2588	fig|562.22350.peg.1749	fig|562.25422.peg.1937	fig|562.28183.peg.1618	fig|562.28203.peg.1766	fig|562.29017.peg.3198	fig|562.33455.peg.911	fig|562.33463.peg.2745	fig|562.33464.peg.1850	fig|562.39520.peg.2922	fig|562.39534.peg.2442	fig|562.45429.peg.1851	fig|562.50212.peg.498	fig|562.50513.peg.4283	fig|562.50567.peg.2499	fig|562.50568.peg.2583	fig|562.50569.peg.2427	fig|562.50950.peg.2553	fig|562.51001.peg.1754
rplU		LSU ribosomal protein L21p	60	60	1	1	2710				311	311	311	fig|1322345.19.peg.1335	fig|1382700.12.peg.3545	fig|1401688.5.peg.2475	fig|1502658.3.peg.1956	fig|199310.4.peg.3713	fig|2126982.6.peg.4734	fig|316435.29.peg.2090	fig|362663.9.peg.3315	fig|364106.8.peg.3578	fig|439184.7.peg.3694	fig|562.10884.peg.1891	fig|562.10890.peg.3625	fig|562.11318.peg.2016	fig|562.11327.peg.4380	fig|562.13741.peg.4820	fig|562.17274.peg.2744	fig|562.19158.peg.3573	fig|562.19203.peg.725	fig|562.22350.peg.3686	fig|562.25422.peg.3883	fig|562.28183.peg.3511	fig|562.28203.peg.3644	fig|562.29017.peg.1312	fig|562.33455.peg.4342	fig|562.33463.peg.992	fig|562.33464.peg.3677	fig|562.39520.peg.1126	fig|562.39534.peg.563	fig|562.45429.peg.3698	fig|562.50212.peg.2537	fig|562.50513.peg.2415	fig|562.50567.peg.585	fig|562.50568.peg.556	fig|562.50569.peg.614	fig|562.50950.peg.4645	fig|562.51001.peg.3402
bcp		Thiol peroxidase, Bcp-type (EC 1.11.1.15)	60	60	1	1	8335				470	470	470	fig|1322345.19.peg.387	fig|1382700.12.peg.2731	fig|1401688.5.peg.1641	fig|1502658.3.peg.1041	fig|199310.4.peg.2839	fig|2126982.6.peg.3890	fig|316435.29.peg.1253	fig|362663.9.peg.2528	fig|364106.8.peg.2813	fig|439184.7.peg.2889	fig|562.10884.peg.1022	fig|562.10890.peg.2670	fig|562.11318.peg.1099	fig|562.11327.peg.88	fig|562.13741.peg.491	fig|562.17274.peg.1948	fig|562.19158.peg.2687	fig|562.19203.peg.1614	fig|562.22350.peg.2729	fig|562.25422.peg.2953	fig|562.28183.peg.2562	fig|562.28203.peg.2696	fig|562.29017.peg.2283	fig|562.33455.peg.5332	fig|562.33463.peg.1808	fig|562.33464.peg.2851	fig|562.39520.peg.1964	fig|562.39534.peg.1502	fig|562.45429.peg.2867	fig|562.50212.peg.1613	fig|562.50513.peg.3323	fig|562.50567.peg.1505	fig|562.50568.peg.3696	fig|562.50569.peg.1498	fig|562.50950.peg.3775	fig|562.51001.peg.2614
rplL		LSU ribosomal protein L7p/L12p (P1/P2)	60	60	1	1	3970				365	365	365	fig|1322345.19.peg.2067	fig|1382700.12.peg.2857	fig|1401688.5.peg.3317	fig|1502658.3.peg.2799	fig|199310.4.peg.4641	fig|2126982.6.peg.4846	fig|316435.29.peg.2980	fig|362663.9.peg.4245	fig|364106.8.peg.3755	fig|439184.7.peg.4566	fig|562.10884.peg.2738	fig|562.10890.peg.4491	fig|562.11318.peg.2879	fig|562.11327.peg.3493	fig|562.13741.peg.3907	fig|562.17274.peg.3607	fig|562.19158.peg.4446	fig|562.19203.peg.5098	fig|562.22350.peg.4645	fig|562.25422.peg.4779	fig|562.28183.peg.4400	fig|562.28203.peg.4514	fig|562.29017.peg.459	fig|562.33455.peg.3462	fig|562.33463.peg.130	fig|562.33464.peg.4588	fig|562.39520.peg.216	fig|562.39534.peg.4772	fig|562.45429.peg.4572	fig|562.50212.peg.3415	fig|562.50513.peg.1483	fig|562.50567.peg.4947	fig|562.50568.peg.4884	fig|562.50569.peg.4866	fig|562.50950.peg.305	fig|562.51001.peg.4257
yhhL		Uncharacterized protein YhhL	60	60	1	1	3066				269	269	269	fig|1322345.19.peg.1049	fig|1382700.12.peg.3832	fig|1401688.5.peg.2766	fig|1502658.3.peg.2240	fig|199310.4.peg.4003	fig|2126982.6.peg.286	fig|316435.29.peg.2383	fig|362663.9.peg.3604	fig|364106.8.peg.3899	fig|439184.7.peg.3994	fig|562.10884.peg.2179	fig|562.10890.peg.3921	fig|562.11318.peg.2311	fig|562.11327.peg.4087	fig|562.13741.peg.4504	fig|562.17274.peg.3036	fig|562.19158.peg.3863	fig|562.19203.peg.301	fig|562.22350.peg.3991	fig|562.25422.peg.4179	fig|562.28183.peg.3830	fig|562.28203.peg.3938	fig|562.29017.peg.1025	fig|562.33455.peg.4045	fig|562.33463.peg.706	fig|562.33464.peg.3975	fig|562.39520.peg.823	fig|562.39534.peg.279	fig|562.45429.peg.3988	fig|562.50212.peg.2832	fig|562.50513.peg.2127	fig|562.50567.peg.290	fig|562.50568.peg.265	fig|562.50569.peg.323	fig|562.50950.peg.4938	fig|562.51001.peg.3699
ynfB		UPF0482 protein YnfB	60	60	1	1	16913				341	341	341	fig|1322345.19.peg.3349	fig|1382700.12.peg.1710	fig|1401688.5.peg.616	fig|1502658.3.peg.38	fig|199310.4.peg.1842	fig|2126982.6.peg.2762	fig|316435.29.peg.143	fig|362663.9.peg.1550	fig|364106.8.peg.1816	fig|439184.7.peg.1764	fig|562.10884.peg.62	fig|562.10890.peg.1650	fig|562.11318.peg.51	fig|562.11327.peg.1148	fig|562.13741.peg.1499	fig|562.17274.peg.824	fig|562.19158.peg.1630	fig|562.19203.peg.2655	fig|562.22350.peg.1682	fig|562.25422.peg.1865	fig|562.28183.peg.1551	fig|562.28203.peg.1700	fig|562.29017.peg.3270	fig|562.33455.peg.985	fig|562.33463.peg.2811	fig|562.33464.peg.1780	fig|562.39520.peg.2996	fig|562.39534.peg.2512	fig|562.45429.peg.1781	fig|562.50212.peg.429	fig|562.50513.peg.4353	fig|562.50567.peg.2570	fig|562.50568.peg.2511	fig|562.50569.peg.2495	fig|562.50950.peg.2483	fig|562.51001.peg.1683
sdhB		Succinate dehydrogenase iron-sulfur protein (EC 1.3.5.1)	60	60	1	1	14408				716	716	716	fig|1322345.19.peg.4433	fig|1382700.12.peg.743	fig|1401688.5.peg.4537	fig|1502658.3.peg.4035	fig|199310.4.peg.765	fig|2126982.6.peg.1754	fig|316435.29.peg.4297	fig|362663.9.peg.748	fig|364106.8.peg.816	fig|439184.7.peg.705	fig|562.10884.peg.4036	fig|562.10890.peg.767	fig|562.11318.peg.4328	fig|562.11327.peg.2131	fig|562.13741.peg.2469	fig|562.17274.peg.4842	fig|562.19158.peg.685	fig|562.19203.peg.3621	fig|562.22350.peg.826	fig|562.25422.peg.782	fig|562.28183.peg.789	fig|562.28203.peg.767	fig|562.29017.peg.4286	fig|562.33455.peg.2021	fig|562.33463.peg.3887	fig|562.33464.peg.773	fig|562.39520.peg.4082	fig|562.39534.peg.3528	fig|562.45429.peg.811	fig|562.50212.peg.4841	fig|562.50513.peg.164	fig|562.50567.peg.3596	fig|562.50568.peg.1586	fig|562.50569.peg.3512	fig|562.50950.peg.1509	fig|562.51001.peg.695
folB		Dihydroneopterin aldolase (EC 4.1.2.25)	60	60	1	1	2550				368	368	368	fig|1322345.19.peg.1454	fig|1382700.12.peg.3425	fig|1401688.5.peg.2356	fig|1502658.3.peg.1834	fig|199310.4.peg.3589	fig|2126982.6.peg.4608	fig|316435.29.peg.1967	fig|362663.9.peg.3188	fig|364106.8.peg.3461	fig|439184.7.peg.3578	fig|562.10884.peg.1772	fig|562.10890.peg.3497	fig|562.11318.peg.1888	fig|562.11327.peg.4499	fig|562.13741.peg.4940	fig|562.17274.peg.2623	fig|562.19158.peg.3457	fig|562.19203.peg.855	fig|562.22350.peg.3552	fig|562.25422.peg.3763	fig|562.28183.peg.3379	fig|562.28203.peg.3511	fig|562.29017.peg.1437	fig|562.33455.peg.4474	fig|562.33463.peg.1110	fig|562.33464.peg.3554	fig|562.39520.peg.1247	fig|562.39534.peg.681	fig|562.45429.peg.3579	fig|562.50212.peg.2404	fig|562.50513.peg.2537	fig|562.50567.peg.703	fig|562.50568.peg.676	fig|562.50569.peg.733	fig|562.50950.peg.4527	fig|562.51001.peg.3284
grxC		Glutaredoxin 3 (Grx3)	60	60	1	1	3296				251	251	251	fig|1322345.19.peg.887	fig|1382700.12.peg.4000	fig|1401688.5.peg.2926	fig|1502658.3.peg.2400	fig|199310.4.peg.4161	fig|2126982.6.peg.123	fig|316435.29.peg.2546	fig|362663.9.peg.3759	fig|364106.8.peg.4063	fig|439184.7.peg.4165	fig|562.10884.peg.2338	fig|562.10890.peg.4075	fig|562.11318.peg.2463	fig|562.11327.peg.3922	fig|562.13741.peg.4340	fig|562.17274.peg.3206	fig|562.19158.peg.4029	fig|562.19203.peg.142	fig|562.22350.peg.4211	fig|562.25422.peg.4352	fig|562.28183.peg.3987	fig|562.28203.peg.4097	fig|562.29017.peg.862	fig|562.33455.peg.3877	fig|562.33463.peg.545	fig|562.33464.peg.4144	fig|562.39520.peg.651	fig|562.39534.peg.119	fig|562.45429.peg.4146	fig|562.50212.peg.2989	fig|562.50513.peg.1963	fig|562.50567.peg.121	fig|562.50568.peg.99	fig|562.50569.peg.167	fig|562.50950.peg.5108	fig|562.51001.peg.3864
tatE		Twin-arginine translocation protein TatE	60	60	1	1	14298				203	203	203	fig|1322345.19.peg.4517	fig|1382700.12.peg.660	fig|1401688.5.peg.4453	fig|1502658.3.peg.3952	fig|199310.4.peg.680	fig|2126982.6.peg.1664	fig|316435.29.peg.4210	fig|362663.9.peg.661	fig|364106.8.peg.731	fig|439184.7.peg.612	fig|562.10884.peg.3949	fig|562.10890.peg.680	fig|562.11318.peg.4240	fig|562.11327.peg.2217	fig|562.13741.peg.2553	fig|562.17274.peg.4756	fig|562.19158.peg.601	fig|562.19203.peg.3710	fig|562.22350.peg.733	fig|562.25422.peg.691	fig|562.28183.peg.704	fig|562.28203.peg.682	fig|562.29017.peg.4376	fig|562.33455.peg.2109	fig|562.33463.peg.3971	fig|562.33464.peg.689	fig|562.39520.peg.4169	fig|562.39534.peg.3611	fig|562.45429.peg.728	fig|562.50212.peg.4751	fig|562.50513.peg.248	fig|562.50567.peg.3681	fig|562.50568.peg.1502	fig|562.50569.peg.3594	fig|562.50950.peg.1425	fig|562.51001.peg.610
yfcL		Uncharacterized protein YfcL	60	60	1	1	8531				278	278	278	fig|1322345.19.peg.256	fig|1382700.12.peg.2542	fig|1401688.5.peg.1451	fig|1502658.3.peg.910	fig|199310.4.peg.2708	fig|2126982.6.peg.3752	fig|316435.29.peg.1117	fig|362663.9.peg.2396	fig|364106.8.peg.2636	fig|439184.7.peg.2692	fig|562.10884.peg.894	fig|562.10890.peg.2536	fig|562.11318.peg.924	fig|562.11327.peg.223	fig|562.13741.peg.620	fig|562.17274.peg.1819	fig|562.19158.peg.2496	fig|562.19203.peg.1747	fig|562.22350.peg.2592	fig|562.25422.peg.2757	fig|562.28183.peg.2426	fig|562.28203.peg.2560	fig|562.29017.peg.2417	fig|562.33455.peg.31	fig|562.33463.peg.1940	fig|562.33464.peg.2719	fig|562.39520.peg.2105	fig|562.39534.peg.1633	fig|562.45429.peg.2731	fig|562.50212.peg.1406	fig|562.50513.peg.3461	fig|562.50567.peg.1699	fig|562.50568.peg.3561	fig|562.50569.peg.1627	fig|562.50950.peg.3571	fig|562.51001.peg.1261
rsmS		Uncharacterized protein YbaM	60	60	1	1	14118				161	161	161	fig|1322345.19.peg.4642	fig|1382700.12.peg.464	fig|1401688.5.peg.4255	fig|1502658.3.peg.3821	fig|199310.4.peg.549	fig|2126982.6.peg.1532	fig|316435.29.peg.4080	fig|362663.9.peg.530	fig|364106.8.peg.599	fig|439184.7.peg.475	fig|562.10884.peg.3821	fig|562.10890.peg.550	fig|562.11318.peg.4111	fig|562.11327.peg.2345	fig|562.13741.peg.2683	fig|562.17274.peg.4560	fig|562.19158.peg.468	fig|562.19203.peg.3844	fig|562.22350.peg.591	fig|562.25422.peg.490	fig|562.28183.peg.573	fig|562.28203.peg.551	fig|562.29017.peg.4509	fig|562.33455.peg.2243	fig|562.33463.peg.4096	fig|562.33464.peg.557	fig|562.39520.peg.4301	fig|562.39534.peg.3737	fig|562.45429.peg.600	fig|562.50212.peg.4614	fig|562.50513.peg.379	fig|562.50567.peg.3876	fig|562.50568.peg.1366	fig|562.50569.peg.3724	fig|562.50950.peg.1290	fig|562.51001.peg.476
ttdB		L(+)-tartrate dehydratase beta subunit (EC 4.2.1.32)	60	60	1	1	2556				605	605	605	fig|1322345.19.peg.1450	fig|1382700.12.peg.3430	fig|1401688.5.peg.2360	fig|1502658.3.peg.1838	fig|199310.4.peg.3593	fig|2126982.6.peg.4612	fig|316435.29.peg.1971	fig|362663.9.peg.3193	fig|364106.8.peg.3466	fig|439184.7.peg.3582	fig|562.10884.peg.1776	fig|562.10890.peg.3501	fig|562.11318.peg.1892	fig|562.11327.peg.4495	fig|562.13741.peg.4936	fig|562.17274.peg.2627	fig|562.19158.peg.3461	fig|562.19203.peg.851	fig|562.22350.peg.3556	fig|562.25422.peg.3767	fig|562.28183.peg.3384	fig|562.28203.peg.3516	fig|562.29017.peg.1433	fig|562.33455.peg.4470	fig|562.33463.peg.1106	fig|562.33464.peg.3559	fig|562.39520.peg.1243	fig|562.39534.peg.677	fig|562.45429.peg.3583	fig|562.50212.peg.2409	fig|562.50513.peg.2533	fig|562.50567.peg.699	fig|562.50568.peg.672	fig|562.50569.peg.729	fig|562.50950.peg.4531	fig|562.51001.peg.3289
yidH		Inner membrane protein YidH	60	60	1	1	3501				347	347	347	fig|1322345.19.peg.790	fig|1382700.12.peg.4074	fig|1401688.5.peg.2999	fig|1502658.3.peg.2476	fig|199310.4.peg.4317	fig|2126982.6.peg.23	fig|316435.29.peg.2647	fig|362663.9.peg.3922	fig|364106.8.peg.4137	fig|439184.7.peg.4241	fig|562.10884.peg.2415	fig|562.10890.peg.4167	fig|562.11318.peg.2555	fig|562.11327.peg.3822	fig|562.13741.peg.4233	fig|562.17274.peg.3281	fig|562.19158.peg.4129	fig|562.19203.peg.63	fig|562.22350.peg.4303	fig|562.25422.peg.4450	fig|562.28183.peg.4079	fig|562.28203.peg.4190	fig|562.29017.peg.785	fig|562.33455.peg.3798	fig|562.33463.peg.447	fig|562.33464.peg.4254	fig|562.39520.peg.554	fig|562.39534.peg.25	fig|562.45429.peg.4245	fig|562.50212.peg.3084	fig|562.50513.peg.1827	fig|562.50567.peg.25	fig|562.50568.peg.23	fig|562.50569.peg.24	fig|562.50950.peg.5184	fig|562.51001.peg.3939
nusB		Transcription termination protein NusB	60	60	1	1	14047				419	419	419	fig|1322345.19.peg.4696	fig|1382700.12.peg.411	fig|1401688.5.peg.4203	fig|1502658.3.peg.3769	fig|199310.4.peg.494	fig|2126982.6.peg.1480	fig|316435.29.peg.4027	fig|362663.9.peg.473	fig|364106.8.peg.545	fig|439184.7.peg.417	fig|562.10884.peg.3767	fig|562.10890.peg.497	fig|562.11318.peg.4058	fig|562.11327.peg.2399	fig|562.13741.peg.2737	fig|562.17274.peg.4508	fig|562.19158.peg.415	fig|562.19203.peg.3897	fig|562.22350.peg.536	fig|562.25422.peg.436	fig|562.28183.peg.518	fig|562.28203.peg.497	fig|562.29017.peg.4561	fig|562.33455.peg.2299	fig|562.33463.peg.4150	fig|562.33464.peg.502	fig|562.39520.peg.4357	fig|562.39534.peg.3790	fig|562.45429.peg.547	fig|562.50212.peg.4562	fig|562.50513.peg.432	fig|562.50567.peg.3929	fig|562.50568.peg.1313	fig|562.50569.peg.3778	fig|562.50950.peg.1237	fig|562.51001.peg.422
corA		Magnesium and cobalt transport protein CorA	60	60	1	1	3690				950	950	950	fig|1322345.19.peg.665	fig|1382700.12.peg.4199	fig|1401688.5.peg.3127	fig|1502658.3.peg.2607	fig|199310.4.peg.4448	fig|2126982.6.peg.5046	fig|316435.29.peg.2780	fig|362663.9.peg.4054	fig|364106.8.peg.4271	fig|439184.7.peg.4373	fig|562.10884.peg.2545	fig|562.10890.peg.4295	fig|562.11318.peg.2683	fig|562.11327.peg.3690	fig|562.13741.peg.4105	fig|562.17274.peg.3411	fig|562.19158.peg.4257	fig|562.19203.peg.5022	fig|562.22350.peg.4437	fig|562.25422.peg.4584	fig|562.28183.peg.4206	fig|562.28203.peg.4317	fig|562.29017.peg.652	fig|562.33455.peg.3656	fig|562.33463.peg.321	fig|562.33464.peg.4390	fig|562.39520.peg.417	fig|562.39534.peg.4964	fig|562.45429.peg.4377	fig|562.50212.peg.3214	fig|562.50513.peg.1679	fig|562.50567.peg.5139	fig|562.50568.peg.5076	fig|562.50569.peg.5060	fig|562.50950.peg.112	fig|562.51001.peg.4071
hscB		Chaperone protein HscB	60	60	1	1	8250				515	515	515	fig|1322345.19.peg.428	fig|1382700.12.peg.2772	fig|1401688.5.peg.1732	fig|1502658.3.peg.1081	fig|199310.4.peg.2880	fig|2126982.6.peg.3933	fig|316435.29.peg.1295	fig|362663.9.peg.2569	fig|364106.8.peg.2852	fig|439184.7.peg.2932	fig|562.10884.peg.1063	fig|562.10890.peg.2763	fig|562.11318.peg.1141	fig|562.11327.peg.47	fig|562.13741.peg.445	fig|562.17274.peg.1990	fig|562.19158.peg.2728	fig|562.19203.peg.1571	fig|562.22350.peg.2774	fig|562.25422.peg.3047	fig|562.28183.peg.2605	fig|562.28203.peg.2740	fig|562.29017.peg.2240	fig|562.33455.peg.5232	fig|562.33463.peg.1767	fig|562.33464.peg.2895	fig|562.39520.peg.1920	fig|562.39534.peg.1461	fig|562.45429.peg.2908	fig|562.50212.peg.1708	fig|562.50513.peg.3226	fig|562.50567.peg.1413	fig|562.50568.peg.3782	fig|562.50569.peg.1451	fig|562.50950.peg.3867	fig|562.51001.peg.2654
glyA		Serine hydroxymethyltransferase (EC 2.1.2.1)	60	60	1	1	8225				1253	1253	1253	fig|1322345.19.peg.446	fig|1382700.12.peg.2791	fig|1401688.5.peg.1750	fig|1502658.3.peg.1100	fig|199310.4.peg.2899	fig|2126982.6.peg.3952	fig|316435.29.peg.1313	fig|362663.9.peg.2590	fig|364106.8.peg.2871	fig|439184.7.peg.2951	fig|562.10884.peg.1083	fig|562.10890.peg.2785	fig|562.11318.peg.1162	fig|562.11327.peg.29	fig|562.13741.peg.427	fig|562.17274.peg.2009	fig|562.19158.peg.2748	fig|562.19203.peg.1551	fig|562.22350.peg.2794	fig|562.25422.peg.3066	fig|562.28183.peg.2625	fig|562.28203.peg.2761	fig|562.29017.peg.2220	fig|562.33455.peg.5213	fig|562.33463.peg.1749	fig|562.33464.peg.2915	fig|562.39520.peg.1899	fig|562.39534.peg.1443	fig|562.45429.peg.2926	fig|562.50212.peg.1728	fig|562.50513.peg.3206	fig|562.50567.peg.1394	fig|562.50568.peg.3801	fig|562.50569.peg.1433	fig|562.50950.peg.3887	fig|562.51001.peg.2673
iraP		Anti-adapter protein IraP	60	60	1	1	14006				260	260	260	fig|1322345.19.peg.4731	fig|1382700.12.peg.375	fig|1401688.5.peg.4166	fig|1502658.3.peg.3733	fig|199310.4.peg.457	fig|2126982.6.peg.1444	fig|316435.29.peg.3991	fig|362663.9.peg.436	fig|364106.8.peg.508	fig|439184.7.peg.380	fig|562.10884.peg.3731	fig|562.10890.peg.460	fig|562.11318.peg.4021	fig|562.11327.peg.2436	fig|562.13741.peg.2774	fig|562.17274.peg.4470	fig|562.19158.peg.378	fig|562.19203.peg.3934	fig|562.22350.peg.499	fig|562.25422.peg.398	fig|562.28183.peg.480	fig|562.28203.peg.459	fig|562.29017.peg.4595	fig|562.33455.peg.2335	fig|562.33463.peg.4186	fig|562.33464.peg.466	fig|562.39520.peg.4393	fig|562.39534.peg.3826	fig|562.45429.peg.511	fig|562.50212.peg.4527	fig|562.50513.peg.468	fig|562.50567.peg.3967	fig|562.50568.peg.1276	fig|562.50569.peg.3815	fig|562.50950.peg.1200	fig|562.51001.peg.386
rpsO		SSU ribosomal protein S15p (S13e)	60	60	1	1	2686				269	269	269	fig|1322345.19.peg.1354	fig|1382700.12.peg.3524	fig|1401688.5.peg.2456	fig|1502658.3.peg.1937	fig|199310.4.peg.3693	fig|2126982.6.peg.4715	fig|316435.29.peg.2071	fig|362663.9.peg.3295	fig|364106.8.peg.3559	fig|439184.7.peg.3675	fig|562.10884.peg.1872	fig|562.10890.peg.3604	fig|562.11318.peg.1995	fig|562.11327.peg.4399	fig|562.13741.peg.4840	fig|562.17274.peg.2725	fig|562.19158.peg.3554	fig|562.19203.peg.744	fig|562.22350.peg.3665	fig|562.25422.peg.3864	fig|562.28183.peg.3490	fig|562.28203.peg.3623	fig|562.29017.peg.1331	fig|562.33455.peg.4363	fig|562.33463.peg.1011	fig|562.33464.peg.3658	fig|562.39520.peg.1145	fig|562.39534.peg.582	fig|562.45429.peg.3679	fig|562.50212.peg.2516	fig|562.50513.peg.2434	fig|562.50567.peg.604	fig|562.50568.peg.576	fig|562.50569.peg.634	fig|562.50950.peg.4626	fig|562.51001.peg.3383
allD		Ureidoglycolate dehydrogenase (EC 1.1.1.154)	60	60	1	1	14186				1049	1049	1049	fig|1322345.19.peg.4596	fig|1382700.12.peg.516	fig|1401688.5.peg.4307	fig|1502658.3.peg.3870	fig|199310.4.peg.597	fig|2126982.6.peg.1581	fig|316435.29.peg.4128	fig|362663.9.peg.580	fig|364106.8.peg.651	fig|439184.7.peg.528	fig|562.10884.peg.3869	fig|562.10890.peg.599	fig|562.11318.peg.4160	fig|562.11327.peg.2299	fig|562.13741.peg.2635	fig|562.17274.peg.4613	fig|562.19158.peg.520	fig|562.19203.peg.3794	fig|562.22350.peg.646	fig|562.25422.peg.544	fig|562.28183.peg.624	fig|562.28203.peg.602	fig|562.29017.peg.4458	fig|562.33455.peg.2195	fig|562.33463.peg.4050	fig|562.33464.peg.605	fig|562.39520.peg.4253	fig|562.39534.peg.3690	fig|562.45429.peg.646	fig|562.50212.peg.4666	fig|562.50513.peg.332	fig|562.50567.peg.3824	fig|562.50568.peg.1418	fig|562.50569.peg.3675	fig|562.50950.peg.1343	fig|562.51001.peg.528
rplY		LSU ribosomal protein L25p	60	60	1	1	8704				284	284	284	fig|1322345.19.peg.93	fig|1382700.12.peg.2401	fig|1401688.5.peg.1310	fig|1502658.3.peg.767	fig|199310.4.peg.2564	fig|2126982.6.peg.3609	fig|316435.29.peg.952	fig|362663.9.peg.2249	fig|364106.8.peg.2494	fig|439184.7.peg.2549	fig|562.10884.peg.750	fig|562.10890.peg.2390	fig|562.11318.peg.779	fig|562.11327.peg.367	fig|562.13741.peg.764	fig|562.17274.peg.1675	fig|562.19158.peg.2354	fig|562.19203.peg.1892	fig|562.22350.peg.2443	fig|562.25422.peg.2611	fig|562.28183.peg.2282	fig|562.28203.peg.2414	fig|562.29017.peg.2563	fig|562.33455.peg.175	fig|562.33463.peg.2103	fig|562.33464.peg.2573	fig|562.39520.peg.2255	fig|562.39534.peg.1774	fig|562.45429.peg.2569	fig|562.50212.peg.1260	fig|562.50513.peg.3604	fig|562.50567.peg.1841	fig|562.50568.peg.3368	fig|562.50569.peg.1770	fig|562.50950.peg.3430	fig|562.51001.peg.2347
cusR		Copper-sensing two-component system response regulator CusR	60	60	1	1	14217				683	683	683	fig|1322345.19.peg.4573	fig|1382700.12.peg.602	fig|1401688.5.peg.4395	fig|1502658.3.peg.3893	fig|199310.4.peg.622	fig|2126982.6.peg.1604	fig|316435.29.peg.4151	fig|362663.9.peg.605	fig|364106.8.peg.674	fig|439184.7.peg.552	fig|562.10884.peg.3892	fig|562.10890.peg.623	fig|562.11318.peg.4183	fig|562.11327.peg.2276	fig|562.13741.peg.2612	fig|562.17274.peg.4696	fig|562.19158.peg.543	fig|562.19203.peg.3771	fig|562.22350.peg.672	fig|562.25422.peg.629	fig|562.28183.peg.647	fig|562.28203.peg.625	fig|562.29017.peg.4435	fig|562.33455.peg.2172	fig|562.33463.peg.4027	fig|562.33464.peg.631	fig|562.39520.peg.4227	fig|562.39534.peg.3667	fig|562.45429.peg.670	fig|562.50212.peg.4690	fig|562.50513.peg.309	fig|562.50567.peg.3741	fig|562.50568.peg.1441	fig|562.50569.peg.3652	fig|562.50950.peg.1366	fig|562.51001.peg.551
group_15788		hypothetical protein	60	60	1	1	7633				116	116	116	fig|1322345.19.peg.1897	fig|1382700.12.peg.3094	fig|1401688.5.peg.2020	fig|1502658.3.peg.1374	fig|199310.4.peg.3155	fig|2126982.6.peg.4159	fig|316435.29.peg.1520	fig|362663.9.peg.2809	fig|364106.8.peg.3135	fig|439184.7.peg.3233	fig|562.10884.peg.1297	fig|562.10890.peg.3068	fig|562.11318.peg.1421	fig|562.11327.peg.4956	fig|562.13741.peg.209	fig|562.17274.peg.2285	fig|562.19158.peg.3052	fig|562.19203.peg.1323	fig|562.22350.peg.3082	fig|562.25422.peg.3347	fig|562.28183.peg.2909	fig|562.28203.peg.3047	fig|562.29017.peg.2002	fig|562.33455.peg.4983	fig|562.33463.peg.1550	fig|562.33464.peg.3124	fig|562.39520.peg.1691	fig|562.39534.peg.1129	fig|562.45429.peg.3131	fig|562.50212.peg.1963	fig|562.50513.peg.3000	fig|562.50567.peg.1116	fig|562.50568.peg.1013	fig|562.50569.peg.1217	fig|562.50950.peg.4157	fig|562.51001.peg.2947
acpP		Acyl carrier protein	60	60	1	1	16062				236	236	236	fig|1322345.19.peg.3962	fig|1382700.12.peg.1186	fig|1401688.5.peg.97	fig|1502658.3.peg.4520	fig|199310.4.peg.1295	fig|2126982.6.peg.2117	fig|316435.29.peg.4796	fig|362663.9.peg.1106	fig|364106.8.peg.1296	fig|439184.7.peg.1213	fig|562.10884.peg.4518	fig|562.10890.peg.1137	fig|562.11318.peg.4699	fig|562.11327.peg.1646	fig|562.13741.peg.1988	fig|562.17274.peg.287	fig|562.19158.peg.1107	fig|562.19203.peg.3201	fig|562.22350.peg.1174	fig|562.25422.peg.1303	fig|562.28183.peg.1118	fig|562.28203.peg.1217	fig|562.29017.peg.3794	fig|562.33455.peg.1548	fig|562.33463.peg.3417	fig|562.33464.peg.1270	fig|562.39520.peg.3564	fig|562.39534.peg.3048	fig|562.45429.peg.1303	fig|562.50212.peg.5265	fig|562.50513.peg.4848	fig|562.50567.peg.3116	fig|562.50568.peg.2009	fig|562.50569.peg.2950	fig|562.50950.peg.1920	fig|562.51001.peg.1131
tdcF		2-iminobutanoate/2-iminopropanoate deaminase RidA/TdcF (EC 3.5.99.10)	60	60	1	1	2626				389	389	389	fig|1322345.19.peg.1402	fig|1382700.12.peg.3477	fig|1401688.5.peg.2407	fig|1502658.3.peg.1887	fig|199310.4.peg.3645	fig|2126982.6.peg.4665	fig|316435.29.peg.2022	fig|362663.9.peg.3247	fig|364106.8.peg.3513	fig|439184.7.peg.3628	fig|562.10884.peg.1824	fig|562.10890.peg.3554	fig|562.11318.peg.1945	fig|562.11327.peg.4447	fig|562.13741.peg.4888	fig|562.17274.peg.2677	fig|562.19158.peg.3507	fig|562.19203.peg.795	fig|562.22350.peg.3614	fig|562.25422.peg.3816	fig|562.28183.peg.3439	fig|562.28203.peg.3571	fig|562.29017.peg.1381	fig|562.33455.peg.4414	fig|562.33463.peg.1058	fig|562.33464.peg.3609	fig|562.39520.peg.1194	fig|562.39534.peg.629	fig|562.45429.peg.3631	fig|562.50212.peg.2465	fig|562.50513.peg.2484	fig|562.50567.peg.651	fig|562.50568.peg.625	fig|562.50569.peg.681	fig|562.50950.peg.4579	fig|562.51001.peg.3335
fixX		Ferredoxin-like protein ecFixX	60	60	1	1	13397				287	287	287	fig|1322345.19.peg.2623	fig|1382700.12.peg.46	fig|1401688.5.peg.3825	fig|1502658.3.peg.3401	fig|199310.4.peg.51	fig|2126982.6.peg.1013	fig|316435.29.peg.3562	fig|362663.9.peg.47	fig|364106.8.peg.180	fig|439184.7.peg.42	fig|562.10884.peg.3323	fig|562.10890.peg.48	fig|562.11318.peg.3614	fig|562.11327.peg.2850	fig|562.13741.peg.3137	fig|562.17274.peg.4127	fig|562.19158.peg.47	fig|562.19203.peg.4367	fig|562.22350.peg.50	fig|562.25422.peg.49	fig|562.28183.peg.55	fig|562.28203.peg.55	fig|562.29017.peg.5013	fig|562.33455.peg.2824	fig|562.33463.peg.4586	fig|562.33464.peg.49	fig|562.39520.peg.4809	fig|562.39534.peg.4239	fig|562.45429.peg.86	fig|562.50212.peg.4099	fig|562.50513.peg.927	fig|562.50567.peg.4307	fig|562.50568.peg.4251	fig|562.50569.peg.4164	fig|562.50950.peg.858	fig|562.51001.peg.46
trkH		Trk potassium uptake system protein TrkH	60	60	1	1	3756				1451	1451	1451	fig|1322345.19.peg.612	fig|1382700.12.peg.4253	fig|1401688.5.peg.3180	fig|1502658.3.peg.2661	fig|199310.4.peg.4501	fig|2126982.6.peg.4992	fig|316435.29.peg.2833	fig|362663.9.peg.4106	fig|364106.8.peg.4324	fig|439184.7.peg.4428	fig|562.10884.peg.2599	fig|562.10890.peg.4350	fig|562.11318.peg.2737	fig|562.11327.peg.3635	fig|562.13741.peg.4049	fig|562.17274.peg.3467	fig|562.19158.peg.4311	fig|562.19203.peg.4968	fig|562.22350.peg.4494	fig|562.25422.peg.4639	fig|562.28183.peg.4260	fig|562.28203.peg.4371	fig|562.29017.peg.599	fig|562.33455.peg.3608	fig|562.33463.peg.268	fig|562.33464.peg.4449	fig|562.39520.peg.364	fig|562.39534.peg.4911	fig|562.45429.peg.4430	fig|562.50212.peg.3269	fig|562.50513.peg.1622	fig|562.50567.peg.5084	fig|562.50568.peg.5021	fig|562.50569.peg.5004	fig|562.50950.peg.167	fig|562.51001.peg.4126
yiaG		Antitoxin to RelE-like translational repressor toxin	60	60	1	1	3221				290	290	290	fig|1322345.19.peg.942	fig|1382700.12.peg.3947	fig|1401688.5.peg.2873	fig|1502658.3.peg.2348	fig|199310.4.peg.4109	fig|2126982.6.peg.177	fig|316435.29.peg.2493	fig|362663.9.peg.3707	fig|364106.8.peg.4009	fig|439184.7.peg.4109	fig|562.10884.peg.2285	fig|562.10890.peg.4022	fig|562.11318.peg.2410	fig|562.11327.peg.3977	fig|562.13741.peg.4393	fig|562.17274.peg.3151	fig|562.19158.peg.3976	fig|562.19203.peg.197	fig|562.22350.peg.4098	fig|562.25422.peg.4298	fig|562.28183.peg.3934	fig|562.28203.peg.4044	fig|562.29017.peg.915	fig|562.33455.peg.3934	fig|562.33463.peg.598	fig|562.33464.peg.4089	fig|562.39520.peg.706	fig|562.39534.peg.172	fig|562.45429.peg.4094	fig|562.50212.peg.2936	fig|562.50513.peg.2017	fig|562.50567.peg.174	fig|562.50568.peg.152	fig|562.50569.peg.219	fig|562.50950.peg.5053	fig|562.51001.peg.3811
yiaJ		Transcriptional regulator yiaJ, IclR family	60	60	1	1	3247				848	848	848	fig|1322345.19.peg.922	fig|1382700.12.peg.3966	fig|1401688.5.peg.2892	fig|1502658.3.peg.2367	fig|199310.4.peg.4128	fig|2126982.6.peg.158	fig|316435.29.peg.2512	fig|362663.9.peg.3726	fig|364106.8.peg.4029	fig|439184.7.peg.4130	fig|562.10884.peg.2305	fig|562.10890.peg.4042	fig|562.11318.peg.2431	fig|562.11327.peg.3957	fig|562.13741.peg.4373	fig|562.17274.peg.3170	fig|562.19158.peg.3995	fig|562.19203.peg.178	fig|562.22350.peg.4117	fig|562.25422.peg.4317	fig|562.28183.peg.3953	fig|562.28203.peg.4063	fig|562.29017.peg.896	fig|562.33455.peg.3913	fig|562.33463.peg.579	fig|562.33464.peg.4108	fig|562.39520.peg.686	fig|562.39534.peg.153	fig|562.45429.peg.4113	fig|562.50212.peg.2955	fig|562.50513.peg.1996	fig|562.50567.peg.155	fig|562.50568.peg.133	fig|562.50569.peg.200	fig|562.50950.peg.5073	fig|562.51001.peg.3830
upp		Uracil phosphoribosyltransferase (EC 2.4.2.9)	60	60	1	1	8329				626	626	626	fig|1322345.19.peg.393	fig|1382700.12.peg.2737	fig|1401688.5.peg.1647	fig|1502658.3.peg.1047	fig|199310.4.peg.2845	fig|2126982.6.peg.3896	fig|316435.29.peg.1259	fig|362663.9.peg.2534	fig|364106.8.peg.2819	fig|439184.7.peg.2895	fig|562.10884.peg.1028	fig|562.10890.peg.2676	fig|562.11318.peg.1105	fig|562.11327.peg.82	fig|562.13741.peg.485	fig|562.17274.peg.1954	fig|562.19158.peg.2693	fig|562.19203.peg.1608	fig|562.22350.peg.2735	fig|562.25422.peg.2959	fig|562.28183.peg.2570	fig|562.28203.peg.2704	fig|562.29017.peg.2277	fig|562.33455.peg.5326	fig|562.33463.peg.1802	fig|562.33464.peg.2857	fig|562.39520.peg.1958	fig|562.39534.peg.1496	fig|562.45429.peg.2873	fig|562.50212.peg.1619	fig|562.50513.peg.3317	fig|562.50567.peg.1499	fig|562.50568.peg.3702	fig|562.50569.peg.1492	fig|562.50950.peg.3781	fig|562.51001.peg.2620
bdm		Bdm protein	60	60	1	1	16756				215	215	215	fig|1322345.19.peg.3471	fig|1382700.12.peg.1645	fig|1401688.5.peg.551	fig|1502658.3.peg.4994	fig|199310.4.peg.1781	fig|2126982.6.peg.2693	fig|316435.29.peg.76	fig|362663.9.peg.1498	fig|364106.8.peg.1743	fig|439184.7.peg.1686	fig|562.10884.peg.4929	fig|562.10890.peg.1550	fig|562.11318.peg.5112	fig|562.11327.peg.1217	fig|562.13741.peg.1577	fig|562.17274.peg.758	fig|562.19158.peg.1562	fig|562.19203.peg.2716	fig|562.22350.peg.1606	fig|562.25422.peg.1797	fig|562.28183.peg.1473	fig|562.28203.peg.1626	fig|562.29017.peg.3371	fig|562.33455.peg.1120	fig|562.33463.peg.2933	fig|562.33464.peg.1713	fig|562.39520.peg.3131	fig|562.39534.peg.2637	fig|562.45429.peg.1715	fig|562.50212.peg.340	fig|562.50513.peg.4417	fig|562.50567.peg.2637	fig|562.50568.peg.2463	fig|562.50569.peg.2562	fig|562.50950.peg.2218	fig|562.51001.peg.1605
yeaQ		UPF0410 protein YeaQ	60	60	1	1	17191				248	248	248	fig|1322345.19.peg.3129	fig|1382700.12.peg.1929	fig|1401688.5.peg.834	fig|1502658.3.peg.250	fig|199310.4.peg.2063	fig|2126982.6.peg.3011	fig|316435.29.peg.369	fig|362663.9.peg.1769	fig|364106.8.peg.2033	fig|439184.7.peg.2042	fig|562.10884.peg.281	fig|562.10890.peg.1867	fig|562.11318.peg.270	fig|562.11327.peg.926	fig|562.13741.peg.1284	fig|562.17274.peg.1044	fig|562.19158.peg.1849	fig|562.19203.peg.2433	fig|562.22350.peg.1903	fig|562.25422.peg.2089	fig|562.28183.peg.1774	fig|562.28203.peg.1919	fig|562.29017.peg.3048	fig|562.33455.peg.756	fig|562.33463.peg.2593	fig|562.33464.peg.2008	fig|562.39520.peg.2757	fig|562.39534.peg.2236	fig|562.45429.peg.2006	fig|562.50212.peg.654	fig|562.50513.peg.4129	fig|562.50567.peg.2349	fig|562.50568.peg.2735	fig|562.50569.peg.2276	fig|562.50950.peg.2706	fig|562.51001.peg.1902
lpp		Major outer membrane lipoprotein Lpp	60	60	1	1	17037				236	236	236	fig|1322345.19.peg.3254	fig|1382700.12.peg.1808	fig|1401688.5.peg.713	fig|1502658.3.peg.138	fig|199310.4.peg.1938	fig|2126982.6.peg.2885	fig|316435.29.peg.243	fig|362663.9.peg.1642	fig|364106.8.peg.1912	fig|439184.7.peg.1860	fig|562.10884.peg.160	fig|562.10890.peg.1742	fig|562.11318.peg.144	fig|562.11327.peg.1051	fig|562.13741.peg.1405	fig|562.17274.peg.923	fig|562.19158.peg.1726	fig|562.19203.peg.2560	fig|562.22350.peg.1777	fig|562.25422.peg.1965	fig|562.28183.peg.1647	fig|562.28203.peg.1793	fig|562.29017.peg.3170	fig|562.33455.peg.879	fig|562.33463.peg.2717	fig|562.33464.peg.1880	fig|562.39520.peg.2892	fig|562.39534.peg.2413	fig|562.45429.peg.1879	fig|562.50212.peg.526	fig|562.50513.peg.4254	fig|562.50567.peg.2472	fig|562.50568.peg.2611	fig|562.50569.peg.2399	fig|562.50950.peg.2580	fig|562.51001.peg.1781
bioD		Dethiobiotin synthase BioD (EC 6.3.3.3)	60	60	1	1	16924				695	695	695	fig|1322345.19.peg.3339	fig|1382700.12.peg.1720	fig|1401688.5.peg.626	fig|1502658.3.peg.48	fig|199310.4.peg.1852	fig|2126982.6.peg.2772	fig|316435.29.peg.153	fig|362663.9.peg.1556	fig|364106.8.peg.1826	fig|439184.7.peg.1774	fig|562.10884.peg.72	fig|562.10890.peg.1656	fig|562.11318.peg.57	fig|562.11327.peg.1138	fig|562.13741.peg.1489	fig|562.17274.peg.834	fig|562.19158.peg.1641	fig|562.19203.peg.2649	fig|562.22350.peg.1688	fig|562.25422.peg.1875	fig|562.28183.peg.1557	fig|562.28203.peg.1706	fig|562.29017.peg.3260	fig|562.33455.peg.975	fig|562.33463.peg.2801	fig|562.33464.peg.1790	fig|562.39520.peg.2985	fig|562.39534.peg.2502	fig|562.45429.peg.1791	fig|562.50212.peg.435	fig|562.50513.peg.4343	fig|562.50567.peg.2560	fig|562.50568.peg.2521	fig|562.50569.peg.2485	fig|562.50950.peg.2493	fig|562.51001.peg.1693
queC		7-cyano-7-deazaguanine synthase (EC 6.3.4.20)	60	60	1	1	14087				695	695	695	fig|1322345.19.peg.4666	fig|1382700.12.peg.441	fig|1401688.5.peg.4232	fig|1502658.3.peg.3799	fig|199310.4.peg.525	fig|2126982.6.peg.1510	fig|316435.29.peg.4057	fig|362663.9.peg.505	fig|364106.8.peg.576	fig|439184.7.peg.451	fig|562.10884.peg.3797	fig|562.10890.peg.527	fig|562.11318.peg.4088	fig|562.11327.peg.2369	fig|562.13741.peg.2707	fig|562.17274.peg.4538	fig|562.19158.peg.445	fig|562.19203.peg.3867	fig|562.22350.peg.566	fig|562.25422.peg.466	fig|562.28183.peg.548	fig|562.28203.peg.527	fig|562.29017.peg.4531	fig|562.33455.peg.2266	fig|562.33463.peg.4120	fig|562.33464.peg.533	fig|562.39520.peg.4323	fig|562.39534.peg.3760	fig|562.45429.peg.577	fig|562.50212.peg.4592	fig|562.50513.peg.402	fig|562.50567.peg.3899	fig|562.50568.peg.1343	fig|562.50569.peg.3748	fig|562.50950.peg.1267	fig|562.51001.peg.453
ybaB		Nucleoid-associated protein YaaK	60	60	1	1	14124				329	329	329	fig|1322345.19.peg.4637	fig|1382700.12.peg.469	fig|1401688.5.peg.4260	fig|1502658.3.peg.3826	fig|199310.4.peg.555	fig|2126982.6.peg.1538	fig|316435.29.peg.4086	fig|362663.9.peg.536	fig|364106.8.peg.605	fig|439184.7.peg.480	fig|562.10884.peg.3826	fig|562.10890.peg.555	fig|562.11318.peg.4116	fig|562.11327.peg.2340	fig|562.13741.peg.2678	fig|562.17274.peg.4566	fig|562.19158.peg.473	fig|562.19203.peg.3838	fig|562.22350.peg.597	fig|562.25422.peg.496	fig|562.28183.peg.578	fig|562.28203.peg.556	fig|562.29017.peg.4503	fig|562.33455.peg.2237	fig|562.33463.peg.4091	fig|562.33464.peg.562	fig|562.39520.peg.4296	fig|562.39534.peg.3732	fig|562.45429.peg.605	fig|562.50212.peg.4620	fig|562.50513.peg.374	fig|562.50567.peg.3871	fig|562.50568.peg.1371	fig|562.50569.peg.3719	fig|562.50950.peg.1295	fig|562.51001.peg.481
fnr		Fumarate and nitrate reduction regulatory protein	60	60	1	1	16580				752	752	752	fig|1322345.19.peg.3574	fig|1382700.12.peg.1550	fig|1401688.5.peg.456	fig|1502658.3.peg.4890	fig|199310.4.peg.1683	fig|2126982.6.peg.2586	fig|316435.29.peg.5107	fig|362663.9.peg.1400	fig|364106.8.peg.1646	fig|439184.7.peg.1587	fig|562.10884.peg.4827	fig|562.10890.peg.1450	fig|562.11318.peg.5009	fig|562.11327.peg.1321	fig|562.13741.peg.1670	fig|562.17274.peg.659	fig|562.19158.peg.1465	fig|562.19203.peg.2818	fig|562.22350.peg.1495	fig|562.25422.peg.1695	fig|562.28183.peg.1371	fig|562.28203.peg.1523	fig|562.29017.peg.3477	fig|562.33455.peg.1235	fig|562.33463.peg.3035	fig|562.33464.peg.1594	fig|562.39520.peg.3308	fig|562.39534.peg.2736	fig|562.45429.peg.1609	fig|562.50212.peg.237	fig|562.50513.peg.4521	fig|562.50567.peg.2737	fig|562.50568.peg.2356	fig|562.50569.peg.2658	fig|562.50950.peg.2118	fig|562.51001.peg.1509
fur		Ferric uptake regulation protein FUR	60	60	1	1	14365				446	446	446	fig|1322345.19.peg.4467	fig|1382700.12.peg.711	fig|1401688.5.peg.4504	fig|1502658.3.peg.4002	fig|199310.4.peg.734	fig|2126982.6.peg.1717	fig|316435.29.peg.4263	fig|362663.9.peg.715	fig|364106.8.peg.784	fig|439184.7.peg.670	fig|562.10884.peg.4001	fig|562.10890.peg.732	fig|562.11318.peg.4293	fig|562.11327.peg.2166	fig|562.13741.peg.2503	fig|562.17274.peg.4808	fig|562.19158.peg.652	fig|562.19203.peg.3656	fig|562.22350.peg.790	fig|562.25422.peg.746	fig|562.28183.peg.756	fig|562.28203.peg.734	fig|562.29017.peg.4322	fig|562.33455.peg.2055	fig|562.33463.peg.3921	fig|562.33464.peg.741	fig|562.39520.peg.4115	fig|562.39534.peg.3561	fig|562.45429.peg.778	fig|562.50212.peg.4806	fig|562.50513.peg.198	fig|562.50567.peg.3630	fig|562.50568.peg.1552	fig|562.50569.peg.3544	fig|562.50950.peg.1476	fig|562.51001.peg.661
ksgA		SSU rRNA (adenine(1518)-N(6)/adenine(1519)-N(6))-dimethyltransferase (EC 2.1.1.182)	60	60	1	1	13408				821	821	821	fig|1322345.19.peg.2632	fig|1382700.12.peg.56	fig|1401688.5.peg.3835	fig|1502658.3.peg.3410	fig|199310.4.peg.60	fig|2126982.6.peg.1022	fig|316435.29.peg.3571	fig|362663.9.peg.56	fig|364106.8.peg.190	fig|439184.7.peg.52	fig|562.10884.peg.3332	fig|562.10890.peg.57	fig|562.11318.peg.3623	fig|562.11327.peg.2841	fig|562.13741.peg.3128	fig|562.17274.peg.4137	fig|562.19158.peg.57	fig|562.19203.peg.4358	fig|562.22350.peg.59	fig|562.25422.peg.59	fig|562.28183.peg.64	fig|562.28203.peg.64	fig|562.29017.peg.5004	fig|562.33455.peg.2815	fig|562.33463.peg.4577	fig|562.33464.peg.58	fig|562.39520.peg.4800	fig|562.39534.peg.4230	fig|562.45429.peg.95	fig|562.50212.peg.4108	fig|562.50513.peg.918	fig|562.50567.peg.4297	fig|562.50568.peg.4241	fig|562.50569.peg.4155	fig|562.50950.peg.868	fig|562.51001.peg.56
yggU		UPF0235 protein VC0458	60	60	1	1	7347				290	290	290	fig|1322345.19.peg.1714	fig|1382700.12.peg.3275	fig|1401688.5.peg.2205	fig|1502658.3.peg.1558	fig|199310.4.peg.3334	fig|2126982.6.peg.4340	fig|316435.29.peg.1705	fig|362663.9.peg.2989	fig|364106.8.peg.3315	fig|439184.7.peg.3422	fig|562.10884.peg.1497	fig|562.10890.peg.3251	fig|562.11318.peg.1606	fig|562.11327.peg.4776	fig|562.13741.peg.16	fig|562.17274.peg.2468	fig|562.19158.peg.3240	fig|562.19203.peg.1140	fig|562.22350.peg.3271	fig|562.25422.peg.3534	fig|562.28183.peg.3089	fig|562.28203.peg.3231	fig|562.29017.peg.1796	fig|562.33455.peg.4781	fig|562.33463.peg.1368	fig|562.33464.peg.3309	fig|562.39520.peg.1513	fig|562.39534.peg.950	fig|562.45429.peg.3313	fig|562.50212.peg.2151	fig|562.50513.peg.2817	fig|562.50567.peg.928	fig|562.50568.peg.827	fig|562.50569.peg.1000	fig|562.50950.peg.4343	fig|562.51001.peg.3133
trmD		tRNA (guanine(37)-N(1))-methyltransferase (EC 2.1.1.228)	60	60	1	1	7981				767	767	767	fig|1322345.19.peg.2043	fig|1382700.12.peg.2882	fig|1401688.5.peg.1809	fig|1502658.3.peg.1220	fig|199310.4.peg.2950	fig|2126982.6.peg.4009	fig|316435.29.peg.1370	fig|362663.9.peg.2646	fig|364106.8.peg.2928	fig|439184.7.peg.3013	fig|562.10884.peg.1146	fig|562.10890.peg.2904	fig|562.11318.peg.1224	fig|562.11327.peg.5103	fig|562.13741.peg.364	fig|562.17274.peg.2067	fig|562.19158.peg.2805	fig|562.19203.peg.1488	fig|562.22350.peg.2913	fig|562.25422.peg.3128	fig|562.28183.peg.2742	fig|562.28203.peg.2877	fig|562.29017.peg.2156	fig|562.33455.peg.5146	fig|562.33463.peg.1696	fig|562.33464.peg.2972	fig|562.39520.peg.1844	fig|562.39534.peg.1332	fig|562.45429.peg.2982	fig|562.50212.peg.1793	fig|562.50513.peg.3151	fig|562.50567.peg.1332	fig|562.50568.peg.3920	fig|562.50569.peg.1373	fig|562.50950.peg.3949	fig|562.51001.peg.2732
yfbM		Uncharacterized protein YfbM	60	60	1	1	8596				503	503	503	fig|1322345.19.peg.204	fig|1382700.12.peg.2489	fig|1401688.5.peg.1398	fig|1502658.3.peg.858	fig|199310.4.peg.2654	fig|2126982.6.peg.3699	fig|316435.29.peg.1064	fig|362663.9.peg.2342	fig|364106.8.peg.2583	fig|439184.7.peg.2638	fig|562.10884.peg.841	fig|562.10890.peg.2483	fig|562.11318.peg.871	fig|562.11327.peg.276	fig|562.13741.peg.673	fig|562.17274.peg.1765	fig|562.19158.peg.2443	fig|562.19203.peg.1801	fig|562.22350.peg.2539	fig|562.25422.peg.2701	fig|562.28183.peg.2373	fig|562.28203.peg.2505	fig|562.29017.peg.2472	fig|562.33455.peg.84	fig|562.33463.peg.1993	fig|562.33464.peg.2665	fig|562.39520.peg.2160	fig|562.39534.peg.1685	fig|562.45429.peg.2679	fig|562.50212.peg.1353	fig|562.50513.peg.3514	fig|562.50567.peg.1753	fig|562.50568.peg.3457	fig|562.50569.peg.1680	fig|562.50950.peg.3518	fig|562.51001.peg.2435
ftsB		Cell division protein DivIC (FtsB), stabilizes FtsL against RasP cleavage	60	60	1	1	7683				311	311	311	fig|1322345.19.peg.1930	fig|1382700.12.peg.3058	fig|1401688.5.peg.1984	fig|1502658.3.peg.1333	fig|199310.4.peg.3122	fig|2126982.6.peg.4124	fig|316435.29.peg.1485	fig|362663.9.peg.2769	fig|364106.8.peg.3101	fig|439184.7.peg.3197	fig|562.10884.peg.1259	fig|562.10890.peg.3027	fig|562.11318.peg.1379	fig|562.11327.peg.4989	fig|562.13741.peg.243	fig|562.17274.peg.2248	fig|562.19158.peg.3017	fig|562.19203.peg.1365	fig|562.22350.peg.3040	fig|562.25422.peg.3310	fig|562.28183.peg.2865	fig|562.28203.peg.3006	fig|562.29017.peg.2041	fig|562.33455.peg.5026	fig|562.33463.peg.1583	fig|562.33464.peg.3091	fig|562.39520.peg.1726	fig|562.39534.peg.1163	fig|562.45429.peg.3097	fig|562.50212.peg.1921	fig|562.50513.peg.3036	fig|562.50567.peg.1152	fig|562.50568.peg.1050	fig|562.50569.peg.1251	fig|562.50950.peg.4121	fig|562.51001.peg.2912
lgt		Prolipoprotein diacylglyceryl transferase	60	60	1	1	7506				875	875	875	fig|1322345.19.peg.1827	fig|1382700.12.peg.3165	fig|1401688.5.peg.2093	fig|1502658.3.peg.1445	fig|199310.4.peg.3222	fig|2126982.6.peg.4226	fig|316435.29.peg.1590	fig|362663.9.peg.2879	fig|364106.8.peg.3204	fig|439184.7.peg.3305	fig|562.10884.peg.1368	fig|562.10890.peg.3139	fig|562.11318.peg.1492	fig|562.11327.peg.4888	fig|562.13741.peg.130	fig|562.17274.peg.2356	fig|562.19158.peg.3126	fig|562.19203.peg.1255	fig|562.22350.peg.3154	fig|562.25422.peg.3419	fig|562.28183.peg.2980	fig|562.28203.peg.3118	fig|562.29017.peg.1930	fig|562.33455.peg.4901	fig|562.33463.peg.1480	fig|562.33464.peg.3194	fig|562.39520.peg.1625	fig|562.39534.peg.1061	fig|562.45429.peg.3200	fig|562.50212.peg.2034	fig|562.50513.peg.2932	fig|562.50567.peg.1043	fig|562.50568.peg.940	fig|562.50569.peg.1141	fig|562.50950.peg.4229	fig|562.51001.peg.3018
gpsA		Glycerol-3-phosphate dehydrogenase [NAD(P)+] (EC 1.1.1.94)	60	60	1	1	3294				1019	1019	1019	fig|1322345.19.peg.889	fig|1382700.12.peg.3998	fig|1401688.5.peg.2924	fig|1502658.3.peg.2398	fig|199310.4.peg.4159	fig|2126982.6.peg.125	fig|316435.29.peg.2544	fig|362663.9.peg.3757	fig|364106.8.peg.4061	fig|439184.7.peg.4163	fig|562.10884.peg.2336	fig|562.10890.peg.4073	fig|562.11318.peg.2461	fig|562.11327.peg.3924	fig|562.13741.peg.4342	fig|562.17274.peg.3204	fig|562.19158.peg.4027	fig|562.19203.peg.144	fig|562.22350.peg.4209	fig|562.25422.peg.4350	fig|562.28183.peg.3985	fig|562.28203.peg.4095	fig|562.29017.peg.864	fig|562.33455.peg.3879	fig|562.33463.peg.547	fig|562.33464.peg.4142	fig|562.39520.peg.653	fig|562.39534.peg.121	fig|562.45429.peg.4144	fig|562.50212.peg.2987	fig|562.50513.peg.1965	fig|562.50567.peg.123	fig|562.50568.peg.101	fig|562.50569.peg.169	fig|562.50950.peg.5106	fig|562.51001.peg.3862
atpF		ATP synthase F0 sector subunit b (EC 3.6.3.14)	60	60	1	1	3590				470	470	470	fig|1322345.19.peg.735	fig|1382700.12.peg.4129	fig|1401688.5.peg.3056	fig|1502658.3.peg.2533	fig|199310.4.peg.4376	fig|2126982.6.peg.5121	fig|316435.29.peg.2704	fig|362663.9.peg.3980	fig|364106.8.peg.4197	fig|439184.7.peg.4299	fig|562.10884.peg.2473	fig|562.10890.peg.4225	fig|562.11318.peg.2613	fig|562.11327.peg.3764	fig|562.13741.peg.4175	fig|562.17274.peg.3338	fig|562.19158.peg.4185	fig|562.19203.peg.7	fig|562.22350.peg.4364	fig|562.25422.peg.4508	fig|562.28183.peg.4137	fig|562.28203.peg.4248	fig|562.29017.peg.728	fig|562.33455.peg.3740	fig|562.33463.peg.392	fig|562.33464.peg.4315	fig|562.39520.peg.496	fig|562.39534.peg.5034	fig|562.45429.peg.4302	fig|562.50212.peg.3142	fig|562.50513.peg.1753	fig|562.50567.peg.5212	fig|562.50568.peg.5149	fig|562.50569.peg.5128	fig|562.50950.peg.37	fig|562.51001.peg.3999
ilvM		Acetolactate synthase small subunit (EC 2.2.1.6)	60	60	1	1	3626				263	263	263	fig|1322345.19.peg.711	fig|1382700.12.peg.4153	fig|1401688.5.peg.3080	fig|1502658.3.peg.2559	fig|199310.4.peg.4402	fig|2126982.6.peg.5094	fig|316435.29.peg.2732	fig|362663.9.peg.4006	fig|364106.8.peg.4222	fig|439184.7.peg.4323	fig|562.10884.peg.2498	fig|562.10890.peg.4250	fig|562.11318.peg.2638	fig|562.11327.peg.3738	fig|562.13741.peg.4150	fig|562.17274.peg.3363	fig|562.19158.peg.4210	fig|562.19203.peg.5069	fig|562.22350.peg.4390	fig|562.25422.peg.4535	fig|562.28183.peg.4161	fig|562.28203.peg.4272	fig|562.29017.peg.701	fig|562.33455.peg.3711	fig|562.33463.peg.367	fig|562.33464.peg.4342	fig|562.39520.peg.467	fig|562.39534.peg.5010	fig|562.45429.peg.4330	fig|562.50212.peg.3167	fig|562.50513.peg.1727	fig|562.50567.peg.5186	fig|562.50568.peg.5123	fig|562.50569.peg.5104	fig|562.50950.peg.63	fig|562.51001.peg.4023
thyA		Thymidylate synthase (EC 2.1.1.45)	60	60	1	1	7507				794	794	794	fig|1322345.19.peg.1828	fig|1382700.12.peg.3164	fig|1401688.5.peg.2092	fig|1502658.3.peg.1444	fig|199310.4.peg.3221	fig|2126982.6.peg.4225	fig|316435.29.peg.1589	fig|362663.9.peg.2878	fig|364106.8.peg.3203	fig|439184.7.peg.3304	fig|562.10884.peg.1367	fig|562.10890.peg.3138	fig|562.11318.peg.1491	fig|562.11327.peg.4889	fig|562.13741.peg.131	fig|562.17274.peg.2355	fig|562.19158.peg.3125	fig|562.19203.peg.1256	fig|562.22350.peg.3153	fig|562.25422.peg.3418	fig|562.28183.peg.2979	fig|562.28203.peg.3117	fig|562.29017.peg.1931	fig|562.33455.peg.4902	fig|562.33463.peg.1481	fig|562.33464.peg.3193	fig|562.39520.peg.1626	fig|562.39534.peg.1062	fig|562.45429.peg.3199	fig|562.50212.peg.2033	fig|562.50513.peg.2933	fig|562.50567.peg.1044	fig|562.50568.peg.941	fig|562.50569.peg.1142	fig|562.50950.peg.4228	fig|562.51001.peg.3017
hokA		Toxic component of a type I toxin-antitoxin system, HokA	60	60	1	1	3226				152	152	152	fig|1322345.19.peg.940	fig|1382700.12.peg.3949	fig|1401688.5.peg.2875	fig|1502658.3.peg.2350	fig|199310.4.peg.4111	fig|2126982.6.peg.175	fig|316435.29.peg.2495	fig|362663.9.peg.3709	fig|364106.8.peg.4011	fig|439184.7.peg.4111	fig|562.10884.peg.2287	fig|562.10890.peg.4024	fig|562.11318.peg.2412	fig|562.11327.peg.3975	fig|562.13741.peg.4391	fig|562.17274.peg.3153	fig|562.19158.peg.3978	fig|562.19203.peg.195	fig|562.22350.peg.4100	fig|562.25422.peg.4300	fig|562.28183.peg.3936	fig|562.28203.peg.4046	fig|562.29017.peg.913	fig|562.33455.peg.3932	fig|562.33463.peg.596	fig|562.33464.peg.4091	fig|562.39520.peg.704	fig|562.39534.peg.170	fig|562.45429.peg.4096	fig|562.50212.peg.2938	fig|562.50513.peg.2015	fig|562.50567.peg.172	fig|562.50568.peg.150	fig|562.50569.peg.217	fig|562.50950.peg.5055	fig|562.51001.peg.3813
pdhR		Transcriptional repressor for pyruvate dehydrogenase complex	60	60	1	1	13491				764	764	764	fig|1322345.19.peg.2701	fig|1382700.12.peg.123	fig|1401688.5.peg.3903	fig|1502658.3.peg.3480	fig|199310.4.peg.134	fig|2126982.6.peg.1098	fig|316435.29.peg.3645	fig|362663.9.peg.123	fig|364106.8.peg.254	fig|439184.7.peg.121	fig|562.10884.peg.3402	fig|562.10890.peg.130	fig|562.11318.peg.3693	fig|562.11327.peg.2767	fig|562.13741.peg.3059	fig|562.17274.peg.4208	fig|562.19158.peg.124	fig|562.19203.peg.4285	fig|562.22350.peg.139	fig|562.25422.peg.131	fig|562.28183.peg.137	fig|562.28203.peg.133	fig|562.29017.peg.4933	fig|562.33455.peg.2741	fig|562.33463.peg.4508	fig|562.33464.peg.131	fig|562.39520.peg.4732	fig|562.39534.peg.4162	fig|562.45429.peg.168	fig|562.50212.peg.4181	fig|562.50513.peg.844	fig|562.50567.peg.4226	fig|562.50568.peg.4170	fig|562.50569.peg.4091	fig|562.50950.peg.939	fig|562.51001.peg.124
nirD		Nitrite reductase [NAD(P)H] small subunit (EC 1.7.1.4)	60	60	1	1	2929				326	326	326	fig|1322345.19.peg.1158	fig|1382700.12.peg.3721	fig|1401688.5.peg.2654	fig|1502658.3.peg.2133	fig|199310.4.peg.3891	fig|2126982.6.peg.400	fig|316435.29.peg.2271	fig|362663.9.peg.3495	fig|364106.8.peg.3788	fig|439184.7.peg.3877	fig|562.10884.peg.2071	fig|562.10890.peg.3809	fig|562.11318.peg.2199	fig|562.11327.peg.4198	fig|562.13741.peg.4618	fig|562.17274.peg.2924	fig|562.19158.peg.3751	fig|562.19203.peg.411	fig|562.22350.peg.3872	fig|562.25422.peg.4064	fig|562.28183.peg.3694	fig|562.28203.peg.3825	fig|562.29017.peg.1133	fig|562.33455.peg.4158	fig|562.33463.peg.815	fig|562.33464.peg.3861	fig|562.39520.peg.939	fig|562.39534.peg.387	fig|562.45429.peg.3877	fig|562.50212.peg.2720	fig|562.50513.peg.2236	fig|562.50567.peg.404	fig|562.50568.peg.379	fig|562.50569.peg.435	fig|562.50950.peg.4825	fig|562.51001.peg.3590
yebK		Phosphogluconate repressor HexR, RpiR family	60	60	1	1	17262				869	869	869	fig|1322345.19.peg.3067	fig|1382700.12.peg.1990	fig|1401688.5.peg.896	fig|1502658.3.peg.311	fig|199310.4.peg.2124	fig|2126982.6.peg.3075	fig|316435.29.peg.431	fig|362663.9.peg.1829	fig|364106.8.peg.2092	fig|439184.7.peg.2108	fig|562.10884.peg.345	fig|562.10890.peg.1931	fig|562.11318.peg.334	fig|562.11327.peg.861	fig|562.13741.peg.1222	fig|562.17274.peg.1104	fig|562.19158.peg.1908	fig|562.19203.peg.2372	fig|562.22350.peg.1964	fig|562.25422.peg.2151	fig|562.28183.peg.1834	fig|562.28203.peg.1980	fig|562.29017.peg.2987	fig|562.33455.peg.694	fig|562.33463.peg.2531	fig|562.33464.peg.2072	fig|562.39520.peg.2694	fig|562.39534.peg.2174	fig|562.45429.peg.2067	fig|562.50212.peg.717	fig|562.50513.peg.4067	fig|562.50567.peg.2289	fig|562.50568.peg.2861	fig|562.50569.peg.2216	fig|562.50950.peg.2766	fig|562.51001.peg.1963
yiiS		UPF0381 protein YiiS	60	60	1	1	3882				299	299	299	fig|1322345.19.peg.538	fig|1382700.12.peg.4366	fig|1401688.5.peg.3251	fig|1502658.3.peg.2734	fig|199310.4.peg.4576	fig|2126982.6.peg.4913	fig|316435.29.peg.2913	fig|362663.9.peg.4180	fig|364106.8.peg.4396	fig|439184.7.peg.4500	fig|562.10884.peg.2672	fig|562.10890.peg.4425	fig|562.11318.peg.2812	fig|562.11327.peg.3560	fig|562.13741.peg.3974	fig|562.17274.peg.3542	fig|562.19158.peg.4382	fig|562.19203.peg.581	fig|562.22350.peg.4574	fig|562.25422.peg.4713	fig|562.28183.peg.4333	fig|562.28203.peg.4446	fig|562.29017.peg.525	fig|562.33455.peg.3529	fig|562.33463.peg.194	fig|562.33464.peg.4525	fig|562.39520.peg.282	fig|562.39534.peg.4836	fig|562.45429.peg.4507	fig|562.50212.peg.3346	fig|562.50513.peg.1547	fig|562.50567.peg.5012	fig|562.50568.peg.4949	fig|562.50569.peg.4930	fig|562.50950.peg.240	fig|562.51001.peg.4197
tap_2		Methyl-accepting chemotaxis protein IV (dipeptide chemoreceptor protein)	60	60	1	1	17309				119	119	119	fig|1322345.19.peg.3034	fig|1382700.12.peg.2024	fig|1401688.5.peg.931	fig|1502658.3.peg.345	fig|199310.4.peg.2158	fig|2126982.6.peg.3110	fig|316435.29.peg.527	fig|362663.9.peg.1864	fig|364106.8.peg.2126	fig|439184.7.peg.2145	fig|562.10884.peg.378	fig|562.10890.peg.1979	fig|562.11318.peg.367	fig|562.11327.peg.828	fig|562.13741.peg.1188	fig|562.17274.peg.1139	fig|562.19158.peg.1943	fig|562.19203.peg.2337	fig|562.22350.peg.1999	fig|562.25422.peg.2186	fig|562.28183.peg.1868	fig|562.28203.peg.2016	fig|562.29017.peg.2952	fig|562.33455.peg.659	fig|562.33463.peg.2498	fig|562.33464.peg.2159	fig|562.39520.peg.2661	fig|562.39534.peg.2141	fig|562.45429.peg.2160	fig|562.50212.peg.830	fig|562.50513.peg.4031	fig|562.50567.peg.2254	fig|562.50568.peg.2896	fig|562.50569.peg.2181	fig|562.50950.peg.2800	fig|562.51001.peg.1997
yheV		Cytoplasmic protein, probably associated with glutathione-regulated potassium-efflux	60	60	1	1	2909				200	200	200	fig|1322345.19.peg.1175	fig|1382700.12.peg.3704	fig|1401688.5.peg.2637	fig|1502658.3.peg.2115	fig|199310.4.peg.3875	fig|2126982.6.peg.418	fig|316435.29.peg.2253	fig|362663.9.peg.3478	fig|364106.8.peg.3772	fig|439184.7.peg.3860	fig|562.10884.peg.2053	fig|562.10890.peg.3790	fig|562.11318.peg.2180	fig|562.11327.peg.4216	fig|562.13741.peg.4636	fig|562.17274.peg.2906	fig|562.19158.peg.3734	fig|562.19203.peg.429	fig|562.22350.peg.3853	fig|562.25422.peg.4046	fig|562.28183.peg.3674	fig|562.28203.peg.3806	fig|562.29017.peg.1151	fig|562.33455.peg.4176	fig|562.33463.peg.832	fig|562.33464.peg.3843	fig|562.39520.peg.957	fig|562.39534.peg.404	fig|562.45429.peg.3860	fig|562.50212.peg.2701	fig|562.50513.peg.2253	fig|562.50567.peg.421	fig|562.50568.peg.396	fig|562.50569.peg.452	fig|562.50950.peg.4807	fig|562.51001.peg.3573
fis		DNA-binding protein Fis	60	60	1	1	2803				296	296	296	fig|1322345.19.peg.1260	fig|1382700.12.peg.3620	fig|1401688.5.peg.2551	fig|1502658.3.peg.2031	fig|199310.4.peg.3791	fig|2126982.6.peg.4811	fig|316435.29.peg.2166	fig|362663.9.peg.3396	fig|364106.8.peg.3656	fig|439184.7.peg.3773	fig|562.10884.peg.1968	fig|562.10890.peg.3704	fig|562.11318.peg.2094	fig|562.11327.peg.4303	fig|562.13741.peg.4742	fig|562.17274.peg.2820	fig|562.19158.peg.3648	fig|562.19203.peg.648	fig|562.22350.peg.3767	fig|562.25422.peg.3960	fig|562.28183.peg.3589	fig|562.28203.peg.3721	fig|562.29017.peg.1236	fig|562.33455.peg.4263	fig|562.33463.peg.916	fig|562.33464.peg.3754	fig|562.39520.peg.1049	fig|562.39534.peg.489	fig|562.45429.peg.3775	fig|562.50212.peg.2614	fig|562.50513.peg.2339	fig|562.50567.peg.508	fig|562.50568.peg.481	fig|562.50569.peg.539	fig|562.50950.peg.4721	fig|562.51001.peg.3479
yohJ		UPF0299 membrane protein YohJ	60	60	1	1	8765				398	398	398	fig|1322345.19.peg.46	fig|1382700.12.peg.2353	fig|1401688.5.peg.1262	fig|1502658.3.peg.719	fig|199310.4.peg.2514	fig|2126982.6.peg.3557	fig|316435.29.peg.899	fig|362663.9.peg.2199	fig|364106.8.peg.2445	fig|439184.7.peg.2500	fig|562.10884.peg.702	fig|562.10890.peg.2341	fig|562.11318.peg.730	fig|562.11327.peg.415	fig|562.13741.peg.813	fig|562.17274.peg.1624	fig|562.19158.peg.2306	fig|562.19203.peg.1946	fig|562.22350.peg.2384	fig|562.25422.peg.2557	fig|562.28183.peg.2232	fig|562.28203.peg.2363	fig|562.29017.peg.2615	fig|562.33455.peg.228	fig|562.33463.peg.2150	fig|562.33464.peg.2524	fig|562.39520.peg.2307	fig|562.39534.peg.1823	fig|562.45429.peg.2522	fig|562.50212.peg.1206	fig|562.50513.peg.3655	fig|562.50567.peg.1890	fig|562.50568.peg.3320	fig|562.50569.peg.1820	fig|562.50950.peg.3380	fig|562.51001.peg.2299
narP		Nitrate/nitrite response regulator protein NarP	60	60	1	1	8690				647	647	647	fig|1322345.19.peg.124	fig|1382700.12.peg.2408	fig|1401688.5.peg.1317	fig|1502658.3.peg.775	fig|199310.4.peg.2572	fig|2126982.6.peg.3618	fig|316435.29.peg.983	fig|362663.9.peg.2257	fig|364106.8.peg.2501	fig|439184.7.peg.2556	fig|562.10884.peg.759	fig|562.10890.peg.2400	fig|562.11318.peg.789	fig|562.11327.peg.357	fig|562.13741.peg.755	fig|562.17274.peg.1683	fig|562.19158.peg.2361	fig|562.19203.peg.1883	fig|562.22350.peg.2452	fig|562.25422.peg.2619	fig|562.28183.peg.2291	fig|562.28203.peg.2423	fig|562.29017.peg.2554	fig|562.33455.peg.167	fig|562.33463.peg.2073	fig|562.33464.peg.2583	fig|562.39520.peg.2247	fig|562.39534.peg.1766	fig|562.45429.peg.2599	fig|562.50212.peg.1270	fig|562.50513.peg.3595	fig|562.50567.peg.1834	fig|562.50568.peg.3375	fig|562.50569.peg.1762	fig|562.50950.peg.3437	fig|562.51001.peg.2354
napC		Cytochrome c-type protein NapC	60	60	1	1	8678				602	602	602	fig|1322345.19.peg.133	fig|1382700.12.peg.2417	fig|1401688.5.peg.1326	fig|1502658.3.peg.784	fig|199310.4.peg.2581	fig|2126982.6.peg.3627	fig|316435.29.peg.992	fig|362663.9.peg.2267	fig|364106.8.peg.2510	fig|439184.7.peg.2565	fig|562.10884.peg.768	fig|562.10890.peg.2410	fig|562.11318.peg.798	fig|562.11327.peg.348	fig|562.13741.peg.746	fig|562.17274.peg.1692	fig|562.19158.peg.2370	fig|562.19203.peg.1874	fig|562.22350.peg.2461	fig|562.25422.peg.2628	fig|562.28183.peg.2300	fig|562.28203.peg.2432	fig|562.29017.peg.2545	fig|562.33455.peg.158	fig|562.33463.peg.2064	fig|562.33464.peg.2592	fig|562.39520.peg.2238	fig|562.39534.peg.1756	fig|562.45429.peg.2608	fig|562.50212.peg.1279	fig|562.50513.peg.3585	fig|562.50567.peg.1825	fig|562.50568.peg.3384	fig|562.50569.peg.1753	fig|562.50950.peg.3446	fig|562.51001.peg.2363
rpoH		RNA polymerase sigma factor RpoH	60	60	1	1	3061				854	854	854	fig|1322345.19.peg.1054	fig|1382700.12.peg.3827	fig|1401688.5.peg.2761	fig|1502658.3.peg.2235	fig|199310.4.peg.3998	fig|2126982.6.peg.291	fig|316435.29.peg.2378	fig|362663.9.peg.3599	fig|364106.8.peg.3894	fig|439184.7.peg.3989	fig|562.10884.peg.2174	fig|562.10890.peg.3916	fig|562.11318.peg.2306	fig|562.11327.peg.4092	fig|562.13741.peg.4509	fig|562.17274.peg.3031	fig|562.19158.peg.3858	fig|562.19203.peg.306	fig|562.22350.peg.3986	fig|562.25422.peg.4174	fig|562.28183.peg.3825	fig|562.28203.peg.3933	fig|562.29017.peg.1030	fig|562.33455.peg.4050	fig|562.33463.peg.711	fig|562.33464.peg.3970	fig|562.39520.peg.828	fig|562.39534.peg.284	fig|562.45429.peg.3983	fig|562.50212.peg.2827	fig|562.50513.peg.2132	fig|562.50567.peg.295	fig|562.50568.peg.270	fig|562.50569.peg.328	fig|562.50950.peg.4933	fig|562.51001.peg.3694
rplS		LSU ribosomal protein L19p	60	60	1	1	7982				347	347	347	fig|1322345.19.peg.2044	fig|1382700.12.peg.2881	fig|1401688.5.peg.1808	fig|1502658.3.peg.1219	fig|199310.4.peg.2949	fig|2126982.6.peg.4008	fig|316435.29.peg.1369	fig|362663.9.peg.2645	fig|364106.8.peg.2927	fig|439184.7.peg.3012	fig|562.10884.peg.1145	fig|562.10890.peg.2903	fig|562.11318.peg.1223	fig|562.11327.peg.5104	fig|562.13741.peg.365	fig|562.17274.peg.2066	fig|562.19158.peg.2804	fig|562.19203.peg.1489	fig|562.22350.peg.2912	fig|562.25422.peg.3127	fig|562.28183.peg.2741	fig|562.28203.peg.2876	fig|562.29017.peg.2157	fig|562.33455.peg.5147	fig|562.33463.peg.1697	fig|562.33464.peg.2971	fig|562.39520.peg.1845	fig|562.39534.peg.1333	fig|562.45429.peg.2981	fig|562.50212.peg.1792	fig|562.50513.peg.3152	fig|562.50567.peg.1333	fig|562.50568.peg.3919	fig|562.50569.peg.1374	fig|562.50950.peg.3948	fig|562.51001.peg.2731
bolA		Cell division protein BolA	60	60	1	1	14074				317	317	317	fig|1322345.19.peg.4676	fig|1382700.12.peg.431	fig|1401688.5.peg.4222	fig|1502658.3.peg.3789	fig|199310.4.peg.515	fig|2126982.6.peg.1500	fig|316435.29.peg.4047	fig|362663.9.peg.495	fig|364106.8.peg.566	fig|439184.7.peg.440	fig|562.10884.peg.3787	fig|562.10890.peg.517	fig|562.11318.peg.4078	fig|562.11327.peg.2379	fig|562.13741.peg.2717	fig|562.17274.peg.4528	fig|562.19158.peg.435	fig|562.19203.peg.3877	fig|562.22350.peg.556	fig|562.25422.peg.456	fig|562.28183.peg.538	fig|562.28203.peg.517	fig|562.29017.peg.4541	fig|562.33455.peg.2276	fig|562.33463.peg.4130	fig|562.33464.peg.523	fig|562.39520.peg.4335	fig|562.39534.peg.3770	fig|562.45429.peg.567	fig|562.50212.peg.4582	fig|562.50513.peg.412	fig|562.50567.peg.3909	fig|562.50568.peg.1333	fig|562.50569.peg.3758	fig|562.50950.peg.1257	fig|562.51001.peg.443
nuoM		NADH-ubiquinone oxidoreductase chain M (EC 1.6.5.3)	60	60	1	1	8594				1529	1529	1529	fig|1322345.19.peg.206	fig|1382700.12.peg.2491	fig|1401688.5.peg.1400	fig|1502658.3.peg.860	fig|199310.4.peg.2656	fig|2126982.6.peg.3701	fig|316435.29.peg.1066	fig|362663.9.peg.2344	fig|364106.8.peg.2585	fig|439184.7.peg.2641	fig|562.10884.peg.843	fig|562.10890.peg.2485	fig|562.11318.peg.873	fig|562.11327.peg.274	fig|562.13741.peg.671	fig|562.17274.peg.1767	fig|562.19158.peg.2445	fig|562.19203.peg.1799	fig|562.22350.peg.2541	fig|562.25422.peg.2703	fig|562.28183.peg.2375	fig|562.28203.peg.2507	fig|562.29017.peg.2470	fig|562.33455.peg.82	fig|562.33463.peg.1991	fig|562.33464.peg.2667	fig|562.39520.peg.2158	fig|562.39534.peg.1683	fig|562.45429.peg.2681	fig|562.50212.peg.1355	fig|562.50513.peg.3512	fig|562.50567.peg.1751	fig|562.50568.peg.3459	fig|562.50569.peg.1678	fig|562.50950.peg.3520	fig|562.51001.peg.2437
mepS		Murein DD-endopeptidase MepS @ Murein LD-carboxypeptidase (EC 3.4.17.13)	60	60	1	1	8714				566	566	566	fig|1322345.19.peg.83	fig|1382700.12.peg.2391	fig|1401688.5.peg.1300	fig|1502658.3.peg.757	fig|199310.4.peg.2554	fig|2126982.6.peg.3597	fig|316435.29.peg.940	fig|362663.9.peg.2239	fig|364106.8.peg.2484	fig|439184.7.peg.2539	fig|562.10884.peg.740	fig|562.10890.peg.2380	fig|562.11318.peg.769	fig|562.11327.peg.377	fig|562.13741.peg.774	fig|562.17274.peg.1665	fig|562.19158.peg.2344	fig|562.19203.peg.1904	fig|562.22350.peg.2431	fig|562.25422.peg.2598	fig|562.28183.peg.2272	fig|562.28203.peg.2404	fig|562.29017.peg.2575	fig|562.33455.peg.187	fig|562.33463.peg.2113	fig|562.33464.peg.2563	fig|562.39520.peg.2265	fig|562.39534.peg.1784	fig|562.45429.peg.2559	fig|562.50212.peg.1248	fig|562.50513.peg.3614	fig|562.50567.peg.1851	fig|562.50568.peg.3358	fig|562.50569.peg.1780	fig|562.50950.peg.3419	fig|562.51001.peg.2337
menI		1,4-dihydroxy-2-naphthoyl-CoA hydrolase (EC 3.1.2.28) in menaquinone biosynthesis	60	60	1	1	17047				410	410	410	fig|1322345.19.peg.3245	fig|1382700.12.peg.1817	fig|1401688.5.peg.722	fig|1502658.3.peg.147	fig|199310.4.peg.1947	fig|2126982.6.peg.2894	fig|316435.29.peg.252	fig|362663.9.peg.1651	fig|364106.8.peg.1921	fig|439184.7.peg.1869	fig|562.10884.peg.169	fig|562.10890.peg.1751	fig|562.11318.peg.153	fig|562.11327.peg.1042	fig|562.13741.peg.1396	fig|562.17274.peg.932	fig|562.19158.peg.1735	fig|562.19203.peg.2551	fig|562.22350.peg.1786	fig|562.25422.peg.1974	fig|562.28183.peg.1658	fig|562.28203.peg.1802	fig|562.29017.peg.3161	fig|562.33455.peg.870	fig|562.33463.peg.2708	fig|562.33464.peg.1889	fig|562.39520.peg.2882	fig|562.39534.peg.2404	fig|562.45429.peg.1888	fig|562.50212.peg.535	fig|562.50513.peg.4245	fig|562.50567.peg.2463	fig|562.50568.peg.2620	fig|562.50569.peg.2389	fig|562.50950.peg.2589	fig|562.51001.peg.1790
hupB		DNA-binding protein HU-beta	60	60	1	1	14083				272	272	272	fig|1322345.19.peg.4670	fig|1382700.12.peg.437	fig|1401688.5.peg.4228	fig|1502658.3.peg.3795	fig|199310.4.peg.521	fig|2126982.6.peg.1506	fig|316435.29.peg.4053	fig|362663.9.peg.501	fig|364106.8.peg.572	fig|439184.7.peg.446	fig|562.10884.peg.3793	fig|562.10890.peg.523	fig|562.11318.peg.4084	fig|562.11327.peg.2373	fig|562.13741.peg.2711	fig|562.17274.peg.4534	fig|562.19158.peg.441	fig|562.19203.peg.3871	fig|562.22350.peg.562	fig|562.25422.peg.462	fig|562.28183.peg.544	fig|562.28203.peg.523	fig|562.29017.peg.4535	fig|562.33455.peg.2270	fig|562.33463.peg.4124	fig|562.33464.peg.529	fig|562.39520.peg.4327	fig|562.39534.peg.3764	fig|562.45429.peg.573	fig|562.50212.peg.4588	fig|562.50513.peg.406	fig|562.50567.peg.3903	fig|562.50568.peg.1339	fig|562.50569.peg.3752	fig|562.50950.peg.1263	fig|562.51001.peg.449
group_15856		hypothetical protein	60	60	1	1	17241				152	152	152	fig|1322345.19.peg.3084	fig|1382700.12.peg.1973	fig|1401688.5.peg.878	fig|1502658.3.peg.295	fig|199310.4.peg.2106	fig|2126982.6.peg.3058	fig|316435.29.peg.414	fig|362663.9.peg.1813	fig|364106.8.peg.2076	fig|439184.7.peg.2088	fig|562.10884.peg.328	fig|562.10890.peg.1914	fig|562.11318.peg.317	fig|562.11327.peg.878	fig|562.13741.peg.1239	fig|562.17274.peg.1087	fig|562.19158.peg.1892	fig|562.19203.peg.2388	fig|562.22350.peg.1947	fig|562.25422.peg.2133	fig|562.28183.peg.1818	fig|562.28203.peg.1964	fig|562.29017.peg.3003	fig|562.33455.peg.711	fig|562.33463.peg.2548	fig|562.33464.peg.2054	fig|562.39520.peg.2710	fig|562.39534.peg.2190	fig|562.45429.peg.2050	fig|562.50212.peg.699	fig|562.50513.peg.4084	fig|562.50567.peg.2306	fig|562.50568.peg.2844	fig|562.50569.peg.2233	fig|562.50950.peg.2749	fig|562.51001.peg.1946
yobA		Copper resistance protein CopC	60	60	1	1	17245				374	374	374	fig|1322345.19.peg.3081	fig|1382700.12.peg.1976	fig|1401688.5.peg.881	fig|1502658.3.peg.298	fig|199310.4.peg.2109	fig|2126982.6.peg.3061	fig|316435.29.peg.417	fig|362663.9.peg.1816	fig|364106.8.peg.2079	fig|439184.7.peg.2091	fig|562.10884.peg.331	fig|562.10890.peg.1917	fig|562.11318.peg.320	fig|562.11327.peg.875	fig|562.13741.peg.1236	fig|562.17274.peg.1090	fig|562.19158.peg.1895	fig|562.19203.peg.2385	fig|562.22350.peg.1950	fig|562.25422.peg.2136	fig|562.28183.peg.1821	fig|562.28203.peg.1967	fig|562.29017.peg.3000	fig|562.33455.peg.708	fig|562.33463.peg.2545	fig|562.33464.peg.2057	fig|562.39520.peg.2707	fig|562.39534.peg.2187	fig|562.45429.peg.2053	fig|562.50212.peg.702	fig|562.50513.peg.4081	fig|562.50567.peg.2303	fig|562.50568.peg.2847	fig|562.50569.peg.2230	fig|562.50950.peg.2752	fig|562.51001.peg.1949
fkpB		FKBP-type peptidyl-prolyl cis-trans isomerase SlpA (EC 5.2.1.8)	60	60	1	1	13372				449	449	449	fig|1322345.19.peg.2603	fig|1382700.12.peg.26	fig|1401688.5.peg.3805	fig|1502658.3.peg.3381	fig|199310.4.peg.28	fig|2126982.6.peg.992	fig|316435.29.peg.3542	fig|362663.9.peg.27	fig|364106.8.peg.157	fig|439184.7.peg.22	fig|562.10884.peg.3303	fig|562.10890.peg.29	fig|562.11318.peg.3595	fig|562.11327.peg.2871	fig|562.13741.peg.3157	fig|562.17274.peg.4105	fig|562.19158.peg.26	fig|562.19203.peg.4386	fig|562.22350.peg.32	fig|562.25422.peg.27	fig|562.28183.peg.37	fig|562.28203.peg.35	fig|562.29017.peg.5033	fig|562.33455.peg.2844	fig|562.33463.peg.4606	fig|562.33464.peg.29	fig|562.39520.peg.4833	fig|562.39534.peg.4259	fig|562.45429.peg.66	fig|562.50212.peg.4081	fig|562.50513.peg.948	fig|562.50567.peg.4328	fig|562.50568.peg.4271	fig|562.50569.peg.4184	fig|562.50950.peg.837	fig|562.51001.peg.26
ybjQ		UPF0145 protein YbjQ	60	60	1	1	14603				323	323	323	fig|1322345.19.peg.4297	fig|1382700.12.peg.879	fig|1401688.5.peg.4718	fig|1502658.3.peg.4219	fig|199310.4.peg.952	fig|2126982.6.peg.1896	fig|316435.29.peg.4437	fig|362663.9.peg.889	fig|364106.8.peg.955	fig|439184.7.peg.911	fig|562.10884.peg.4221	fig|562.10890.peg.906	fig|562.11318.peg.4468	fig|562.11327.peg.1991	fig|562.13741.peg.2331	fig|562.17274.peg.4980	fig|562.19158.peg.869	fig|562.19203.peg.3417	fig|562.22350.peg.935	fig|562.25422.peg.1071	fig|562.28183.peg.888	fig|562.28203.peg.983	fig|562.29017.peg.4101	fig|562.33455.peg.1878	fig|562.33463.peg.3751	fig|562.33464.peg.915	fig|562.39520.peg.3928	fig|562.39534.peg.3390	fig|562.45429.peg.948	fig|562.50212.peg.5030	fig|562.50513.peg.5201	fig|562.50567.peg.3343	fig|562.50568.peg.1722	fig|562.50569.peg.3326	fig|562.50950.peg.1695	fig|562.51001.peg.831
rplT		LSU ribosomal protein L20p	60	60	1	1	17085				356	356	356	fig|1322345.19.peg.3213	fig|1382700.12.peg.1848	fig|1401688.5.peg.753	fig|1502658.3.peg.179	fig|199310.4.peg.1978	fig|2126982.6.peg.2926	fig|316435.29.peg.284	fig|362663.9.peg.1681	fig|364106.8.peg.1951	fig|439184.7.peg.1900	fig|562.10884.peg.201	fig|562.10890.peg.1784	fig|562.11318.peg.185	fig|562.11327.peg.1010	fig|562.13741.peg.1364	fig|562.17274.peg.963	fig|562.19158.peg.1766	fig|562.19203.peg.2519	fig|562.22350.peg.1818	fig|562.25422.peg.2006	fig|562.28183.peg.1689	fig|562.28203.peg.1834	fig|562.29017.peg.3129	fig|562.33455.peg.837	fig|562.33463.peg.2677	fig|562.33464.peg.1921	fig|562.39520.peg.2846	fig|562.39534.peg.2320	fig|562.45429.peg.1920	fig|562.50212.peg.567	fig|562.50513.peg.4213	fig|562.50567.peg.2431	fig|562.50568.peg.2653	fig|562.50569.peg.2357	fig|562.50950.peg.2623	fig|562.51001.peg.1821
cysB		Cys regulon transcriptional activator CysB	60	60	1	1	16492				974	974	974	fig|1322345.19.peg.3635	fig|1382700.12.peg.1490	fig|1401688.5.peg.395	fig|1502658.3.peg.4826	fig|199310.4.peg.1620	fig|2126982.6.peg.2521	fig|316435.29.peg.5043	fig|362663.9.peg.1335	fig|364106.8.peg.1582	fig|439184.7.peg.1526	fig|562.10884.peg.4763	fig|562.10890.peg.1386	fig|562.11318.peg.4943	fig|562.11327.peg.1386	fig|562.13741.peg.1733	fig|562.17274.peg.599	fig|562.19158.peg.1405	fig|562.19203.peg.2882	fig|562.22350.peg.1431	fig|562.25422.peg.1629	fig|562.28183.peg.1288	fig|562.28203.peg.1461	fig|562.29017.peg.3541	fig|562.33455.peg.1302	fig|562.33463.peg.3096	fig|562.33464.peg.1532	fig|562.39520.peg.3375	fig|562.39534.peg.2797	fig|562.45429.peg.1544	fig|562.50212.peg.173	fig|562.50513.peg.4586	fig|562.50567.peg.2803	fig|562.50568.peg.2292	fig|562.50569.peg.2718	fig|562.50950.peg.2054	fig|562.51001.peg.1447
zapA		Z-ring-associated protein ZapA	60	60	1	1	7400				329	329	329	fig|1322345.19.peg.1762	fig|1382700.12.peg.3230	fig|1401688.5.peg.2159	fig|1502658.3.peg.1512	fig|199310.4.peg.3287	fig|2126982.6.peg.4293	fig|316435.29.peg.1656	fig|362663.9.peg.2942	fig|364106.8.peg.3268	fig|439184.7.peg.3376	fig|562.10884.peg.1450	fig|562.10890.peg.3205	fig|562.11318.peg.1558	fig|562.11327.peg.4822	fig|562.13741.peg.65	fig|562.17274.peg.2422	fig|562.19158.peg.3194	fig|562.19203.peg.1189	fig|562.22350.peg.3221	fig|562.25422.peg.3486	fig|562.28183.peg.3044	fig|562.28203.peg.3183	fig|562.29017.peg.1844	fig|562.33455.peg.4833	fig|562.33463.peg.1415	fig|562.33464.peg.3263	fig|562.39520.peg.1560	fig|562.39534.peg.995	fig|562.45429.peg.3266	fig|562.50212.peg.2100	fig|562.50513.peg.2864	fig|562.50567.peg.976	fig|562.50568.peg.872	fig|562.50569.peg.1057	fig|562.50950.peg.4296	fig|562.51001.peg.3085
rho		Transcription termination factor Rho	60	60	1	1	3646				1259	1259	1259	fig|1322345.19.peg.699	fig|1382700.12.peg.4165	fig|1401688.5.peg.3092	fig|1502658.3.peg.2572	fig|199310.4.peg.4413	fig|2126982.6.peg.5081	fig|316435.29.peg.2745	fig|362663.9.peg.4019	fig|364106.8.peg.4233	fig|439184.7.peg.4335	fig|562.10884.peg.2510	fig|562.10890.peg.4262	fig|562.11318.peg.2650	fig|562.11327.peg.3725	fig|562.13741.peg.4138	fig|562.17274.peg.3376	fig|562.19158.peg.4222	fig|562.19203.peg.5056	fig|562.22350.peg.4403	fig|562.25422.peg.4548	fig|562.28183.peg.4172	fig|562.28203.peg.4283	fig|562.29017.peg.688	fig|562.33455.peg.3692	fig|562.33463.peg.355	fig|562.33464.peg.4355	fig|562.39520.peg.454	fig|562.39534.peg.4999	fig|562.45429.peg.4343	fig|562.50212.peg.3180	fig|562.50513.peg.1714	fig|562.50567.peg.5174	fig|562.50568.peg.5110	fig|562.50569.peg.5093	fig|562.50950.peg.76	fig|562.51001.peg.4035
nfuA		[4Fe-4S] cluster carrier protein NfuA	60	60	1	1	2986				575	575	575	fig|1322345.19.peg.1112	fig|1382700.12.peg.3766	fig|1401688.5.peg.2700	fig|1502658.3.peg.2179	fig|199310.4.peg.3940	fig|2126982.6.peg.351	fig|316435.29.peg.2319	fig|362663.9.peg.3542	fig|364106.8.peg.3832	fig|439184.7.peg.3925	fig|562.10884.peg.2117	fig|562.10890.peg.3856	fig|562.11318.peg.2246	fig|562.11327.peg.4152	fig|562.13741.peg.4574	fig|562.17274.peg.2969	fig|562.19158.peg.3797	fig|562.19203.peg.365	fig|562.22350.peg.3922	fig|562.25422.peg.4111	fig|562.28183.peg.3763	fig|562.28203.peg.3875	fig|562.29017.peg.1085	fig|562.33455.peg.4111	fig|562.33463.peg.769	fig|562.33464.peg.3908	fig|562.39520.peg.890	fig|562.39534.peg.341	fig|562.45429.peg.3924	fig|562.50212.peg.2769	fig|562.50513.peg.2190	fig|562.50567.peg.357	fig|562.50568.peg.333	fig|562.50569.peg.389	fig|562.50950.peg.4870	fig|562.51001.peg.3636
citB		Tricarboxylate transport transcriptional regulator TctD => Citrate response regulator CitB	60	60	1	1	14292				680	680	680	fig|1322345.19.peg.4523	fig|1382700.12.peg.654	fig|1401688.5.peg.4447	fig|1502658.3.peg.3946	fig|199310.4.peg.674	fig|2126982.6.peg.1657	fig|316435.29.peg.4203	fig|362663.9.peg.655	fig|364106.8.peg.725	fig|439184.7.peg.606	fig|562.10884.peg.3943	fig|562.10890.peg.674	fig|562.11318.peg.4234	fig|562.11327.peg.2223	fig|562.13741.peg.2559	fig|562.17274.peg.4749	fig|562.19158.peg.595	fig|562.19203.peg.3717	fig|562.22350.peg.726	fig|562.25422.peg.684	fig|562.28183.peg.698	fig|562.28203.peg.676	fig|562.29017.peg.4383	fig|562.33455.peg.2116	fig|562.33463.peg.3977	fig|562.33464.peg.682	fig|562.39520.peg.4175	fig|562.39534.peg.3617	fig|562.45429.peg.722	fig|562.50212.peg.4744	fig|562.50513.peg.254	fig|562.50567.peg.3687	fig|562.50568.peg.1496	fig|562.50569.peg.3600	fig|562.50950.peg.1419	fig|562.51001.peg.603
rsfA		Ribosomal silencing factor RsfA	60	60	1	1	14311				317	317	317	fig|1322345.19.peg.4506	fig|1382700.12.peg.671	fig|1401688.5.peg.4463	fig|1502658.3.peg.3963	fig|199310.4.peg.691	fig|2126982.6.peg.1677	fig|316435.29.peg.4223	fig|362663.9.peg.672	fig|364106.8.peg.742	fig|439184.7.peg.624	fig|562.10884.peg.3961	fig|562.10890.peg.691	fig|562.11318.peg.4252	fig|562.11327.peg.2205	fig|562.13741.peg.2542	fig|562.17274.peg.4766	fig|562.19158.peg.612	fig|562.19203.peg.3697	fig|562.22350.peg.746	fig|562.25422.peg.704	fig|562.28183.peg.715	fig|562.28203.peg.693	fig|562.29017.peg.4363	fig|562.33455.peg.2096	fig|562.33463.peg.3960	fig|562.33464.peg.701	fig|562.39520.peg.4155	fig|562.39534.peg.3600	fig|562.45429.peg.739	fig|562.50212.peg.4764	fig|562.50513.peg.237	fig|562.50567.peg.3670	fig|562.50568.peg.1513	fig|562.50569.peg.3583	fig|562.50950.peg.1436	fig|562.51001.peg.620
csrA		Carbon storage regulator	60	60	1	1	7762				185	185	185	fig|1322345.19.peg.1989	fig|1382700.12.peg.2999	fig|1401688.5.peg.1924	fig|1502658.3.peg.1275	fig|199310.4.peg.3058	fig|2126982.6.peg.4065	fig|316435.29.peg.1426	fig|362663.9.peg.2695	fig|364106.8.peg.3037	fig|439184.7.peg.3132	fig|562.10884.peg.1200	fig|562.10890.peg.2955	fig|562.11318.peg.1306	fig|562.11327.peg.5049	fig|562.13741.peg.312	fig|562.17274.peg.2188	fig|562.19158.peg.2956	fig|562.19203.peg.1434	fig|562.22350.peg.2967	fig|562.25422.peg.3247	fig|562.28183.peg.2795	fig|562.28203.peg.2932	fig|562.29017.peg.2100	fig|562.33455.peg.5090	fig|562.33463.peg.1642	fig|562.33464.peg.3030	fig|562.39520.peg.1789	fig|562.39534.peg.1278	fig|562.45429.peg.3038	fig|562.50212.peg.1847	fig|562.50513.peg.3096	fig|562.50567.peg.1214	fig|562.50568.peg.1112	fig|562.50569.peg.1320	fig|562.50950.peg.4060	fig|562.51001.peg.2848
yfaZ		Uncharacterized outer membrane protein YfaZ	60	60	1	1	8618				542	542	542	fig|1322345.19.peg.182	fig|1382700.12.peg.2467	fig|1401688.5.peg.1376	fig|1502658.3.peg.836	fig|199310.4.peg.2630	fig|2126982.6.peg.3677	fig|316435.29.peg.1042	fig|362663.9.peg.2319	fig|364106.8.peg.2560	fig|439184.7.peg.2616	fig|562.10884.peg.819	fig|562.10890.peg.2461	fig|562.11318.peg.849	fig|562.11327.peg.298	fig|562.13741.peg.695	fig|562.17274.peg.1743	fig|562.19158.peg.2421	fig|562.19203.peg.1823	fig|562.22350.peg.2517	fig|562.25422.peg.2679	fig|562.28183.peg.2351	fig|562.28203.peg.2483	fig|562.29017.peg.2494	fig|562.33455.peg.106	fig|562.33463.peg.2015	fig|562.33464.peg.2643	fig|562.39520.peg.2184	fig|562.39534.peg.1707	fig|562.45429.peg.2657	fig|562.50212.peg.1331	fig|562.50513.peg.3536	fig|562.50567.peg.1775	fig|562.50568.peg.3435	fig|562.50569.peg.1702	fig|562.50950.peg.3496	fig|562.51001.peg.2413
tdcC		L-threonine transporter, anaerobically inducible	60	60	1	1	2629				1331	1331	1331	fig|1322345.19.peg.1399	fig|1382700.12.peg.3480	fig|1401688.5.peg.2410	fig|1502658.3.peg.1890	fig|199310.4.peg.3648	fig|2126982.6.peg.4668	fig|316435.29.peg.2025	fig|362663.9.peg.3250	fig|364106.8.peg.3516	fig|439184.7.peg.3631	fig|562.10884.peg.1827	fig|562.10890.peg.3557	fig|562.11318.peg.1948	fig|562.11327.peg.4444	fig|562.13741.peg.4885	fig|562.17274.peg.2680	fig|562.19158.peg.3510	fig|562.19203.peg.792	fig|562.22350.peg.3617	fig|562.25422.peg.3819	fig|562.28183.peg.3442	fig|562.28203.peg.3574	fig|562.29017.peg.1378	fig|562.33455.peg.4411	fig|562.33463.peg.1055	fig|562.33464.peg.3612	fig|562.39520.peg.1191	fig|562.39534.peg.626	fig|562.45429.peg.3634	fig|562.50212.peg.2468	fig|562.50513.peg.2481	fig|562.50567.peg.648	fig|562.50568.peg.622	fig|562.50569.peg.678	fig|562.50950.peg.4582	fig|562.51001.peg.3338
yfeH		Uncharacterized protein YfeH	60	60	1	1	8416				998	998	998	fig|1322345.19.peg.325	fig|1382700.12.peg.2669	fig|1401688.5.peg.1579	fig|1502658.3.peg.978	fig|199310.4.peg.2774	fig|2126982.6.peg.3826	fig|316435.29.peg.1189	fig|362663.9.peg.2463	fig|364106.8.peg.2749	fig|439184.7.peg.2826	fig|562.10884.peg.960	fig|562.10890.peg.2608	fig|562.11318.peg.1037	fig|562.11327.peg.152	fig|562.13741.peg.554	fig|562.17274.peg.1885	fig|562.19158.peg.2623	fig|562.19203.peg.1676	fig|562.22350.peg.2665	fig|562.25422.peg.2889	fig|562.28183.peg.2501	fig|562.28203.peg.2633	fig|562.29017.peg.2346	fig|562.33455.peg.5396	fig|562.33463.peg.1870	fig|562.33464.peg.2788	fig|562.39520.peg.2031	fig|562.39534.peg.1564	fig|562.45429.peg.2803	fig|562.50212.peg.1550	fig|562.50513.peg.3387	fig|562.50567.peg.1569	fig|562.50568.peg.3631	fig|562.50569.peg.1561	fig|562.50950.peg.3711	fig|562.51001.peg.2551
sdhE		Succinate dehydrogenase flavin-adding protein, antitoxin of CptAB toxin-antitoxin	60	60	1	1	7417				266	266	266	fig|1322345.19.peg.1775	fig|1382700.12.peg.3217	fig|1401688.5.peg.2145	fig|1502658.3.peg.1498	fig|199310.4.peg.3274	fig|2126982.6.peg.4280	fig|316435.29.peg.1643	fig|362663.9.peg.2929	fig|364106.8.peg.3255	fig|439184.7.peg.3361	fig|562.10884.peg.1437	fig|562.10890.peg.3191	fig|562.11318.peg.1544	fig|562.11327.peg.4836	fig|562.13741.peg.78	fig|562.17274.peg.2409	fig|562.19158.peg.3180	fig|562.19203.peg.1202	fig|562.22350.peg.3208	fig|562.25422.peg.3473	fig|562.28183.peg.3031	fig|562.28203.peg.3169	fig|562.29017.peg.1857	fig|562.33455.peg.4846	fig|562.33463.peg.1428	fig|562.33464.peg.3249	fig|562.39520.peg.1573	fig|562.39534.peg.1008	fig|562.45429.peg.3253	fig|562.50212.peg.2086	fig|562.50513.peg.2877	fig|562.50567.peg.989	fig|562.50568.peg.885	fig|562.50569.peg.1070	fig|562.50950.peg.4283	fig|562.51001.peg.3071
yijD		Inner membrane protein YijD	60	60	1	1	3943				359	359	359	fig|1322345.19.peg.488	fig|1382700.12.peg.4416	fig|1401688.5.peg.3303	fig|1502658.3.peg.2785	fig|199310.4.peg.4627	fig|2126982.6.peg.4862	fig|316435.29.peg.2964	fig|362663.9.peg.4231	fig|364106.8.peg.4447	fig|439184.7.peg.4552	fig|562.10884.peg.2723	fig|562.10890.peg.4476	fig|562.11318.peg.2864	fig|562.11327.peg.3508	fig|562.13741.peg.3923	fig|562.17274.peg.3593	fig|562.19158.peg.4432	fig|562.19203.peg.632	fig|562.22350.peg.4629	fig|562.25422.peg.4763	fig|562.28183.peg.4385	fig|562.28203.peg.4499	fig|562.29017.peg.475	fig|562.33455.peg.3478	fig|562.33463.peg.144	fig|562.33464.peg.4574	fig|562.39520.peg.230	fig|562.39534.peg.4786	fig|562.45429.peg.4558	fig|562.50212.peg.3399	fig|562.50513.peg.1497	fig|562.50567.peg.4961	fig|562.50568.peg.4898	fig|562.50569.peg.4880	fig|562.50950.peg.291	fig|562.51001.peg.4247
recA		RecA protein	60	60	1	1	7754				1061	1061	1061	fig|1322345.19.peg.1985	fig|1382700.12.peg.3003	fig|1401688.5.peg.1928	fig|1502658.3.peg.1279	fig|199310.4.peg.3064	fig|2126982.6.peg.4069	fig|316435.29.peg.1430	fig|362663.9.peg.2699	fig|364106.8.peg.3042	fig|439184.7.peg.3136	fig|562.10884.peg.1204	fig|562.10890.peg.2959	fig|562.11318.peg.1310	fig|562.11327.peg.5045	fig|562.13741.peg.307	fig|562.17274.peg.2192	fig|562.19158.peg.2961	fig|562.19203.peg.1430	fig|562.22350.peg.2971	fig|562.25422.peg.3252	fig|562.28183.peg.2799	fig|562.28203.peg.2936	fig|562.29017.peg.2096	fig|562.33455.peg.5085	fig|562.33463.peg.1638	fig|562.33464.peg.3034	fig|562.39520.peg.1785	fig|562.39534.peg.1274	fig|562.45429.peg.3042	fig|562.50212.peg.1852	fig|562.50513.peg.3092	fig|562.50567.peg.1209	fig|562.50568.peg.1107	fig|562.50569.peg.1316	fig|562.50950.peg.4065	fig|562.51001.peg.2852
group_15876		hypothetical protein	60	60	1	1	8723				131	131	131	fig|1322345.19.peg.75	fig|1382700.12.peg.2383	fig|1401688.5.peg.1292	fig|1502658.3.peg.749	fig|199310.4.peg.2546	fig|2126982.6.peg.3589	fig|316435.29.peg.932	fig|362663.9.peg.2231	fig|364106.8.peg.2476	fig|439184.7.peg.2531	fig|562.10884.peg.732	fig|562.10890.peg.2372	fig|562.11318.peg.761	fig|562.11327.peg.385	fig|562.13741.peg.783	fig|562.17274.peg.1656	fig|562.19158.peg.2336	fig|562.19203.peg.1912	fig|562.22350.peg.2423	fig|562.25422.peg.2590	fig|562.28183.peg.2264	fig|562.28203.peg.2395	fig|562.29017.peg.2583	fig|562.33455.peg.195	fig|562.33463.peg.2121	fig|562.33464.peg.2555	fig|562.39520.peg.2273	fig|562.39534.peg.1792	fig|562.45429.peg.2551	fig|562.50212.peg.1240	fig|562.50513.peg.3622	fig|562.50567.peg.1859	fig|562.50568.peg.3350	fig|562.50569.peg.1789	fig|562.50950.peg.3411	fig|562.51001.peg.2329
ynaJ		Uncharacterized inner membrane protein YnaJ	60	60	1	1	16578				257	257	257	fig|1322345.19.peg.3576	fig|1382700.12.peg.1548	fig|1401688.5.peg.454	fig|1502658.3.peg.4888	fig|199310.4.peg.1681	fig|2126982.6.peg.2584	fig|316435.29.peg.5105	fig|362663.9.peg.1398	fig|364106.8.peg.1644	fig|439184.7.peg.1585	fig|562.10884.peg.4825	fig|562.10890.peg.1448	fig|562.11318.peg.5007	fig|562.11327.peg.1323	fig|562.13741.peg.1672	fig|562.17274.peg.657	fig|562.19158.peg.1463	fig|562.19203.peg.2820	fig|562.22350.peg.1493	fig|562.25422.peg.1693	fig|562.28183.peg.1369	fig|562.28203.peg.1521	fig|562.29017.peg.3479	fig|562.33455.peg.1237	fig|562.33463.peg.3037	fig|562.33464.peg.1592	fig|562.39520.peg.3310	fig|562.39534.peg.2738	fig|562.45429.peg.1607	fig|562.50212.peg.235	fig|562.50513.peg.4523	fig|562.50567.peg.2739	fig|562.50568.peg.2354	fig|562.50569.peg.2660	fig|562.50950.peg.2116	fig|562.51001.peg.1507
crp		Cyclic AMP receptor protein	60	60	1	1	2918				632	632	632	fig|1322345.19.peg.1167	fig|1382700.12.peg.3712	fig|1401688.5.peg.2645	fig|1502658.3.peg.2123	fig|199310.4.peg.3883	fig|2126982.6.peg.409	fig|316435.29.peg.2262	fig|362663.9.peg.3487	fig|364106.8.peg.3780	fig|439184.7.peg.3868	fig|562.10884.peg.2062	fig|562.10890.peg.3800	fig|562.11318.peg.2190	fig|562.11327.peg.4207	fig|562.13741.peg.4627	fig|562.17274.peg.2915	fig|562.19158.peg.3742	fig|562.19203.peg.420	fig|562.22350.peg.3863	fig|562.25422.peg.4055	fig|562.28183.peg.3684	fig|562.28203.peg.3816	fig|562.29017.peg.1142	fig|562.33455.peg.4167	fig|562.33463.peg.824	fig|562.33464.peg.3851	fig|562.39520.peg.948	fig|562.39534.peg.396	fig|562.45429.peg.3868	fig|562.50212.peg.2711	fig|562.50513.peg.2245	fig|562.50567.peg.413	fig|562.50568.peg.388	fig|562.50569.peg.444	fig|562.50950.peg.4815	fig|562.51001.peg.3581
sspB		ClpXP protease specificity-enhancing factor SspB	60	60	1	1	2747				497	497	497	fig|1322345.19.peg.1301	fig|1382700.12.peg.3579	fig|1401688.5.peg.2510	fig|1502658.3.peg.1990	fig|199310.4.peg.3749	fig|2126982.6.peg.4769	fig|316435.29.peg.2124	fig|362663.9.peg.3353	fig|364106.8.peg.3613	fig|439184.7.peg.3730	fig|562.10884.peg.1925	fig|562.10890.peg.3660	fig|562.11318.peg.2051	fig|562.11327.peg.4346	fig|562.13741.peg.4785	fig|562.17274.peg.2778	fig|562.19158.peg.3607	fig|562.19203.peg.690	fig|562.22350.peg.3721	fig|562.25422.peg.3917	fig|562.28183.peg.3546	fig|562.28203.peg.3679	fig|562.29017.peg.1278	fig|562.33455.peg.4307	fig|562.33463.peg.958	fig|562.33464.peg.3712	fig|562.39520.peg.1090	fig|562.39534.peg.529	fig|562.45429.peg.3732	fig|562.50212.peg.2572	fig|562.50513.peg.2381	fig|562.50567.peg.551	fig|562.50568.peg.522	fig|562.50569.peg.579	fig|562.50950.peg.4679	fig|562.51001.peg.3437
group_15883		hypothetical protein	60	60	1	1	3689				113	113	113	fig|1322345.19.peg.666	fig|1382700.12.peg.4198	fig|1401688.5.peg.3125	fig|1502658.3.peg.2606	fig|199310.4.peg.4447	fig|2126982.6.peg.5047	fig|316435.29.peg.2779	fig|362663.9.peg.4053	fig|364106.8.peg.4270	fig|439184.7.peg.4371	fig|562.10884.peg.2544	fig|562.10890.peg.4294	fig|562.11318.peg.2682	fig|562.11327.peg.3691	fig|562.13741.peg.4106	fig|562.17274.peg.3410	fig|562.19158.peg.4256	fig|562.19203.peg.5023	fig|562.22350.peg.4436	fig|562.25422.peg.4583	fig|562.28183.peg.4205	fig|562.28203.peg.4316	fig|562.29017.peg.653	fig|562.33455.peg.3657	fig|562.33463.peg.322	fig|562.33464.peg.4389	fig|562.39520.peg.418	fig|562.39534.peg.4965	fig|562.45429.peg.4376	fig|562.50212.peg.3213	fig|562.50513.peg.1680	fig|562.50567.peg.5140	fig|562.50568.peg.5077	fig|562.50569.peg.5061	fig|562.50950.peg.111	fig|562.51001.peg.4070
fdhE		Formate dehydrogenase formation protein FdhE	60	60	1	1	3830				929	929	929	fig|1322345.19.peg.570	fig|1382700.12.peg.4292	fig|1401688.5.peg.3219	fig|1502658.3.peg.2702	fig|199310.4.peg.4544	fig|2126982.6.peg.4945	fig|316435.29.peg.2880	fig|362663.9.peg.4148	fig|364106.8.peg.4364	fig|439184.7.peg.4468	fig|562.10884.peg.2640	fig|562.10890.peg.4393	fig|562.11318.peg.2780	fig|562.11327.peg.3592	fig|562.13741.peg.4007	fig|562.17274.peg.3508	fig|562.19158.peg.4350	fig|562.19203.peg.548	fig|562.22350.peg.4538	fig|562.25422.peg.4680	fig|562.28183.peg.4301	fig|562.28203.peg.4412	fig|562.29017.peg.557	fig|562.33455.peg.3562	fig|562.33463.peg.226	fig|562.33464.peg.4494	fig|562.39520.peg.317	fig|562.39534.peg.4868	fig|562.45429.peg.4475	fig|562.50212.peg.3313	fig|562.50513.peg.1579	fig|562.50567.peg.5044	fig|562.50568.peg.4981	fig|562.50569.peg.4963	fig|562.50950.peg.208	fig|562.51001.peg.4166
pyrH		Uridylate kinase (EC 2.7.4.22)	60	60	1	1	13569				725	725	725	fig|1322345.19.peg.2760	fig|1382700.12.peg.181	fig|1401688.5.peg.3961	fig|1502658.3.peg.3538	fig|199310.4.peg.193	fig|2126982.6.peg.1159	fig|316435.29.peg.3706	fig|362663.9.peg.183	fig|364106.8.peg.312	fig|439184.7.peg.180	fig|562.10884.peg.3461	fig|562.10890.peg.189	fig|562.11318.peg.3752	fig|562.11327.peg.2707	fig|562.13741.peg.2979	fig|562.17274.peg.4267	fig|562.19158.peg.182	fig|562.19203.peg.4225	fig|562.22350.peg.203	fig|562.25422.peg.193	fig|562.28183.peg.201	fig|562.28203.peg.193	fig|562.29017.peg.4874	fig|562.33455.peg.2679	fig|562.33463.peg.4450	fig|562.33464.peg.193	fig|562.39520.peg.4668	fig|562.39534.peg.4102	fig|562.45429.peg.230	fig|562.50212.peg.4240	fig|562.50513.peg.779	fig|562.50567.peg.4165	fig|562.50568.peg.4110	fig|562.50569.peg.4031	fig|562.50950.peg.998	fig|562.51001.peg.183
rpsU		SSU ribosomal protein S21p	60	60	1	1	2560				215	215	215	fig|1322345.19.peg.1447	fig|1382700.12.peg.3433	fig|1401688.5.peg.2363	fig|1502658.3.peg.1841	fig|199310.4.peg.3596	fig|2126982.6.peg.4616	fig|316435.29.peg.1975	fig|362663.9.peg.3196	fig|364106.8.peg.3469	fig|439184.7.peg.3585	fig|562.10884.peg.1779	fig|562.10890.peg.3504	fig|562.11318.peg.1895	fig|562.11327.peg.4492	fig|562.13741.peg.4933	fig|562.17274.peg.2631	fig|562.19158.peg.3464	fig|562.19203.peg.847	fig|562.22350.peg.3560	fig|562.25422.peg.3771	fig|562.28183.peg.3388	fig|562.28203.peg.3520	fig|562.29017.peg.1429	fig|562.33455.peg.4466	fig|562.33463.peg.1103	fig|562.33464.peg.3562	fig|562.39520.peg.1240	fig|562.39534.peg.674	fig|562.45429.peg.3586	fig|562.50212.peg.2413	fig|562.50513.peg.2530	fig|562.50567.peg.696	fig|562.50568.peg.669	fig|562.50569.peg.726	fig|562.50950.peg.4534	fig|562.51001.peg.3292
pldA		Phospholipase A1 (EC 3.1.1.32) (EC 3.1.1.4) @ Outer membrane phospholipase A	60	60	1	1	3695				869	869	869	fig|1322345.19.peg.660	fig|1382700.12.peg.4204	fig|1401688.5.peg.3132	fig|1502658.3.peg.2612	fig|199310.4.peg.4453	fig|2126982.6.peg.5041	fig|316435.29.peg.2785	fig|362663.9.peg.4059	fig|364106.8.peg.4276	fig|439184.7.peg.4378	fig|562.10884.peg.2550	fig|562.10890.peg.4300	fig|562.11318.peg.2688	fig|562.11327.peg.3685	fig|562.13741.peg.4100	fig|562.17274.peg.3416	fig|562.19158.peg.4262	fig|562.19203.peg.5017	fig|562.22350.peg.4442	fig|562.25422.peg.4589	fig|562.28183.peg.4211	fig|562.28203.peg.4322	fig|562.29017.peg.647	fig|562.33455.peg.3651	fig|562.33463.peg.316	fig|562.33464.peg.4395	fig|562.39520.peg.412	fig|562.39534.peg.4959	fig|562.45429.peg.4382	fig|562.50212.peg.3219	fig|562.50513.peg.1674	fig|562.50567.peg.5134	fig|562.50568.peg.5071	fig|562.50569.peg.5055	fig|562.50950.peg.117	fig|562.51001.peg.4076
lpxB		Lipid-A-disaccharide synthase (EC 2.4.1.182)	60	60	1	1	13583				1148	1148	1148	fig|1322345.19.peg.2772	fig|1382700.12.peg.193	fig|1401688.5.peg.3973	fig|1502658.3.peg.3550	fig|199310.4.peg.207	fig|2126982.6.peg.1171	fig|316435.29.peg.3718	fig|362663.9.peg.195	fig|364106.8.peg.324	fig|439184.7.peg.192	fig|562.10884.peg.3473	fig|562.10890.peg.201	fig|562.11318.peg.3764	fig|562.11327.peg.2695	fig|562.13741.peg.2967	fig|562.17274.peg.4279	fig|562.19158.peg.194	fig|562.19203.peg.4213	fig|562.22350.peg.215	fig|562.25422.peg.205	fig|562.28183.peg.213	fig|562.28203.peg.205	fig|562.29017.peg.4862	fig|562.33455.peg.2667	fig|562.33463.peg.4438	fig|562.33464.peg.204	fig|562.39520.peg.4655	fig|562.39534.peg.4090	fig|562.45429.peg.242	fig|562.50212.peg.4252	fig|562.50513.peg.767	fig|562.50567.peg.4153	fig|562.50568.peg.4098	fig|562.50569.peg.4019	fig|562.50950.peg.1010	fig|562.51001.peg.195
yhfL		Uncharacterized protein YhfL	60	60	1	1	2932				167	167	167	fig|1322345.19.peg.1155	fig|1382700.12.peg.3724	fig|1401688.5.peg.2657	fig|1502658.3.peg.2136	fig|199310.4.peg.3894	fig|2126982.6.peg.397	fig|316435.29.peg.2274	fig|362663.9.peg.3498	fig|364106.8.peg.3791	fig|439184.7.peg.3880	fig|562.10884.peg.2074	fig|562.10890.peg.3812	fig|562.11318.peg.2202	fig|562.11327.peg.4195	fig|562.13741.peg.4615	fig|562.17274.peg.2927	fig|562.19158.peg.3754	fig|562.19203.peg.408	fig|562.22350.peg.3875	fig|562.25422.peg.4067	fig|562.28183.peg.3697	fig|562.28203.peg.3828	fig|562.29017.peg.1130	fig|562.33455.peg.4155	fig|562.33463.peg.812	fig|562.33464.peg.3864	fig|562.39520.peg.936	fig|562.39534.peg.384	fig|562.45429.peg.3880	fig|562.50212.peg.2723	fig|562.50513.peg.2233	fig|562.50567.peg.401	fig|562.50568.peg.376	fig|562.50569.peg.432	fig|562.50950.peg.4828	fig|562.51001.peg.3593
ftsA		Cell division protein FtsA	60	60	1	1	13461				1262	1262	1262	fig|1322345.19.peg.2678	fig|1382700.12.peg.102	fig|1401688.5.peg.3881	fig|1502658.3.peg.3457	fig|199310.4.peg.106	fig|2126982.6.peg.1072	fig|316435.29.peg.3620	fig|362663.9.peg.102	fig|364106.8.peg.233	fig|439184.7.peg.98	fig|562.10884.peg.3378	fig|562.10890.peg.106	fig|562.11318.peg.3670	fig|562.11327.peg.2794	fig|562.13741.peg.3083	fig|562.17274.peg.4185	fig|562.19158.peg.103	fig|562.19203.peg.4308	fig|562.22350.peg.116	fig|562.25422.peg.108	fig|562.28183.peg.113	fig|562.28203.peg.110	fig|562.29017.peg.4957	fig|562.33455.peg.2765	fig|562.33463.peg.4531	fig|562.33464.peg.105	fig|562.39520.peg.4755	fig|562.39534.peg.4185	fig|562.45429.peg.143	fig|562.50212.peg.4158	fig|562.50513.peg.870	fig|562.50567.peg.4249	fig|562.50568.peg.4193	fig|562.50569.peg.4112	fig|562.50950.peg.916	fig|562.51001.peg.102
argR		Arginine pathway regulatory protein ArgR, repressor of arg regulon	60	60	1	1	2759				470	470	470	fig|1322345.19.peg.1292	fig|1382700.12.peg.3588	fig|1401688.5.peg.2519	fig|1502658.3.peg.1999	fig|199310.4.peg.3759	fig|2126982.6.peg.4778	fig|316435.29.peg.2133	fig|362663.9.peg.3363	fig|364106.8.peg.3623	fig|439184.7.peg.3739	fig|562.10884.peg.1934	fig|562.10890.peg.3669	fig|562.11318.peg.2060	fig|562.11327.peg.4337	fig|562.13741.peg.4776	fig|562.17274.peg.2787	fig|562.19158.peg.3616	fig|562.19203.peg.681	fig|562.22350.peg.3730	fig|562.25422.peg.3926	fig|562.28183.peg.3555	fig|562.28203.peg.3688	fig|562.29017.peg.1269	fig|562.33455.peg.4297	fig|562.33463.peg.949	fig|562.33464.peg.3722	fig|562.39520.peg.1081	fig|562.39534.peg.520	fig|562.45429.peg.3741	fig|562.50212.peg.2581	fig|562.50513.peg.2372	fig|562.50567.peg.541	fig|562.50568.peg.513	fig|562.50569.peg.570	fig|562.50950.peg.4688	fig|562.51001.peg.3447
rpoZ		DNA-directed RNA polymerase omega subunit (EC 2.7.7.6)	60	60	1	1	3391				275	275	275	fig|1322345.19.peg.850	fig|1382700.12.peg.4037	fig|1401688.5.peg.2963	fig|1502658.3.peg.2437	fig|199310.4.peg.4199	fig|2126982.6.peg.86	fig|316435.29.peg.2584	fig|362663.9.peg.3798	fig|364106.8.peg.4101	fig|439184.7.peg.4203	fig|562.10884.peg.2375	fig|562.10890.peg.4113	fig|562.11318.peg.2501	fig|562.11327.peg.3885	fig|562.13741.peg.4274	fig|562.17274.peg.3244	fig|562.19158.peg.4092	fig|562.19203.peg.104	fig|562.22350.peg.4249	fig|562.25422.peg.4412	fig|562.28183.peg.4024	fig|562.28203.peg.4134	fig|562.29017.peg.825	fig|562.33455.peg.3837	fig|562.33463.peg.508	fig|562.33464.peg.4182	fig|562.39520.peg.613	fig|562.39534.peg.82	fig|562.45429.peg.4184	fig|562.50212.peg.3028	fig|562.50513.peg.1925	fig|562.50567.peg.63	fig|562.50568.peg.63	fig|562.50569.peg.130	fig|562.50950.peg.5145	fig|562.51001.peg.3901
rpsR		SSU ribosomal protein S18p @ SSU ribosomal protein S18p, zinc-independent	60	60	1	1	4699				227	227	227	fig|1322345.19.peg.2315	fig|1382700.12.peg.4705	fig|1401688.5.peg.3571	fig|1502658.3.peg.3102	fig|199310.4.peg.4957	fig|2126982.6.peg.725	fig|316435.29.peg.3237	fig|362663.9.peg.4494	fig|364106.8.peg.4676	fig|439184.7.peg.4893	fig|562.10884.peg.3073	fig|562.10890.peg.4745	fig|562.11318.peg.3193	fig|562.11327.peg.3095	fig|562.13741.peg.3507	fig|562.17274.peg.3863	fig|562.19158.peg.4773	fig|562.19203.peg.4652	fig|562.22350.peg.5042	fig|562.25422.peg.5119	fig|562.28183.peg.4580	fig|562.28203.peg.4767	fig|562.29017.peg.121	fig|562.33455.peg.3103	fig|562.33463.peg.4888	fig|562.33464.peg.4855	fig|562.39520.peg.5129	fig|562.39534.peg.4467	fig|562.45429.peg.4822	fig|562.50212.peg.3672	fig|562.50513.peg.1167	fig|562.50567.peg.4614	fig|562.50568.peg.4570	fig|562.50569.peg.4518	fig|562.50950.peg.550	fig|562.51001.peg.4509
hupA		DNA-binding protein HU-alpha	60	60	1	1	3986				272	272	272	fig|1322345.19.peg.2081	fig|1382700.12.peg.2843	fig|1401688.5.peg.3331	fig|1502658.3.peg.2813	fig|199310.4.peg.4656	fig|2126982.6.peg.4832	fig|316435.29.peg.2994	fig|362663.9.peg.4259	fig|364106.8.peg.3741	fig|439184.7.peg.4581	fig|562.10884.peg.2752	fig|562.10890.peg.4505	fig|562.11318.peg.2893	fig|562.11327.peg.3479	fig|562.13741.peg.3893	fig|562.17274.peg.3621	fig|562.19158.peg.4460	fig|562.19203.peg.5084	fig|562.22350.peg.4659	fig|562.25422.peg.4793	fig|562.28183.peg.4414	fig|562.28203.peg.4528	fig|562.29017.peg.445	fig|562.33455.peg.3448	fig|562.33463.peg.116	fig|562.33464.peg.4602	fig|562.39520.peg.202	fig|562.39534.peg.4758	fig|562.45429.peg.4586	fig|562.50212.peg.3429	fig|562.50513.peg.1468	fig|562.50567.peg.4933	fig|562.50568.peg.4870	fig|562.50569.peg.4852	fig|562.50950.peg.319	fig|562.51001.peg.4271
tpx		Thiol peroxidase, Tpx-type (EC 1.11.1.15)	60	60	1	1	16565				506	506	506	fig|1322345.19.peg.3585	fig|1382700.12.peg.1540	fig|1401688.5.peg.446	fig|1502658.3.peg.4879	fig|199310.4.peg.1671	fig|2126982.6.peg.2575	fig|316435.29.peg.5096	fig|362663.9.peg.1388	fig|364106.8.peg.1635	fig|439184.7.peg.1577	fig|562.10884.peg.4816	fig|562.10890.peg.1439	fig|562.11318.peg.4998	fig|562.11327.peg.1333	fig|562.13741.peg.1681	fig|562.17274.peg.649	fig|562.19158.peg.1455	fig|562.19203.peg.2828	fig|562.22350.peg.1485	fig|562.25422.peg.1685	fig|562.28183.peg.1340	fig|562.28203.peg.1513	fig|562.29017.peg.3487	fig|562.33455.peg.1247	fig|562.33463.peg.3046	fig|562.33464.peg.1583	fig|562.39520.peg.3317	fig|562.39534.peg.2746	fig|562.45429.peg.1597	fig|562.50212.peg.227	fig|562.50513.peg.4533	fig|562.50567.peg.2748	fig|562.50568.peg.2345	fig|562.50569.peg.2668	fig|562.50950.peg.2107	fig|562.51001.peg.1498
group_15896		Transposase, IS3/IS911 family	60	60	1	1	17658				266	266	266	fig|1322345.19.peg.2875	fig|1382700.12.peg.2155	fig|1401688.5.peg.1063	fig|1502658.3.peg.511	fig|199310.4.peg.2320	fig|2126982.6.peg.3343	fig|316435.29.peg.691	fig|362663.9.peg.2008	fig|364106.8.peg.2253	fig|439184.7.peg.2289	fig|562.10884.peg.539	fig|562.10890.peg.2141	fig|562.11318.peg.529	fig|562.11327.peg.611	fig|562.13741.peg.1020	fig|562.17274.peg.1386	fig|562.19158.peg.2101	fig|562.19203.peg.2198	fig|562.22350.peg.2165	fig|562.25422.peg.2332	fig|562.28183.peg.2027	fig|562.28203.peg.2178	fig|562.29017.peg.2785	fig|562.33455.peg.465	fig|562.33463.peg.2340	fig|562.33464.peg.2328	fig|562.39520.peg.2520	fig|562.39534.peg.2010	fig|562.45429.peg.2319	fig|562.50212.peg.999	fig|562.50513.peg.3861	fig|562.50567.peg.2114	fig|562.50568.peg.3111	fig|562.50569.peg.2022	fig|562.50950.peg.3160	fig|562.51001.peg.2135
grxB		Glutaredoxin 2	60	60	1	1	16029				647	647	647	fig|1322345.19.peg.3993	fig|1382700.12.peg.1156	fig|1401688.5.peg.67	fig|1502658.3.peg.4491	fig|199310.4.peg.1264	fig|2126982.6.peg.2086	fig|316435.29.peg.4765	fig|362663.9.peg.1077	fig|364106.8.peg.1266	fig|439184.7.peg.1183	fig|562.10884.peg.4488	fig|562.10890.peg.1107	fig|562.11318.peg.4669	fig|562.11327.peg.1677	fig|562.13741.peg.2019	fig|562.17274.peg.258	fig|562.19158.peg.1078	fig|562.19203.peg.3231	fig|562.22350.peg.1142	fig|562.25422.peg.1273	fig|562.28183.peg.1086	fig|562.28203.peg.1185	fig|562.29017.peg.3824	fig|562.33455.peg.1578	fig|562.33463.peg.3448	fig|562.33464.peg.1239	fig|562.39520.peg.3598	fig|562.39534.peg.3079	fig|562.45429.peg.1272	fig|562.50212.peg.5235	fig|562.50513.peg.4879	fig|562.50567.peg.3145	fig|562.50568.peg.1980	fig|562.50569.peg.2981	fig|562.50950.peg.1891	fig|562.51001.peg.1102
dtpA		Di-tripeptide/H+ symporter DtpA	60	60	1	1	16980				1502	1502	1502	fig|1322345.19.peg.3297	fig|1382700.12.peg.1764	fig|1401688.5.peg.670	fig|1502658.3.peg.95	fig|199310.4.peg.1893	fig|2126982.6.peg.2841	fig|316435.29.peg.199	fig|362663.9.peg.1597	fig|364106.8.peg.1867	fig|439184.7.peg.1818	fig|562.10884.peg.118	fig|562.10890.peg.1701	fig|562.11318.peg.101	fig|562.11327.peg.1094	fig|562.13741.peg.1448	fig|562.17274.peg.878	fig|562.19158.peg.1683	fig|562.19203.peg.2603	fig|562.22350.peg.1734	fig|562.25422.peg.1922	fig|562.28183.peg.1603	fig|562.28203.peg.1751	fig|562.29017.peg.3213	fig|562.33455.peg.927	fig|562.33463.peg.2760	fig|562.33464.peg.1833	fig|562.39520.peg.2939	fig|562.39534.peg.2459	fig|562.45429.peg.1836	fig|562.50212.peg.482	fig|562.50513.peg.4298	fig|562.50567.peg.2514	fig|562.50568.peg.2567	fig|562.50569.peg.2442	fig|562.50950.peg.2538	fig|562.51001.peg.1737
sdhD		Succinate dehydrogenase hydrophobic membrane anchor protein	60	60	1	1	14405				347	347	347	fig|1322345.19.peg.4435	fig|1382700.12.peg.741	fig|1401688.5.peg.4535	fig|1502658.3.peg.4033	fig|199310.4.peg.763	fig|2126982.6.peg.1752	fig|316435.29.peg.4295	fig|362663.9.peg.746	fig|364106.8.peg.814	fig|439184.7.peg.703	fig|562.10884.peg.4034	fig|562.10890.peg.765	fig|562.11318.peg.4326	fig|562.11327.peg.2133	fig|562.13741.peg.2471	fig|562.17274.peg.4840	fig|562.19158.peg.683	fig|562.19203.peg.3623	fig|562.22350.peg.824	fig|562.25422.peg.780	fig|562.28183.peg.787	fig|562.28203.peg.765	fig|562.29017.peg.4288	fig|562.33455.peg.2023	fig|562.33463.peg.3889	fig|562.33464.peg.771	fig|562.39520.peg.4084	fig|562.39534.peg.3530	fig|562.45429.peg.809	fig|562.50212.peg.4839	fig|562.50513.peg.166	fig|562.50567.peg.3598	fig|562.50568.peg.1584	fig|562.50569.peg.3514	fig|562.50950.peg.1507	fig|562.51001.peg.693
ihfB		Integration host factor beta subunit	60	60	1	1	14802				284	284	284	fig|1322345.19.peg.4254	fig|1382700.12.peg.948	fig|1401688.5.peg.4815	fig|1502658.3.peg.4271	fig|199310.4.peg.999	fig|2126982.6.peg.1942	fig|316435.29.peg.4483	fig|362663.9.peg.934	fig|364106.8.peg.1059	fig|439184.7.peg.967	fig|562.10884.peg.4273	fig|562.10890.peg.968	fig|562.11318.peg.4530	fig|562.11327.peg.1946	fig|562.13741.peg.2287	fig|562.17274.peg.40	fig|562.19158.peg.938	fig|562.19203.peg.3373	fig|562.22350.peg.996	fig|562.25422.peg.1124	fig|562.28183.peg.949	fig|562.28203.peg.1044	fig|562.29017.peg.4050	fig|562.33455.peg.1827	fig|562.33463.peg.3707	fig|562.33464.peg.960	fig|562.39520.peg.3747	fig|562.39534.peg.3346	fig|562.45429.peg.992	fig|562.50212.peg.5094	fig|562.50513.peg.5157	fig|562.50567.peg.3289	fig|562.50568.peg.1776	fig|562.50569.peg.3238	fig|562.50950.peg.1749	fig|562.51001.peg.885
yobF		Uncharacterized protein YobF	60	60	1	1	17225				143	143	143	fig|1322345.19.peg.3100	fig|1382700.12.peg.1957	fig|1401688.5.peg.862	fig|1502658.3.peg.279	fig|199310.4.peg.2090	fig|2126982.6.peg.3042	fig|316435.29.peg.398	fig|362663.9.peg.1797	fig|364106.8.peg.2060	fig|439184.7.peg.2070	fig|562.10884.peg.312	fig|562.10890.peg.1898	fig|562.11318.peg.301	fig|562.11327.peg.894	fig|562.13741.peg.1255	fig|562.17274.peg.1071	fig|562.19158.peg.1876	fig|562.19203.peg.2404	fig|562.22350.peg.1931	fig|562.25422.peg.2117	fig|562.28183.peg.1802	fig|562.28203.peg.1948	fig|562.29017.peg.3019	fig|562.33455.peg.727	fig|562.33463.peg.2564	fig|562.33464.peg.2038	fig|562.39520.peg.2728	fig|562.39534.peg.2206	fig|562.45429.peg.2034	fig|562.50212.peg.683	fig|562.50513.peg.4100	fig|562.50567.peg.2322	fig|562.50568.peg.2762	fig|562.50569.peg.2249	fig|562.50950.peg.2733	fig|562.51001.peg.1930
rplA		LSU ribosomal protein L1p (L10Ae)	60	60	1	1	3968				704	704	704	fig|1322345.19.peg.2065	fig|1382700.12.peg.2859	fig|1401688.5.peg.3315	fig|1502658.3.peg.2797	fig|199310.4.peg.4639	fig|2126982.6.peg.4849	fig|316435.29.peg.2977	fig|362663.9.peg.4243	fig|364106.8.peg.3757	fig|439184.7.peg.4564	fig|562.10884.peg.2736	fig|562.10890.peg.4489	fig|562.11318.peg.2877	fig|562.11327.peg.3495	fig|562.13741.peg.3909	fig|562.17274.peg.3605	fig|562.19158.peg.4444	fig|562.19203.peg.5101	fig|562.22350.peg.4642	fig|562.25422.peg.4776	fig|562.28183.peg.4398	fig|562.28203.peg.4512	fig|562.29017.peg.462	fig|562.33455.peg.3465	fig|562.33463.peg.132	fig|562.33464.peg.4586	fig|562.39520.peg.218	fig|562.39534.peg.4774	fig|562.45429.peg.4570	fig|562.50212.peg.3412	fig|562.50513.peg.1485	fig|562.50567.peg.4949	fig|562.50568.peg.4886	fig|562.50569.peg.4868	fig|562.50950.peg.303	fig|562.51001.peg.4255
erpA		Iron-sulfur cluster insertion protein ErpA	60	60	1	1	13553				344	344	344	fig|1322345.19.peg.2747	fig|1382700.12.peg.168	fig|1401688.5.peg.3948	fig|1502658.3.peg.3525	fig|199310.4.peg.180	fig|2126982.6.peg.1145	fig|316435.29.peg.3692	fig|362663.9.peg.169	fig|364106.8.peg.299	fig|439184.7.peg.167	fig|562.10884.peg.3448	fig|562.10890.peg.176	fig|562.11318.peg.3739	fig|562.11327.peg.2720	fig|562.13741.peg.2992	fig|562.17274.peg.4254	fig|562.19158.peg.169	fig|562.19203.peg.4239	fig|562.22350.peg.189	fig|562.25422.peg.179	fig|562.28183.peg.188	fig|562.28203.peg.180	fig|562.29017.peg.4888	fig|562.33455.peg.2693	fig|562.33463.peg.4463	fig|562.33464.peg.179	fig|562.39520.peg.4683	fig|562.39534.peg.4115	fig|562.45429.peg.217	fig|562.50212.peg.4226	fig|562.50513.peg.794	fig|562.50567.peg.4178	fig|562.50568.peg.4123	fig|562.50569.peg.4044	fig|562.50950.peg.985	fig|562.51001.peg.170
gltA		Citrate synthase (si) (EC 2.3.3.1)	60	60	1	1	14401				1283	1283	1283	fig|1322345.19.peg.4439	fig|1382700.12.peg.737	fig|1401688.5.peg.4531	fig|1502658.3.peg.4030	fig|199310.4.peg.761	fig|2126982.6.peg.1747	fig|316435.29.peg.4291	fig|362663.9.peg.743	fig|364106.8.peg.811	fig|439184.7.peg.699	fig|562.10884.peg.4030	fig|562.10890.peg.761	fig|562.11318.peg.4322	fig|562.11327.peg.2137	fig|562.13741.peg.2475	fig|562.17274.peg.4836	fig|562.19158.peg.679	fig|562.19203.peg.3628	fig|562.22350.peg.819	fig|562.25422.peg.775	fig|562.28183.peg.783	fig|562.28203.peg.761	fig|562.29017.peg.4293	fig|562.33455.peg.2027	fig|562.33463.peg.3893	fig|562.33464.peg.768	fig|562.39520.peg.4087	fig|562.39534.peg.3534	fig|562.45429.peg.806	fig|562.50212.peg.4835	fig|562.50513.peg.170	fig|562.50567.peg.3602	fig|562.50568.peg.1581	fig|562.50569.peg.3517	fig|562.50950.peg.1504	fig|562.51001.peg.689
group_15907		FIG01068988: hypothetical protein	60	60	1	1	16757				140	140	140	fig|1322345.19.peg.3470	fig|1382700.12.peg.1646	fig|1401688.5.peg.552	fig|1502658.3.peg.4995	fig|199310.4.peg.1782	fig|2126982.6.peg.2694	fig|316435.29.peg.77	fig|362663.9.peg.1499	fig|364106.8.peg.1744	fig|439184.7.peg.1687	fig|562.10884.peg.4930	fig|562.10890.peg.1551	fig|562.11318.peg.5113	fig|562.11327.peg.1216	fig|562.13741.peg.1576	fig|562.17274.peg.759	fig|562.19158.peg.1563	fig|562.19203.peg.2715	fig|562.22350.peg.1607	fig|562.25422.peg.1798	fig|562.28183.peg.1474	fig|562.28203.peg.1627	fig|562.29017.peg.3370	fig|562.33455.peg.1119	fig|562.33463.peg.2932	fig|562.33464.peg.1714	fig|562.39520.peg.3130	fig|562.39534.peg.2636	fig|562.45429.peg.1716	fig|562.50212.peg.341	fig|562.50513.peg.4416	fig|562.50567.peg.2636	fig|562.50568.peg.2464	fig|562.50569.peg.2561	fig|562.50950.peg.2219	fig|562.51001.peg.1606
gnsA		GnsA protein	60	60	1	1	14930				173	173	173	fig|1322345.19.peg.4188	fig|1382700.12.peg.1014	fig|1401688.5.peg.4884	fig|1502658.3.peg.4339	fig|199310.4.peg.1066	fig|2126982.6.peg.2010	fig|316435.29.peg.4551	fig|362663.9.peg.1001	fig|364106.8.peg.1126	fig|439184.7.peg.1037	fig|562.10884.peg.4341	fig|562.10890.peg.1036	fig|562.11318.peg.4598	fig|562.11327.peg.1878	fig|562.13741.peg.2219	fig|562.17274.peg.109	fig|562.19158.peg.1005	fig|562.19203.peg.3305	fig|562.22350.peg.1064	fig|562.25422.peg.1195	fig|562.28183.peg.1016	fig|562.28203.peg.1112	fig|562.29017.peg.3980	fig|562.33455.peg.1758	fig|562.33463.peg.3641	fig|562.33464.peg.1029	fig|562.39520.peg.3674	fig|562.39534.peg.3279	fig|562.45429.peg.1060	fig|562.50212.peg.5162	fig|562.50513.peg.5089	fig|562.50567.peg.3219	fig|562.50568.peg.1906	fig|562.50569.peg.3172	fig|562.50950.peg.1817	fig|562.51001.peg.953
acpS		Holo-[acyl-carrier-protein] synthase (EC 2.7.8.7)	60	60	1	1	8155				380	380	380	fig|1322345.19.peg.460	fig|1382700.12.peg.2804	fig|1401688.5.peg.1764	fig|1502658.3.peg.1114	fig|199310.4.peg.2911	fig|2126982.6.peg.3967	fig|316435.29.peg.1329	fig|362663.9.peg.2602	fig|364106.8.peg.2883	fig|439184.7.peg.2965	fig|562.10884.peg.1098	fig|562.10890.peg.2854	fig|562.11318.peg.1177	fig|562.11327.peg.5145	fig|562.13741.peg.412	fig|562.17274.peg.2022	fig|562.19158.peg.2761	fig|562.19203.peg.1535	fig|562.22350.peg.2868	fig|562.25422.peg.3080	fig|562.28183.peg.2697	fig|562.28203.peg.2833	fig|562.29017.peg.2205	fig|562.33455.peg.5196	fig|562.33463.peg.1735	fig|562.33464.peg.2930	fig|562.39520.peg.1885	fig|562.39534.peg.1371	fig|562.45429.peg.2941	fig|562.50212.peg.1745	fig|562.50513.peg.3192	fig|562.50567.peg.1380	fig|562.50568.peg.3874	fig|562.50569.peg.1420	fig|562.50950.peg.3901	fig|562.51001.peg.2686
group_15910		hypothetical protein	60	60	1	1	7760				116	116	116	fig|1322345.19.peg.1988	fig|1382700.12.peg.3000	fig|1401688.5.peg.1925	fig|1502658.3.peg.1276	fig|199310.4.peg.3059	fig|2126982.6.peg.4066	fig|316435.29.peg.1427	fig|362663.9.peg.2696	fig|364106.8.peg.3038	fig|439184.7.peg.3133	fig|562.10884.peg.1201	fig|562.10890.peg.2956	fig|562.11318.peg.1307	fig|562.11327.peg.5048	fig|562.13741.peg.311	fig|562.17274.peg.2189	fig|562.19158.peg.2957	fig|562.19203.peg.1433	fig|562.22350.peg.2968	fig|562.25422.peg.3248	fig|562.28183.peg.2796	fig|562.28203.peg.2933	fig|562.29017.peg.2099	fig|562.33455.peg.5089	fig|562.33463.peg.1641	fig|562.33464.peg.3031	fig|562.39520.peg.1788	fig|562.39534.peg.1277	fig|562.45429.peg.3039	fig|562.50212.peg.1848	fig|562.50513.peg.3095	fig|562.50567.peg.1213	fig|562.50568.peg.1111	fig|562.50569.peg.1319	fig|562.50950.peg.4061	fig|562.51001.peg.2849
holE		DNA polymerase III theta subunit (EC 2.7.7.7)	60	60	1	1	17246				230	230	230	fig|1322345.19.peg.3080	fig|1382700.12.peg.1977	fig|1401688.5.peg.882	fig|1502658.3.peg.299	fig|199310.4.peg.2110	fig|2126982.6.peg.3062	fig|316435.29.peg.418	fig|362663.9.peg.1817	fig|364106.8.peg.2080	fig|439184.7.peg.2092	fig|562.10884.peg.332	fig|562.10890.peg.1918	fig|562.11318.peg.321	fig|562.11327.peg.874	fig|562.13741.peg.1235	fig|562.17274.peg.1091	fig|562.19158.peg.1896	fig|562.19203.peg.2384	fig|562.22350.peg.1951	fig|562.25422.peg.2137	fig|562.28183.peg.1822	fig|562.28203.peg.1968	fig|562.29017.peg.2999	fig|562.33455.peg.707	fig|562.33463.peg.2544	fig|562.33464.peg.2058	fig|562.39520.peg.2706	fig|562.39534.peg.2186	fig|562.45429.peg.2054	fig|562.50212.peg.703	fig|562.50513.peg.4080	fig|562.50567.peg.2302	fig|562.50568.peg.2848	fig|562.50569.peg.2229	fig|562.50950.peg.2753	fig|562.51001.peg.1950
mlaB		Phospholipid ABC transporter-binding protein MlaB	60	60	1	1	2715				293	293	293	fig|1322345.19.peg.1330	fig|1382700.12.peg.3550	fig|1401688.5.peg.2480	fig|1502658.3.peg.1961	fig|199310.4.peg.3718	fig|2126982.6.peg.4739	fig|316435.29.peg.2095	fig|362663.9.peg.3320	fig|364106.8.peg.3583	fig|439184.7.peg.3699	fig|562.10884.peg.1896	fig|562.10890.peg.3630	fig|562.11318.peg.2021	fig|562.11327.peg.4375	fig|562.13741.peg.4815	fig|562.17274.peg.2749	fig|562.19158.peg.3578	fig|562.19203.peg.720	fig|562.22350.peg.3691	fig|562.25422.peg.3888	fig|562.28183.peg.3516	fig|562.28203.peg.3649	fig|562.29017.peg.1307	fig|562.33455.peg.4337	fig|562.33463.peg.987	fig|562.33464.peg.3682	fig|562.39520.peg.1121	fig|562.39534.peg.558	fig|562.45429.peg.3703	fig|562.50212.peg.2542	fig|562.50513.peg.2410	fig|562.50567.peg.580	fig|562.50568.peg.551	fig|562.50569.peg.609	fig|562.50950.peg.4650	fig|562.51001.peg.3407
ypfJ		YpfJ protein, zinc metalloprotease superfamily	60	60	1	1	8342				863	863	863	fig|1322345.19.peg.382	fig|1382700.12.peg.2726	fig|1401688.5.peg.1636	fig|1502658.3.peg.1036	fig|199310.4.peg.2833	fig|2126982.6.peg.3885	fig|316435.29.peg.1248	fig|362663.9.peg.2522	fig|364106.8.peg.2807	fig|439184.7.peg.2884	fig|562.10884.peg.1017	fig|562.10890.peg.2665	fig|562.11318.peg.1094	fig|562.11327.peg.93	fig|562.13741.peg.496	fig|562.17274.peg.1943	fig|562.19158.peg.2682	fig|562.19203.peg.1619	fig|562.22350.peg.2724	fig|562.25422.peg.2948	fig|562.28183.peg.2557	fig|562.28203.peg.2691	fig|562.29017.peg.2288	fig|562.33455.peg.5337	fig|562.33463.peg.1813	fig|562.33464.peg.2846	fig|562.39520.peg.1970	fig|562.39534.peg.1507	fig|562.45429.peg.2862	fig|562.50212.peg.1608	fig|562.50513.peg.3328	fig|562.50567.peg.1510	fig|562.50568.peg.3691	fig|562.50569.peg.1503	fig|562.50950.peg.3770	fig|562.51001.peg.2609
yeaL		UPF0756 membrane protein YeaL	60	60	1	1	17183				446	446	446	fig|1322345.19.peg.3136	fig|1382700.12.peg.1922	fig|1401688.5.peg.827	fig|1502658.3.peg.242	fig|199310.4.peg.2056	fig|2126982.6.peg.3003	fig|316435.29.peg.361	fig|362663.9.peg.1762	fig|364106.8.peg.2026	fig|439184.7.peg.2035	fig|562.10884.peg.274	fig|562.10890.peg.1860	fig|562.11318.peg.263	fig|562.11327.peg.933	fig|562.13741.peg.1291	fig|562.17274.peg.1037	fig|562.19158.peg.1842	fig|562.19203.peg.2441	fig|562.22350.peg.1895	fig|562.25422.peg.2081	fig|562.28183.peg.1767	fig|562.28203.peg.1912	fig|562.29017.peg.3056	fig|562.33455.peg.764	fig|562.33463.peg.2600	fig|562.33464.peg.2001	fig|562.39520.peg.2764	fig|562.39534.peg.2243	fig|562.45429.peg.1998	fig|562.50212.peg.646	fig|562.50513.peg.4137	fig|562.50567.peg.2357	fig|562.50568.peg.2727	fig|562.50569.peg.2283	fig|562.50950.peg.2698	fig|562.51001.peg.1895
lptA		Lipopolysaccharide export system protein LptA	60	60	1	1	2725				557	557	557	fig|1322345.19.peg.1321	fig|1382700.12.peg.3559	fig|1401688.5.peg.2489	fig|1502658.3.peg.1970	fig|199310.4.peg.3727	fig|2126982.6.peg.4748	fig|316435.29.peg.2104	fig|362663.9.peg.3330	fig|364106.8.peg.3592	fig|439184.7.peg.3708	fig|562.10884.peg.1905	fig|562.10890.peg.3639	fig|562.11318.peg.2030	fig|562.11327.peg.4366	fig|562.13741.peg.4806	fig|562.17274.peg.2758	fig|562.19158.peg.3587	fig|562.19203.peg.711	fig|562.22350.peg.3700	fig|562.25422.peg.3897	fig|562.28183.peg.3525	fig|562.28203.peg.3658	fig|562.29017.peg.1298	fig|562.33455.peg.4328	fig|562.33463.peg.978	fig|562.33464.peg.3691	fig|562.39520.peg.1112	fig|562.39534.peg.549	fig|562.45429.peg.3712	fig|562.50212.peg.2551	fig|562.50513.peg.2401	fig|562.50567.peg.571	fig|562.50568.peg.542	fig|562.50569.peg.600	fig|562.50950.peg.4659	fig|562.51001.peg.3416
chbB		PTS system, N,N'-diacetylchitobiose-specific IIB component (EC 2.7.1.196)	60	60	1	1	17110				320	320	320	fig|1322345.19.peg.3190	fig|1382700.12.peg.1870	fig|1401688.5.peg.775	fig|1502658.3.peg.190	fig|199310.4.peg.2002	fig|2126982.6.peg.2948	fig|316435.29.peg.306	fig|362663.9.peg.1705	fig|364106.8.peg.1974	fig|439184.7.peg.1922	fig|562.10884.peg.223	fig|562.10890.peg.1806	fig|562.11318.peg.208	fig|562.11327.peg.987	fig|562.13741.peg.1342	fig|562.17274.peg.985	fig|562.19158.peg.1788	fig|562.19203.peg.2496	fig|562.22350.peg.1840	fig|562.25422.peg.2028	fig|562.28183.peg.1711	fig|562.28203.peg.1857	fig|562.29017.peg.3108	fig|562.33455.peg.815	fig|562.33463.peg.2654	fig|562.33464.peg.1945	fig|562.39520.peg.2822	fig|562.39534.peg.2298	fig|562.45429.peg.1942	fig|562.50212.peg.590	fig|562.50513.peg.4191	fig|562.50567.peg.2409	fig|562.50568.peg.2675	fig|562.50569.peg.2335	fig|562.50950.peg.2645	fig|562.51001.peg.1843
ibpA		16 kDa heat shock protein A	60	60	1	1	3510				413	413	413	fig|1322345.19.peg.783	fig|1382700.12.peg.4082	fig|1401688.5.peg.3007	fig|1502658.3.peg.2483	fig|199310.4.peg.4324	fig|2126982.6.peg.16	fig|316435.29.peg.2654	fig|362663.9.peg.3929	fig|364106.8.peg.4145	fig|439184.7.peg.4249	fig|562.10884.peg.2422	fig|562.10890.peg.4174	fig|562.11318.peg.2562	fig|562.11327.peg.3815	fig|562.13741.peg.4226	fig|562.17274.peg.3289	fig|562.19158.peg.4137	fig|562.19203.peg.57	fig|562.22350.peg.4311	fig|562.25422.peg.4458	fig|562.28183.peg.4086	fig|562.28203.peg.4197	fig|562.29017.peg.778	fig|562.33455.peg.3791	fig|562.33463.peg.440	fig|562.33464.peg.4262	fig|562.39520.peg.546	fig|562.39534.peg.17	fig|562.45429.peg.4252	fig|562.50212.peg.3091	fig|562.50513.peg.1820	fig|562.50567.peg.16	fig|562.50568.peg.16	fig|562.50569.peg.16	fig|562.50950.peg.5192	fig|562.51001.peg.3948
sdhA		Succinate dehydrogenase flavoprotein subunit (EC 1.3.5.1)	60	60	1	1	14406				1766	1766	1766	fig|1322345.19.peg.4434	fig|1382700.12.peg.742	fig|1401688.5.peg.4536	fig|1502658.3.peg.4034	fig|199310.4.peg.764	fig|2126982.6.peg.1753	fig|316435.29.peg.4296	fig|362663.9.peg.747	fig|364106.8.peg.815	fig|439184.7.peg.704	fig|562.10884.peg.4035	fig|562.10890.peg.766	fig|562.11318.peg.4327	fig|562.11327.peg.2132	fig|562.13741.peg.2470	fig|562.17274.peg.4841	fig|562.19158.peg.684	fig|562.19203.peg.3622	fig|562.22350.peg.825	fig|562.25422.peg.781	fig|562.28183.peg.788	fig|562.28203.peg.766	fig|562.29017.peg.4287	fig|562.33455.peg.2022	fig|562.33463.peg.3888	fig|562.33464.peg.772	fig|562.39520.peg.4083	fig|562.39534.peg.3529	fig|562.45429.peg.810	fig|562.50212.peg.4840	fig|562.50513.peg.165	fig|562.50567.peg.3597	fig|562.50568.peg.1585	fig|562.50569.peg.3513	fig|562.50950.peg.1508	fig|562.51001.peg.694
yehR		Uncharacterized lipoprotein YehR	60	60	1	1	8794				461	461	461	fig|1322345.19.peg.25	fig|1382700.12.peg.2332	fig|1401688.5.peg.1241	fig|1502658.3.peg.699	fig|199310.4.peg.2494	fig|2126982.6.peg.3535	fig|316435.29.peg.875	fig|362663.9.peg.2180	fig|364106.8.peg.2426	fig|439184.7.peg.2479	fig|562.10884.peg.681	fig|562.10890.peg.2320	fig|562.11318.peg.709	fig|562.11327.peg.436	fig|562.13741.peg.834	fig|562.17274.peg.1604	fig|562.19158.peg.2285	fig|562.19203.peg.1969	fig|562.22350.peg.2360	fig|562.25422.peg.2533	fig|562.28183.peg.2211	fig|562.28203.peg.2341	fig|562.29017.peg.2637	fig|562.33455.peg.251	fig|562.33463.peg.2171	fig|562.33464.peg.2503	fig|562.39520.peg.2332	fig|562.39534.peg.1842	fig|562.45429.peg.2501	fig|562.50212.peg.1183	fig|562.50513.peg.3676	fig|562.50567.peg.1911	fig|562.50568.peg.3299	fig|562.50569.peg.1840	fig|562.50950.peg.3358	fig|562.51001.peg.2278
napD		Periplasmic nitrate reductase component NapD	60	60	1	1	8673				263	263	263	fig|1322345.19.peg.138	fig|1382700.12.peg.2422	fig|1401688.5.peg.1331	fig|1502658.3.peg.789	fig|199310.4.peg.2586	fig|2126982.6.peg.3632	fig|316435.29.peg.997	fig|362663.9.peg.2272	fig|364106.8.peg.2515	fig|439184.7.peg.2570	fig|562.10884.peg.773	fig|562.10890.peg.2415	fig|562.11318.peg.803	fig|562.11327.peg.343	fig|562.13741.peg.741	fig|562.17274.peg.1697	fig|562.19158.peg.2375	fig|562.19203.peg.1869	fig|562.22350.peg.2466	fig|562.25422.peg.2633	fig|562.28183.peg.2305	fig|562.28203.peg.2437	fig|562.29017.peg.2540	fig|562.33455.peg.152	fig|562.33463.peg.2059	fig|562.33464.peg.2597	fig|562.39520.peg.2233	fig|562.39534.peg.1751	fig|562.45429.peg.2613	fig|562.50212.peg.1284	fig|562.50513.peg.3580	fig|562.50567.peg.1820	fig|562.50568.peg.3389	fig|562.50569.peg.1748	fig|562.50950.peg.3451	fig|562.51001.peg.2368
rbfA		Ribosome-binding factor A	60	60	1	1	2688				401	401	401	fig|1322345.19.peg.1352	fig|1382700.12.peg.3526	fig|1401688.5.peg.2458	fig|1502658.3.peg.1939	fig|199310.4.peg.3695	fig|2126982.6.peg.4717	fig|316435.29.peg.2073	fig|362663.9.peg.3297	fig|364106.8.peg.3561	fig|439184.7.peg.3677	fig|562.10884.peg.1874	fig|562.10890.peg.3606	fig|562.11318.peg.1997	fig|562.11327.peg.4397	fig|562.13741.peg.4838	fig|562.17274.peg.2727	fig|562.19158.peg.3556	fig|562.19203.peg.742	fig|562.22350.peg.3667	fig|562.25422.peg.3866	fig|562.28183.peg.3492	fig|562.28203.peg.3625	fig|562.29017.peg.1329	fig|562.33455.peg.4361	fig|562.33463.peg.1009	fig|562.33464.peg.3660	fig|562.39520.peg.1143	fig|562.39534.peg.580	fig|562.45429.peg.3681	fig|562.50212.peg.2518	fig|562.50513.peg.2432	fig|562.50567.peg.602	fig|562.50568.peg.574	fig|562.50569.peg.632	fig|562.50950.peg.4628	fig|562.51001.peg.3385
feoA		Ferrous iron transporter-associated protein FeoA	60	60	1	1	2979				227	227	227	fig|1322345.19.peg.1118	fig|1382700.12.peg.3758	fig|1401688.5.peg.2692	fig|1502658.3.peg.2172	fig|199310.4.peg.3933	fig|2126982.6.peg.359	fig|316435.29.peg.2312	fig|362663.9.peg.3535	fig|364106.8.peg.3825	fig|439184.7.peg.3917	fig|562.10884.peg.2111	fig|562.10890.peg.3848	fig|562.11318.peg.2238	fig|562.11327.peg.4158	fig|562.13741.peg.4580	fig|562.17274.peg.2961	fig|562.19158.peg.3789	fig|562.19203.peg.372	fig|562.22350.peg.3914	fig|562.25422.peg.4103	fig|562.28183.peg.3755	fig|562.28203.peg.3867	fig|562.29017.peg.1092	fig|562.33455.peg.4118	fig|562.33463.peg.775	fig|562.33464.peg.3902	fig|562.39520.peg.896	fig|562.39534.peg.347	fig|562.45429.peg.3917	fig|562.50212.peg.2761	fig|562.50513.peg.2196	fig|562.50567.peg.365	fig|562.50568.peg.341	fig|562.50569.peg.396	fig|562.50950.peg.4862	fig|562.51001.peg.3628
dhaL		Phosphoenolpyruvate-dihydroxyacetone phosphotransferase (EC 2.7.1.121), ADP-binding subunit DhaL	60	60	1	1	16386				632	632	632	fig|1322345.19.peg.3717	fig|1382700.12.peg.1355	fig|1401688.5.peg.263	fig|1502658.3.peg.4745	fig|199310.4.peg.1539	fig|2126982.6.peg.2366	fig|316435.29.peg.4957	fig|362663.9.peg.1259	fig|364106.8.peg.1447	fig|439184.7.peg.1381	fig|562.10884.peg.4683	fig|562.10890.peg.1306	fig|562.11318.peg.4863	fig|562.11327.peg.1470	fig|562.13741.peg.1810	fig|562.17274.peg.458	fig|562.19158.peg.1269	fig|562.19203.peg.2966	fig|562.22350.peg.1347	fig|562.25422.peg.1480	fig|562.28183.peg.1209	fig|562.28203.peg.1382	fig|562.29017.peg.3623	fig|562.33455.peg.1381	fig|562.33463.peg.3178	fig|562.33464.peg.1446	fig|562.39520.peg.3465	fig|562.39534.peg.2879	fig|562.45429.peg.1460	fig|562.50212.peg.89	fig|562.50513.peg.4670	fig|562.50567.peg.2946	fig|562.50568.peg.2212	fig|562.50569.peg.2792	fig|562.50950.peg.2312	fig|562.51001.peg.1304
nuoA		NADH ubiquinone oxidoreductase chain A (EC 1.6.5.3)	60	60	1	1	8583				443	443	443	fig|1322345.19.peg.217	fig|1382700.12.peg.2502	fig|1401688.5.peg.1411	fig|1502658.3.peg.871	fig|199310.4.peg.2667	fig|2126982.6.peg.3712	fig|316435.29.peg.1077	fig|362663.9.peg.2355	fig|364106.8.peg.2596	fig|439184.7.peg.2652	fig|562.10884.peg.854	fig|562.10890.peg.2496	fig|562.11318.peg.884	fig|562.11327.peg.263	fig|562.13741.peg.660	fig|562.17274.peg.1778	fig|562.19158.peg.2456	fig|562.19203.peg.1788	fig|562.22350.peg.2552	fig|562.25422.peg.2714	fig|562.28183.peg.2386	fig|562.28203.peg.2518	fig|562.29017.peg.2459	fig|562.33455.peg.71	fig|562.33463.peg.1980	fig|562.33464.peg.2678	fig|562.39520.peg.2147	fig|562.39534.peg.1672	fig|562.45429.peg.2692	fig|562.50212.peg.1366	fig|562.50513.peg.3501	fig|562.50567.peg.1740	fig|562.50568.peg.3470	fig|562.50569.peg.1667	fig|562.50950.peg.3531	fig|562.51001.peg.2448
tpiA		Triosephosphate isomerase (EC 5.3.1.1)	60	60	1	1	3879				767	767	767	fig|1322345.19.peg.541	fig|1382700.12.peg.4363	fig|1401688.5.peg.3248	fig|1502658.3.peg.2731	fig|199310.4.peg.4573	fig|2126982.6.peg.4916	fig|316435.29.peg.2909	fig|362663.9.peg.4177	fig|364106.8.peg.4393	fig|439184.7.peg.4497	fig|562.10884.peg.2669	fig|562.10890.peg.4422	fig|562.11318.peg.2809	fig|562.11327.peg.3563	fig|562.13741.peg.3977	fig|562.17274.peg.3538	fig|562.19158.peg.4379	fig|562.19203.peg.577	fig|562.22350.peg.4570	fig|562.25422.peg.4710	fig|562.28183.peg.4330	fig|562.28203.peg.4443	fig|562.29017.peg.528	fig|562.33455.peg.3532	fig|562.33463.peg.197	fig|562.33464.peg.4522	fig|562.39520.peg.285	fig|562.39534.peg.4839	fig|562.45429.peg.4504	fig|562.50212.peg.3342	fig|562.50513.peg.1550	fig|562.50567.peg.5015	fig|562.50568.peg.4952	fig|562.50569.peg.4933	fig|562.50950.peg.237	fig|562.51001.peg.4194
yhaL		Uncharacterized protein YhaL	60	60	1	1	2619				167	167	167	fig|1322345.19.peg.1406	fig|1382700.12.peg.3473	fig|1401688.5.peg.2403	fig|1502658.3.peg.1883	fig|199310.4.peg.3640	fig|2126982.6.peg.4660	fig|316435.29.peg.2018	fig|362663.9.peg.3243	fig|364106.8.peg.3509	fig|439184.7.peg.3624	fig|562.10884.peg.1820	fig|562.10890.peg.3550	fig|562.11318.peg.1941	fig|562.11327.peg.4451	fig|562.13741.peg.4892	fig|562.17274.peg.2673	fig|562.19158.peg.3503	fig|562.19203.peg.799	fig|562.22350.peg.3610	fig|562.25422.peg.3811	fig|562.28183.peg.3435	fig|562.28203.peg.3567	fig|562.29017.peg.1386	fig|562.33455.peg.4419	fig|562.33463.peg.1062	fig|562.33464.peg.3605	fig|562.39520.peg.1199	fig|562.39534.peg.633	fig|562.45429.peg.3627	fig|562.50212.peg.2461	fig|562.50513.peg.2488	fig|562.50567.peg.655	fig|562.50568.peg.629	fig|562.50569.peg.685	fig|562.50950.peg.4575	fig|562.51001.peg.3331
frr		Ribosome recycling factor	60	60	1	1	13570				557	557	557	fig|1322345.19.peg.2761	fig|1382700.12.peg.182	fig|1401688.5.peg.3962	fig|1502658.3.peg.3539	fig|199310.4.peg.194	fig|2126982.6.peg.1160	fig|316435.29.peg.3707	fig|362663.9.peg.184	fig|364106.8.peg.313	fig|439184.7.peg.181	fig|562.10884.peg.3462	fig|562.10890.peg.190	fig|562.11318.peg.3753	fig|562.11327.peg.2706	fig|562.13741.peg.2978	fig|562.17274.peg.4268	fig|562.19158.peg.183	fig|562.19203.peg.4224	fig|562.22350.peg.204	fig|562.25422.peg.194	fig|562.28183.peg.202	fig|562.28203.peg.194	fig|562.29017.peg.4873	fig|562.33455.peg.2678	fig|562.33463.peg.4449	fig|562.33464.peg.194	fig|562.39520.peg.4667	fig|562.39534.peg.4101	fig|562.45429.peg.231	fig|562.50212.peg.4241	fig|562.50513.peg.778	fig|562.50567.peg.4164	fig|562.50568.peg.4109	fig|562.50569.peg.4030	fig|562.50950.peg.999	fig|562.51001.peg.184
queE		7-carboxy-7-deazaguanine synthase (EC 4.3.99.3)	60	60	1	1	7655				671	671	671	fig|1322345.19.peg.1909	fig|1382700.12.peg.3080	fig|1401688.5.peg.2006	fig|1502658.3.peg.1363	fig|199310.4.peg.3144	fig|2126982.6.peg.4147	fig|316435.29.peg.1508	fig|362663.9.peg.2795	fig|364106.8.peg.3122	fig|439184.7.peg.3218	fig|562.10884.peg.1286	fig|562.10890.peg.3054	fig|562.11318.peg.1406	fig|562.11327.peg.4968	fig|562.13741.peg.221	fig|562.17274.peg.2271	fig|562.19158.peg.3038	fig|562.19203.peg.1337	fig|562.22350.peg.3068	fig|562.25422.peg.3333	fig|562.28183.peg.2894	fig|562.28203.peg.3033	fig|562.29017.peg.2013	fig|562.33455.peg.4997	fig|562.33463.peg.1562	fig|562.33464.peg.3112	fig|562.39520.peg.1704	fig|562.39534.peg.1141	fig|562.45429.peg.3119	fig|562.50212.peg.1949	fig|562.50513.peg.3012	fig|562.50567.peg.1130	fig|562.50568.peg.1027	fig|562.50569.peg.1229	fig|562.50950.peg.4143	fig|562.51001.peg.2933
ilvN		Acetolactate synthase small subunit (EC 2.2.1.6)	60	60	1	1	3493				290	290	290	fig|1322345.19.peg.795	fig|1382700.12.peg.4069	fig|1401688.5.peg.2994	fig|1502658.3.peg.2470	fig|199310.4.peg.4312	fig|2126982.6.peg.30	fig|316435.29.peg.2640	fig|362663.9.peg.3917	fig|364106.8.peg.4132	fig|439184.7.peg.4236	fig|562.10884.peg.2409	fig|562.10890.peg.4161	fig|562.11318.peg.2549	fig|562.11327.peg.3828	fig|562.13741.peg.4239	fig|562.17274.peg.3275	fig|562.19158.peg.4124	fig|562.19203.peg.70	fig|562.22350.peg.4296	fig|562.25422.peg.4443	fig|562.28183.peg.4073	fig|562.28203.peg.4184	fig|562.29017.peg.792	fig|562.33455.peg.3805	fig|562.33463.peg.452	fig|562.33464.peg.4248	fig|562.39520.peg.559	fig|562.39534.peg.30	fig|562.45429.peg.4239	fig|562.50212.peg.3077	fig|562.50513.peg.1833	fig|562.50567.peg.31	fig|562.50568.peg.29	fig|562.50569.peg.29	fig|562.50950.peg.5177	fig|562.51001.peg.3934
maoP		UPF0438 protein YifE	60	60	1	1	3620				338	338	338	fig|1322345.19.peg.714	fig|1382700.12.peg.4150	fig|1401688.5.peg.3077	fig|1502658.3.peg.2554	fig|199310.4.peg.4398	fig|2126982.6.peg.5100	fig|316435.29.peg.2727	fig|362663.9.peg.4003	fig|364106.8.peg.4219	fig|439184.7.peg.4320	fig|562.10884.peg.2494	fig|562.10890.peg.4246	fig|562.11318.peg.2634	fig|562.11327.peg.3743	fig|562.13741.peg.4154	fig|562.17274.peg.3359	fig|562.19158.peg.4206	fig|562.19203.peg.5074	fig|562.22350.peg.4385	fig|562.25422.peg.4529	fig|562.28183.peg.4158	fig|562.28203.peg.4269	fig|562.29017.peg.707	fig|562.33455.peg.3718	fig|562.33463.peg.371	fig|562.33464.peg.4338	fig|562.39520.peg.472	fig|562.39534.peg.5013	fig|562.45429.peg.4325	fig|562.50212.peg.3163	fig|562.50513.peg.1732	fig|562.50567.peg.5191	fig|562.50568.peg.5128	fig|562.50569.peg.5107	fig|562.50950.peg.58	fig|562.51001.peg.4020
rpmG		LSU ribosomal protein L33p @ LSU ribosomal protein L33p, zinc-independent	60	60	1	1	3326				167	167	167	fig|1322345.19.peg.864	fig|1382700.12.peg.4023	fig|1401688.5.peg.2949	fig|1502658.3.peg.2423	fig|199310.4.peg.4185	fig|2126982.6.peg.99	fig|316435.29.peg.2570	fig|362663.9.peg.3783	fig|364106.8.peg.4087	fig|439184.7.peg.4188	fig|562.10884.peg.2361	fig|562.10890.peg.4098	fig|562.11318.peg.2486	fig|562.11327.peg.3899	fig|562.13741.peg.4317	fig|562.17274.peg.3230	fig|562.19158.peg.4052	fig|562.19203.peg.118	fig|562.22350.peg.4235	fig|562.25422.peg.4376	fig|562.28183.peg.4010	fig|562.28203.peg.4120	fig|562.29017.peg.838	fig|562.33455.peg.3852	fig|562.33463.peg.522	fig|562.33464.peg.4168	fig|562.39520.peg.627	fig|562.39534.peg.96	fig|562.45429.peg.4170	fig|562.50212.peg.3013	fig|562.50513.peg.1940	fig|562.50567.peg.98	fig|562.50568.peg.76	fig|562.50569.peg.144	fig|562.50950.peg.5131	fig|562.51001.peg.3887
lpxA		Acyl-[acyl-carrier-protein]--UDP-N-acetylglucosamine O-acyltransferase (EC 2.3.1.129)	60	60	1	1	13582				788	788	788	fig|1322345.19.peg.2771	fig|1382700.12.peg.192	fig|1401688.5.peg.3972	fig|1502658.3.peg.3549	fig|199310.4.peg.206	fig|2126982.6.peg.1170	fig|316435.29.peg.3717	fig|362663.9.peg.194	fig|364106.8.peg.323	fig|439184.7.peg.191	fig|562.10884.peg.3472	fig|562.10890.peg.200	fig|562.11318.peg.3763	fig|562.11327.peg.2696	fig|562.13741.peg.2968	fig|562.17274.peg.4278	fig|562.19158.peg.193	fig|562.19203.peg.4214	fig|562.22350.peg.214	fig|562.25422.peg.204	fig|562.28183.peg.212	fig|562.28203.peg.204	fig|562.29017.peg.4863	fig|562.33455.peg.2668	fig|562.33463.peg.4439	fig|562.33464.peg.203	fig|562.39520.peg.4656	fig|562.39534.peg.4091	fig|562.45429.peg.241	fig|562.50212.peg.4251	fig|562.50513.peg.768	fig|562.50567.peg.4154	fig|562.50568.peg.4099	fig|562.50569.peg.4020	fig|562.50950.peg.1009	fig|562.51001.peg.194
ptsH		Phosphotransferase system, phosphocarrier protein HPr	60	60	1	1	8409				257	257	257	fig|1322345.19.peg.331	fig|1382700.12.peg.2676	fig|1401688.5.peg.1585	fig|1502658.3.peg.984	fig|199310.4.peg.2780	fig|2126982.6.peg.3832	fig|316435.29.peg.1195	fig|362663.9.peg.2469	fig|364106.8.peg.2755	fig|439184.7.peg.2832	fig|562.10884.peg.966	fig|562.10890.peg.2614	fig|562.11318.peg.1043	fig|562.11327.peg.146	fig|562.13741.peg.548	fig|562.17274.peg.1892	fig|562.19158.peg.2630	fig|562.19203.peg.1670	fig|562.22350.peg.2672	fig|562.25422.peg.2895	fig|562.28183.peg.2507	fig|562.28203.peg.2639	fig|562.29017.peg.2340	fig|562.33455.peg.5390	fig|562.33463.peg.1864	fig|562.33464.peg.2795	fig|562.39520.peg.2024	fig|562.39534.peg.1558	fig|562.45429.peg.2809	fig|562.50212.peg.1556	fig|562.50513.peg.3381	fig|562.50567.peg.1563	fig|562.50568.peg.3638	fig|562.50569.peg.1554	fig|562.50950.peg.3718	fig|562.51001.peg.2558
uspE		Universal stress protein E	60	60	1	1	16579				950	950	950	fig|1322345.19.peg.3575	fig|1382700.12.peg.1549	fig|1401688.5.peg.455	fig|1502658.3.peg.4889	fig|199310.4.peg.1682	fig|2126982.6.peg.2585	fig|316435.29.peg.5106	fig|362663.9.peg.1399	fig|364106.8.peg.1645	fig|439184.7.peg.1586	fig|562.10884.peg.4826	fig|562.10890.peg.1449	fig|562.11318.peg.5008	fig|562.11327.peg.1322	fig|562.13741.peg.1671	fig|562.17274.peg.658	fig|562.19158.peg.1464	fig|562.19203.peg.2819	fig|562.22350.peg.1494	fig|562.25422.peg.1694	fig|562.28183.peg.1370	fig|562.28203.peg.1522	fig|562.29017.peg.3478	fig|562.33455.peg.1236	fig|562.33463.peg.3036	fig|562.33464.peg.1593	fig|562.39520.peg.3309	fig|562.39534.peg.2737	fig|562.45429.peg.1608	fig|562.50212.peg.236	fig|562.50513.peg.4522	fig|562.50567.peg.2738	fig|562.50568.peg.2355	fig|562.50569.peg.2659	fig|562.50950.peg.2117	fig|562.51001.peg.1508
rpsI		SSU ribosomal protein S9p (S16e)	60	60	1	1	2751				392	392	392	fig|1322345.19.peg.1299	fig|1382700.12.peg.3581	fig|1401688.5.peg.2512	fig|1502658.3.peg.1992	fig|199310.4.peg.3752	fig|2126982.6.peg.4771	fig|316435.29.peg.2126	fig|362663.9.peg.3356	fig|364106.8.peg.3616	fig|439184.7.peg.3732	fig|562.10884.peg.1927	fig|562.10890.peg.3662	fig|562.11318.peg.2053	fig|562.11327.peg.4344	fig|562.13741.peg.4783	fig|562.17274.peg.2780	fig|562.19158.peg.3609	fig|562.19203.peg.688	fig|562.22350.peg.3723	fig|562.25422.peg.3919	fig|562.28183.peg.3548	fig|562.28203.peg.3681	fig|562.29017.peg.1276	fig|562.33455.peg.4304	fig|562.33463.peg.956	fig|562.33464.peg.3715	fig|562.39520.peg.1088	fig|562.39534.peg.527	fig|562.45429.peg.3734	fig|562.50212.peg.2574	fig|562.50513.peg.2379	fig|562.50567.peg.549	fig|562.50568.peg.520	fig|562.50569.peg.577	fig|562.50950.peg.4681	fig|562.51001.peg.3439
yaeH		UPF0325 protein YaeH	60	60	1	1	13561				386	386	386	fig|1322345.19.peg.2754	fig|1382700.12.peg.175	fig|1401688.5.peg.3955	fig|1502658.3.peg.3532	fig|199310.4.peg.187	fig|2126982.6.peg.1152	fig|316435.29.peg.3699	fig|362663.9.peg.177	fig|364106.8.peg.306	fig|439184.7.peg.174	fig|562.10884.peg.3455	fig|562.10890.peg.183	fig|562.11318.peg.3746	fig|562.11327.peg.2713	fig|562.13741.peg.2985	fig|562.17274.peg.4261	fig|562.19158.peg.176	fig|562.19203.peg.4232	fig|562.22350.peg.196	fig|562.25422.peg.186	fig|562.28183.peg.195	fig|562.28203.peg.187	fig|562.29017.peg.4881	fig|562.33455.peg.2686	fig|562.33463.peg.4456	fig|562.33464.peg.186	fig|562.39520.peg.4676	fig|562.39534.peg.4108	fig|562.45429.peg.224	fig|562.50212.peg.4233	fig|562.50513.peg.785	fig|562.50567.peg.4171	fig|562.50568.peg.4116	fig|562.50569.peg.4037	fig|562.50950.peg.992	fig|562.51001.peg.177
ftsX		Cell-division-associated, ABC-transporter-like signaling protein FtsX	60	60	1	1	3062				1058	1058	1058	fig|1322345.19.peg.1053	fig|1382700.12.peg.3828	fig|1401688.5.peg.2762	fig|1502658.3.peg.2236	fig|199310.4.peg.3999	fig|2126982.6.peg.290	fig|316435.29.peg.2379	fig|362663.9.peg.3600	fig|364106.8.peg.3895	fig|439184.7.peg.3990	fig|562.10884.peg.2175	fig|562.10890.peg.3917	fig|562.11318.peg.2307	fig|562.11327.peg.4091	fig|562.13741.peg.4508	fig|562.17274.peg.3032	fig|562.19158.peg.3859	fig|562.19203.peg.305	fig|562.22350.peg.3987	fig|562.25422.peg.4175	fig|562.28183.peg.3826	fig|562.28203.peg.3934	fig|562.29017.peg.1029	fig|562.33455.peg.4049	fig|562.33463.peg.710	fig|562.33464.peg.3971	fig|562.39520.peg.827	fig|562.39534.peg.283	fig|562.45429.peg.3984	fig|562.50212.peg.2828	fig|562.50513.peg.2131	fig|562.50567.peg.294	fig|562.50568.peg.269	fig|562.50569.peg.327	fig|562.50950.peg.4934	fig|562.51001.peg.3695
folX		D-erythro-7,8-dihydroneopterin triphosphate epimerase	60	60	1	1	8561				362	362	362	fig|1322345.19.peg.233	fig|1382700.12.peg.2519	fig|1401688.5.peg.1428	fig|1502658.3.peg.888	fig|199310.4.peg.2684	fig|2126982.6.peg.3730	fig|316435.29.peg.1095	fig|362663.9.peg.2372	fig|364106.8.peg.2613	fig|439184.7.peg.2669	fig|562.10884.peg.871	fig|562.10890.peg.2513	fig|562.11318.peg.901	fig|562.11327.peg.246	fig|562.13741.peg.643	fig|562.17274.peg.1795	fig|562.19158.peg.2473	fig|562.19203.peg.1770	fig|562.22350.peg.2569	fig|562.25422.peg.2732	fig|562.28183.peg.2403	fig|562.28203.peg.2536	fig|562.29017.peg.2441	fig|562.33455.peg.53	fig|562.33463.peg.1962	fig|562.33464.peg.2696	fig|562.39520.peg.2130	fig|562.39534.peg.1655	fig|562.45429.peg.2709	fig|562.50212.peg.1384	fig|562.50513.peg.3483	fig|562.50567.peg.1723	fig|562.50568.peg.3487	fig|562.50569.peg.1649	fig|562.50950.peg.3549	fig|562.51001.peg.2466
glpC		Anaerobic glycerol-3-phosphate dehydrogenase subunit C (EC 1.1.5.3)	60	60	1	1	8630				1190	1190	1190	fig|1322345.19.peg.174	fig|1382700.12.peg.2458	fig|1401688.5.peg.1367	fig|1502658.3.peg.827	fig|199310.4.peg.2622	fig|2126982.6.peg.3669	fig|316435.29.peg.1034	fig|362663.9.peg.2310	fig|364106.8.peg.2551	fig|439184.7.peg.2607	fig|562.10884.peg.810	fig|562.10890.peg.2452	fig|562.11318.peg.840	fig|562.11327.peg.306	fig|562.13741.peg.704	fig|562.17274.peg.1734	fig|562.19158.peg.2412	fig|562.19203.peg.1832	fig|562.22350.peg.2508	fig|562.25422.peg.2670	fig|562.28183.peg.2342	fig|562.28203.peg.2474	fig|562.29017.peg.2503	fig|562.33455.peg.115	fig|562.33463.peg.2023	fig|562.33464.peg.2635	fig|562.39520.peg.2192	fig|562.39534.peg.1715	fig|562.45429.peg.2649	fig|562.50212.peg.1322	fig|562.50513.peg.3544	fig|562.50567.peg.1784	fig|562.50568.peg.3425	fig|562.50569.peg.1711	fig|562.50950.peg.3487	fig|562.51001.peg.2404
ybdD		Uncharacterized proteins YbdD and YjiX	60	60	1	1	14266				197	197	197	fig|1322345.19.peg.4543	fig|1382700.12.peg.633	fig|1401688.5.peg.4426	fig|1502658.3.peg.3925	fig|199310.4.peg.652	fig|2126982.6.peg.1636	fig|316435.29.peg.4183	fig|362663.9.peg.635	fig|364106.8.peg.705	fig|439184.7.peg.585	fig|562.10884.peg.3922	fig|562.10890.peg.653	fig|562.11318.peg.4213	fig|562.11327.peg.2244	fig|562.13741.peg.2580	fig|562.17274.peg.4728	fig|562.19158.peg.574	fig|562.19203.peg.3740	fig|562.22350.peg.705	fig|562.25422.peg.662	fig|562.28183.peg.677	fig|562.28203.peg.655	fig|562.29017.peg.4404	fig|562.33455.peg.2138	fig|562.33463.peg.3997	fig|562.33464.peg.661	fig|562.39520.peg.4197	fig|562.39534.peg.3637	fig|562.45429.peg.702	fig|562.50212.peg.4723	fig|562.50513.peg.275	fig|562.50567.peg.3708	fig|562.50568.peg.1474	fig|562.50569.peg.3621	fig|562.50950.peg.1398	fig|562.51001.peg.582
yoaF		Uncharacterized protein YoaF	60	60	1	1	17187				254	254	254	fig|1322345.19.peg.3132	fig|1382700.12.peg.1926	fig|1401688.5.peg.831	fig|1502658.3.peg.246	fig|199310.4.peg.2060	fig|2126982.6.peg.3007	fig|316435.29.peg.365	fig|362663.9.peg.1766	fig|364106.8.peg.2030	fig|439184.7.peg.2039	fig|562.10884.peg.278	fig|562.10890.peg.1864	fig|562.11318.peg.267	fig|562.11327.peg.929	fig|562.13741.peg.1287	fig|562.17274.peg.1041	fig|562.19158.peg.1846	fig|562.19203.peg.2437	fig|562.22350.peg.1899	fig|562.25422.peg.2085	fig|562.28183.peg.1771	fig|562.28203.peg.1916	fig|562.29017.peg.3052	fig|562.33455.peg.760	fig|562.33463.peg.2596	fig|562.33464.peg.2005	fig|562.39520.peg.2760	fig|562.39534.peg.2239	fig|562.45429.peg.2002	fig|562.50212.peg.650	fig|562.50513.peg.4133	fig|562.50567.peg.2353	fig|562.50568.peg.2731	fig|562.50569.peg.2279	fig|562.50950.peg.2702	fig|562.51001.peg.1899
mtlR		Mannitol operon repressor	60	60	1	1	3278				587	587	587	fig|1322345.19.peg.900	fig|1382700.12.peg.3987	fig|1401688.5.peg.2913	fig|1502658.3.peg.2388	fig|199310.4.peg.4149	fig|2126982.6.peg.137	fig|316435.29.peg.2533	fig|362663.9.peg.3747	fig|364106.8.peg.4050	fig|439184.7.peg.4152	fig|562.10884.peg.2326	fig|562.10890.peg.4063	fig|562.11318.peg.2451	fig|562.11327.peg.3936	fig|562.13741.peg.4352	fig|562.17274.peg.3192	fig|562.19158.peg.4016	fig|562.19203.peg.156	fig|562.22350.peg.4138	fig|562.25422.peg.4338	fig|562.28183.peg.3973	fig|562.28203.peg.4085	fig|562.29017.peg.875	fig|562.33455.peg.3891	fig|562.33463.peg.558	fig|562.33464.peg.4130	fig|562.39520.peg.663	fig|562.39534.peg.132	fig|562.45429.peg.4134	fig|562.50212.peg.2976	fig|562.50513.peg.1975	fig|562.50567.peg.134	fig|562.50568.peg.112	fig|562.50569.peg.179	fig|562.50950.peg.5094	fig|562.51001.peg.3851
yhbT		Uncharacterized protein YhbT	60	60	1	1	2673				524	524	524	fig|1322345.19.peg.1363	fig|1382700.12.peg.3515	fig|1401688.5.peg.2446	fig|1502658.3.peg.1927	fig|199310.4.peg.3684	fig|2126982.6.peg.4705	fig|316435.29.peg.2061	fig|362663.9.peg.3287	fig|364106.8.peg.3551	fig|439184.7.peg.3666	fig|562.10884.peg.1863	fig|562.10890.peg.3594	fig|562.11318.peg.1986	fig|562.11327.peg.4408	fig|562.13741.peg.4849	fig|562.17274.peg.2717	fig|562.19158.peg.3545	fig|562.19203.peg.754	fig|562.22350.peg.3655	fig|562.25422.peg.3854	fig|562.28183.peg.3480	fig|562.28203.peg.3613	fig|562.29017.peg.1341	fig|562.33455.peg.4372	fig|562.33463.peg.1020	fig|562.33464.peg.3648	fig|562.39520.peg.1154	fig|562.39534.peg.591	fig|562.45429.peg.3669	fig|562.50212.peg.2506	fig|562.50513.peg.2444	fig|562.50567.peg.614	fig|562.50568.peg.587	fig|562.50569.peg.643	fig|562.50950.peg.4616	fig|562.51001.peg.3373
slyB		Outer membrane lipoprotein pcp precursor	60	60	1	1	16989				467	467	467	fig|1322345.19.peg.3290	fig|1382700.12.peg.1771	fig|1401688.5.peg.677	fig|1502658.3.peg.102	fig|199310.4.peg.1900	fig|2126982.6.peg.2848	fig|316435.29.peg.206	fig|362663.9.peg.1605	fig|364106.8.peg.1874	fig|439184.7.peg.1825	fig|562.10884.peg.125	fig|562.10890.peg.1708	fig|562.11318.peg.108	fig|562.11327.peg.1087	fig|562.13741.peg.1441	fig|562.17274.peg.885	fig|562.19158.peg.1690	fig|562.19203.peg.2596	fig|562.22350.peg.1741	fig|562.25422.peg.1929	fig|562.28183.peg.1610	fig|562.28203.peg.1758	fig|562.29017.peg.3206	fig|562.33455.peg.919	fig|562.33463.peg.2753	fig|562.33464.peg.1841	fig|562.39520.peg.2931	fig|562.39534.peg.2452	fig|562.45429.peg.1843	fig|562.50212.peg.489	fig|562.50513.peg.4291	fig|562.50567.peg.2507	fig|562.50568.peg.2574	fig|562.50569.peg.2435	fig|562.50950.peg.2545	fig|562.51001.peg.1745
ybeD		Proposed lipoate regulatory protein YbeD	60	60	1	1	14303				263	263	263	fig|1322345.19.peg.4513	fig|1382700.12.peg.664	fig|1401688.5.peg.4456	fig|1502658.3.peg.3956	fig|199310.4.peg.684	fig|2126982.6.peg.1670	fig|316435.29.peg.4216	fig|362663.9.peg.665	fig|364106.8.peg.735	fig|439184.7.peg.616	fig|562.10884.peg.3954	fig|562.10890.peg.684	fig|562.11318.peg.4245	fig|562.11327.peg.2212	fig|562.13741.peg.2549	fig|562.17274.peg.4759	fig|562.19158.peg.605	fig|562.19203.peg.3704	fig|562.22350.peg.739	fig|562.25422.peg.697	fig|562.28183.peg.708	fig|562.28203.peg.686	fig|562.29017.peg.4370	fig|562.33455.peg.2103	fig|562.33463.peg.3967	fig|562.33464.peg.694	fig|562.39520.peg.4162	fig|562.39534.peg.3607	fig|562.45429.peg.732	fig|562.50212.peg.4757	fig|562.50513.peg.244	fig|562.50567.peg.3677	fig|562.50568.peg.1506	fig|562.50569.peg.3590	fig|562.50950.peg.1429	fig|562.51001.peg.613
group_15950		Methyl-accepting chemotaxis protein IV (dipeptide chemoreceptor protein)	60	60	1	1	17308				119	119	119	fig|1322345.19.peg.3035	fig|1382700.12.peg.2023	fig|1401688.5.peg.930	fig|1502658.3.peg.344	fig|199310.4.peg.2157	fig|2126982.6.peg.3109	fig|316435.29.peg.526	fig|362663.9.peg.1863	fig|364106.8.peg.2125	fig|439184.7.peg.2144	fig|562.10884.peg.377	fig|562.10890.peg.1978	fig|562.11318.peg.366	fig|562.11327.peg.829	fig|562.13741.peg.1189	fig|562.17274.peg.1138	fig|562.19158.peg.1942	fig|562.19203.peg.2338	fig|562.22350.peg.1998	fig|562.25422.peg.2185	fig|562.28183.peg.1867	fig|562.28203.peg.2015	fig|562.29017.peg.2953	fig|562.33455.peg.660	fig|562.33463.peg.2499	fig|562.33464.peg.2158	fig|562.39520.peg.2662	fig|562.39534.peg.2142	fig|562.45429.peg.2159	fig|562.50212.peg.829	fig|562.50513.peg.4032	fig|562.50567.peg.2255	fig|562.50568.peg.2895	fig|562.50569.peg.2182	fig|562.50950.peg.2799	fig|562.51001.peg.1996
rpe		Ribulose-phosphate 3-epimerase (EC 5.1.3.1)	60	60	1	1	2945				677	677	677	fig|1322345.19.peg.1144	fig|1382700.12.peg.3735	fig|1401688.5.peg.2668	fig|1502658.3.peg.2148	fig|199310.4.peg.3905	fig|2126982.6.peg.386	fig|316435.29.peg.2285	fig|362663.9.peg.3509	fig|364106.8.peg.3802	fig|439184.7.peg.3891	fig|562.10884.peg.2086	fig|562.10890.peg.3823	fig|562.11318.peg.2213	fig|562.11327.peg.4184	fig|562.13741.peg.4604	fig|562.17274.peg.2938	fig|562.19158.peg.3765	fig|562.19203.peg.397	fig|562.22350.peg.3886	fig|562.25422.peg.4078	fig|562.28183.peg.3708	fig|562.28203.peg.3839	fig|562.29017.peg.1118	fig|562.33455.peg.4144	fig|562.33463.peg.801	fig|562.33464.peg.3875	fig|562.39520.peg.925	fig|562.39534.peg.373	fig|562.45429.peg.3891	fig|562.50212.peg.2734	fig|562.50513.peg.2222	fig|562.50567.peg.390	fig|562.50568.peg.365	fig|562.50569.peg.421	fig|562.50950.peg.4839	fig|562.51001.peg.3604
ydcH		Uncharacterized protein YdcH	60	60	1	1	16647				224	224	224	fig|1322345.19.peg.3532	fig|1382700.12.peg.1591	fig|1401688.5.peg.497	fig|1502658.3.peg.4930	fig|199310.4.peg.1724	fig|2126982.6.peg.2631	fig|316435.29.peg.14	fig|362663.9.peg.1445	fig|364106.8.peg.1689	fig|439184.7.peg.1632	fig|562.10884.peg.4864	fig|562.10890.peg.1495	fig|562.11318.peg.5055	fig|562.11327.peg.1279	fig|562.13741.peg.1628	fig|562.17274.peg.704	fig|562.19158.peg.1508	fig|562.19203.peg.2771	fig|562.22350.peg.1543	fig|562.25422.peg.1741	fig|562.28183.peg.1417	fig|562.28203.peg.1570	fig|562.29017.peg.3435	fig|562.33455.peg.1186	fig|562.33463.peg.2993	fig|562.33464.peg.1647	fig|562.39520.peg.3195	fig|562.39534.peg.2696	fig|562.45429.peg.1655	fig|562.50212.peg.285	fig|562.50513.peg.4477	fig|562.50567.peg.2692	fig|562.50568.peg.2401	fig|562.50569.peg.2616	fig|562.50950.peg.2163	fig|562.51001.peg.1552
nikE		Nickel ABC transporter, ATP-binding protein NikE (TC 3.A.1.5.3)	60	60	1	1	3083				806	806	806	fig|1322345.19.peg.1035	fig|1382700.12.peg.3847	fig|1401688.5.peg.2780	fig|1502658.3.peg.2254	fig|199310.4.peg.4017	fig|2126982.6.peg.272	fig|316435.29.peg.2397	fig|362663.9.peg.3620	fig|364106.8.peg.3913	fig|439184.7.peg.4009	fig|562.10884.peg.2193	fig|562.10890.peg.3935	fig|562.11318.peg.2325	fig|562.11327.peg.4073	fig|562.13741.peg.4490	fig|562.17274.peg.3050	fig|562.19158.peg.3877	fig|562.19203.peg.287	fig|562.22350.peg.4005	fig|562.25422.peg.4193	fig|562.28183.peg.3844	fig|562.28203.peg.3952	fig|562.29017.peg.1011	fig|562.33455.peg.4031	fig|562.33463.peg.692	fig|562.33464.peg.3988	fig|562.39520.peg.808	fig|562.39534.peg.265	fig|562.45429.peg.4002	fig|562.50212.peg.2846	fig|562.50513.peg.2113	fig|562.50567.peg.276	fig|562.50568.peg.251	fig|562.50569.peg.309	fig|562.50950.peg.4952	fig|562.51001.peg.3713
fdoH		Formate dehydrogenase O beta subunit (EC 1.2.1.2)	60	60	1	1	3832				902	902	902	fig|1322345.19.peg.568	fig|1382700.12.peg.4294	fig|1401688.5.peg.3221	fig|1502658.3.peg.2704	fig|199310.4.peg.4546	fig|2126982.6.peg.4943	fig|316435.29.peg.2882	fig|362663.9.peg.4150	fig|364106.8.peg.4366	fig|439184.7.peg.4470	fig|562.10884.peg.2642	fig|562.10890.peg.4395	fig|562.11318.peg.2782	fig|562.11327.peg.3590	fig|562.13741.peg.4005	fig|562.17274.peg.3510	fig|562.19158.peg.4352	fig|562.19203.peg.550	fig|562.22350.peg.4540	fig|562.25422.peg.4682	fig|562.28183.peg.4303	fig|562.28203.peg.4414	fig|562.29017.peg.555	fig|562.33455.peg.3560	fig|562.33463.peg.224	fig|562.33464.peg.4496	fig|562.39520.peg.315	fig|562.39534.peg.4866	fig|562.45429.peg.4477	fig|562.50212.peg.3315	fig|562.50513.peg.1577	fig|562.50567.peg.5042	fig|562.50568.peg.4979	fig|562.50569.peg.4961	fig|562.50950.peg.210	fig|562.51001.peg.4168
grxD		Monothiol glutaredoxin GrxD	60	60	1	1	17005				347	347	347	fig|1322345.19.peg.3277	fig|1382700.12.peg.1784	fig|1401688.5.peg.691	fig|1502658.3.peg.115	fig|199310.4.peg.1914	fig|2126982.6.peg.2861	fig|316435.29.peg.219	fig|362663.9.peg.1619	fig|364106.8.peg.1888	fig|439184.7.peg.1838	fig|562.10884.peg.138	fig|562.10890.peg.1720	fig|562.11318.peg.121	fig|562.11327.peg.1074	fig|562.13741.peg.1428	fig|562.17274.peg.900	fig|562.19158.peg.1703	fig|562.19203.peg.2583	fig|562.22350.peg.1754	fig|562.25422.peg.1942	fig|562.28183.peg.1622	fig|562.28203.peg.1770	fig|562.29017.peg.3193	fig|562.33455.peg.905	fig|562.33463.peg.2740	fig|562.33464.peg.1855	fig|562.39520.peg.2917	fig|562.39534.peg.2437	fig|562.45429.peg.1856	fig|562.50212.peg.503	fig|562.50513.peg.4278	fig|562.50567.peg.2494	fig|562.50568.peg.2588	fig|562.50569.peg.2422	fig|562.50950.peg.2558	fig|562.51001.peg.1758
rpmF		LSU ribosomal protein L32p @ LSU ribosomal protein L32p, zinc-independent	60	60	1	1	16057				173	173	173	fig|1322345.19.peg.3967	fig|1382700.12.peg.1181	fig|1401688.5.peg.92	fig|1502658.3.peg.4515	fig|199310.4.peg.1290	fig|2126982.6.peg.2112	fig|316435.29.peg.4791	fig|362663.9.peg.1101	fig|364106.8.peg.1291	fig|439184.7.peg.1208	fig|562.10884.peg.4513	fig|562.10890.peg.1132	fig|562.11318.peg.4694	fig|562.11327.peg.1651	fig|562.13741.peg.1993	fig|562.17274.peg.282	fig|562.19158.peg.1102	fig|562.19203.peg.3206	fig|562.22350.peg.1169	fig|562.25422.peg.1298	fig|562.28183.peg.1113	fig|562.28203.peg.1212	fig|562.29017.peg.3799	fig|562.33455.peg.1553	fig|562.33463.peg.3422	fig|562.33464.peg.1265	fig|562.39520.peg.3569	fig|562.39534.peg.3053	fig|562.45429.peg.1298	fig|562.50212.peg.5260	fig|562.50513.peg.4853	fig|562.50567.peg.3121	fig|562.50568.peg.2004	fig|562.50569.peg.2955	fig|562.50950.peg.1915	fig|562.51001.peg.1126
mreB		Rod shape-determining protein MreB	60	60	1	1	2775				1043	1043	1043	fig|1322345.19.peg.1279	fig|1382700.12.peg.3601	fig|1401688.5.peg.2532	fig|1502658.3.peg.2012	fig|199310.4.peg.3772	fig|2126982.6.peg.4791	fig|316435.29.peg.2146	fig|362663.9.peg.3376	fig|364106.8.peg.3636	fig|439184.7.peg.3752	fig|562.10884.peg.1947	fig|562.10890.peg.3682	fig|562.11318.peg.2073	fig|562.11327.peg.4324	fig|562.13741.peg.4763	fig|562.17274.peg.2800	fig|562.19158.peg.3629	fig|562.19203.peg.668	fig|562.22350.peg.3746	fig|562.25422.peg.3939	fig|562.28183.peg.3570	fig|562.28203.peg.3701	fig|562.29017.peg.1256	fig|562.33455.peg.4283	fig|562.33463.peg.936	fig|562.33464.peg.3735	fig|562.39520.peg.1068	fig|562.39534.peg.507	fig|562.45429.peg.3754	fig|562.50212.peg.2594	fig|562.50513.peg.2358	fig|562.50567.peg.528	fig|562.50568.peg.500	fig|562.50569.peg.557	fig|562.50950.peg.4701	fig|562.51001.peg.3460
zapD		Cell division protein ZapD	60	60	1	1	13472				743	743	743	fig|1322345.19.peg.2687	fig|1382700.12.peg.109	fig|1401688.5.peg.3888	fig|1502658.3.peg.3464	fig|199310.4.peg.116	fig|2126982.6.peg.1081	fig|316435.29.peg.3629	fig|362663.9.peg.109	fig|364106.8.peg.240	fig|439184.7.peg.105	fig|562.10884.peg.3385	fig|562.10890.peg.113	fig|562.11318.peg.3677	fig|562.11327.peg.2784	fig|562.13741.peg.3076	fig|562.17274.peg.4192	fig|562.19158.peg.110	fig|562.19203.peg.4301	fig|562.22350.peg.123	fig|562.25422.peg.115	fig|562.28183.peg.120	fig|562.28203.peg.117	fig|562.29017.peg.4950	fig|562.33455.peg.2758	fig|562.33463.peg.4522	fig|562.33464.peg.114	fig|562.39520.peg.4746	fig|562.39534.peg.4176	fig|562.45429.peg.152	fig|562.50212.peg.4165	fig|562.50513.peg.860	fig|562.50567.peg.4242	fig|562.50568.peg.4186	fig|562.50569.peg.4105	fig|562.50950.peg.923	fig|562.51001.peg.109
rpoN		RNA polymerase sigma-54 factor RpoN	60	60	1	1	2727				1433	1433	1433	fig|1322345.19.peg.1319	fig|1382700.12.peg.3561	fig|1401688.5.peg.2491	fig|1502658.3.peg.1972	fig|199310.4.peg.3729	fig|2126982.6.peg.4750	fig|316435.29.peg.2106	fig|362663.9.peg.3332	fig|364106.8.peg.3594	fig|439184.7.peg.3710	fig|562.10884.peg.1907	fig|562.10890.peg.3641	fig|562.11318.peg.2032	fig|562.11327.peg.4364	fig|562.13741.peg.4804	fig|562.17274.peg.2760	fig|562.19158.peg.3589	fig|562.19203.peg.709	fig|562.22350.peg.3702	fig|562.25422.peg.3899	fig|562.28183.peg.3527	fig|562.28203.peg.3660	fig|562.29017.peg.1296	fig|562.33455.peg.4326	fig|562.33463.peg.976	fig|562.33464.peg.3693	fig|562.39520.peg.1110	fig|562.39534.peg.547	fig|562.45429.peg.3714	fig|562.50212.peg.2553	fig|562.50513.peg.2399	fig|562.50567.peg.569	fig|562.50568.peg.540	fig|562.50569.peg.598	fig|562.50950.peg.4661	fig|562.51001.peg.3418
ydfZ		Putative selenium-binding protein YdfZ	60	60	1	1	16907				203	203	203	fig|1322345.19.peg.3413	fig|1382700.12.peg.1704	fig|1401688.5.peg.610	fig|1502658.3.peg.32	fig|199310.4.peg.1836	fig|2126982.6.peg.2755	fig|316435.29.peg.135	fig|362663.9.peg.1544	fig|364106.8.peg.1810	fig|439184.7.peg.1758	fig|562.10884.peg.56	fig|562.10890.peg.1644	fig|562.11318.peg.45	fig|562.11327.peg.1156	fig|562.13741.peg.1505	fig|562.17274.peg.818	fig|562.19158.peg.1624	fig|562.19203.peg.2662	fig|562.22350.peg.1675	fig|562.25422.peg.1857	fig|562.28183.peg.1544	fig|562.28203.peg.1693	fig|562.29017.peg.3277	fig|562.33455.peg.1059	fig|562.33463.peg.2875	fig|562.33464.peg.1773	fig|562.39520.peg.3069	fig|562.39534.peg.2578	fig|562.45429.peg.1774	fig|562.50212.peg.422	fig|562.50513.peg.4359	fig|562.50567.peg.2577	fig|562.50568.peg.2503	fig|562.50569.peg.2501	fig|562.50950.peg.2476	fig|562.51001.peg.1677
yfgI		Uncharacterized protein YfgI	60	60	1	1	8315				539	539	539	fig|1322345.19.peg.403	fig|1382700.12.peg.2747	fig|1401688.5.peg.1656	fig|1502658.3.peg.1057	fig|199310.4.peg.2855	fig|2126982.6.peg.3907	fig|316435.29.peg.1270	fig|362663.9.peg.2544	fig|364106.8.peg.2828	fig|439184.7.peg.2906	fig|562.10884.peg.1038	fig|562.10890.peg.2686	fig|562.11318.peg.1116	fig|562.11327.peg.72	fig|562.13741.peg.475	fig|562.17274.peg.1965	fig|562.19158.peg.2702	fig|562.19203.peg.1596	fig|562.22350.peg.2747	fig|562.25422.peg.2969	fig|562.28183.peg.2581	fig|562.28203.peg.2715	fig|562.29017.peg.2266	fig|562.33455.peg.5314	fig|562.33463.peg.1792	fig|562.33464.peg.2868	fig|562.39520.peg.1947	fig|562.39534.peg.1486	fig|562.45429.peg.2883	fig|562.50212.peg.1631	fig|562.50513.peg.3307	fig|562.50567.peg.1490	fig|562.50568.peg.3712	fig|562.50569.peg.1482	fig|562.50950.peg.3790	fig|562.51001.peg.2629
yqaE		UPF0057 membrane protein YqaE	60	60	1	1	7805				158	158	158	fig|1322345.19.peg.2022	fig|1382700.12.peg.2969	fig|1401688.5.peg.1895	fig|1502658.3.peg.1243	fig|199310.4.peg.3026	fig|2126982.6.peg.4031	fig|316435.29.peg.1392	fig|362663.9.peg.2667	fig|364106.8.peg.3008	fig|439184.7.peg.3102	fig|562.10884.peg.1168	fig|562.10890.peg.2926	fig|562.11318.peg.1277	fig|562.11327.peg.5082	fig|562.13741.peg.342	fig|562.17274.peg.2155	fig|562.19158.peg.2925	fig|562.19203.peg.1466	fig|562.22350.peg.2936	fig|562.25422.peg.3215	fig|562.28183.peg.2765	fig|562.28203.peg.2901	fig|562.29017.peg.2133	fig|562.33455.peg.5124	fig|562.33463.peg.1675	fig|562.33464.peg.2996	fig|562.39520.peg.1823	fig|562.39534.peg.1311	fig|562.45429.peg.3004	fig|562.50212.peg.1816	fig|562.50513.peg.3128	fig|562.50567.peg.1245	fig|562.50568.peg.1143	fig|562.50569.peg.1351	fig|562.50950.peg.4029	fig|562.51001.peg.2817
yebG		YebG, DNA damage-inducible gene in SOS regulon, expressed in stationary phase	60	60	1	1	17255				290	290	290	fig|1322345.19.peg.3073	fig|1382700.12.peg.1984	fig|1401688.5.peg.890	fig|1502658.3.peg.305	fig|199310.4.peg.2117	fig|2126982.6.peg.3069	fig|316435.29.peg.425	fig|362663.9.peg.1823	fig|364106.8.peg.2086	fig|439184.7.peg.2100	fig|562.10884.peg.339	fig|562.10890.peg.1925	fig|562.11318.peg.328	fig|562.11327.peg.867	fig|562.13741.peg.1228	fig|562.17274.peg.1098	fig|562.19158.peg.1902	fig|562.19203.peg.2378	fig|562.22350.peg.1958	fig|562.25422.peg.2145	fig|562.28183.peg.1828	fig|562.28203.peg.1974	fig|562.29017.peg.2993	fig|562.33455.peg.700	fig|562.33463.peg.2537	fig|562.33464.peg.2066	fig|562.39520.peg.2700	fig|562.39534.peg.2180	fig|562.45429.peg.2061	fig|562.50212.peg.711	fig|562.50513.peg.4073	fig|562.50567.peg.2295	fig|562.50568.peg.2855	fig|562.50569.peg.2222	fig|562.50950.peg.2760	fig|562.51001.peg.1957
emrE		Small multidrug resistance (SMR) efflux transporter => EmrE, broad substrate specificity	60	60	1	1	17384				332	332	332	fig|1322345.19.peg.2985	fig|1382700.12.peg.2072	fig|1401688.5.peg.978	fig|1502658.3.peg.395	fig|199310.4.peg.2208	fig|2126982.6.peg.3164	fig|316435.29.peg.581	fig|362663.9.peg.1904	fig|364106.8.peg.2173	fig|439184.7.peg.2198	fig|562.10884.peg.426	fig|562.10890.peg.2028	fig|562.11318.peg.415	fig|562.11327.peg.780	fig|562.13741.peg.1138	fig|562.17274.peg.1242	fig|562.19158.peg.1989	fig|562.19203.peg.2286	fig|562.22350.peg.2049	fig|562.25422.peg.2240	fig|562.28183.peg.1915	fig|562.28203.peg.2066	fig|562.29017.peg.2901	fig|562.33455.peg.606	fig|562.33463.peg.2450	fig|562.33464.peg.2210	fig|562.39520.peg.2610	fig|562.39534.peg.2094	fig|562.45429.peg.2211	fig|562.50212.peg.883	fig|562.50513.peg.3980	fig|562.50567.peg.2203	fig|562.50568.peg.2946	fig|562.50569.peg.2134	fig|562.50950.peg.2850	fig|562.51001.peg.2045
ftnA		Bacterial non-heme ferritin (EC 1.16.3.2)	60	60	1	1	17341				497	497	497	fig|1322345.19.peg.3015	fig|1382700.12.peg.2043	fig|1401688.5.peg.950	fig|1502658.3.peg.364	fig|199310.4.peg.2177	fig|2126982.6.peg.3131	fig|316435.29.peg.547	fig|362663.9.peg.1883	fig|364106.8.peg.2145	fig|439184.7.peg.2166	fig|562.10884.peg.397	fig|562.10890.peg.1999	fig|562.11318.peg.386	fig|562.11327.peg.809	fig|562.13741.peg.1169	fig|562.17274.peg.1159	fig|562.19158.peg.1962	fig|562.19203.peg.2317	fig|562.22350.peg.2018	fig|562.25422.peg.2207	fig|562.28183.peg.1886	fig|562.28203.peg.2037	fig|562.29017.peg.2932	fig|562.33455.peg.638	fig|562.33463.peg.2479	fig|562.33464.peg.2178	fig|562.39520.peg.2641	fig|562.39534.peg.2122	fig|562.45429.peg.2179	fig|562.50212.peg.851	fig|562.50513.peg.4012	fig|562.50567.peg.2234	fig|562.50568.peg.2915	fig|562.50569.peg.2162	fig|562.50950.peg.2819	fig|562.51001.peg.2016
yeiP		Elongation factor P-like protein	60	60	1	1	8719				572	572	572	fig|1322345.19.peg.79	fig|1382700.12.peg.2387	fig|1401688.5.peg.1296	fig|1502658.3.peg.753	fig|199310.4.peg.2550	fig|2126982.6.peg.3593	fig|316435.29.peg.936	fig|362663.9.peg.2235	fig|364106.8.peg.2480	fig|439184.7.peg.2535	fig|562.10884.peg.736	fig|562.10890.peg.2376	fig|562.11318.peg.765	fig|562.11327.peg.381	fig|562.13741.peg.779	fig|562.17274.peg.1660	fig|562.19158.peg.2340	fig|562.19203.peg.1908	fig|562.22350.peg.2427	fig|562.25422.peg.2594	fig|562.28183.peg.2268	fig|562.28203.peg.2399	fig|562.29017.peg.2579	fig|562.33455.peg.191	fig|562.33463.peg.2117	fig|562.33464.peg.2558	fig|562.39520.peg.2269	fig|562.39534.peg.1788	fig|562.45429.peg.2555	fig|562.50212.peg.1244	fig|562.50513.peg.3618	fig|562.50567.peg.1855	fig|562.50568.peg.3354	fig|562.50569.peg.1785	fig|562.50950.peg.3415	fig|562.51001.peg.2332
hdeB		Chaperone HdeB	60	60	1	1	3132				338	338	338	fig|1322345.19.peg.996	fig|1382700.12.peg.3887	fig|1401688.5.peg.2819	fig|1502658.3.peg.2294	fig|199310.4.peg.4055	fig|2126982.6.peg.232	fig|316435.29.peg.2437	fig|362663.9.peg.3652	fig|364106.8.peg.3952	fig|439184.7.peg.4049	fig|562.10884.peg.2232	fig|562.10890.peg.3966	fig|562.11318.peg.2356	fig|562.11327.peg.4033	fig|562.13741.peg.4449	fig|562.17274.peg.3091	fig|562.19158.peg.3917	fig|562.19203.peg.253	fig|562.22350.peg.4039	fig|562.25422.peg.4235	fig|562.28183.peg.3877	fig|562.28203.peg.3985	fig|562.29017.peg.970	fig|562.33455.peg.3988	fig|562.33463.peg.654	fig|562.33464.peg.4032	fig|562.39520.peg.764	fig|562.39534.peg.226	fig|562.45429.peg.4041	fig|562.50212.peg.2881	fig|562.50513.peg.2071	fig|562.50567.peg.234	fig|562.50568.peg.210	fig|562.50569.peg.271	fig|562.50950.peg.4993	fig|562.51001.peg.3755
ychH		Putative membrane protein YchH	60	60	1	1	16392				278	278	278	fig|1322345.19.peg.3711	fig|1382700.12.peg.1361	fig|1401688.5.peg.269	fig|1502658.3.peg.4751	fig|199310.4.peg.1545	fig|2126982.6.peg.2372	fig|316435.29.peg.4963	fig|362663.9.peg.1264	fig|364106.8.peg.1453	fig|439184.7.peg.1387	fig|562.10884.peg.4689	fig|562.10890.peg.1312	fig|562.11318.peg.4869	fig|562.11327.peg.1464	fig|562.13741.peg.1804	fig|562.17274.peg.464	fig|562.19158.peg.1275	fig|562.19203.peg.2960	fig|562.22350.peg.1353	fig|562.25422.peg.1486	fig|562.28183.peg.1215	fig|562.28203.peg.1388	fig|562.29017.peg.3617	fig|562.33455.peg.1375	fig|562.33463.peg.3172	fig|562.33464.peg.1452	fig|562.39520.peg.3459	fig|562.39534.peg.2873	fig|562.45429.peg.1466	fig|562.50212.peg.95	fig|562.50513.peg.4664	fig|562.50567.peg.2940	fig|562.50568.peg.2218	fig|562.50569.peg.2786	fig|562.50950.peg.2318	fig|562.51001.peg.1310
tusA		tRNA 5-methylaminomethyl-2-thiouridine synthesis sulfur carrier protein TusA	60	60	1	1	3071				245	245	245	fig|1322345.19.peg.1045	fig|1382700.12.peg.3836	fig|1401688.5.peg.2770	fig|1502658.3.peg.2244	fig|199310.4.peg.4007	fig|2126982.6.peg.282	fig|316435.29.peg.2387	fig|362663.9.peg.3610	fig|364106.8.peg.3903	fig|439184.7.peg.3998	fig|562.10884.peg.2183	fig|562.10890.peg.3925	fig|562.11318.peg.2315	fig|562.11327.peg.4083	fig|562.13741.peg.4500	fig|562.17274.peg.3040	fig|562.19158.peg.3867	fig|562.19203.peg.297	fig|562.22350.peg.3995	fig|562.25422.peg.4183	fig|562.28183.peg.3834	fig|562.28203.peg.3942	fig|562.29017.peg.1021	fig|562.33455.peg.4041	fig|562.33463.peg.702	fig|562.33464.peg.3979	fig|562.39520.peg.818	fig|562.39534.peg.275	fig|562.45429.peg.3992	fig|562.50212.peg.2836	fig|562.50513.peg.2123	fig|562.50567.peg.286	fig|562.50568.peg.261	fig|562.50569.peg.319	fig|562.50950.peg.4942	fig|562.51001.peg.3703
dam		Methyl-directed repair DNA adenine methylase (EC 2.1.1.72)	60	60	1	1	2946				836	836	836	fig|1322345.19.peg.1143	fig|1382700.12.peg.3736	fig|1401688.5.peg.2669	fig|1502658.3.peg.2149	fig|199310.4.peg.3906	fig|2126982.6.peg.385	fig|316435.29.peg.2286	fig|362663.9.peg.3510	fig|364106.8.peg.3803	fig|439184.7.peg.3892	fig|562.10884.peg.2087	fig|562.10890.peg.3824	fig|562.11318.peg.2214	fig|562.11327.peg.4183	fig|562.13741.peg.4603	fig|562.17274.peg.2939	fig|562.19158.peg.3766	fig|562.19203.peg.396	fig|562.22350.peg.3887	fig|562.25422.peg.4079	fig|562.28183.peg.3709	fig|562.28203.peg.3840	fig|562.29017.peg.1117	fig|562.33455.peg.4143	fig|562.33463.peg.800	fig|562.33464.peg.3876	fig|562.39520.peg.924	fig|562.39534.peg.372	fig|562.45429.peg.3892	fig|562.50212.peg.2735	fig|562.50513.peg.2221	fig|562.50567.peg.389	fig|562.50568.peg.364	fig|562.50569.peg.420	fig|562.50950.peg.4840	fig|562.51001.peg.3605
trxC		Thioredoxin 2	60	60	1	1	8135				419	419	419	fig|1322345.19.peg.479	fig|1382700.12.peg.2823	fig|1401688.5.peg.1784	fig|1502658.3.peg.1134	fig|199310.4.peg.2931	fig|2126982.6.peg.3987	fig|316435.29.peg.1349	fig|362663.9.peg.2622	fig|364106.8.peg.2903	fig|439184.7.peg.2986	fig|562.10884.peg.1119	fig|562.10890.peg.2875	fig|562.11318.peg.1198	fig|562.11327.peg.5124	fig|562.13741.peg.391	fig|562.17274.peg.2041	fig|562.19158.peg.2780	fig|562.19203.peg.1515	fig|562.22350.peg.2887	fig|562.25422.peg.3100	fig|562.28183.peg.2717	fig|562.28203.peg.2852	fig|562.29017.peg.2185	fig|562.33455.peg.5176	fig|562.33463.peg.1716	fig|562.33464.peg.2949	fig|562.39520.peg.1866	fig|562.39534.peg.1352	fig|562.45429.peg.2961	fig|562.50212.peg.1765	fig|562.50513.peg.3172	fig|562.50567.peg.1360	fig|562.50568.peg.3894	fig|562.50569.peg.1401	fig|562.50950.peg.3921	fig|562.51001.peg.2705
ihfA		Integration host factor alpha subunit	60	60	1	1	17082				299	299	299	fig|1322345.19.peg.3217	fig|1382700.12.peg.1845	fig|1401688.5.peg.750	fig|1502658.3.peg.175	fig|199310.4.peg.1974	fig|2126982.6.peg.2922	fig|316435.29.peg.280	fig|362663.9.peg.1678	fig|364106.8.peg.1948	fig|439184.7.peg.1896	fig|562.10884.peg.197	fig|562.10890.peg.1780	fig|562.11318.peg.181	fig|562.11327.peg.1014	fig|562.13741.peg.1368	fig|562.17274.peg.959	fig|562.19158.peg.1763	fig|562.19203.peg.2523	fig|562.22350.peg.1814	fig|562.25422.peg.2002	fig|562.28183.peg.1686	fig|562.28203.peg.1830	fig|562.29017.peg.3133	fig|562.33455.peg.841	fig|562.33463.peg.2680	fig|562.33464.peg.1917	fig|562.39520.peg.2849	fig|562.39534.peg.2323	fig|562.45429.peg.1916	fig|562.50212.peg.563	fig|562.50513.peg.4217	fig|562.50567.peg.2435	fig|562.50568.peg.2649	fig|562.50569.peg.2361	fig|562.50950.peg.2618	fig|562.51001.peg.1818
ebgC		Evolved beta-D-galactosidase, beta subunit	60	60	1	1	2578				449	449	449	fig|1322345.19.peg.1435	fig|1382700.12.peg.3445	fig|1401688.5.peg.2375	fig|1502658.3.peg.1854	fig|199310.4.peg.3610	fig|2126982.6.peg.4630	fig|316435.29.peg.1989	fig|362663.9.peg.3208	fig|364106.8.peg.3481	fig|439184.7.peg.3596	fig|562.10884.peg.1791	fig|562.10890.peg.3516	fig|562.11318.peg.1907	fig|562.11327.peg.4480	fig|562.13741.peg.4921	fig|562.17274.peg.2645	fig|562.19158.peg.3476	fig|562.19203.peg.832	fig|562.22350.peg.3574	fig|562.25422.peg.3784	fig|562.28183.peg.3401	fig|562.28203.peg.3533	fig|562.29017.peg.1415	fig|562.33455.peg.4452	fig|562.33463.peg.1091	fig|562.33464.peg.3573	fig|562.39520.peg.1228	fig|562.39534.peg.662	fig|562.45429.peg.3598	fig|562.50212.peg.2427	fig|562.50513.peg.2517	fig|562.50567.peg.682	fig|562.50568.peg.656	fig|562.50569.peg.714	fig|562.50950.peg.4548	fig|562.51001.peg.3303
glnB		Nitrogen regulatory protein P-II	60	60	1	1	8222				338	338	338	fig|1322345.19.peg.449	fig|1382700.12.peg.2794	fig|1401688.5.peg.1753	fig|1502658.3.peg.1103	fig|199310.4.peg.2901	fig|2126982.6.peg.3954	fig|316435.29.peg.1316	fig|362663.9.peg.2592	fig|364106.8.peg.2873	fig|439184.7.peg.2954	fig|562.10884.peg.1085	fig|562.10890.peg.2788	fig|562.11318.peg.1165	fig|562.11327.peg.26	fig|562.13741.peg.424	fig|562.17274.peg.2012	fig|562.19158.peg.2751	fig|562.19203.peg.1549	fig|562.22350.peg.2796	fig|562.25422.peg.3068	fig|562.28183.peg.2628	fig|562.28203.peg.2763	fig|562.29017.peg.2218	fig|562.33455.peg.5210	fig|562.33463.peg.1746	fig|562.33464.peg.2918	fig|562.39520.peg.1896	fig|562.39534.peg.1440	fig|562.45429.peg.2929	fig|562.50212.peg.1731	fig|562.50513.peg.3203	fig|562.50567.peg.1391	fig|562.50568.peg.3804	fig|562.50569.peg.1430	fig|562.50950.peg.3890	fig|562.51001.peg.2676
accB		Biotin carboxyl carrier protein of acetyl-CoA carboxylase	60	60	1	1	2782				470	470	470	fig|1322345.19.peg.1275	fig|1382700.12.peg.3605	fig|1401688.5.peg.2536	fig|1502658.3.peg.2016	fig|199310.4.peg.3776	fig|2126982.6.peg.4796	fig|316435.29.peg.2151	fig|362663.9.peg.3380	fig|364106.8.peg.3640	fig|439184.7.peg.3756	fig|562.10884.peg.1953	fig|562.10890.peg.3688	fig|562.11318.peg.2079	fig|562.11327.peg.4317	fig|562.13741.peg.4757	fig|562.17274.peg.2805	fig|562.19158.peg.3633	fig|562.19203.peg.663	fig|562.22350.peg.3752	fig|562.25422.peg.3944	fig|562.28183.peg.3575	fig|562.28203.peg.3707	fig|562.29017.peg.1251	fig|562.33455.peg.4278	fig|562.33463.peg.932	fig|562.33464.peg.3740	fig|562.39520.peg.1063	fig|562.39534.peg.503	fig|562.45429.peg.3760	fig|562.50212.peg.2599	fig|562.50513.peg.2353	fig|562.50567.peg.524	fig|562.50568.peg.496	fig|562.50569.peg.553	fig|562.50950.peg.4706	fig|562.51001.peg.3465
mraZ		Transcriptional regulator MraZ	60	60	1	1	13447				458	458	458	fig|1322345.19.peg.2665	fig|1382700.12.peg.89	fig|1401688.5.peg.3868	fig|1502658.3.peg.3444	fig|199310.4.peg.93	fig|2126982.6.peg.1059	fig|316435.29.peg.3607	fig|362663.9.peg.89	fig|364106.8.peg.220	fig|439184.7.peg.85	fig|562.10884.peg.3365	fig|562.10890.peg.93	fig|562.11318.peg.3657	fig|562.11327.peg.2807	fig|562.13741.peg.3096	fig|562.17274.peg.4172	fig|562.19158.peg.90	fig|562.19203.peg.4321	fig|562.22350.peg.103	fig|562.25422.peg.95	fig|562.28183.peg.100	fig|562.28203.peg.97	fig|562.29017.peg.4970	fig|562.33455.peg.2778	fig|562.33463.peg.4544	fig|562.33464.peg.92	fig|562.39520.peg.4768	fig|562.39534.peg.4199	fig|562.45429.peg.130	fig|562.50212.peg.4145	fig|562.50513.peg.883	fig|562.50567.peg.4262	fig|562.50568.peg.4206	fig|562.50569.peg.4125	fig|562.50950.peg.903	fig|562.51001.peg.89
sapF		Peptide ABC transporter, ATP-binding protein SapF	60	60	1	1	16521				806	806	806	fig|1322345.19.peg.3612	fig|1382700.12.peg.1513	fig|1401688.5.peg.419	fig|1502658.3.peg.4851	fig|199310.4.peg.1643	fig|2126982.6.peg.2546	fig|316435.29.peg.5068	fig|362663.9.peg.1359	fig|364106.8.peg.1606	fig|439184.7.peg.1550	fig|562.10884.peg.4788	fig|562.10890.peg.1410	fig|562.11318.peg.4968	fig|562.11327.peg.1361	fig|562.13741.peg.1709	fig|562.17274.peg.622	fig|562.19158.peg.1428	fig|562.19203.peg.2857	fig|562.22350.peg.1456	fig|562.25422.peg.1655	fig|562.28183.peg.1311	fig|562.28203.peg.1484	fig|562.29017.peg.3516	fig|562.33455.peg.1277	fig|562.33463.peg.3073	fig|562.33464.peg.1556	fig|562.39520.peg.3349	fig|562.39534.peg.2774	fig|562.45429.peg.1569	fig|562.50212.peg.198	fig|562.50513.peg.4561	fig|562.50567.peg.2777	fig|562.50568.peg.2317	fig|562.50569.peg.2695	fig|562.50950.peg.2079	fig|562.51001.peg.1471
nudE		ADP compounds hydrolase NudE	60	60	1	1	2960				560	560	560	fig|1322345.19.peg.1133	fig|1382700.12.peg.3746	fig|1401688.5.peg.2680	fig|1502658.3.peg.2159	fig|199310.4.peg.3917	fig|2126982.6.peg.375	fig|316435.29.peg.2296	fig|362663.9.peg.3522	fig|364106.8.peg.3813	fig|439184.7.peg.3904	fig|562.10884.peg.2098	fig|562.10890.peg.3834	fig|562.11318.peg.2224	fig|562.11327.peg.4173	fig|562.13741.peg.4593	fig|562.17274.peg.2949	fig|562.19158.peg.3776	fig|562.19203.peg.386	fig|562.22350.peg.3899	fig|562.25422.peg.4089	fig|562.28183.peg.3720	fig|562.28203.peg.3851	fig|562.29017.peg.1106	fig|562.33455.peg.4132	fig|562.33463.peg.790	fig|562.33464.peg.3886	fig|562.39520.peg.914	fig|562.39534.peg.361	fig|562.45429.peg.3902	fig|562.50212.peg.2745	fig|562.50513.peg.2211	fig|562.50567.peg.379	fig|562.50568.peg.354	fig|562.50569.peg.410	fig|562.50950.peg.4850	fig|562.51001.peg.3615
creA		Conserved uncharacterized protein CreA	60	60	1	1	13328				473	473	473	fig|1322345.19.peg.2572	fig|1382700.12.peg.4907	fig|1401688.5.peg.3775	fig|1502658.3.peg.3349	fig|199310.4.peg.5137	fig|2126982.6.peg.959	fig|316435.29.peg.3509	fig|362663.9.peg.4768	fig|364106.8.peg.5036	fig|439184.7.peg.5221	fig|562.10884.peg.3268	fig|562.10890.peg.5112	fig|562.11318.peg.3561	fig|562.11327.peg.2906	fig|562.13741.peg.3191	fig|562.17274.peg.4075	fig|562.19158.peg.5040	fig|562.19203.peg.4420	fig|562.22350.peg.5425	fig|562.25422.peg.5372	fig|562.28183.peg.4	fig|562.28203.peg.4	fig|562.29017.peg.5065	fig|562.33455.peg.2878	fig|562.33463.peg.4637	fig|562.33464.peg.5026	fig|562.39520.peg.4864	fig|562.39534.peg.4290	fig|562.45429.peg.33	fig|562.50212.peg.4047	fig|562.50513.peg.981	fig|562.50567.peg.4361	fig|562.50568.peg.4304	fig|562.50569.peg.4214	fig|562.50950.peg.804	fig|562.51001.peg.4928
rpmH		LSU ribosomal protein L34p	60	60	1	1	3529				140	140	140	fig|1322345.19.peg.766	fig|1382700.12.peg.4098	fig|1401688.5.peg.3024	fig|1502658.3.peg.2500	fig|199310.4.peg.4344	fig|2126982.6.peg.5154	fig|316435.29.peg.2671	fig|362663.9.peg.3948	fig|364106.8.peg.4164	fig|439184.7.peg.4266	fig|562.10884.peg.2440	fig|562.10890.peg.4191	fig|562.11318.peg.2579	fig|562.11327.peg.3797	fig|562.13741.peg.4208	fig|562.17274.peg.3306	fig|562.19158.peg.4153	fig|562.19203.peg.40	fig|562.22350.peg.4328	fig|562.25422.peg.4475	fig|562.28183.peg.4103	fig|562.28203.peg.4214	fig|562.29017.peg.761	fig|562.33455.peg.3774	fig|562.33463.peg.423	fig|562.33464.peg.4279	fig|562.39520.peg.529	fig|562.39534.peg.5066	fig|562.45429.peg.4269	fig|562.50212.peg.3108	fig|562.50513.peg.1803	fig|562.50567.peg.5245	fig|562.50568.peg.5182	fig|562.50569.peg.5159	fig|562.50950.peg.3	fig|562.51001.peg.3965
yfbU		UPF0304 protein yfbU	60	60	1	1	8572				494	494	494	fig|1322345.19.peg.224	fig|1382700.12.peg.2509	fig|1401688.5.peg.1418	fig|1502658.3.peg.878	fig|199310.4.peg.2674	fig|2126982.6.peg.3720	fig|316435.29.peg.1085	fig|362663.9.peg.2362	fig|364106.8.peg.2603	fig|439184.7.peg.2659	fig|562.10884.peg.861	fig|562.10890.peg.2503	fig|562.11318.peg.891	fig|562.11327.peg.256	fig|562.13741.peg.653	fig|562.17274.peg.1785	fig|562.19158.peg.2463	fig|562.19203.peg.1780	fig|562.22350.peg.2560	fig|562.25422.peg.2722	fig|562.28183.peg.2394	fig|562.28203.peg.2526	fig|562.29017.peg.2451	fig|562.33455.peg.63	fig|562.33463.peg.1972	fig|562.33464.peg.2686	fig|562.39520.peg.2141	fig|562.39534.peg.1665	fig|562.45429.peg.2699	fig|562.50212.peg.1374	fig|562.50513.peg.3493	fig|562.50567.peg.1733	fig|562.50568.peg.3477	fig|562.50569.peg.1660	fig|562.50950.peg.3539	fig|562.51001.peg.2456
mlaE		Phospholipid ABC transporter permease protein MlaE	60	60	1	1	2718				782	782	782	fig|1322345.19.peg.1327	fig|1382700.12.peg.3553	fig|1401688.5.peg.2483	fig|1502658.3.peg.1964	fig|199310.4.peg.3721	fig|2126982.6.peg.4742	fig|316435.29.peg.2098	fig|362663.9.peg.3323	fig|364106.8.peg.3586	fig|439184.7.peg.3702	fig|562.10884.peg.1899	fig|562.10890.peg.3633	fig|562.11318.peg.2024	fig|562.11327.peg.4372	fig|562.13741.peg.4812	fig|562.17274.peg.2752	fig|562.19158.peg.3581	fig|562.19203.peg.717	fig|562.22350.peg.3694	fig|562.25422.peg.3891	fig|562.28183.peg.3519	fig|562.28203.peg.3652	fig|562.29017.peg.1304	fig|562.33455.peg.4334	fig|562.33463.peg.984	fig|562.33464.peg.3685	fig|562.39520.peg.1118	fig|562.39534.peg.555	fig|562.45429.peg.3706	fig|562.50212.peg.2545	fig|562.50513.peg.2407	fig|562.50567.peg.577	fig|562.50568.peg.548	fig|562.50569.peg.606	fig|562.50950.peg.4653	fig|562.51001.peg.3410
apt		Adenine phosphoribosyltransferase (EC 2.4.2.7)	60	60	1	1	14122				551	551	551	fig|1322345.19.peg.4639	fig|1382700.12.peg.467	fig|1401688.5.peg.4258	fig|1502658.3.peg.3824	fig|199310.4.peg.553	fig|2126982.6.peg.1536	fig|316435.29.peg.4084	fig|362663.9.peg.534	fig|364106.8.peg.603	fig|439184.7.peg.478	fig|562.10884.peg.3824	fig|562.10890.peg.553	fig|562.11318.peg.4114	fig|562.11327.peg.2342	fig|562.13741.peg.2680	fig|562.17274.peg.4564	fig|562.19158.peg.471	fig|562.19203.peg.3840	fig|562.22350.peg.595	fig|562.25422.peg.494	fig|562.28183.peg.576	fig|562.28203.peg.554	fig|562.29017.peg.4505	fig|562.33455.peg.2239	fig|562.33463.peg.4093	fig|562.33464.peg.560	fig|562.39520.peg.4298	fig|562.39534.peg.3734	fig|562.45429.peg.603	fig|562.50212.peg.4618	fig|562.50513.peg.376	fig|562.50567.peg.3873	fig|562.50568.peg.1369	fig|562.50569.peg.3721	fig|562.50950.peg.1293	fig|562.51001.peg.479
yobH		Uncharacterized protein YobH	60	60	1	1	17228				239	239	239	fig|1322345.19.peg.3097	fig|1382700.12.peg.1960	fig|1401688.5.peg.865	fig|1502658.3.peg.282	fig|199310.4.peg.2093	fig|2126982.6.peg.3045	fig|316435.29.peg.401	fig|362663.9.peg.1800	fig|364106.8.peg.2063	fig|439184.7.peg.2073	fig|562.10884.peg.315	fig|562.10890.peg.1901	fig|562.11318.peg.304	fig|562.11327.peg.891	fig|562.13741.peg.1252	fig|562.17274.peg.1074	fig|562.19158.peg.1879	fig|562.19203.peg.2401	fig|562.22350.peg.1934	fig|562.25422.peg.2120	fig|562.28183.peg.1805	fig|562.28203.peg.1951	fig|562.29017.peg.3016	fig|562.33455.peg.724	fig|562.33463.peg.2561	fig|562.33464.peg.2041	fig|562.39520.peg.2724	fig|562.39534.peg.2203	fig|562.45429.peg.2037	fig|562.50212.peg.686	fig|562.50513.peg.4097	fig|562.50567.peg.2319	fig|562.50568.peg.2765	fig|562.50569.peg.2246	fig|562.50950.peg.2736	fig|562.51001.peg.1933
rplJ		LSU ribosomal protein L10p (P0)	60	60	1	1	3969				497	497	497	fig|1322345.19.peg.2066	fig|1382700.12.peg.2858	fig|1401688.5.peg.3316	fig|1502658.3.peg.2798	fig|199310.4.peg.4640	fig|2126982.6.peg.4847	fig|316435.29.peg.2979	fig|362663.9.peg.4244	fig|364106.8.peg.3756	fig|439184.7.peg.4565	fig|562.10884.peg.2737	fig|562.10890.peg.4490	fig|562.11318.peg.2878	fig|562.11327.peg.3494	fig|562.13741.peg.3908	fig|562.17274.peg.3606	fig|562.19158.peg.4445	fig|562.19203.peg.5099	fig|562.22350.peg.4644	fig|562.25422.peg.4778	fig|562.28183.peg.4399	fig|562.28203.peg.4513	fig|562.29017.peg.460	fig|562.33455.peg.3463	fig|562.33463.peg.131	fig|562.33464.peg.4587	fig|562.39520.peg.217	fig|562.39534.peg.4773	fig|562.45429.peg.4571	fig|562.50212.peg.3414	fig|562.50513.peg.1484	fig|562.50567.peg.4948	fig|562.50568.peg.4885	fig|562.50569.peg.4867	fig|562.50950.peg.304	fig|562.51001.peg.4256
rplK		LSU ribosomal protein L11p (L12e)	60	60	1	1	3967				428	428	428	fig|1322345.19.peg.2064	fig|1382700.12.peg.2860	fig|1401688.5.peg.3314	fig|1502658.3.peg.2796	fig|199310.4.peg.4638	fig|2126982.6.peg.4850	fig|316435.29.peg.2976	fig|362663.9.peg.4242	fig|364106.8.peg.3758	fig|439184.7.peg.4563	fig|562.10884.peg.2735	fig|562.10890.peg.4488	fig|562.11318.peg.2876	fig|562.11327.peg.3496	fig|562.13741.peg.3910	fig|562.17274.peg.3604	fig|562.19158.peg.4443	fig|562.19203.peg.5102	fig|562.22350.peg.4641	fig|562.25422.peg.4775	fig|562.28183.peg.4397	fig|562.28203.peg.4511	fig|562.29017.peg.463	fig|562.33455.peg.3466	fig|562.33463.peg.133	fig|562.33464.peg.4585	fig|562.39520.peg.219	fig|562.39534.peg.4775	fig|562.45429.peg.4569	fig|562.50212.peg.3411	fig|562.50513.peg.1486	fig|562.50567.peg.4950	fig|562.50568.peg.4887	fig|562.50569.peg.4869	fig|562.50950.peg.302	fig|562.51001.peg.4254
iscA		Iron-sulfur cluster assembly iron binding protein IscA	60	60	1	1	8249				323	323	323	fig|1322345.19.peg.429	fig|1382700.12.peg.2773	fig|1401688.5.peg.1733	fig|1502658.3.peg.1082	fig|199310.4.peg.2882	fig|2126982.6.peg.3934	fig|316435.29.peg.1296	fig|362663.9.peg.2571	fig|364106.8.peg.2854	fig|439184.7.peg.2933	fig|562.10884.peg.1064	fig|562.10890.peg.2764	fig|562.11318.peg.1142	fig|562.11327.peg.46	fig|562.13741.peg.444	fig|562.17274.peg.1991	fig|562.19158.peg.2729	fig|562.19203.peg.1570	fig|562.22350.peg.2775	fig|562.25422.peg.3048	fig|562.28183.peg.2606	fig|562.28203.peg.2741	fig|562.29017.peg.2239	fig|562.33455.peg.5231	fig|562.33463.peg.1766	fig|562.33464.peg.2896	fig|562.39520.peg.1919	fig|562.39534.peg.1460	fig|562.45429.peg.2909	fig|562.50212.peg.1709	fig|562.50513.peg.3225	fig|562.50567.peg.1412	fig|562.50568.peg.3783	fig|562.50569.peg.1450	fig|562.50950.peg.3868	fig|562.51001.peg.2655
fusA		Translation elongation factor G	60	60	1	1	2899				2114	2114	2114	fig|1322345.19.peg.1185	fig|1382700.12.peg.3694	fig|1401688.5.peg.2627	fig|1502658.3.peg.2105	fig|199310.4.peg.3865	fig|2126982.6.peg.428	fig|316435.29.peg.2243	fig|362663.9.peg.3469	fig|364106.8.peg.3762	fig|439184.7.peg.3849	fig|562.10884.peg.2043	fig|562.10890.peg.3780	fig|562.11318.peg.2170	fig|562.11327.peg.4226	fig|562.13741.peg.4646	fig|562.17274.peg.2896	fig|562.19158.peg.3724	fig|562.19203.peg.439	fig|562.22350.peg.3843	fig|562.25422.peg.4036	fig|562.28183.peg.3664	fig|562.28203.peg.3796	fig|562.29017.peg.1161	fig|562.33455.peg.4186	fig|562.33463.peg.842	fig|562.33464.peg.3833	fig|562.39520.peg.967	fig|562.39534.peg.414	fig|562.45429.peg.3850	fig|562.50212.peg.2691	fig|562.50513.peg.2263	fig|562.50567.peg.431	fig|562.50568.peg.406	fig|562.50569.peg.462	fig|562.50950.peg.4797	fig|562.51001.peg.3563
sufC		Iron-sulfur cluster assembly ATPase protein SufC	60	60	1	1	17042				746	746	746	fig|1322345.19.peg.3249	fig|1382700.12.peg.1813	fig|1401688.5.peg.718	fig|1502658.3.peg.143	fig|199310.4.peg.1943	fig|2126982.6.peg.2890	fig|316435.29.peg.248	fig|362663.9.peg.1647	fig|364106.8.peg.1917	fig|439184.7.peg.1865	fig|562.10884.peg.165	fig|562.10890.peg.1747	fig|562.11318.peg.149	fig|562.11327.peg.1046	fig|562.13741.peg.1400	fig|562.17274.peg.928	fig|562.19158.peg.1731	fig|562.19203.peg.2555	fig|562.22350.peg.1782	fig|562.25422.peg.1970	fig|562.28183.peg.1652	fig|562.28203.peg.1798	fig|562.29017.peg.3165	fig|562.33455.peg.874	fig|562.33463.peg.2712	fig|562.33464.peg.1885	fig|562.39520.peg.2887	fig|562.39534.peg.2408	fig|562.45429.peg.1884	fig|562.50212.peg.531	fig|562.50513.peg.4249	fig|562.50567.peg.2467	fig|562.50568.peg.2616	fig|562.50569.peg.2393	fig|562.50950.peg.2585	fig|562.51001.peg.1786
ftsW		Peptidoglycan glycosyltransferase FtsW (EC 2.4.1.129)	60	60	1	1	13455				1244	1244	1244	fig|1322345.19.peg.2673	fig|1382700.12.peg.97	fig|1401688.5.peg.3876	fig|1502658.3.peg.3452	fig|199310.4.peg.101	fig|2126982.6.peg.1067	fig|316435.29.peg.3615	fig|362663.9.peg.97	fig|364106.8.peg.228	fig|439184.7.peg.93	fig|562.10884.peg.3373	fig|562.10890.peg.101	fig|562.11318.peg.3665	fig|562.11327.peg.2799	fig|562.13741.peg.3088	fig|562.17274.peg.4180	fig|562.19158.peg.98	fig|562.19203.peg.4313	fig|562.22350.peg.111	fig|562.25422.peg.103	fig|562.28183.peg.108	fig|562.28203.peg.105	fig|562.29017.peg.4962	fig|562.33455.peg.2770	fig|562.33463.peg.4536	fig|562.33464.peg.100	fig|562.39520.peg.4760	fig|562.39534.peg.4190	fig|562.45429.peg.138	fig|562.50212.peg.4153	fig|562.50513.peg.875	fig|562.50567.peg.4254	fig|562.50568.peg.4198	fig|562.50569.peg.4117	fig|562.50950.peg.911	fig|562.51001.peg.97
purU		Formyltetrahydrofolate deformylase (EC 3.5.1.10)	60	60	1	1	16436				842	842	842	fig|1322345.19.peg.3678	fig|1382700.12.peg.1387	fig|1401688.5.peg.295	fig|1502658.3.peg.4779	fig|199310.4.peg.1577	fig|2126982.6.peg.2406	fig|316435.29.peg.4996	fig|362663.9.peg.1290	fig|364106.8.peg.1479	fig|439184.7.peg.1413	fig|562.10884.peg.4716	fig|562.10890.peg.1338	fig|562.11318.peg.4895	fig|562.11327.peg.1431	fig|562.13741.peg.1778	fig|562.17274.peg.490	fig|562.19158.peg.1301	fig|562.19203.peg.2933	fig|562.22350.peg.1380	fig|562.25422.peg.1513	fig|562.28183.peg.1241	fig|562.28203.peg.1414	fig|562.29017.peg.3589	fig|562.33455.peg.1348	fig|562.33463.peg.3139	fig|562.33464.peg.1486	fig|562.39520.peg.3420	fig|562.39534.peg.2840	fig|562.45429.peg.1499	fig|562.50212.peg.122	fig|562.50513.peg.4631	fig|562.50567.peg.2914	fig|562.50568.peg.2245	fig|562.50569.peg.2760	fig|562.50950.peg.2344	fig|562.51001.peg.1337
ftsE		Cell-division-associated, ABC-transporter-like signaling protein FtsE	60	60	1	1	3063				668	668	668	fig|1322345.19.peg.1052	fig|1382700.12.peg.3829	fig|1401688.5.peg.2763	fig|1502658.3.peg.2237	fig|199310.4.peg.4000	fig|2126982.6.peg.289	fig|316435.29.peg.2380	fig|362663.9.peg.3601	fig|364106.8.peg.3896	fig|439184.7.peg.3991	fig|562.10884.peg.2176	fig|562.10890.peg.3918	fig|562.11318.peg.2308	fig|562.11327.peg.4090	fig|562.13741.peg.4507	fig|562.17274.peg.3033	fig|562.19158.peg.3860	fig|562.19203.peg.304	fig|562.22350.peg.3988	fig|562.25422.peg.4176	fig|562.28183.peg.3827	fig|562.28203.peg.3935	fig|562.29017.peg.1028	fig|562.33455.peg.4048	fig|562.33463.peg.709	fig|562.33464.peg.3972	fig|562.39520.peg.826	fig|562.39534.peg.282	fig|562.45429.peg.3985	fig|562.50212.peg.2829	fig|562.50513.peg.2130	fig|562.50567.peg.293	fig|562.50568.peg.268	fig|562.50569.peg.326	fig|562.50950.peg.4935	fig|562.51001.peg.3696
ydiM		Inner membrane transport protein YdiM	60	60	1	1	17056				1214	1214	1214	fig|1322345.19.peg.3241	fig|1382700.12.peg.1821	fig|1401688.5.peg.726	fig|1502658.3.peg.151	fig|199310.4.peg.1951	fig|2126982.6.peg.2898	fig|316435.29.peg.256	fig|362663.9.peg.1655	fig|364106.8.peg.1925	fig|439184.7.peg.1873	fig|562.10884.peg.173	fig|562.10890.peg.1755	fig|562.11318.peg.157	fig|562.11327.peg.1038	fig|562.13741.peg.1392	fig|562.17274.peg.936	fig|562.19158.peg.1739	fig|562.19203.peg.2547	fig|562.22350.peg.1790	fig|562.25422.peg.1978	fig|562.28183.peg.1662	fig|562.28203.peg.1806	fig|562.29017.peg.3157	fig|562.33455.peg.866	fig|562.33463.peg.2704	fig|562.33464.peg.1893	fig|562.39520.peg.2873	fig|562.39534.peg.2400	fig|562.45429.peg.1892	fig|562.50212.peg.539	fig|562.50513.peg.4241	fig|562.50567.peg.2459	fig|562.50568.peg.2624	fig|562.50569.peg.2385	fig|562.50950.peg.2593	fig|562.51001.peg.1794
rbsC_4		ABC transporter, permease protein (cluster 2, ribose/xylose/arabinose/galactose)	60	60	1	1	2787				989	989	989	fig|1322345.19.peg.1270	fig|1382700.12.peg.3609	fig|1401688.5.peg.2540	fig|1502658.3.peg.2020	fig|199310.4.peg.3780	fig|2126982.6.peg.4800	fig|316435.29.peg.2155	fig|362663.9.peg.3384	fig|364106.8.peg.3644	fig|439184.7.peg.3760	fig|562.10884.peg.1957	fig|562.10890.peg.3692	fig|562.11318.peg.2083	fig|562.11327.peg.4313	fig|562.13741.peg.4753	fig|562.17274.peg.2809	fig|562.19158.peg.3637	fig|562.19203.peg.659	fig|562.22350.peg.3756	fig|562.25422.peg.3948	fig|562.28183.peg.3579	fig|562.28203.peg.3711	fig|562.29017.peg.1247	fig|562.33455.peg.4274	fig|562.33463.peg.927	fig|562.33464.peg.3744	fig|562.39520.peg.1059	fig|562.39534.peg.499	fig|562.45429.peg.3764	fig|562.50212.peg.2603	fig|562.50513.peg.2349	fig|562.50567.peg.520	fig|562.50568.peg.492	fig|562.50569.peg.549	fig|562.50950.peg.4710	fig|562.51001.peg.3469
dhaK		Phosphoenolpyruvate-dihydroxyacetone phosphotransferase (EC 2.7.1.121), dihydroxyacetone binding subunit DhaK	60	60	1	1	16387				1070	1070	1070	fig|1322345.19.peg.3716	fig|1382700.12.peg.1356	fig|1401688.5.peg.264	fig|1502658.3.peg.4746	fig|199310.4.peg.1540	fig|2126982.6.peg.2367	fig|316435.29.peg.4958	fig|362663.9.peg.1260	fig|364106.8.peg.1448	fig|439184.7.peg.1382	fig|562.10884.peg.4684	fig|562.10890.peg.1307	fig|562.11318.peg.4864	fig|562.11327.peg.1469	fig|562.13741.peg.1809	fig|562.17274.peg.459	fig|562.19158.peg.1270	fig|562.19203.peg.2965	fig|562.22350.peg.1348	fig|562.25422.peg.1481	fig|562.28183.peg.1210	fig|562.28203.peg.1383	fig|562.29017.peg.3622	fig|562.33455.peg.1380	fig|562.33463.peg.3177	fig|562.33464.peg.1447	fig|562.39520.peg.3464	fig|562.39534.peg.2878	fig|562.45429.peg.1461	fig|562.50212.peg.90	fig|562.50513.peg.4669	fig|562.50567.peg.2945	fig|562.50568.peg.2213	fig|562.50569.peg.2791	fig|562.50950.peg.2313	fig|562.51001.peg.1305
hycC		Formate hydrogenlyase subunit 3	60	60	1	1	7721				1826	1826	1826	fig|1322345.19.peg.1959	fig|1382700.12.peg.3029	fig|1401688.5.peg.1954	fig|1502658.3.peg.1303	fig|199310.4.peg.3092	fig|2126982.6.peg.4095	fig|316435.29.peg.1456	fig|362663.9.peg.2727	fig|364106.8.peg.3070	fig|439184.7.peg.3164	fig|562.10884.peg.1229	fig|562.10890.peg.2985	fig|562.11318.peg.1337	fig|562.11327.peg.5019	fig|562.13741.peg.281	fig|562.17274.peg.2218	fig|562.19158.peg.2987	fig|562.19203.peg.1404	fig|562.22350.peg.2997	fig|562.25422.peg.3279	fig|562.28183.peg.2823	fig|562.28203.peg.2963	fig|562.29017.peg.2071	fig|562.33455.peg.5057	fig|562.33463.peg.1612	fig|562.33464.peg.3061	fig|562.39520.peg.1758	fig|562.39534.peg.1194	fig|562.45429.peg.3068	fig|562.50212.peg.1879	fig|562.50513.peg.3066	fig|562.50567.peg.1182	fig|562.50568.peg.1080	fig|562.50569.peg.1290	fig|562.50950.peg.4091	fig|562.51001.peg.2879
yiiM		Protein YiiM	60	60	1	1	3858				674	674	674	fig|1322345.19.peg.549	fig|1382700.12.peg.4313	fig|1401688.5.peg.3240	fig|1502658.3.peg.2723	fig|199310.4.peg.4564	fig|2126982.6.peg.4924	fig|316435.29.peg.2901	fig|362663.9.peg.4168	fig|364106.8.peg.4384	fig|439184.7.peg.4489	fig|562.10884.peg.2661	fig|562.10890.peg.4414	fig|562.11318.peg.2801	fig|562.11327.peg.3571	fig|562.13741.peg.3985	fig|562.17274.peg.3529	fig|562.19158.peg.4371	fig|562.19203.peg.569	fig|562.22350.peg.4562	fig|562.25422.peg.4702	fig|562.28183.peg.4322	fig|562.28203.peg.4433	fig|562.29017.peg.536	fig|562.33455.peg.3540	fig|562.33463.peg.205	fig|562.33464.peg.4514	fig|562.39520.peg.294	fig|562.39534.peg.4847	fig|562.45429.peg.4496	fig|562.50212.peg.3334	fig|562.50513.peg.1558	fig|562.50567.peg.5023	fig|562.50568.peg.4960	fig|562.50569.peg.4941	fig|562.50950.peg.229	fig|562.51001.peg.4186
tdcE		2-ketobutyrate formate-lyase (EC 2.3.1.-) @ Pyruvate formate-lyase (EC 2.3.1.54)	60	60	1	1	2627				2294	2294	2294	fig|1322345.19.peg.1401	fig|1382700.12.peg.3478	fig|1401688.5.peg.2408	fig|1502658.3.peg.1888	fig|199310.4.peg.3646	fig|2126982.6.peg.4666	fig|316435.29.peg.2023	fig|362663.9.peg.3248	fig|364106.8.peg.3514	fig|439184.7.peg.3629	fig|562.10884.peg.1825	fig|562.10890.peg.3555	fig|562.11318.peg.1946	fig|562.11327.peg.4446	fig|562.13741.peg.4887	fig|562.17274.peg.2678	fig|562.19158.peg.3508	fig|562.19203.peg.794	fig|562.22350.peg.3615	fig|562.25422.peg.3817	fig|562.28183.peg.3440	fig|562.28203.peg.3572	fig|562.29017.peg.1380	fig|562.33455.peg.4413	fig|562.33463.peg.1057	fig|562.33464.peg.3610	fig|562.39520.peg.1193	fig|562.39534.peg.628	fig|562.45429.peg.3632	fig|562.50212.peg.2466	fig|562.50513.peg.2483	fig|562.50567.peg.650	fig|562.50568.peg.624	fig|562.50569.peg.680	fig|562.50950.peg.4580	fig|562.51001.peg.3336
rsgA		Ribosome small subunit biogenesis RbfA-release protein RsgA	60	60	1	1	4643				1052	1052	1052	fig|1322345.19.peg.2277	fig|1382700.12.peg.4666	fig|1401688.5.peg.3533	fig|1502658.3.peg.3064	fig|199310.4.peg.4918	fig|2126982.6.peg.687	fig|316435.29.peg.3199	fig|362663.9.peg.4455	fig|364106.8.peg.4638	fig|439184.7.peg.4855	fig|562.10884.peg.3034	fig|562.10890.peg.4706	fig|562.11318.peg.3154	fig|562.11327.peg.3211	fig|562.13741.peg.3546	fig|562.17274.peg.3825	fig|562.19158.peg.4735	fig|562.19203.peg.4691	fig|562.22350.peg.4865	fig|562.25422.peg.5081	fig|562.28183.peg.4541	fig|562.28203.peg.4728	fig|562.29017.peg.159	fig|562.33455.peg.3143	fig|562.33463.peg.4926	fig|562.33464.peg.4817	fig|562.39520.peg.5168	fig|562.39534.peg.4506	fig|562.45429.peg.4784	fig|562.50212.peg.3633	fig|562.50513.peg.1205	fig|562.50567.peg.4652	fig|562.50568.peg.4608	fig|562.50569.peg.4556	fig|562.50950.peg.512	fig|562.51001.peg.4471
birA		Biotin operon repressor / Biotin--protein ligase (EC 6.3.4.9)(EC 6.3.4.10)(EC 6.3.4.11)(EC 6.3.4.15)	60	60	1	1	3954				965	965	965	fig|1322345.19.peg.2058	fig|1382700.12.peg.2866	fig|1401688.5.peg.3308	fig|1502658.3.peg.2790	fig|199310.4.peg.4632	fig|2126982.6.peg.4857	fig|316435.29.peg.2969	fig|362663.9.peg.4236	fig|364106.8.peg.3730	fig|439184.7.peg.4557	fig|562.10884.peg.2728	fig|562.10890.peg.4481	fig|562.11318.peg.2869	fig|562.11327.peg.3503	fig|562.13741.peg.3918	fig|562.17274.peg.3598	fig|562.19158.peg.4437	fig|562.19203.peg.5109	fig|562.22350.peg.4634	fig|562.25422.peg.4768	fig|562.28183.peg.4390	fig|562.28203.peg.4504	fig|562.29017.peg.470	fig|562.33455.peg.3473	fig|562.33463.peg.139	fig|562.33464.peg.4579	fig|562.39520.peg.225	fig|562.39534.peg.4781	fig|562.45429.peg.4563	fig|562.50212.peg.3404	fig|562.50513.peg.1492	fig|562.50567.peg.4956	fig|562.50568.peg.4893	fig|562.50569.peg.4875	fig|562.50950.peg.296	fig|562.51001.peg.3561
yrbL		Uncharacterized protein YrbL	60	60	1	1	2732				632	632	632	fig|1322345.19.peg.1314	fig|1382700.12.peg.3566	fig|1401688.5.peg.2496	fig|1502658.3.peg.1977	fig|199310.4.peg.3734	fig|2126982.6.peg.4755	fig|316435.29.peg.2111	fig|362663.9.peg.3337	fig|364106.8.peg.3599	fig|439184.7.peg.3715	fig|562.10884.peg.1912	fig|562.10890.peg.3646	fig|562.11318.peg.2037	fig|562.11327.peg.4359	fig|562.13741.peg.4799	fig|562.17274.peg.2765	fig|562.19158.peg.3594	fig|562.19203.peg.704	fig|562.22350.peg.3707	fig|562.25422.peg.3904	fig|562.28183.peg.3532	fig|562.28203.peg.3665	fig|562.29017.peg.1291	fig|562.33455.peg.4321	fig|562.33463.peg.971	fig|562.33464.peg.3698	fig|562.39520.peg.1105	fig|562.39534.peg.542	fig|562.45429.peg.3719	fig|562.50212.peg.2558	fig|562.50513.peg.2394	fig|562.50567.peg.564	fig|562.50568.peg.535	fig|562.50569.peg.593	fig|562.50950.peg.4666	fig|562.51001.peg.3423
pabA		Para-aminobenzoate synthase, amidotransferase component (EC 2.6.1.85)	60	60	1	1	2921				563	563	563	fig|1322345.19.peg.1164	fig|1382700.12.peg.3715	fig|1401688.5.peg.2648	fig|1502658.3.peg.2126	fig|199310.4.peg.3886	fig|2126982.6.peg.406	fig|316435.29.peg.2265	fig|362663.9.peg.3490	fig|364106.8.peg.3783	fig|439184.7.peg.3871	fig|562.10884.peg.2065	fig|562.10890.peg.3803	fig|562.11318.peg.2193	fig|562.11327.peg.4204	fig|562.13741.peg.4624	fig|562.17274.peg.2918	fig|562.19158.peg.3745	fig|562.19203.peg.417	fig|562.22350.peg.3866	fig|562.25422.peg.4058	fig|562.28183.peg.3687	fig|562.28203.peg.3819	fig|562.29017.peg.1139	fig|562.33455.peg.4164	fig|562.33463.peg.821	fig|562.33464.peg.3854	fig|562.39520.peg.945	fig|562.39534.peg.393	fig|562.45429.peg.3871	fig|562.50212.peg.2714	fig|562.50513.peg.2242	fig|562.50567.peg.410	fig|562.50568.peg.385	fig|562.50569.peg.441	fig|562.50950.peg.4818	fig|562.51001.peg.3584
adeD		Adenine deaminase (EC 3.5.4.2)	60	60	1	1	3488				1766	1766	1766	fig|1322345.19.peg.801	fig|1382700.12.peg.4064	fig|1401688.5.peg.2989	fig|1502658.3.peg.2463	fig|199310.4.peg.4306	fig|2126982.6.peg.37	fig|316435.29.peg.2633	fig|362663.9.peg.3911	fig|364106.8.peg.4127	fig|439184.7.peg.4231	fig|562.10884.peg.2402	fig|562.10890.peg.4154	fig|562.11318.peg.2542	fig|562.11327.peg.3835	fig|562.13741.peg.4244	fig|562.17274.peg.3270	fig|562.19158.peg.4119	fig|562.19203.peg.77	fig|562.22350.peg.4289	fig|562.25422.peg.4438	fig|562.28183.peg.4066	fig|562.28203.peg.4177	fig|562.29017.peg.799	fig|562.33455.peg.3810	fig|562.33463.peg.458	fig|562.33464.peg.4241	fig|562.39520.peg.565	fig|562.39534.peg.36	fig|562.45429.peg.4232	fig|562.50212.peg.3070	fig|562.50513.peg.1840	fig|562.50567.peg.36	fig|562.50568.peg.34	fig|562.50569.peg.34	fig|562.50950.peg.5172	fig|562.51001.peg.3929
uhpA		Hexose-phosphate uptake two-component transcriptional response regulator UhpA	60	60	1	1	3492				590	590	590	fig|1322345.19.peg.797	fig|1382700.12.peg.4068	fig|1401688.5.peg.2993	fig|1502658.3.peg.2467	fig|199310.4.peg.4310	fig|2126982.6.peg.33	fig|316435.29.peg.2637	fig|362663.9.peg.3915	fig|364106.8.peg.4131	fig|439184.7.peg.4235	fig|562.10884.peg.2406	fig|562.10890.peg.4158	fig|562.11318.peg.2546	fig|562.11327.peg.3831	fig|562.13741.peg.4240	fig|562.17274.peg.3274	fig|562.19158.peg.4123	fig|562.19203.peg.73	fig|562.22350.peg.4293	fig|562.25422.peg.4442	fig|562.28183.peg.4070	fig|562.28203.peg.4181	fig|562.29017.peg.795	fig|562.33455.peg.3806	fig|562.33463.peg.454	fig|562.33464.peg.4245	fig|562.39520.peg.561	fig|562.39534.peg.32	fig|562.45429.peg.4236	fig|562.50212.peg.3074	fig|562.50513.peg.1836	fig|562.50567.peg.32	fig|562.50568.peg.30	fig|562.50569.peg.30	fig|562.50950.peg.5176	fig|562.51001.peg.3933
psd		Phosphatidylserine decarboxylase (EC 4.1.1.65)	60	60	1	1	4642				968	968	968	fig|1322345.19.peg.2276	fig|1382700.12.peg.4665	fig|1401688.5.peg.3532	fig|1502658.3.peg.3063	fig|199310.4.peg.4917	fig|2126982.6.peg.686	fig|316435.29.peg.3198	fig|362663.9.peg.4454	fig|364106.8.peg.4637	fig|439184.7.peg.4854	fig|562.10884.peg.3033	fig|562.10890.peg.4705	fig|562.11318.peg.3153	fig|562.11327.peg.3212	fig|562.13741.peg.3547	fig|562.17274.peg.3824	fig|562.19158.peg.4734	fig|562.19203.peg.4692	fig|562.22350.peg.4864	fig|562.25422.peg.5080	fig|562.28183.peg.4540	fig|562.28203.peg.4727	fig|562.29017.peg.160	fig|562.33455.peg.3144	fig|562.33463.peg.4927	fig|562.33464.peg.4816	fig|562.39520.peg.5169	fig|562.39534.peg.4507	fig|562.45429.peg.4783	fig|562.50212.peg.3632	fig|562.50513.peg.1206	fig|562.50567.peg.4653	fig|562.50568.peg.4609	fig|562.50569.peg.4557	fig|562.50950.peg.511	fig|562.51001.peg.4470
nuoG		NADH-ubiquinone oxidoreductase chain G (EC 1.6.5.3)	60	60	1	1	8588				2726	2726	2726	fig|1322345.19.peg.212	fig|1382700.12.peg.2497	fig|1401688.5.peg.1406	fig|1502658.3.peg.866	fig|199310.4.peg.2662	fig|2126982.6.peg.3707	fig|316435.29.peg.1072	fig|362663.9.peg.2350	fig|364106.8.peg.2591	fig|439184.7.peg.2647	fig|562.10884.peg.849	fig|562.10890.peg.2491	fig|562.11318.peg.879	fig|562.11327.peg.268	fig|562.13741.peg.665	fig|562.17274.peg.1773	fig|562.19158.peg.2451	fig|562.19203.peg.1793	fig|562.22350.peg.2547	fig|562.25422.peg.2709	fig|562.28183.peg.2381	fig|562.28203.peg.2513	fig|562.29017.peg.2464	fig|562.33455.peg.76	fig|562.33463.peg.1985	fig|562.33464.peg.2673	fig|562.39520.peg.2152	fig|562.39534.peg.1677	fig|562.45429.peg.2687	fig|562.50212.peg.1361	fig|562.50513.peg.3506	fig|562.50567.peg.1745	fig|562.50568.peg.3465	fig|562.50569.peg.1672	fig|562.50950.peg.3526	fig|562.51001.peg.2443
tkt		Transketolase (EC 2.2.1.1)	60	60	1	1	7368				1991	1991	1991	fig|1322345.19.peg.1734	fig|1382700.12.peg.3257	fig|1401688.5.peg.2186	fig|1502658.3.peg.1539	fig|199310.4.peg.3316	fig|2126982.6.peg.4321	fig|316435.29.peg.1686	fig|362663.9.peg.2971	fig|364106.8.peg.3297	fig|439184.7.peg.3404	fig|562.10884.peg.1477	fig|562.10890.peg.3232	fig|562.11318.peg.1587	fig|562.11327.peg.4795	fig|562.13741.peg.37	fig|562.17274.peg.2449	fig|562.19158.peg.3221	fig|562.19203.peg.1159	fig|562.22350.peg.3252	fig|562.25422.peg.3514	fig|562.28183.peg.3070	fig|562.28203.peg.3212	fig|562.29017.peg.1816	fig|562.33455.peg.4802	fig|562.33463.peg.1387	fig|562.33464.peg.3291	fig|562.39520.peg.1532	fig|562.39534.peg.968	fig|562.45429.peg.3294	fig|562.50212.peg.2131	fig|562.50513.peg.2836	fig|562.50567.peg.948	fig|562.50568.peg.845	fig|562.50569.peg.1030	fig|562.50950.peg.4323	fig|562.51001.peg.3113
ybtQ		Iron siderophore ABC transporter, permease/ATP-binding protein YbtQ	60	60	1	1	17550				1802	1802	1802	fig|1322345.19.peg.2916	fig|1382700.12.peg.2113	fig|1401688.5.peg.1022	fig|1502658.3.peg.467	fig|199310.4.peg.2273	fig|2126982.6.peg.3299	fig|316435.29.peg.648	fig|362663.9.peg.1970	fig|364106.8.peg.2215	fig|439184.7.peg.2244	fig|562.10884.peg.497	fig|562.10890.peg.2098	fig|562.11318.peg.487	fig|562.11327.peg.653	fig|562.13741.peg.1066	fig|562.17274.peg.1344	fig|562.19158.peg.2058	fig|562.19203.peg.2242	fig|562.22350.peg.2121	fig|562.25422.peg.2285	fig|562.28183.peg.1985	fig|562.28203.peg.2136	fig|562.29017.peg.2828	fig|562.33455.peg.513	fig|562.33463.peg.2381	fig|562.33464.peg.2280	fig|562.39520.peg.2563	fig|562.39534.peg.2053	fig|562.45429.peg.2276	fig|562.50212.peg.955	fig|562.50513.peg.3908	fig|562.50567.peg.2160	fig|562.50568.peg.3039	fig|562.50569.peg.2064	fig|562.50950.peg.3116	fig|562.51001.peg.2088
yraP		Uncharacterized protein YraP	60	60	1	1	2666				575	575	575	fig|1322345.19.peg.1369	fig|1382700.12.peg.3508	fig|1401688.5.peg.2439	fig|1502658.3.peg.1920	fig|199310.4.peg.3678	fig|2126982.6.peg.4699	fig|316435.29.peg.2055	fig|362663.9.peg.3280	fig|364106.8.peg.3544	fig|439184.7.peg.3659	fig|562.10884.peg.1856	fig|562.10890.peg.3587	fig|562.11318.peg.1979	fig|562.11327.peg.4414	fig|562.13741.peg.4856	fig|562.17274.peg.2710	fig|562.19158.peg.3538	fig|562.19203.peg.761	fig|562.22350.peg.3648	fig|562.25422.peg.3847	fig|562.28183.peg.3473	fig|562.28203.peg.3604	fig|562.29017.peg.1348	fig|562.33455.peg.4379	fig|562.33463.peg.1026	fig|562.33464.peg.3642	fig|562.39520.peg.1161	fig|562.39534.peg.597	fig|562.45429.peg.3663	fig|562.50212.peg.2499	fig|562.50513.peg.2450	fig|562.50567.peg.621	fig|562.50568.peg.594	fig|562.50569.peg.650	fig|562.50950.peg.4609	fig|562.51001.peg.3366
yicI		alpha-xylosidase (EC 3.2.1.177)	60	60	1	1	3410				2318	2318	2318	fig|1322345.19.peg.834	fig|1382700.12.peg.4053	fig|1401688.5.peg.2978	fig|1502658.3.peg.2452	fig|199310.4.peg.4214	fig|2126982.6.peg.70	fig|316435.29.peg.2599	fig|362663.9.peg.3813	fig|364106.8.peg.4116	fig|439184.7.peg.4220	fig|562.10884.peg.2390	fig|562.10890.peg.4129	fig|562.11318.peg.2516	fig|562.11327.peg.3870	fig|562.13741.peg.4257	fig|562.17274.peg.3259	fig|562.19158.peg.4108	fig|562.19203.peg.88	fig|562.22350.peg.4264	fig|562.25422.peg.4427	fig|562.28183.peg.4041	fig|562.28203.peg.4151	fig|562.29017.peg.810	fig|562.33455.peg.3821	fig|562.33463.peg.493	fig|562.33464.peg.4199	fig|562.39520.peg.597	fig|562.39534.peg.67	fig|562.45429.peg.4199	fig|562.50212.peg.3044	fig|562.50513.peg.1907	fig|562.50567.peg.47	fig|562.50568.peg.46	fig|562.50569.peg.114	fig|562.50950.peg.5161	fig|562.51001.peg.3917
pfkA		6-phosphofructokinase (EC 2.7.1.11)	60	60	1	1	3874				962	962	962	fig|1322345.19.peg.544	fig|1382700.12.peg.4360	fig|1401688.5.peg.3245	fig|1502658.3.peg.2728	fig|199310.4.peg.4569	fig|2126982.6.peg.4919	fig|316435.29.peg.2906	fig|362663.9.peg.4173	fig|364106.8.peg.4389	fig|439184.7.peg.4494	fig|562.10884.peg.2666	fig|562.10890.peg.4419	fig|562.11318.peg.2806	fig|562.11327.peg.3566	fig|562.13741.peg.3980	fig|562.17274.peg.3534	fig|562.19158.peg.4376	fig|562.19203.peg.574	fig|562.22350.peg.4567	fig|562.25422.peg.4707	fig|562.28183.peg.4327	fig|562.28203.peg.4440	fig|562.29017.peg.531	fig|562.33455.peg.3535	fig|562.33463.peg.200	fig|562.33464.peg.4519	fig|562.39520.peg.289	fig|562.39534.peg.4842	fig|562.45429.peg.4501	fig|562.50212.peg.3339	fig|562.50513.peg.1553	fig|562.50567.peg.5018	fig|562.50568.peg.4955	fig|562.50569.peg.4936	fig|562.50950.peg.234	fig|562.51001.peg.4191
sthA		Soluble pyridine nucleotide transhydrogenase (EC 1.6.1.1)	60	60	1	1	3938				1400	1400	1400	fig|1322345.19.peg.492	fig|1382700.12.peg.4412	fig|1401688.5.peg.3299	fig|1502658.3.peg.2781	fig|199310.4.peg.4623	fig|2126982.6.peg.4866	fig|316435.29.peg.2960	fig|362663.9.peg.4227	fig|364106.8.peg.4443	fig|439184.7.peg.4548	fig|562.10884.peg.2719	fig|562.10890.peg.4472	fig|562.11318.peg.2860	fig|562.11327.peg.3512	fig|562.13741.peg.3927	fig|562.17274.peg.3589	fig|562.19158.peg.4428	fig|562.19203.peg.628	fig|562.22350.peg.4625	fig|562.25422.peg.4759	fig|562.28183.peg.4381	fig|562.28203.peg.4495	fig|562.29017.peg.479	fig|562.33455.peg.3482	fig|562.33463.peg.148	fig|562.33464.peg.4570	fig|562.39520.peg.234	fig|562.39534.peg.4790	fig|562.45429.peg.4554	fig|562.50212.peg.3395	fig|562.50513.peg.1501	fig|562.50567.peg.4965	fig|562.50568.peg.4902	fig|562.50569.peg.4884	fig|562.50950.peg.287	fig|562.51001.peg.4243
fruA_1		PTS system, IIA component	60	60	1	1	3405				470	470	470	fig|1322345.19.peg.837	fig|1382700.12.peg.4050	fig|1401688.5.peg.2976	fig|1502658.3.peg.2450	fig|199310.4.peg.4212	fig|2126982.6.peg.73	fig|316435.29.peg.2597	fig|362663.9.peg.3811	fig|364106.8.peg.4114	fig|439184.7.peg.4217	fig|562.10884.peg.2388	fig|562.10890.peg.4126	fig|562.11318.peg.2514	fig|562.11327.peg.3872	fig|562.13741.peg.4261	fig|562.17274.peg.3257	fig|562.19158.peg.4105	fig|562.19203.peg.91	fig|562.22350.peg.4262	fig|562.25422.peg.4425	fig|562.28183.peg.4037	fig|562.28203.peg.4147	fig|562.29017.peg.812	fig|562.33455.peg.3824	fig|562.33463.peg.495	fig|562.33464.peg.4195	fig|562.39520.peg.600	fig|562.39534.peg.69	fig|562.45429.peg.4197	fig|562.50212.peg.3041	fig|562.50513.peg.1911	fig|562.50567.peg.50	fig|562.50568.peg.50	fig|562.50569.peg.117	fig|562.50950.peg.5158	fig|562.51001.peg.3914
dppF		Dipeptide ABC transporter, ATP-binding protein DppF (TC 3.A.1.5.2)	60	60	1	1	3191				1004	1004	1004	fig|1322345.19.peg.959	fig|1382700.12.peg.3929	fig|1401688.5.peg.2856	fig|1502658.3.peg.2330	fig|199310.4.peg.4093	fig|2126982.6.peg.194	fig|316435.29.peg.2475	fig|362663.9.peg.3689	fig|364106.8.peg.3992	fig|439184.7.peg.4091	fig|562.10884.peg.2269	fig|562.10890.peg.4005	fig|562.11318.peg.2393	fig|562.11327.peg.3993	fig|562.13741.peg.4411	fig|562.17274.peg.3132	fig|562.19158.peg.3958	fig|562.19203.peg.216	fig|562.22350.peg.4076	fig|562.25422.peg.4277	fig|562.28183.peg.3914	fig|562.28203.peg.4024	fig|562.29017.peg.932	fig|562.33455.peg.3952	fig|562.33463.peg.615	fig|562.33464.peg.4070	fig|562.39520.peg.724	fig|562.39534.peg.189	fig|562.45429.peg.4077	fig|562.50212.peg.2918	fig|562.50513.peg.2033	fig|562.50567.peg.193	fig|562.50568.peg.169	fig|562.50569.peg.236	fig|562.50950.peg.5036	fig|562.51001.peg.3794
rhtC		Threonine efflux protein RhtC	60	60	1	1	3698				614	620	619	fig|1322345.19.peg.658	fig|1382700.12.peg.4206	fig|1401688.5.peg.3134	fig|1502658.3.peg.2614	fig|199310.4.peg.4455	fig|2126982.6.peg.5039	fig|316435.29.peg.2787	fig|362663.9.peg.4061	fig|364106.8.peg.4278	fig|439184.7.peg.4380	fig|562.10884.peg.2552	fig|562.10890.peg.4302	fig|562.11318.peg.2690	fig|562.11327.peg.3683	fig|562.13741.peg.4098	fig|562.17274.peg.3418	fig|562.19158.peg.4264	fig|562.19203.peg.5015	fig|562.22350.peg.4444	fig|562.25422.peg.4591	fig|562.28183.peg.4213	fig|562.28203.peg.4324	fig|562.29017.peg.645	fig|562.33455.peg.3649	fig|562.33463.peg.314	fig|562.33464.peg.4397	fig|562.39520.peg.410	fig|562.39534.peg.4957	fig|562.45429.peg.4384	fig|562.50212.peg.3221	fig|562.50513.peg.1672	fig|562.50567.peg.5132	fig|562.50568.peg.5069	fig|562.50569.peg.5053	fig|562.50950.peg.119	fig|562.51001.peg.4078
eutJ		Ethanolamine utilization protein EutJ	60	60	1	1	8374				836	836	836	fig|1322345.19.peg.359	fig|1382700.12.peg.2704	fig|1401688.5.peg.1613	fig|1502658.3.peg.1012	fig|199310.4.peg.2810	fig|2126982.6.peg.3860	fig|316435.29.peg.1223	fig|362663.9.peg.2499	fig|364106.8.peg.2784	fig|439184.7.peg.2860	fig|562.10884.peg.994	fig|562.10890.peg.2641	fig|562.11318.peg.1070	fig|562.11327.peg.118	fig|562.13741.peg.520	fig|562.17274.peg.1920	fig|562.19158.peg.2658	fig|562.19203.peg.1643	fig|562.22350.peg.2699	fig|562.25422.peg.2923	fig|562.28183.peg.2534	fig|562.28203.peg.2668	fig|562.29017.peg.2312	fig|562.33455.peg.5362	fig|562.33463.peg.1836	fig|562.33464.peg.2823	fig|562.39520.peg.1995	fig|562.39534.peg.1530	fig|562.45429.peg.2837	fig|562.50212.peg.1583	fig|562.50513.peg.3352	fig|562.50567.peg.1535	fig|562.50568.peg.3666	fig|562.50569.peg.1526	fig|562.50950.peg.3746	fig|562.51001.peg.2586
yadS		UPF0126 inner membrane protein YadS	60	60	1	1	13554				623	623	623	fig|1322345.19.peg.2748	fig|1382700.12.peg.169	fig|1401688.5.peg.3949	fig|1502658.3.peg.3526	fig|199310.4.peg.181	fig|2126982.6.peg.1146	fig|316435.29.peg.3693	fig|362663.9.peg.170	fig|364106.8.peg.300	fig|439184.7.peg.168	fig|562.10884.peg.3449	fig|562.10890.peg.177	fig|562.11318.peg.3740	fig|562.11327.peg.2719	fig|562.13741.peg.2991	fig|562.17274.peg.4255	fig|562.19158.peg.170	fig|562.19203.peg.4238	fig|562.22350.peg.190	fig|562.25422.peg.180	fig|562.28183.peg.189	fig|562.28203.peg.181	fig|562.29017.peg.4887	fig|562.33455.peg.2692	fig|562.33463.peg.4462	fig|562.33464.peg.180	fig|562.39520.peg.4682	fig|562.39534.peg.4114	fig|562.45429.peg.218	fig|562.50212.peg.4227	fig|562.50513.peg.793	fig|562.50567.peg.4177	fig|562.50568.peg.4122	fig|562.50569.peg.4043	fig|562.50950.peg.986	fig|562.51001.peg.171
leuD		3-isopropylmalate dehydratase small subunit (EC 4.2.1.33)	60	60	1	1	13433				605	605	605	fig|1322345.19.peg.2655	fig|1382700.12.peg.78	fig|1401688.5.peg.3857	fig|1502658.3.peg.3431	fig|199310.4.peg.83	fig|2126982.6.peg.1047	fig|316435.29.peg.3595	fig|362663.9.peg.79	fig|364106.8.peg.210	fig|439184.7.peg.74	fig|562.10884.peg.3354	fig|562.10890.peg.79	fig|562.11318.peg.3645	fig|562.11327.peg.2819	fig|562.13741.peg.3110	fig|562.17274.peg.4159	fig|562.19158.peg.79	fig|562.19203.peg.4335	fig|562.22350.peg.89	fig|562.25422.peg.81	fig|562.28183.peg.88	fig|562.28203.peg.86	fig|562.29017.peg.4982	fig|562.33455.peg.2792	fig|562.33463.peg.4554	fig|562.33464.peg.80	fig|562.39520.peg.4778	fig|562.39534.peg.4208	fig|562.45429.peg.118	fig|562.50212.peg.4131	fig|562.50513.peg.896	fig|562.50567.peg.4276	fig|562.50568.peg.4219	fig|562.50569.peg.4136	fig|562.50950.peg.889	fig|562.51001.peg.78
purB		Adenylosuccinate lyase (EC 4.3.2.2) @ SAICAR lyase (EC 4.3.2.2)	60	60	1	1	16117				1370	1370	1370	fig|1322345.19.peg.3851	fig|1382700.12.peg.1224	fig|1401688.5.peg.135	fig|1502658.3.peg.4619	fig|199310.4.peg.1411	fig|2126982.6.peg.2226	fig|316435.29.peg.4835	fig|362663.9.peg.1147	fig|364106.8.peg.1334	fig|439184.7.peg.1254	fig|562.10884.peg.4556	fig|562.10890.peg.1178	fig|562.11318.peg.4739	fig|562.11327.peg.1607	fig|562.13741.peg.1950	fig|562.17274.peg.326	fig|562.19158.peg.1145	fig|562.19203.peg.3096	fig|562.22350.peg.1218	fig|562.25422.peg.1343	fig|562.28183.peg.1153	fig|562.28203.peg.1258	fig|562.29017.peg.3756	fig|562.33455.peg.1508	fig|562.33463.peg.3308	fig|562.33464.peg.1333	fig|562.39520.peg.3525	fig|562.39534.peg.3009	fig|562.45429.peg.1341	fig|562.50212.peg.5306	fig|562.50513.peg.4809	fig|562.50567.peg.3078	fig|562.50568.peg.2111	fig|562.50569.peg.2912	fig|562.50950.peg.1958	fig|562.51001.peg.1169
yfeO		Chloride channel protein	60	60	1	1	8448				1256	1256	1256	fig|1322345.19.peg.308	fig|1382700.12.peg.2653	fig|1401688.5.peg.1564	fig|1502658.3.peg.961	fig|199310.4.peg.2759	fig|2126982.6.peg.3809	fig|316435.29.peg.1173	fig|362663.9.peg.2448	fig|364106.8.peg.2734	fig|439184.7.peg.2810	fig|562.10884.peg.944	fig|562.10890.peg.2591	fig|562.11318.peg.1020	fig|562.11327.peg.169	fig|562.13741.peg.571	fig|562.17274.peg.1870	fig|562.19158.peg.2608	fig|562.19203.peg.1692	fig|562.22350.peg.2647	fig|562.25422.peg.2873	fig|562.28183.peg.2483	fig|562.28203.peg.2615	fig|562.29017.peg.2363	fig|562.33455.peg.5413	fig|562.33463.peg.1888	fig|562.33464.peg.2773	fig|562.39520.peg.2047	fig|562.39534.peg.1581	fig|562.45429.peg.2787	fig|562.50212.peg.1533	fig|562.50513.peg.3404	fig|562.50567.peg.1585	fig|562.50568.peg.3612	fig|562.50569.peg.1578	fig|562.50950.peg.3685	fig|562.51001.peg.2536
rimM		16S rRNA processing protein RimM	60	60	1	1	7980				548	551	548	fig|1322345.19.peg.2042	fig|1382700.12.peg.2883	fig|1401688.5.peg.1810	fig|1502658.3.peg.1221	fig|199310.4.peg.2951	fig|2126982.6.peg.4010	fig|316435.29.peg.1371	fig|362663.9.peg.2647	fig|364106.8.peg.2929	fig|439184.7.peg.3014	fig|562.10884.peg.1147	fig|562.10890.peg.2905	fig|562.11318.peg.1225	fig|562.11327.peg.5102	fig|562.13741.peg.363	fig|562.17274.peg.2068	fig|562.19158.peg.2806	fig|562.19203.peg.1487	fig|562.22350.peg.2914	fig|562.25422.peg.3129	fig|562.28183.peg.2743	fig|562.28203.peg.2878	fig|562.29017.peg.2155	fig|562.33455.peg.5145	fig|562.33463.peg.1695	fig|562.33464.peg.2973	fig|562.39520.peg.1843	fig|562.39534.peg.1331	fig|562.45429.peg.2983	fig|562.50212.peg.1794	fig|562.50513.peg.3150	fig|562.50567.peg.1331	fig|562.50568.peg.3921	fig|562.50569.peg.1372	fig|562.50950.peg.3950	fig|562.51001.peg.2733
dpiB		Tricarboxylate transport sensor protein TctE => Citrate response regulator CitA	60	60	1	1	14291				1658	1658	1658	fig|1322345.19.peg.4524	fig|1382700.12.peg.653	fig|1401688.5.peg.4446	fig|1502658.3.peg.3945	fig|199310.4.peg.673	fig|2126982.6.peg.1656	fig|316435.29.peg.4202	fig|362663.9.peg.654	fig|364106.8.peg.724	fig|439184.7.peg.605	fig|562.10884.peg.3942	fig|562.10890.peg.673	fig|562.11318.peg.4233	fig|562.11327.peg.2224	fig|562.13741.peg.2560	fig|562.17274.peg.4748	fig|562.19158.peg.594	fig|562.19203.peg.3718	fig|562.22350.peg.725	fig|562.25422.peg.683	fig|562.28183.peg.697	fig|562.28203.peg.675	fig|562.29017.peg.4384	fig|562.33455.peg.2117	fig|562.33463.peg.3978	fig|562.33464.peg.681	fig|562.39520.peg.4176	fig|562.39534.peg.3618	fig|562.45429.peg.721	fig|562.50212.peg.4743	fig|562.50513.peg.255	fig|562.50567.peg.3688	fig|562.50568.peg.1495	fig|562.50569.peg.3601	fig|562.50950.peg.1418	fig|562.51001.peg.602
satP		Succinate-acetate/proton symporter SatP	60	60	1	1	13352				566	566	566	fig|1322345.19.peg.2586	fig|1382700.12.peg.10	fig|1401688.5.peg.3789	fig|1502658.3.peg.3365	fig|199310.4.peg.12	fig|2126982.6.peg.975	fig|316435.29.peg.3525	fig|362663.9.peg.11	fig|364106.8.peg.141	fig|439184.7.peg.6	fig|562.10884.peg.3286	fig|562.10890.peg.13	fig|562.11318.peg.3579	fig|562.11327.peg.2888	fig|562.13741.peg.3173	fig|562.17274.peg.4089	fig|562.19158.peg.10	fig|562.19203.peg.4402	fig|562.22350.peg.16	fig|562.25422.peg.10	fig|562.28183.peg.21	fig|562.28203.peg.19	fig|562.29017.peg.5049	fig|562.33455.peg.2861	fig|562.33463.peg.4623	fig|562.33464.peg.12	fig|562.39520.peg.4850	fig|562.39534.peg.4276	fig|562.45429.peg.49	fig|562.50212.peg.4064	fig|562.50513.peg.965	fig|562.50567.peg.4345	fig|562.50568.peg.4288	fig|562.50569.peg.4199	fig|562.50950.peg.820	fig|562.51001.peg.10
nth		Endonuclease III (EC 4.2.99.18)	60	60	1	1	16978				635	635	635	fig|1322345.19.peg.3299	fig|1382700.12.peg.1762	fig|1401688.5.peg.668	fig|1502658.3.peg.93	fig|199310.4.peg.1892	fig|2126982.6.peg.2839	fig|316435.29.peg.197	fig|362663.9.peg.1596	fig|364106.8.peg.1866	fig|439184.7.peg.1816	fig|562.10884.peg.116	fig|562.10890.peg.1699	fig|562.11318.peg.99	fig|562.11327.peg.1096	fig|562.13741.peg.1450	fig|562.17274.peg.876	fig|562.19158.peg.1682	fig|562.19203.peg.2605	fig|562.22350.peg.1732	fig|562.25422.peg.1920	fig|562.28183.peg.1601	fig|562.28203.peg.1749	fig|562.29017.peg.3215	fig|562.33455.peg.929	fig|562.33463.peg.2761	fig|562.33464.peg.1831	fig|562.39520.peg.2940	fig|562.39534.peg.2460	fig|562.45429.peg.1834	fig|562.50212.peg.480	fig|562.50513.peg.4300	fig|562.50567.peg.2515	fig|562.50568.peg.2565	fig|562.50569.peg.2444	fig|562.50950.peg.2537	fig|562.51001.peg.1735
cysN		Sulfate adenylyltransferase subunit 1 (EC 2.7.7.4)	60	60	1	1	7679				1427	1427	1427	fig|1322345.19.peg.1927	fig|1382700.12.peg.3061	fig|1401688.5.peg.1987	fig|1502658.3.peg.1337	fig|199310.4.peg.3125	fig|2126982.6.peg.4127	fig|316435.29.peg.1488	fig|362663.9.peg.2772	fig|364106.8.peg.3104	fig|439184.7.peg.3200	fig|562.10884.peg.1262	fig|562.10890.peg.3031	fig|562.11318.peg.1383	fig|562.11327.peg.4986	fig|562.13741.peg.240	fig|562.17274.peg.2251	fig|562.19158.peg.3020	fig|562.19203.peg.1361	fig|562.22350.peg.3044	fig|562.25422.peg.3313	fig|562.28183.peg.2869	fig|562.28203.peg.3010	fig|562.29017.peg.2038	fig|562.33455.peg.5022	fig|562.33463.peg.1580	fig|562.33464.peg.3094	fig|562.39520.peg.1723	fig|562.39534.peg.1160	fig|562.45429.peg.3100	fig|562.50212.peg.1925	fig|562.50513.peg.3032	fig|562.50567.peg.1149	fig|562.50568.peg.1046	fig|562.50569.peg.1248	fig|562.50950.peg.4124	fig|562.51001.peg.2915
eamA		Permease of the drug/metabolite transporter (DMT) superfamily	60	60	1	1	16894				899	899	899	fig|1322345.19.peg.3421	fig|1382700.12.peg.1696	fig|1401688.5.peg.602	fig|1502658.3.peg.24	fig|199310.4.peg.1828	fig|2126982.6.peg.2747	fig|316435.29.peg.127	fig|362663.9.peg.1536	fig|364106.8.peg.1802	fig|439184.7.peg.1750	fig|562.10884.peg.48	fig|562.10890.peg.1636	fig|562.11318.peg.37	fig|562.11327.peg.1165	fig|562.13741.peg.1513	fig|562.17274.peg.810	fig|562.19158.peg.1616	fig|562.19203.peg.2670	fig|562.22350.peg.1667	fig|562.25422.peg.1849	fig|562.28183.peg.1536	fig|562.28203.peg.1685	fig|562.29017.peg.3285	fig|562.33455.peg.1069	fig|562.33463.peg.2883	fig|562.33464.peg.1764	fig|562.39520.peg.3077	fig|562.39534.peg.2586	fig|562.45429.peg.1766	fig|562.50212.peg.414	fig|562.50513.peg.4367	fig|562.50567.peg.2585	fig|562.50568.peg.2495	fig|562.50569.peg.2509	fig|562.50950.peg.2468	fig|562.51001.peg.1669
nadE		NAD synthetase (EC 6.3.1.5)	60	60	1	1	17112				827	827	827	fig|1322345.19.peg.3188	fig|1382700.12.peg.1872	fig|1401688.5.peg.777	fig|1502658.3.peg.192	fig|199310.4.peg.2004	fig|2126982.6.peg.2950	fig|316435.29.peg.308	fig|362663.9.peg.1707	fig|364106.8.peg.1976	fig|439184.7.peg.1924	fig|562.10884.peg.225	fig|562.10890.peg.1808	fig|562.11318.peg.210	fig|562.11327.peg.985	fig|562.13741.peg.1340	fig|562.17274.peg.987	fig|562.19158.peg.1790	fig|562.19203.peg.2494	fig|562.22350.peg.1842	fig|562.25422.peg.2030	fig|562.28183.peg.1715	fig|562.28203.peg.1859	fig|562.29017.peg.3106	fig|562.33455.peg.813	fig|562.33463.peg.2652	fig|562.33464.peg.1947	fig|562.39520.peg.2820	fig|562.39534.peg.2296	fig|562.45429.peg.1945	fig|562.50212.peg.593	fig|562.50513.peg.4189	fig|562.50567.peg.2407	fig|562.50568.peg.2677	fig|562.50569.peg.2333	fig|562.50950.peg.2647	fig|562.51001.peg.1845
can		Carbonic anhydrase, beta class (EC 4.2.1.1)	60	60	1	1	13514				662	662	662	fig|1322345.19.peg.2714	fig|1382700.12.peg.136	fig|1401688.5.peg.3916	fig|1502658.3.peg.3493	fig|199310.4.peg.148	fig|2126982.6.peg.1111	fig|316435.29.peg.3658	fig|362663.9.peg.136	fig|364106.8.peg.267	fig|439184.7.peg.134	fig|562.10884.peg.3416	fig|562.10890.peg.143	fig|562.11318.peg.3707	fig|562.11327.peg.2754	fig|562.13741.peg.3026	fig|562.17274.peg.4222	fig|562.19158.peg.137	fig|562.19203.peg.4271	fig|562.22350.peg.156	fig|562.25422.peg.146	fig|562.28183.peg.152	fig|562.28203.peg.148	fig|562.29017.peg.4919	fig|562.33455.peg.2727	fig|562.33463.peg.4495	fig|562.33464.peg.145	fig|562.39520.peg.4718	fig|562.39534.peg.4149	fig|562.45429.peg.182	fig|562.50212.peg.4194	fig|562.50513.peg.831	fig|562.50567.peg.4212	fig|562.50568.peg.4157	fig|562.50569.peg.4078	fig|562.50950.peg.952	fig|562.51001.peg.137
xanQ		Xanthine permease @ Xanthine:proton symporter XanQ	60	60	1	1	7436				1400	1400	1400	fig|1322345.19.peg.1791	fig|1382700.12.peg.3201	fig|1401688.5.peg.2129	fig|1502658.3.peg.1482	fig|199310.4.peg.3257	fig|2126982.6.peg.4264	fig|316435.29.peg.1627	fig|362663.9.peg.2914	fig|364106.8.peg.3239	fig|439184.7.peg.3345	fig|562.10884.peg.1421	fig|562.10890.peg.3176	fig|562.11318.peg.1529	fig|562.11327.peg.4852	fig|562.13741.peg.94	fig|562.17274.peg.2393	fig|562.19158.peg.3164	fig|562.19203.peg.1217	fig|562.22350.peg.3193	fig|562.25422.peg.3456	fig|562.28183.peg.3016	fig|562.28203.peg.3154	fig|562.29017.peg.1873	fig|562.33455.peg.4862	fig|562.33463.peg.1444	fig|562.33464.peg.3233	fig|562.39520.peg.1589	fig|562.39534.peg.1024	fig|562.45429.peg.3237	fig|562.50212.peg.2071	fig|562.50513.peg.2894	fig|562.50567.peg.1006	fig|562.50568.peg.902	fig|562.50569.peg.1086	fig|562.50950.peg.4267	fig|562.51001.peg.3055
atzF		Amidase	60	60	1	1	3722				389	389	389	fig|1322345.19.peg.642	fig|1382700.12.peg.4222	fig|1401688.5.peg.3150	fig|1502658.3.peg.2631	fig|199310.4.peg.4471	fig|2126982.6.peg.5023	fig|316435.29.peg.2803	fig|362663.9.peg.4076	fig|364106.8.peg.4294	fig|439184.7.peg.4397	fig|562.10884.peg.2569	fig|562.10890.peg.4320	fig|562.11318.peg.2707	fig|562.11327.peg.3666	fig|562.13741.peg.4079	fig|562.17274.peg.3437	fig|562.19158.peg.4281	fig|562.19203.peg.4998	fig|562.22350.peg.4461	fig|562.25422.peg.4609	fig|562.28183.peg.4230	fig|562.28203.peg.4341	fig|562.29017.peg.629	fig|562.33455.peg.3632	fig|562.33463.peg.298	fig|562.33464.peg.4417	fig|562.39520.peg.394	fig|562.39534.peg.4941	fig|562.45429.peg.4400	fig|562.50212.peg.3238	fig|562.50513.peg.1655	fig|562.50567.peg.5114	fig|562.50568.peg.5053	fig|562.50569.peg.5035	fig|562.50950.peg.137	fig|562.51001.peg.4095
napF		Ferredoxin-type protein NapF (periplasmic nitrate reductase)	60	60	1	1	8672				494	494	494	fig|1322345.19.peg.139	fig|1382700.12.peg.2423	fig|1401688.5.peg.1332	fig|1502658.3.peg.790	fig|199310.4.peg.2587	fig|2126982.6.peg.3633	fig|316435.29.peg.998	fig|362663.9.peg.2273	fig|364106.8.peg.2516	fig|439184.7.peg.2571	fig|562.10884.peg.774	fig|562.10890.peg.2416	fig|562.11318.peg.804	fig|562.11327.peg.342	fig|562.13741.peg.740	fig|562.17274.peg.1698	fig|562.19158.peg.2376	fig|562.19203.peg.1868	fig|562.22350.peg.2467	fig|562.25422.peg.2634	fig|562.28183.peg.2306	fig|562.28203.peg.2438	fig|562.29017.peg.2539	fig|562.33455.peg.151	fig|562.33463.peg.2058	fig|562.33464.peg.2598	fig|562.39520.peg.2232	fig|562.39534.peg.1750	fig|562.45429.peg.2614	fig|562.50212.peg.1285	fig|562.50513.peg.3579	fig|562.50567.peg.1819	fig|562.50568.peg.3390	fig|562.50569.peg.1747	fig|562.50950.peg.3452	fig|562.51001.peg.2369
udp		Uridine phosphorylase (EC 2.4.2.3)	60	60	1	1	3731				761	764	763	fig|1322345.19.peg.634	fig|1382700.12.peg.4231	fig|1401688.5.peg.3158	fig|1502658.3.peg.2639	fig|199310.4.peg.4479	fig|2126982.6.peg.5014	fig|316435.29.peg.2811	fig|362663.9.peg.4084	fig|364106.8.peg.4302	fig|439184.7.peg.4405	fig|562.10884.peg.2577	fig|562.10890.peg.4328	fig|562.11318.peg.2715	fig|562.11327.peg.3657	fig|562.13741.peg.4071	fig|562.17274.peg.3445	fig|562.19158.peg.4289	fig|562.19203.peg.4990	fig|562.22350.peg.4469	fig|562.25422.peg.4617	fig|562.28183.peg.4238	fig|562.28203.peg.4349	fig|562.29017.peg.621	fig|562.33455.peg.3624	fig|562.33463.peg.290	fig|562.33464.peg.4426	fig|562.39520.peg.386	fig|562.39534.peg.4933	fig|562.45429.peg.4408	fig|562.50212.peg.3247	fig|562.50513.peg.1645	fig|562.50567.peg.5106	fig|562.50568.peg.5044	fig|562.50569.peg.5026	fig|562.50950.peg.145	fig|562.51001.peg.4104
nikA		Nickel ABC transporter, substrate-binding protein NikA (TC 3.A.1.5.3)	60	60	1	1	3079				1574	1574	1574	fig|1322345.19.peg.1039	fig|1382700.12.peg.3843	fig|1401688.5.peg.2776	fig|1502658.3.peg.2250	fig|199310.4.peg.4013	fig|2126982.6.peg.276	fig|316435.29.peg.2393	fig|362663.9.peg.3616	fig|364106.8.peg.3909	fig|439184.7.peg.4005	fig|562.10884.peg.2189	fig|562.10890.peg.3931	fig|562.11318.peg.2321	fig|562.11327.peg.4077	fig|562.13741.peg.4494	fig|562.17274.peg.3046	fig|562.19158.peg.3873	fig|562.19203.peg.291	fig|562.22350.peg.4001	fig|562.25422.peg.4189	fig|562.28183.peg.3840	fig|562.28203.peg.3948	fig|562.29017.peg.1015	fig|562.33455.peg.4035	fig|562.33463.peg.696	fig|562.33464.peg.3985	fig|562.39520.peg.812	fig|562.39534.peg.269	fig|562.45429.peg.3998	fig|562.50212.peg.2842	fig|562.50513.peg.2117	fig|562.50567.peg.280	fig|562.50568.peg.255	fig|562.50569.peg.313	fig|562.50950.peg.4948	fig|562.51001.peg.3709
bcr_1		Multidrug resistance transporter, Bcr/CflA family	60	60	1	1	16520				1163	1163	1163	fig|1322345.19.peg.3613	fig|1382700.12.peg.1512	fig|1401688.5.peg.418	fig|1502658.3.peg.4850	fig|199310.4.peg.1642	fig|2126982.6.peg.2545	fig|316435.29.peg.5067	fig|362663.9.peg.1358	fig|364106.8.peg.1605	fig|439184.7.peg.1549	fig|562.10884.peg.4787	fig|562.10890.peg.1409	fig|562.11318.peg.4967	fig|562.11327.peg.1362	fig|562.13741.peg.1710	fig|562.17274.peg.621	fig|562.19158.peg.1427	fig|562.19203.peg.2858	fig|562.22350.peg.1455	fig|562.25422.peg.1654	fig|562.28183.peg.1310	fig|562.28203.peg.1483	fig|562.29017.peg.3517	fig|562.33455.peg.1278	fig|562.33463.peg.3074	fig|562.33464.peg.1555	fig|562.39520.peg.3350	fig|562.39534.peg.2775	fig|562.45429.peg.1568	fig|562.50212.peg.197	fig|562.50513.peg.4562	fig|562.50567.peg.2778	fig|562.50568.peg.2316	fig|562.50569.peg.2696	fig|562.50950.peg.2078	fig|562.51001.peg.1470
ygbE		Inner membrane protein YgbE	60	60	1	1	7682				323	323	323	fig|1322345.19.peg.1929	fig|1382700.12.peg.3059	fig|1401688.5.peg.1985	fig|1502658.3.peg.1335	fig|199310.4.peg.3123	fig|2126982.6.peg.4125	fig|316435.29.peg.1486	fig|362663.9.peg.2770	fig|364106.8.peg.3102	fig|439184.7.peg.3198	fig|562.10884.peg.1260	fig|562.10890.peg.3029	fig|562.11318.peg.1381	fig|562.11327.peg.4988	fig|562.13741.peg.242	fig|562.17274.peg.2249	fig|562.19158.peg.3018	fig|562.19203.peg.1363	fig|562.22350.peg.3042	fig|562.25422.peg.3311	fig|562.28183.peg.2867	fig|562.28203.peg.3008	fig|562.29017.peg.2040	fig|562.33455.peg.5024	fig|562.33463.peg.1582	fig|562.33464.peg.3092	fig|562.39520.peg.1725	fig|562.39534.peg.1162	fig|562.45429.peg.3098	fig|562.50212.peg.1923	fig|562.50513.peg.3034	fig|562.50567.peg.1151	fig|562.50568.peg.1048	fig|562.50569.peg.1250	fig|562.50950.peg.4122	fig|562.51001.peg.2913
eutP		Ethanolamine utilization protein EutP	60	60	1	1	8367				479	479	479	fig|1322345.19.peg.366	fig|1382700.12.peg.2711	fig|1401688.5.peg.1620	fig|1502658.3.peg.1019	fig|199310.4.peg.2817	fig|2126982.6.peg.3868	fig|316435.29.peg.1230	fig|362663.9.peg.2506	fig|364106.8.peg.2791	fig|439184.7.peg.2867	fig|562.10884.peg.1001	fig|562.10890.peg.2648	fig|562.11318.peg.1077	fig|562.11327.peg.111	fig|562.13741.peg.513	fig|562.17274.peg.1927	fig|562.19158.peg.2665	fig|562.19203.peg.1636	fig|562.22350.peg.2707	fig|562.25422.peg.2930	fig|562.28183.peg.2541	fig|562.28203.peg.2675	fig|562.29017.peg.2305	fig|562.33455.peg.5355	fig|562.33463.peg.1829	fig|562.33464.peg.2830	fig|562.39520.peg.1988	fig|562.39534.peg.1523	fig|562.45429.peg.2844	fig|562.50212.peg.1590	fig|562.50513.peg.3345	fig|562.50567.peg.1528	fig|562.50568.peg.3673	fig|562.50569.peg.1519	fig|562.50950.peg.3753	fig|562.51001.peg.2593
livH		Branched-chain amino acid ABC transporter, permease protein LivH (TC 3.A.1.4.1)	60	60	1	1	3054				926	926	926	fig|1322345.19.peg.1059	fig|1382700.12.peg.3816	fig|1401688.5.peg.2750	fig|1502658.3.peg.2230	fig|199310.4.peg.3993	fig|2126982.6.peg.296	fig|316435.29.peg.2373	fig|362663.9.peg.3594	fig|364106.8.peg.3883	fig|439184.7.peg.3978	fig|562.10884.peg.2168	fig|562.10890.peg.3910	fig|562.11318.peg.2300	fig|562.11327.peg.4098	fig|562.13741.peg.4521	fig|562.17274.peg.3020	fig|562.19158.peg.3847	fig|562.19203.peg.311	fig|562.22350.peg.3978	fig|562.25422.peg.4162	fig|562.28183.peg.3820	fig|562.28203.peg.3928	fig|562.29017.peg.1035	fig|562.33455.peg.4061	fig|562.33463.peg.716	fig|562.33464.peg.3964	fig|562.39520.peg.833	fig|562.39534.peg.289	fig|562.45429.peg.3978	fig|562.50212.peg.2822	fig|562.50513.peg.2137	fig|562.50567.peg.306	fig|562.50568.peg.281	fig|562.50569.peg.339	fig|562.50950.peg.4922	fig|562.51001.peg.3688
fbaB		Fructose-bisphosphate aldolase class I (EC 4.1.2.13)	60	60	1	1	8834				1052	1052	1052	fig|1322345.19.peg.5031	fig|1382700.12.peg.2305	fig|1401688.5.peg.1215	fig|1502658.3.peg.673	fig|199310.4.peg.2467	fig|2126982.6.peg.3508	fig|316435.29.peg.850	fig|362663.9.peg.2153	fig|364106.8.peg.2400	fig|439184.7.peg.2452	fig|562.10884.peg.655	fig|562.10890.peg.2293	fig|562.11318.peg.682	fig|562.11327.peg.462	fig|562.13741.peg.861	fig|562.17274.peg.1577	fig|562.19158.peg.2257	fig|562.19203.peg.1994	fig|562.22350.peg.2333	fig|562.25422.peg.2505	fig|562.28183.peg.2185	fig|562.28203.peg.2315	fig|562.29017.peg.2663	fig|562.33455.peg.294	fig|562.33463.peg.2196	fig|562.33464.peg.2476	fig|562.39520.peg.2362	fig|562.39534.peg.1868	fig|562.45429.peg.2476	fig|562.50212.peg.1156	fig|562.50513.peg.3701	fig|562.50567.peg.1945	fig|562.50568.peg.3272	fig|562.50569.peg.1866	fig|562.50950.peg.3331	fig|562.51001.peg.2251
rbsB		Ribose ABC transporter, substrate-binding protein RbsB (TC 3.A.1.2.1)	60	60	1	1	3607				890	890	890	fig|1322345.19.peg.720	fig|1382700.12.peg.4144	fig|1401688.5.peg.3071	fig|1502658.3.peg.2548	fig|199310.4.peg.4392	fig|2126982.6.peg.5106	fig|316435.29.peg.2719	fig|362663.9.peg.3997	fig|364106.8.peg.4213	fig|439184.7.peg.4314	fig|562.10884.peg.2488	fig|562.10890.peg.4240	fig|562.11318.peg.2628	fig|562.11327.peg.3749	fig|562.13741.peg.4160	fig|562.17274.peg.3353	fig|562.19158.peg.4200	fig|562.19203.peg.5115	fig|562.22350.peg.4379	fig|562.25422.peg.4523	fig|562.28183.peg.4152	fig|562.28203.peg.4263	fig|562.29017.peg.713	fig|562.33455.peg.3725	fig|562.33463.peg.377	fig|562.33464.peg.4330	fig|562.39520.peg.480	fig|562.39534.peg.5019	fig|562.45429.peg.4317	fig|562.50212.peg.3157	fig|562.50513.peg.1738	fig|562.50567.peg.5197	fig|562.50568.peg.5134	fig|562.50569.peg.5113	fig|562.50950.peg.52	fig|562.51001.peg.4014
tcdA		HesA/MoeB/ThiF family protein => sulfur transfer pathway protein CsdL	60	60	1	1	7599				800	806	805	fig|1322345.19.peg.1868	fig|1382700.12.peg.3122	fig|1401688.5.peg.2049	fig|1502658.3.peg.1403	fig|199310.4.peg.3185	fig|2126982.6.peg.4187	fig|316435.29.peg.1551	fig|362663.9.peg.2839	fig|364106.8.peg.3163	fig|439184.7.peg.3262	fig|562.10884.peg.1327	fig|562.10890.peg.3098	fig|562.11318.peg.1451	fig|562.11327.peg.4926	fig|562.13741.peg.179	fig|562.17274.peg.2313	fig|562.19158.peg.3081	fig|562.19203.peg.1294	fig|562.22350.peg.3111	fig|562.25422.peg.3375	fig|562.28183.peg.2938	fig|562.28203.peg.3076	fig|562.29017.peg.1973	fig|562.33455.peg.4952	fig|562.33463.peg.1521	fig|562.33464.peg.3156	fig|562.39520.peg.1662	fig|562.39534.peg.1100	fig|562.45429.peg.3162	fig|562.50212.peg.1992	fig|562.50513.peg.2971	fig|562.50567.peg.1087	fig|562.50568.peg.983	fig|562.50569.peg.1188	fig|562.50950.peg.4186	fig|562.51001.peg.2976
uspA		Universal stress protein A	60	60	1	1	3104				434	434	434	fig|1322345.19.peg.1018	fig|1382700.12.peg.3864	fig|1401688.5.peg.2797	fig|1502658.3.peg.2272	fig|199310.4.peg.4033	fig|2126982.6.peg.254	fig|316435.29.peg.2415	fig|362663.9.peg.3629	fig|364106.8.peg.3929	fig|439184.7.peg.4026	fig|562.10884.peg.2210	fig|562.10890.peg.3944	fig|562.11318.peg.2334	fig|562.11327.peg.4056	fig|562.13741.peg.4473	fig|562.17274.peg.3068	fig|562.19158.peg.3894	fig|562.19203.peg.276	fig|562.22350.peg.4016	fig|562.25422.peg.4211	fig|562.28183.peg.3855	fig|562.28203.peg.3962	fig|562.29017.peg.993	fig|562.33455.peg.4013	fig|562.33463.peg.676	fig|562.33464.peg.4007	fig|562.39520.peg.791	fig|562.39534.peg.248	fig|562.45429.peg.4019	fig|562.50212.peg.2857	fig|562.50513.peg.2095	fig|562.50567.peg.258	fig|562.50568.peg.233	fig|562.50569.peg.293	fig|562.50950.peg.4970	fig|562.51001.peg.3732
folM		FolM Alternative dihydrofolate reductase 1	60	60	1	1	16943				722	722	722	fig|1322345.19.peg.3326	fig|1382700.12.peg.1735	fig|1401688.5.peg.641	fig|1502658.3.peg.64	fig|199310.4.peg.1865	fig|2126982.6.peg.2811	fig|316435.29.peg.169	fig|362663.9.peg.1569	fig|364106.8.peg.1839	fig|439184.7.peg.1788	fig|562.10884.peg.87	fig|562.10890.peg.1671	fig|562.11318.peg.71	fig|562.11327.peg.1124	fig|562.13741.peg.1474	fig|562.17274.peg.848	fig|562.19158.peg.1655	fig|562.19203.peg.2633	fig|562.22350.peg.1704	fig|562.25422.peg.1891	fig|562.28183.peg.1572	fig|562.28203.peg.1721	fig|562.29017.peg.3244	fig|562.33455.peg.959	fig|562.33463.peg.2788	fig|562.33464.peg.1803	fig|562.39520.peg.2970	fig|562.39534.peg.2488	fig|562.45429.peg.1806	fig|562.50212.peg.451	fig|562.50513.peg.4328	fig|562.50567.peg.2544	fig|562.50568.peg.2537	fig|562.50569.peg.2471	fig|562.50950.peg.2509	fig|562.51001.peg.1707
yehT		Two-component transcriptional response regulator BtsR	60	60	1	1	8791				719	719	719	fig|1322345.19.peg.27	fig|1382700.12.peg.2334	fig|1401688.5.peg.1243	fig|1502658.3.peg.701	fig|199310.4.peg.2496	fig|2126982.6.peg.3537	fig|316435.29.peg.877	fig|362663.9.peg.2182	fig|364106.8.peg.2428	fig|439184.7.peg.2481	fig|562.10884.peg.683	fig|562.10890.peg.2322	fig|562.11318.peg.711	fig|562.11327.peg.434	fig|562.13741.peg.832	fig|562.17274.peg.1606	fig|562.19158.peg.2287	fig|562.19203.peg.1967	fig|562.22350.peg.2362	fig|562.25422.peg.2535	fig|562.28183.peg.2213	fig|562.28203.peg.2343	fig|562.29017.peg.2635	fig|562.33455.peg.249	fig|562.33463.peg.2169	fig|562.33464.peg.2505	fig|562.39520.peg.2330	fig|562.39534.peg.1840	fig|562.45429.peg.2503	fig|562.50212.peg.1185	fig|562.50513.peg.3674	fig|562.50567.peg.1909	fig|562.50568.peg.3301	fig|562.50569.peg.1838	fig|562.50950.peg.3360	fig|562.51001.peg.2280
ushA		UDP-sugar hydrolase (EC 3.6.1.45); 5'-nucleotidase (EC 3.1.3.5)	60	60	1	1	14137				1652	1652	1652	fig|1322345.19.peg.4628	fig|1382700.12.peg.478	fig|1401688.5.peg.4269	fig|1502658.3.peg.3835	fig|199310.4.peg.564	fig|2126982.6.peg.1548	fig|316435.29.peg.4096	fig|362663.9.peg.545	fig|364106.8.peg.614	fig|439184.7.peg.490	fig|562.10884.peg.3835	fig|562.10890.peg.564	fig|562.11318.peg.4125	fig|562.11327.peg.2331	fig|562.13741.peg.2669	fig|562.17274.peg.4575	fig|562.19158.peg.482	fig|562.19203.peg.3828	fig|562.22350.peg.610	fig|562.25422.peg.506	fig|562.28183.peg.588	fig|562.28203.peg.568	fig|562.29017.peg.4493	fig|562.33455.peg.2227	fig|562.33463.peg.4082	fig|562.33464.peg.572	fig|562.39520.peg.4286	fig|562.39534.peg.3723	fig|562.45429.peg.614	fig|562.50212.peg.4630	fig|562.50513.peg.365	fig|562.50567.peg.3862	fig|562.50568.peg.1380	fig|562.50569.peg.3710	fig|562.50950.peg.1304	fig|562.51001.peg.490
glnD		[Protein-PII] uridylyltransferase (EC 2.7.7.59) / [Protein-PII]-UMP uridylyl-removing enzyme	60	60	1	1	13563				2672	2672	2672	fig|1322345.19.peg.2756	fig|1382700.12.peg.177	fig|1401688.5.peg.3957	fig|1502658.3.peg.3534	fig|199310.4.peg.189	fig|2126982.6.peg.1154	fig|316435.29.peg.3701	fig|362663.9.peg.179	fig|364106.8.peg.308	fig|439184.7.peg.176	fig|562.10884.peg.3457	fig|562.10890.peg.185	fig|562.11318.peg.3748	fig|562.11327.peg.2711	fig|562.13741.peg.2983	fig|562.17274.peg.4263	fig|562.19158.peg.178	fig|562.19203.peg.4230	fig|562.22350.peg.198	fig|562.25422.peg.188	fig|562.28183.peg.197	fig|562.28203.peg.189	fig|562.29017.peg.4879	fig|562.33455.peg.2684	fig|562.33463.peg.4454	fig|562.33464.peg.188	fig|562.39520.peg.4674	fig|562.39534.peg.4106	fig|562.45429.peg.226	fig|562.50212.peg.4235	fig|562.50513.peg.783	fig|562.50567.peg.4169	fig|562.50568.peg.4114	fig|562.50569.peg.4035	fig|562.50950.peg.994	fig|562.51001.peg.179
aldA		Aldehyde dehydrogenase A (EC 1.2.1.22) @ Glycolaldehyde dehydrogenase (EC 1.2.1.21)	60	60	1	1	16633				1439	1439	1439	fig|1322345.19.peg.3540	fig|1382700.12.peg.1583	fig|1401688.5.peg.489	fig|1502658.3.peg.4921	fig|199310.4.peg.1716	fig|2126982.6.peg.2621	fig|316435.29.peg.4	fig|362663.9.peg.1435	fig|364106.8.peg.1681	fig|439184.7.peg.1623	fig|562.10884.peg.4856	fig|562.10890.peg.1485	fig|562.11318.peg.5044	fig|562.11327.peg.1287	fig|562.13741.peg.1636	fig|562.17274.peg.695	fig|562.19158.peg.1500	fig|562.19203.peg.2782	fig|562.22350.peg.1532	fig|562.25422.peg.1731	fig|562.28183.peg.1406	fig|562.28203.peg.1559	fig|562.29017.peg.3445	fig|562.33455.peg.1196	fig|562.33463.peg.3001	fig|562.33464.peg.1639	fig|562.39520.peg.3204	fig|562.39534.peg.2704	fig|562.45429.peg.1646	fig|562.50212.peg.274	fig|562.50513.peg.4486	fig|562.50567.peg.2701	fig|562.50568.peg.2392	fig|562.50569.peg.2624	fig|562.50950.peg.2154	fig|562.51001.peg.1544
ygfZ		tRNA-modifying protein YgfZ	60	60	1	1	7416				980	980	980	fig|1322345.19.peg.1774	fig|1382700.12.peg.3218	fig|1401688.5.peg.2147	fig|1502658.3.peg.1500	fig|199310.4.peg.3276	fig|2126982.6.peg.4281	fig|316435.29.peg.1644	fig|362663.9.peg.2931	fig|364106.8.peg.3257	fig|439184.7.peg.3363	fig|562.10884.peg.1438	fig|562.10890.peg.3193	fig|562.11318.peg.1546	fig|562.11327.peg.4834	fig|562.13741.peg.77	fig|562.17274.peg.2410	fig|562.19158.peg.3182	fig|562.19203.peg.1201	fig|562.22350.peg.3209	fig|562.25422.peg.3474	fig|562.28183.peg.3033	fig|562.28203.peg.3171	fig|562.29017.peg.1856	fig|562.33455.peg.4845	fig|562.33463.peg.1427	fig|562.33464.peg.3251	fig|562.39520.peg.1572	fig|562.39534.peg.1007	fig|562.45429.peg.3254	fig|562.50212.peg.2088	fig|562.50513.peg.2876	fig|562.50567.peg.988	fig|562.50568.peg.884	fig|562.50569.peg.1069	fig|562.50950.peg.4284	fig|562.51001.peg.3073
yobB		Uncharacterized protein YobB	60	60	1	1	17247				656	656	656	fig|1322345.19.peg.3079	fig|1382700.12.peg.1978	fig|1401688.5.peg.883	fig|1502658.3.peg.300	fig|199310.4.peg.2111	fig|2126982.6.peg.3063	fig|316435.29.peg.419	fig|362663.9.peg.1818	fig|364106.8.peg.2081	fig|439184.7.peg.2093	fig|562.10884.peg.333	fig|562.10890.peg.1919	fig|562.11318.peg.322	fig|562.11327.peg.873	fig|562.13741.peg.1234	fig|562.17274.peg.1092	fig|562.19158.peg.1897	fig|562.19203.peg.2383	fig|562.22350.peg.1952	fig|562.25422.peg.2138	fig|562.28183.peg.1823	fig|562.28203.peg.1969	fig|562.29017.peg.2998	fig|562.33455.peg.706	fig|562.33463.peg.2543	fig|562.33464.peg.2059	fig|562.39520.peg.2705	fig|562.39534.peg.2185	fig|562.45429.peg.2055	fig|562.50212.peg.704	fig|562.50513.peg.4079	fig|562.50567.peg.2301	fig|562.50568.peg.2849	fig|562.50569.peg.2228	fig|562.50950.peg.2754	fig|562.51001.peg.1951
aroD		3-dehydroquinate dehydratase I (EC 4.2.1.10)	60	60	1	1	17059				758	758	758	fig|1322345.19.peg.3238	fig|1382700.12.peg.1824	fig|1401688.5.peg.729	fig|1502658.3.peg.154	fig|199310.4.peg.1954	fig|2126982.6.peg.2901	fig|316435.29.peg.259	fig|362663.9.peg.1658	fig|364106.8.peg.1928	fig|439184.7.peg.1876	fig|562.10884.peg.176	fig|562.10890.peg.1758	fig|562.11318.peg.160	fig|562.11327.peg.1035	fig|562.13741.peg.1389	fig|562.17274.peg.939	fig|562.19158.peg.1742	fig|562.19203.peg.2544	fig|562.22350.peg.1793	fig|562.25422.peg.1981	fig|562.28183.peg.1665	fig|562.28203.peg.1809	fig|562.29017.peg.3154	fig|562.33455.peg.863	fig|562.33463.peg.2701	fig|562.33464.peg.1896	fig|562.39520.peg.2870	fig|562.39534.peg.2397	fig|562.45429.peg.1895	fig|562.50212.peg.542	fig|562.50513.peg.4238	fig|562.50567.peg.2456	fig|562.50568.peg.2627	fig|562.50569.peg.2382	fig|562.50950.peg.2596	fig|562.51001.peg.1797
yiaK		3-dehydro-L-gulonate 2-dehydrogenase (EC 1.1.1.130)	60	60	1	1	3248				998	998	998	fig|1322345.19.peg.921	fig|1382700.12.peg.3967	fig|1401688.5.peg.2893	fig|1502658.3.peg.2368	fig|199310.4.peg.4129	fig|2126982.6.peg.157	fig|316435.29.peg.2513	fig|362663.9.peg.3727	fig|364106.8.peg.4030	fig|439184.7.peg.4131	fig|562.10884.peg.2306	fig|562.10890.peg.4043	fig|562.11318.peg.2432	fig|562.11327.peg.3956	fig|562.13741.peg.4372	fig|562.17274.peg.3171	fig|562.19158.peg.3996	fig|562.19203.peg.177	fig|562.22350.peg.4118	fig|562.25422.peg.4318	fig|562.28183.peg.3954	fig|562.28203.peg.4064	fig|562.29017.peg.895	fig|562.33455.peg.3912	fig|562.33463.peg.578	fig|562.33464.peg.4109	fig|562.39520.peg.685	fig|562.39534.peg.152	fig|562.45429.peg.4114	fig|562.50212.peg.2956	fig|562.50513.peg.1995	fig|562.50567.peg.154	fig|562.50568.peg.132	fig|562.50569.peg.199	fig|562.50950.peg.5074	fig|562.51001.peg.3831
yfiR_2		Transcriptional regulator, AcrR family	60	60	1	1	16515				566	566	566	fig|1322345.19.peg.3617	fig|1382700.12.peg.1508	fig|1401688.5.peg.414	fig|1502658.3.peg.4846	fig|199310.4.peg.1638	fig|2126982.6.peg.2541	fig|316435.29.peg.5063	fig|362663.9.peg.1354	fig|364106.8.peg.1601	fig|439184.7.peg.1545	fig|562.10884.peg.4783	fig|562.10890.peg.1405	fig|562.11318.peg.4963	fig|562.11327.peg.1366	fig|562.13741.peg.1714	fig|562.17274.peg.617	fig|562.19158.peg.1423	fig|562.19203.peg.2862	fig|562.22350.peg.1451	fig|562.25422.peg.1650	fig|562.28183.peg.1306	fig|562.28203.peg.1479	fig|562.29017.peg.3521	fig|562.33455.peg.1282	fig|562.33463.peg.3078	fig|562.33464.peg.1551	fig|562.39520.peg.3355	fig|562.39534.peg.2779	fig|562.45429.peg.1564	fig|562.50212.peg.193	fig|562.50513.peg.4566	fig|562.50567.peg.2782	fig|562.50568.peg.2312	fig|562.50569.peg.2700	fig|562.50950.peg.2074	fig|562.51001.peg.1466
pyrE		Orotate phosphoribosyltransferase (EC 2.4.2.10)	60	60	1	1	3333				641	641	641	fig|1322345.19.peg.858	fig|1382700.12.peg.4029	fig|1401688.5.peg.2955	fig|1502658.3.peg.2429	fig|199310.4.peg.4191	fig|2126982.6.peg.93	fig|316435.29.peg.2576	fig|362663.9.peg.3789	fig|364106.8.peg.4093	fig|439184.7.peg.4195	fig|562.10884.peg.2367	fig|562.10890.peg.4104	fig|562.11318.peg.2492	fig|562.11327.peg.3893	fig|562.13741.peg.4311	fig|562.17274.peg.3236	fig|562.19158.peg.4058	fig|562.19203.peg.112	fig|562.22350.peg.4241	fig|562.25422.peg.4382	fig|562.28183.peg.4016	fig|562.28203.peg.4126	fig|562.29017.peg.832	fig|562.33455.peg.3846	fig|562.33463.peg.516	fig|562.33464.peg.4174	fig|562.39520.peg.621	fig|562.39534.peg.90	fig|562.45429.peg.4176	fig|562.50212.peg.3019	fig|562.50513.peg.1934	fig|562.50567.peg.92	fig|562.50568.peg.70	fig|562.50569.peg.138	fig|562.50950.peg.5137	fig|562.51001.peg.3893
wecF		TDP-N-acetylfucosamine:lipid II N-acetylfucosaminyltransferase (EC 2.4.1.325)	60	60	1	1	3657				1079	1079	1079	fig|1322345.19.peg.688	fig|1382700.12.peg.4176	fig|1401688.5.peg.3103	fig|1502658.3.peg.2583	fig|199310.4.peg.4424	fig|2126982.6.peg.5070	fig|316435.29.peg.2756	fig|362663.9.peg.4031	fig|364106.8.peg.4244	fig|439184.7.peg.4346	fig|562.10884.peg.2521	fig|562.10890.peg.4273	fig|562.11318.peg.2661	fig|562.11327.peg.3714	fig|562.13741.peg.4127	fig|562.17274.peg.3387	fig|562.19158.peg.4233	fig|562.19203.peg.5045	fig|562.22350.peg.4414	fig|562.25422.peg.4559	fig|562.28183.peg.4183	fig|562.28203.peg.4294	fig|562.29017.peg.677	fig|562.33455.peg.3681	fig|562.33463.peg.344	fig|562.33464.peg.4366	fig|562.39520.peg.440	fig|562.39534.peg.4987	fig|562.45429.peg.4354	fig|562.50212.peg.3191	fig|562.50513.peg.1703	fig|562.50567.peg.5163	fig|562.50568.peg.5099	fig|562.50569.peg.5082	fig|562.50950.peg.87	fig|562.51001.peg.4046
atoA		Acyl-CoA:acetate CoA-transferase, beta subunit (EC 2.8.3.8)	60	60	1	1	8654				650	650	650	fig|1322345.19.peg.154	fig|1382700.12.peg.2438	fig|1401688.5.peg.1347	fig|1502658.3.peg.806	fig|199310.4.peg.2602	fig|2126982.6.peg.3649	fig|316435.29.peg.1014	fig|362663.9.peg.2290	fig|364106.8.peg.2531	fig|439184.7.peg.2586	fig|562.10884.peg.790	fig|562.10890.peg.2432	fig|562.11318.peg.820	fig|562.11327.peg.326	fig|562.13741.peg.724	fig|562.17274.peg.1714	fig|562.19158.peg.2391	fig|562.19203.peg.1852	fig|562.22350.peg.2485	fig|562.25422.peg.2650	fig|562.28183.peg.2322	fig|562.28203.peg.2454	fig|562.29017.peg.2523	fig|562.33455.peg.134	fig|562.33463.peg.2043	fig|562.33464.peg.2614	fig|562.39520.peg.2215	fig|562.39534.peg.1735	fig|562.45429.peg.2629	fig|562.50212.peg.1301	fig|562.50513.peg.3564	fig|562.50567.peg.1804	fig|562.50568.peg.3405	fig|562.50569.peg.1732	fig|562.50950.peg.3467	fig|562.51001.peg.2384
ftsL		Cell division protein FtsL	60	60	1	1	13449				365	365	365	fig|1322345.19.peg.2667	fig|1382700.12.peg.91	fig|1401688.5.peg.3870	fig|1502658.3.peg.3446	fig|199310.4.peg.95	fig|2126982.6.peg.1061	fig|316435.29.peg.3609	fig|362663.9.peg.91	fig|364106.8.peg.222	fig|439184.7.peg.87	fig|562.10884.peg.3367	fig|562.10890.peg.95	fig|562.11318.peg.3659	fig|562.11327.peg.2805	fig|562.13741.peg.3094	fig|562.17274.peg.4174	fig|562.19158.peg.92	fig|562.19203.peg.4319	fig|562.22350.peg.105	fig|562.25422.peg.97	fig|562.28183.peg.102	fig|562.28203.peg.99	fig|562.29017.peg.4968	fig|562.33455.peg.2776	fig|562.33463.peg.4542	fig|562.33464.peg.94	fig|562.39520.peg.4766	fig|562.39534.peg.4197	fig|562.45429.peg.132	fig|562.50212.peg.4147	fig|562.50513.peg.881	fig|562.50567.peg.4260	fig|562.50568.peg.4204	fig|562.50569.peg.4123	fig|562.50950.peg.905	fig|562.51001.peg.91
trmB		tRNA (guanine(46)-N(7))-methyltransferase (EC 2.1.1.33)	60	60	1	1	7339				719	719	719	fig|1322345.19.peg.1706	fig|1382700.12.peg.3283	fig|1401688.5.peg.2213	fig|1502658.3.peg.1566	fig|199310.4.peg.3342	fig|2126982.6.peg.4348	fig|316435.29.peg.1713	fig|362663.9.peg.2997	fig|364106.8.peg.3323	fig|439184.7.peg.3430	fig|562.10884.peg.1505	fig|562.10890.peg.3259	fig|562.11318.peg.1614	fig|562.11327.peg.4768	fig|562.13741.peg.8	fig|562.17274.peg.2476	fig|562.19158.peg.3248	fig|562.19203.peg.1132	fig|562.22350.peg.3279	fig|562.25422.peg.3542	fig|562.28183.peg.3097	fig|562.28203.peg.3239	fig|562.29017.peg.1788	fig|562.33455.peg.4773	fig|562.33463.peg.1360	fig|562.33464.peg.3317	fig|562.39520.peg.1505	fig|562.39534.peg.942	fig|562.45429.peg.3321	fig|562.50212.peg.2159	fig|562.50513.peg.2808	fig|562.50567.peg.920	fig|562.50568.peg.819	fig|562.50569.peg.989	fig|562.50950.peg.4351	fig|562.51001.peg.3141
rsmD		16S rRNA (guanine(966)-N(2))-methyltransferase (EC 2.1.1.171)	60	60	1	1	3065				596	596	596	fig|1322345.19.peg.1050	fig|1382700.12.peg.3831	fig|1401688.5.peg.2765	fig|1502658.3.peg.2239	fig|199310.4.peg.4002	fig|2126982.6.peg.287	fig|316435.29.peg.2382	fig|362663.9.peg.3603	fig|364106.8.peg.3898	fig|439184.7.peg.3993	fig|562.10884.peg.2178	fig|562.10890.peg.3920	fig|562.11318.peg.2310	fig|562.11327.peg.4088	fig|562.13741.peg.4505	fig|562.17274.peg.3035	fig|562.19158.peg.3862	fig|562.19203.peg.302	fig|562.22350.peg.3990	fig|562.25422.peg.4178	fig|562.28183.peg.3829	fig|562.28203.peg.3937	fig|562.29017.peg.1026	fig|562.33455.peg.4046	fig|562.33463.peg.707	fig|562.33464.peg.3974	fig|562.39520.peg.824	fig|562.39534.peg.280	fig|562.45429.peg.3987	fig|562.50212.peg.2831	fig|562.50513.peg.2128	fig|562.50567.peg.291	fig|562.50568.peg.266	fig|562.50569.peg.324	fig|562.50950.peg.4937	fig|562.51001.peg.3698
mdh		Malate dehydrogenase (EC 1.1.1.37)	60	60	1	1	2758				938	938	938	fig|1322345.19.peg.1293	fig|1382700.12.peg.3587	fig|1401688.5.peg.2518	fig|1502658.3.peg.1998	fig|199310.4.peg.3758	fig|2126982.6.peg.4777	fig|316435.29.peg.2132	fig|362663.9.peg.3362	fig|364106.8.peg.3622	fig|439184.7.peg.3738	fig|562.10884.peg.1933	fig|562.10890.peg.3668	fig|562.11318.peg.2059	fig|562.11327.peg.4338	fig|562.13741.peg.4777	fig|562.17274.peg.2786	fig|562.19158.peg.3615	fig|562.19203.peg.682	fig|562.22350.peg.3729	fig|562.25422.peg.3925	fig|562.28183.peg.3554	fig|562.28203.peg.3687	fig|562.29017.peg.1270	fig|562.33455.peg.4298	fig|562.33463.peg.950	fig|562.33464.peg.3721	fig|562.39520.peg.1082	fig|562.39534.peg.521	fig|562.45429.peg.3740	fig|562.50212.peg.2580	fig|562.50513.peg.2373	fig|562.50567.peg.543	fig|562.50568.peg.514	fig|562.50569.peg.571	fig|562.50950.peg.4687	fig|562.51001.peg.3445
fabB		3-oxoacyl-[acyl-carrier-protein] synthase, KASI (EC 2.3.1.41)	60	60	1	1	8535				1220	1220	1220	fig|1322345.19.peg.254	fig|1382700.12.peg.2540	fig|1401688.5.peg.1449	fig|1502658.3.peg.908	fig|199310.4.peg.2706	fig|2126982.6.peg.3750	fig|316435.29.peg.1115	fig|362663.9.peg.2394	fig|364106.8.peg.2634	fig|439184.7.peg.2690	fig|562.10884.peg.892	fig|562.10890.peg.2534	fig|562.11318.peg.922	fig|562.11327.peg.225	fig|562.13741.peg.622	fig|562.17274.peg.1817	fig|562.19158.peg.2494	fig|562.19203.peg.1749	fig|562.22350.peg.2590	fig|562.25422.peg.2754	fig|562.28183.peg.2424	fig|562.28203.peg.2558	fig|562.29017.peg.2419	fig|562.33455.peg.33	fig|562.33463.peg.1942	fig|562.33464.peg.2717	fig|562.39520.peg.2107	fig|562.39534.peg.1635	fig|562.45429.peg.2729	fig|562.50212.peg.1404	fig|562.50513.peg.3463	fig|562.50567.peg.1701	fig|562.50568.peg.3559	fig|562.50569.peg.1629	fig|562.50950.peg.3569	fig|562.51001.peg.1263
glgB		1,4-alpha-glucan (glycogen) branching enzyme, GH-13-type (EC 2.4.1.18)	60	60	1	1	3024				2186	2186	2186	fig|1322345.19.peg.1085	fig|1382700.12.peg.3794	fig|1401688.5.peg.2728	fig|1502658.3.peg.2206	fig|199310.4.peg.3968	fig|2126982.6.peg.323	fig|316435.29.peg.2346	fig|362663.9.peg.3570	fig|364106.8.peg.3860	fig|439184.7.peg.3954	fig|562.10884.peg.2144	fig|562.10890.peg.3884	fig|562.11318.peg.2274	fig|562.11327.peg.4125	fig|562.13741.peg.4545	fig|562.17274.peg.2997	fig|562.19158.peg.3824	fig|562.19203.peg.336	fig|562.22350.peg.3951	fig|562.25422.peg.4138	fig|562.28183.peg.3795	fig|562.28203.peg.3903	fig|562.29017.peg.1058	fig|562.33455.peg.4084	fig|562.33463.peg.742	fig|562.33464.peg.3938	fig|562.39520.peg.860	fig|562.39534.peg.314	fig|562.45429.peg.3951	fig|562.50212.peg.2797	fig|562.50513.peg.2163	fig|562.50567.peg.330	fig|562.50568.peg.304	fig|562.50569.peg.361	fig|562.50950.peg.4898	fig|562.51001.peg.3664
rapZ		RNase adapter protein RapZ	60	60	1	1	2730				854	854	854	fig|1322345.19.peg.1316	fig|1382700.12.peg.3564	fig|1401688.5.peg.2494	fig|1502658.3.peg.1975	fig|199310.4.peg.3732	fig|2126982.6.peg.4753	fig|316435.29.peg.2109	fig|362663.9.peg.3335	fig|364106.8.peg.3597	fig|439184.7.peg.3713	fig|562.10884.peg.1910	fig|562.10890.peg.3644	fig|562.11318.peg.2035	fig|562.11327.peg.4361	fig|562.13741.peg.4801	fig|562.17274.peg.2763	fig|562.19158.peg.3592	fig|562.19203.peg.706	fig|562.22350.peg.3705	fig|562.25422.peg.3902	fig|562.28183.peg.3530	fig|562.28203.peg.3663	fig|562.29017.peg.1293	fig|562.33455.peg.4323	fig|562.33463.peg.973	fig|562.33464.peg.3696	fig|562.39520.peg.1107	fig|562.39534.peg.544	fig|562.45429.peg.3717	fig|562.50212.peg.2556	fig|562.50513.peg.2396	fig|562.50567.peg.566	fig|562.50568.peg.537	fig|562.50569.peg.595	fig|562.50950.peg.4664	fig|562.51001.peg.3421
cueO		Blue copper oxidase CueO precursor	60	60	1	1	13502				1550	1556	1550	fig|1322345.19.peg.2711	fig|1382700.12.peg.133	fig|1401688.5.peg.3913	fig|1502658.3.peg.3490	fig|199310.4.peg.145	fig|2126982.6.peg.1108	fig|316435.29.peg.3655	fig|362663.9.peg.133	fig|364106.8.peg.264	fig|439184.7.peg.131	fig|562.10884.peg.3412	fig|562.10890.peg.140	fig|562.11318.peg.3703	fig|562.11327.peg.2757	fig|562.13741.peg.3049	fig|562.17274.peg.4219	fig|562.19158.peg.134	fig|562.19203.peg.4274	fig|562.22350.peg.149	fig|562.25422.peg.143	fig|562.28183.peg.147	fig|562.28203.peg.143	fig|562.29017.peg.4922	fig|562.33455.peg.2730	fig|562.33463.peg.4498	fig|562.33464.peg.142	fig|562.39520.peg.4721	fig|562.39534.peg.4152	fig|562.45429.peg.179	fig|562.50212.peg.4191	fig|562.50513.peg.834	fig|562.50567.peg.4215	fig|562.50568.peg.4160	fig|562.50569.peg.4081	fig|562.50950.peg.949	fig|562.51001.peg.134
rsmI		16S rRNA (cytidine(1402)-2'-O)-methyltransferase (EC 2.1.1.198)	60	60	1	1	2662				863	863	863	fig|1322345.19.peg.1373	fig|1382700.12.peg.3504	fig|1401688.5.peg.2435	fig|1502658.3.peg.1916	fig|199310.4.peg.3674	fig|2126982.6.peg.4695	fig|316435.29.peg.2051	fig|362663.9.peg.3276	fig|364106.8.peg.3540	fig|439184.7.peg.3655	fig|562.10884.peg.1852	fig|562.10890.peg.3583	fig|562.11318.peg.1975	fig|562.11327.peg.4418	fig|562.13741.peg.4860	fig|562.17274.peg.2706	fig|562.19158.peg.3534	fig|562.19203.peg.765	fig|562.22350.peg.3644	fig|562.25422.peg.3843	fig|562.28183.peg.3469	fig|562.28203.peg.3600	fig|562.29017.peg.1352	fig|562.33455.peg.4383	fig|562.33463.peg.1030	fig|562.33464.peg.3638	fig|562.39520.peg.1165	fig|562.39534.peg.601	fig|562.45429.peg.3659	fig|562.50212.peg.2495	fig|562.50513.peg.2454	fig|562.50567.peg.625	fig|562.50568.peg.598	fig|562.50569.peg.654	fig|562.50950.peg.4605	fig|562.51001.peg.3362
asd		Aspartate-semialdehyde dehydrogenase (EC 1.2.1.11)	60	60	1	1	3025				1103	1103	1103	fig|1322345.19.peg.1084	fig|1382700.12.peg.3795	fig|1401688.5.peg.2729	fig|1502658.3.peg.2207	fig|199310.4.peg.3969	fig|2126982.6.peg.322	fig|316435.29.peg.2347	fig|362663.9.peg.3571	fig|364106.8.peg.3861	fig|439184.7.peg.3955	fig|562.10884.peg.2145	fig|562.10890.peg.3885	fig|562.11318.peg.2275	fig|562.11327.peg.4124	fig|562.13741.peg.4544	fig|562.17274.peg.2998	fig|562.19158.peg.3825	fig|562.19203.peg.335	fig|562.22350.peg.3952	fig|562.25422.peg.4139	fig|562.28183.peg.3796	fig|562.28203.peg.3904	fig|562.29017.peg.1057	fig|562.33455.peg.4083	fig|562.33463.peg.741	fig|562.33464.peg.3939	fig|562.39520.peg.859	fig|562.39534.peg.313	fig|562.45429.peg.3952	fig|562.50212.peg.2798	fig|562.50513.peg.2162	fig|562.50567.peg.329	fig|562.50568.peg.303	fig|562.50569.peg.360	fig|562.50950.peg.4899	fig|562.51001.peg.3665
rlmM		23S rRNA (cytidine(2498)-2'-O)-methyltransferase (EC 2.1.1.186)	60	60	1	1	7605				1100	1100	1100	fig|1322345.19.peg.1874	fig|1382700.12.peg.3116	fig|1401688.5.peg.2043	fig|1502658.3.peg.1397	fig|199310.4.peg.3179	fig|2126982.6.peg.4181	fig|316435.29.peg.1545	fig|362663.9.peg.2833	fig|364106.8.peg.3157	fig|439184.7.peg.3256	fig|562.10884.peg.1321	fig|562.10890.peg.3092	fig|562.11318.peg.1445	fig|562.11327.peg.4932	fig|562.13741.peg.185	fig|562.17274.peg.2307	fig|562.19158.peg.3075	fig|562.19203.peg.1300	fig|562.22350.peg.3105	fig|562.25422.peg.3369	fig|562.28183.peg.2932	fig|562.28203.peg.3070	fig|562.29017.peg.1979	fig|562.33455.peg.4958	fig|562.33463.peg.1527	fig|562.33464.peg.3150	fig|562.39520.peg.1668	fig|562.39534.peg.1106	fig|562.45429.peg.3156	fig|562.50212.peg.1986	fig|562.50513.peg.2977	fig|562.50567.peg.1093	fig|562.50568.peg.989	fig|562.50569.peg.1194	fig|562.50950.peg.4180	fig|562.51001.peg.2970
ydgI		Arginine/ornithine antiporter ArcD	60	60	1	1	16942				1382	1382	1382	fig|1322345.19.peg.3327	fig|1382700.12.peg.1734	fig|1401688.5.peg.640	fig|1502658.3.peg.63	fig|199310.4.peg.1864	fig|2126982.6.peg.2810	fig|316435.29.peg.168	fig|362663.9.peg.1568	fig|364106.8.peg.1838	fig|439184.7.peg.1787	fig|562.10884.peg.86	fig|562.10890.peg.1670	fig|562.11318.peg.70	fig|562.11327.peg.1125	fig|562.13741.peg.1475	fig|562.17274.peg.847	fig|562.19158.peg.1654	fig|562.19203.peg.2634	fig|562.22350.peg.1703	fig|562.25422.peg.1890	fig|562.28183.peg.1571	fig|562.28203.peg.1720	fig|562.29017.peg.3245	fig|562.33455.peg.960	fig|562.33463.peg.2789	fig|562.33464.peg.1802	fig|562.39520.peg.2971	fig|562.39534.peg.2489	fig|562.45429.peg.1805	fig|562.50212.peg.450	fig|562.50513.peg.4329	fig|562.50567.peg.2545	fig|562.50568.peg.2536	fig|562.50569.peg.2472	fig|562.50950.peg.2508	fig|562.51001.peg.1706
ybgC		Tol-Pal system-associated acyl-CoA thioesterase	60	60	1	1	14423				404	404	404	fig|1322345.19.peg.4421	fig|1382700.12.peg.755	fig|1401688.5.peg.4549	fig|1502658.3.peg.4046	fig|199310.4.peg.777	fig|2126982.6.peg.1767	fig|316435.29.peg.4309	fig|362663.9.peg.760	fig|364106.8.peg.828	fig|439184.7.peg.720	fig|562.10884.peg.4048	fig|562.10890.peg.779	fig|562.11318.peg.4341	fig|562.11327.peg.2118	fig|562.13741.peg.2457	fig|562.17274.peg.4854	fig|562.19158.peg.697	fig|562.19203.peg.3609	fig|562.22350.peg.839	fig|562.25422.peg.794	fig|562.28183.peg.801	fig|562.28203.peg.781	fig|562.29017.peg.4274	fig|562.33455.peg.2009	fig|562.33463.peg.3875	fig|562.33464.peg.786	fig|562.39520.peg.4069	fig|562.39534.peg.3516	fig|562.45429.peg.823	fig|562.50212.peg.4853	fig|562.50513.peg.152	fig|562.50567.peg.3584	fig|562.50568.peg.1598	fig|562.50569.peg.3500	fig|562.50950.peg.1521	fig|562.51001.peg.707
pgeF		FIG00003370: Multicopper polyphenol oxidase	60	60	1	1	7995				731	731	731	fig|1322345.19.peg.2055	fig|1382700.12.peg.2870	fig|1401688.5.peg.1797	fig|1502658.3.peg.1151	fig|199310.4.peg.2938	fig|2126982.6.peg.3995	fig|316435.29.peg.1357	fig|362663.9.peg.2634	fig|364106.8.peg.2916	fig|439184.7.peg.3000	fig|562.10884.peg.1133	fig|562.10890.peg.2891	fig|562.11318.peg.1211	fig|562.11327.peg.5116	fig|562.13741.peg.377	fig|562.17274.peg.2054	fig|562.19158.peg.2793	fig|562.19203.peg.1501	fig|562.22350.peg.2900	fig|562.25422.peg.3114	fig|562.28183.peg.2729	fig|562.28203.peg.2864	fig|562.29017.peg.2170	fig|562.33455.peg.5161	fig|562.33463.peg.1708	fig|562.33464.peg.2960	fig|562.39520.peg.1856	fig|562.39534.peg.1344	fig|562.45429.peg.2969	fig|562.50212.peg.1780	fig|562.50513.peg.3164	fig|562.50567.peg.1345	fig|562.50568.peg.3907	fig|562.50569.peg.1385	fig|562.50950.peg.3935	fig|562.51001.peg.2720
uhpT		Hexose phosphate transport protein UhpT	60	60	1	1	3489				1391	1391	1391	fig|1322345.19.peg.800	fig|1382700.12.peg.4065	fig|1401688.5.peg.2990	fig|1502658.3.peg.2464	fig|199310.4.peg.4307	fig|2126982.6.peg.36	fig|316435.29.peg.2634	fig|362663.9.peg.3912	fig|364106.8.peg.4128	fig|439184.7.peg.4232	fig|562.10884.peg.2403	fig|562.10890.peg.4155	fig|562.11318.peg.2543	fig|562.11327.peg.3834	fig|562.13741.peg.4243	fig|562.17274.peg.3271	fig|562.19158.peg.4120	fig|562.19203.peg.76	fig|562.22350.peg.4290	fig|562.25422.peg.4439	fig|562.28183.peg.4067	fig|562.28203.peg.4178	fig|562.29017.peg.798	fig|562.33455.peg.3809	fig|562.33463.peg.457	fig|562.33464.peg.4242	fig|562.39520.peg.564	fig|562.39534.peg.35	fig|562.45429.peg.4233	fig|562.50212.peg.3071	fig|562.50513.peg.1839	fig|562.50567.peg.35	fig|562.50568.peg.33	fig|562.50569.peg.33	fig|562.50950.peg.5173	fig|562.51001.peg.3930
coaBC		Phosphopantothenoylcysteine decarboxylase (EC 4.1.1.36) / Phosphopantothenoylcysteine synthetase (EC 6.3.2.5)	60	60	1	1	3330				1220	1220	1220	fig|1322345.19.peg.861	fig|1382700.12.peg.4026	fig|1401688.5.peg.2952	fig|1502658.3.peg.2426	fig|199310.4.peg.4188	fig|2126982.6.peg.96	fig|316435.29.peg.2573	fig|362663.9.peg.3786	fig|364106.8.peg.4090	fig|439184.7.peg.4192	fig|562.10884.peg.2364	fig|562.10890.peg.4101	fig|562.11318.peg.2489	fig|562.11327.peg.3896	fig|562.13741.peg.4314	fig|562.17274.peg.3233	fig|562.19158.peg.4055	fig|562.19203.peg.115	fig|562.22350.peg.4238	fig|562.25422.peg.4379	fig|562.28183.peg.4013	fig|562.28203.peg.4123	fig|562.29017.peg.835	fig|562.33455.peg.3849	fig|562.33463.peg.519	fig|562.33464.peg.4171	fig|562.39520.peg.624	fig|562.39534.peg.93	fig|562.45429.peg.4173	fig|562.50212.peg.3016	fig|562.50513.peg.1937	fig|562.50567.peg.95	fig|562.50568.peg.73	fig|562.50569.peg.141	fig|562.50950.peg.5134	fig|562.51001.peg.3890
chbA		PTS system, N,N'-diacetylchitobiose-specific IIA component (EC 2.7.1.196)	60	60	1	1	17107				350	350	350	fig|1322345.19.peg.3192	fig|1382700.12.peg.1868	fig|1401688.5.peg.773	fig|1502658.3.peg.188	fig|199310.4.peg.2000	fig|2126982.6.peg.2946	fig|316435.29.peg.304	fig|362663.9.peg.1703	fig|364106.8.peg.1972	fig|439184.7.peg.1920	fig|562.10884.peg.221	fig|562.10890.peg.1804	fig|562.11318.peg.206	fig|562.11327.peg.989	fig|562.13741.peg.1344	fig|562.17274.peg.983	fig|562.19158.peg.1786	fig|562.19203.peg.2498	fig|562.22350.peg.1838	fig|562.25422.peg.2026	fig|562.28183.peg.1709	fig|562.28203.peg.1855	fig|562.29017.peg.3110	fig|562.33455.peg.817	fig|562.33463.peg.2656	fig|562.33464.peg.1943	fig|562.39520.peg.2824	fig|562.39534.peg.2300	fig|562.45429.peg.1940	fig|562.50212.peg.588	fig|562.50513.peg.4193	fig|562.50567.peg.2411	fig|562.50568.peg.2673	fig|562.50569.peg.2337	fig|562.50950.peg.2643	fig|562.51001.peg.1841
ldcA		Muramoyltetrapeptide carboxypeptidase (EC 3.4.17.13)	60	60	1	1	16371				914	914	914	fig|1322345.19.peg.3732	fig|1382700.12.peg.1341	fig|1401688.5.peg.249	fig|1502658.3.peg.4730	fig|199310.4.peg.1526	fig|2126982.6.peg.2351	fig|316435.29.peg.4942	fig|362663.9.peg.1247	fig|364106.8.peg.1433	fig|439184.7.peg.1367	fig|562.10884.peg.4668	fig|562.10890.peg.1292	fig|562.11318.peg.4849	fig|562.11327.peg.1484	fig|562.13741.peg.1825	fig|562.17274.peg.443	fig|562.19158.peg.1255	fig|562.19203.peg.2980	fig|562.22350.peg.1332	fig|562.25422.peg.1465	fig|562.28183.peg.1197	fig|562.28203.peg.1368	fig|562.29017.peg.3638	fig|562.33455.peg.1395	fig|562.33463.peg.3192	fig|562.33464.peg.1430	fig|562.39520.peg.3484	fig|562.39534.peg.2894	fig|562.45429.peg.1445	fig|562.50212.peg.75	fig|562.50513.peg.4685	fig|562.50567.peg.2961	fig|562.50568.peg.2197	fig|562.50569.peg.2807	fig|562.50950.peg.2297	fig|562.51001.peg.1289
hydA		D-phenylhydantoinase	60	60	1	1	7447				1385	1397	1396	fig|1322345.19.peg.1800	fig|1382700.12.peg.3192	fig|1401688.5.peg.2120	fig|1502658.3.peg.1473	fig|199310.4.peg.3248	fig|2126982.6.peg.4255	fig|316435.29.peg.1618	fig|362663.9.peg.2905	fig|364106.8.peg.3230	fig|439184.7.peg.3335	fig|562.10884.peg.1412	fig|562.10890.peg.3167	fig|562.11318.peg.1520	fig|562.11327.peg.4861	fig|562.13741.peg.103	fig|562.17274.peg.2384	fig|562.19158.peg.3155	fig|562.19203.peg.1226	fig|562.22350.peg.3184	fig|562.25422.peg.3447	fig|562.28183.peg.3007	fig|562.28203.peg.3145	fig|562.29017.peg.1882	fig|562.33455.peg.4871	fig|562.33463.peg.1453	fig|562.33464.peg.3224	fig|562.39520.peg.1598	fig|562.39534.peg.1034	fig|562.45429.peg.3228	fig|562.50212.peg.2062	fig|562.50513.peg.2903	fig|562.50567.peg.1015	fig|562.50568.peg.911	fig|562.50569.peg.1095	fig|562.50950.peg.4258	fig|562.51001.peg.3046
csgE		Curli production assembly/transport component CsgE	60	60	1	1	15996				389	389	389	fig|1322345.19.peg.4021	fig|1382700.12.peg.1126	fig|1401688.5.peg.38	fig|1502658.3.peg.4462	fig|199310.4.peg.1234	fig|2126982.6.peg.2054	fig|316435.29.peg.4734	fig|362663.9.peg.1048	fig|364106.8.peg.1236	fig|439184.7.peg.1153	fig|562.10884.peg.4458	fig|562.10890.peg.1078	fig|562.11318.peg.4640	fig|562.11327.peg.1706	fig|562.13741.peg.2048	fig|562.17274.peg.228	fig|562.19158.peg.1048	fig|562.19203.peg.3261	fig|562.22350.peg.1112	fig|562.25422.peg.1241	fig|562.28183.peg.1057	fig|562.28203.peg.1156	fig|562.29017.peg.3855	fig|562.33455.peg.1609	fig|562.33463.peg.3477	fig|562.33464.peg.1209	fig|562.39520.peg.3627	fig|562.39534.peg.3107	fig|562.45429.peg.1242	fig|562.50212.peg.5205	fig|562.50513.peg.4907	fig|562.50567.peg.3175	fig|562.50568.peg.1950	fig|562.50569.peg.3008	fig|562.50950.peg.1861	fig|562.51001.peg.1072
fhuC		Ferric hydroxamate ABC transporter (TC 3.A.1.14.3), ATP-binding protein FhuC	60	60	1	1	13547				797	797	797	fig|1322345.19.peg.2742	fig|1382700.12.peg.163	fig|1401688.5.peg.3943	fig|1502658.3.peg.3519	fig|199310.4.peg.175	fig|2126982.6.peg.1140	fig|316435.29.peg.3687	fig|362663.9.peg.164	fig|364106.8.peg.294	fig|439184.7.peg.162	fig|562.10884.peg.3443	fig|562.10890.peg.171	fig|562.11318.peg.3734	fig|562.11327.peg.2725	fig|562.13741.peg.2997	fig|562.17274.peg.4249	fig|562.19158.peg.164	fig|562.19203.peg.4244	fig|562.22350.peg.184	fig|562.25422.peg.173	fig|562.28183.peg.183	fig|562.28203.peg.175	fig|562.29017.peg.4893	fig|562.33455.peg.2698	fig|562.33463.peg.4468	fig|562.33464.peg.174	fig|562.39520.peg.4689	fig|562.39534.peg.4120	fig|562.45429.peg.211	fig|562.50212.peg.4221	fig|562.50513.peg.800	fig|562.50567.peg.4184	fig|562.50568.peg.4129	fig|562.50569.peg.4049	fig|562.50950.peg.979	fig|562.51001.peg.165
yhbS		Uncharacterized N-acetyltransferase YhbS	60	60	1	1	2672				503	503	503	fig|1322345.19.peg.1364	fig|1382700.12.peg.3514	fig|1401688.5.peg.2445	fig|1502658.3.peg.1926	fig|199310.4.peg.3683	fig|2126982.6.peg.4704	fig|316435.29.peg.2060	fig|362663.9.peg.3286	fig|364106.8.peg.3550	fig|439184.7.peg.3665	fig|562.10884.peg.1862	fig|562.10890.peg.3593	fig|562.11318.peg.1985	fig|562.11327.peg.4409	fig|562.13741.peg.4850	fig|562.17274.peg.2716	fig|562.19158.peg.3544	fig|562.19203.peg.755	fig|562.22350.peg.3654	fig|562.25422.peg.3853	fig|562.28183.peg.3479	fig|562.28203.peg.3612	fig|562.29017.peg.1342	fig|562.33455.peg.4373	fig|562.33463.peg.1021	fig|562.33464.peg.3647	fig|562.39520.peg.1155	fig|562.39534.peg.592	fig|562.45429.peg.3668	fig|562.50212.peg.2505	fig|562.50513.peg.2445	fig|562.50567.peg.615	fig|562.50568.peg.588	fig|562.50569.peg.644	fig|562.50950.peg.4615	fig|562.51001.peg.3372
mnmA		tRNA-specific 2-thiouridylase MnmA (EC 2.8.1.13)	60	60	1	1	16119				1106	1106	1106	fig|1322345.19.peg.3849	fig|1382700.12.peg.1226	fig|1401688.5.peg.137	fig|1502658.3.peg.4621	fig|199310.4.peg.1413	fig|2126982.6.peg.2228	fig|316435.29.peg.4837	fig|362663.9.peg.1149	fig|364106.8.peg.1336	fig|439184.7.peg.1256	fig|562.10884.peg.4558	fig|562.10890.peg.1180	fig|562.11318.peg.4741	fig|562.11327.peg.1605	fig|562.13741.peg.1948	fig|562.17274.peg.328	fig|562.19158.peg.1147	fig|562.19203.peg.3094	fig|562.22350.peg.1220	fig|562.25422.peg.1345	fig|562.28183.peg.1155	fig|562.28203.peg.1260	fig|562.29017.peg.3754	fig|562.33455.peg.1506	fig|562.33463.peg.3306	fig|562.33464.peg.1335	fig|562.39520.peg.3523	fig|562.39534.peg.3007	fig|562.45429.peg.1343	fig|562.50212.peg.5308	fig|562.50513.peg.4807	fig|562.50567.peg.3076	fig|562.50568.peg.2113	fig|562.50569.peg.2910	fig|562.50950.peg.1960	fig|562.51001.peg.1171
rclC		Inner membrane protein RclC associated with response to reactive chlorine species	60	60	1	1	13879				593	593	593	fig|1322345.19.peg.4803	fig|1382700.12.peg.303	fig|1401688.5.peg.4094	fig|1502658.3.peg.3661	fig|199310.4.peg.389	fig|2126982.6.peg.1370	fig|316435.29.peg.3919	fig|362663.9.peg.366	fig|364106.8.peg.434	fig|439184.7.peg.305	fig|562.10884.peg.3661	fig|562.10890.peg.386	fig|562.11318.peg.3950	fig|562.11327.peg.2508	fig|562.13741.peg.2845	fig|562.17274.peg.4390	fig|562.19158.peg.303	fig|562.19203.peg.4010	fig|562.22350.peg.421	fig|562.25422.peg.320	fig|562.28183.peg.407	fig|562.28203.peg.399	fig|562.29017.peg.4670	fig|562.33455.peg.2409	fig|562.33463.peg.4257	fig|562.33464.peg.387	fig|562.39520.peg.4472	fig|562.39534.peg.3895	fig|562.45429.peg.441	fig|562.50212.peg.4453	fig|562.50513.peg.540	fig|562.50567.peg.4042	fig|562.50568.peg.1199	fig|562.50569.peg.3884	fig|562.50950.peg.1122	fig|562.51001.peg.309
mrdA		Peptidoglycan D,D-transpeptidase MrdA (EC 3.4.16.4)	60	60	1	1	14309				1901	1901	1901	fig|1322345.19.peg.4508	fig|1382700.12.peg.669	fig|1401688.5.peg.4461	fig|1502658.3.peg.3961	fig|199310.4.peg.689	fig|2126982.6.peg.1675	fig|316435.29.peg.4221	fig|362663.9.peg.670	fig|364106.8.peg.740	fig|439184.7.peg.622	fig|562.10884.peg.3959	fig|562.10890.peg.689	fig|562.11318.peg.4250	fig|562.11327.peg.2207	fig|562.13741.peg.2544	fig|562.17274.peg.4764	fig|562.19158.peg.610	fig|562.19203.peg.3699	fig|562.22350.peg.744	fig|562.25422.peg.702	fig|562.28183.peg.713	fig|562.28203.peg.691	fig|562.29017.peg.4365	fig|562.33455.peg.2098	fig|562.33463.peg.3962	fig|562.33464.peg.699	fig|562.39520.peg.4157	fig|562.39534.peg.3602	fig|562.45429.peg.737	fig|562.50212.peg.4762	fig|562.50513.peg.239	fig|562.50567.peg.3672	fig|562.50568.peg.1511	fig|562.50569.peg.3585	fig|562.50950.peg.1434	fig|562.51001.peg.618
rhmD		L-rhamnonate dehydratase (EC 4.2.1.90)	60	60	1	1	8622				1205	1217	1205	fig|1322345.19.peg.179	fig|1382700.12.peg.2464	fig|1401688.5.peg.1373	fig|1502658.3.peg.833	fig|199310.4.peg.2627	fig|2126982.6.peg.3674	fig|316435.29.peg.1039	fig|362663.9.peg.2316	fig|364106.8.peg.2557	fig|439184.7.peg.2613	fig|562.10884.peg.816	fig|562.10890.peg.2458	fig|562.11318.peg.846	fig|562.11327.peg.301	fig|562.13741.peg.698	fig|562.17274.peg.1740	fig|562.19158.peg.2418	fig|562.19203.peg.1826	fig|562.22350.peg.2514	fig|562.25422.peg.2676	fig|562.28183.peg.2348	fig|562.28203.peg.2480	fig|562.29017.peg.2497	fig|562.33455.peg.109	fig|562.33463.peg.2018	fig|562.33464.peg.2640	fig|562.39520.peg.2187	fig|562.39534.peg.1710	fig|562.45429.peg.2654	fig|562.50212.peg.1328	fig|562.50513.peg.3539	fig|562.50567.peg.1778	fig|562.50568.peg.3431	fig|562.50569.peg.1705	fig|562.50950.peg.3493	fig|562.51001.peg.2410
recO		DNA recombination and repair protein RecO	60	60	1	1	8152				728	728	728	fig|1322345.19.peg.462	fig|1382700.12.peg.2806	fig|1401688.5.peg.1766	fig|1502658.3.peg.1116	fig|199310.4.peg.2913	fig|2126982.6.peg.3969	fig|316435.29.peg.1331	fig|362663.9.peg.2604	fig|364106.8.peg.2885	fig|439184.7.peg.2967	fig|562.10884.peg.1100	fig|562.10890.peg.2856	fig|562.11318.peg.1179	fig|562.11327.peg.5143	fig|562.13741.peg.410	fig|562.17274.peg.2024	fig|562.19158.peg.2763	fig|562.19203.peg.1533	fig|562.22350.peg.2870	fig|562.25422.peg.3082	fig|562.28183.peg.2699	fig|562.28203.peg.2835	fig|562.29017.peg.2203	fig|562.33455.peg.5194	fig|562.33463.peg.1733	fig|562.33464.peg.2932	fig|562.39520.peg.1883	fig|562.39534.peg.1369	fig|562.45429.peg.2943	fig|562.50212.peg.1747	fig|562.50513.peg.3190	fig|562.50567.peg.1378	fig|562.50568.peg.3876	fig|562.50569.peg.1418	fig|562.50950.peg.3903	fig|562.51001.peg.2688
trmL		tRNA (cytidine(34)-2'-O)-methyltransferase (EC 2.1.1.207)	60	60	1	1	3292				473	473	473	fig|1322345.19.peg.891	fig|1382700.12.peg.3996	fig|1401688.5.peg.2922	fig|1502658.3.peg.2396	fig|199310.4.peg.4157	fig|2126982.6.peg.127	fig|316435.29.peg.2542	fig|362663.9.peg.3755	fig|364106.8.peg.4059	fig|439184.7.peg.4161	fig|562.10884.peg.2334	fig|562.10890.peg.4071	fig|562.11318.peg.2459	fig|562.11327.peg.3926	fig|562.13741.peg.4344	fig|562.17274.peg.3202	fig|562.19158.peg.4025	fig|562.19203.peg.146	fig|562.22350.peg.4204	fig|562.25422.peg.4348	fig|562.28183.peg.3981	fig|562.28203.peg.4093	fig|562.29017.peg.866	fig|562.33455.peg.3881	fig|562.33463.peg.549	fig|562.33464.peg.4140	fig|562.39520.peg.655	fig|562.39534.peg.123	fig|562.45429.peg.4142	fig|562.50212.peg.2985	fig|562.50513.peg.1967	fig|562.50567.peg.125	fig|562.50568.peg.103	fig|562.50569.peg.171	fig|562.50950.peg.5104	fig|562.51001.peg.3860
agaD		PTS system, galactosamine-specific IID component	60	60	1	1	2660				791	791	791	fig|1322345.19.peg.1375	fig|1382700.12.peg.3502	fig|1401688.5.peg.2433	fig|1502658.3.peg.1914	fig|199310.4.peg.3672	fig|2126982.6.peg.4693	fig|316435.29.peg.2049	fig|362663.9.peg.3274	fig|364106.8.peg.3538	fig|439184.7.peg.3653	fig|562.10884.peg.1850	fig|562.10890.peg.3581	fig|562.11318.peg.1973	fig|562.11327.peg.4420	fig|562.13741.peg.4862	fig|562.17274.peg.2704	fig|562.19158.peg.3532	fig|562.19203.peg.767	fig|562.22350.peg.3642	fig|562.25422.peg.3841	fig|562.28183.peg.3467	fig|562.28203.peg.3598	fig|562.29017.peg.1354	fig|562.33455.peg.4385	fig|562.33463.peg.1032	fig|562.33464.peg.3635	fig|562.39520.peg.1167	fig|562.39534.peg.603	fig|562.45429.peg.3657	fig|562.50212.peg.2493	fig|562.50513.peg.2456	fig|562.50567.peg.627	fig|562.50568.peg.600	fig|562.50569.peg.656	fig|562.50950.peg.4603	fig|562.51001.peg.3360
nirC		Nitrite transporter NirC	60	60	1	1	2930				806	806	806	fig|1322345.19.peg.1157	fig|1382700.12.peg.3722	fig|1401688.5.peg.2655	fig|1502658.3.peg.2134	fig|199310.4.peg.3892	fig|2126982.6.peg.399	fig|316435.29.peg.2272	fig|362663.9.peg.3496	fig|364106.8.peg.3789	fig|439184.7.peg.3878	fig|562.10884.peg.2072	fig|562.10890.peg.3810	fig|562.11318.peg.2200	fig|562.11327.peg.4197	fig|562.13741.peg.4617	fig|562.17274.peg.2925	fig|562.19158.peg.3752	fig|562.19203.peg.410	fig|562.22350.peg.3873	fig|562.25422.peg.4065	fig|562.28183.peg.3695	fig|562.28203.peg.3826	fig|562.29017.peg.1132	fig|562.33455.peg.4157	fig|562.33463.peg.814	fig|562.33464.peg.3862	fig|562.39520.peg.938	fig|562.39534.peg.386	fig|562.45429.peg.3878	fig|562.50212.peg.2721	fig|562.50513.peg.2235	fig|562.50567.peg.403	fig|562.50568.peg.378	fig|562.50569.peg.434	fig|562.50950.peg.4826	fig|562.51001.peg.3591
ydiF		Acyl-CoA:acetate CoA-transferase, alpha subunit (EC 2.8.3.8) / Acyl-CoA:acetate CoA-transferase, beta subunit (EC 2.8.3.8) @ Acyl-CoA:acetate CoA transferase (EC 2.8.3.8)	60	60	1	1	17060				1595	1595	1595	fig|1322345.19.peg.3237	fig|1382700.12.peg.1825	fig|1401688.5.peg.730	fig|1502658.3.peg.155	fig|199310.4.peg.1955	fig|2126982.6.peg.2902	fig|316435.29.peg.260	fig|362663.9.peg.1659	fig|364106.8.peg.1929	fig|439184.7.peg.1877	fig|562.10884.peg.177	fig|562.10890.peg.1759	fig|562.11318.peg.161	fig|562.11327.peg.1034	fig|562.13741.peg.1388	fig|562.17274.peg.940	fig|562.19158.peg.1743	fig|562.19203.peg.2543	fig|562.22350.peg.1794	fig|562.25422.peg.1982	fig|562.28183.peg.1666	fig|562.28203.peg.1810	fig|562.29017.peg.3153	fig|562.33455.peg.862	fig|562.33463.peg.2700	fig|562.33464.peg.1897	fig|562.39520.peg.2869	fig|562.39534.peg.2396	fig|562.45429.peg.1896	fig|562.50212.peg.543	fig|562.50513.peg.4237	fig|562.50567.peg.2455	fig|562.50568.peg.2628	fig|562.50569.peg.2381	fig|562.50950.peg.2597	fig|562.51001.peg.1798
cysE		Serine acetyltransferase (EC 2.3.1.30)	60	60	1	1	3293				821	821	821	fig|1322345.19.peg.890	fig|1382700.12.peg.3997	fig|1401688.5.peg.2923	fig|1502658.3.peg.2397	fig|199310.4.peg.4158	fig|2126982.6.peg.126	fig|316435.29.peg.2543	fig|362663.9.peg.3756	fig|364106.8.peg.4060	fig|439184.7.peg.4162	fig|562.10884.peg.2335	fig|562.10890.peg.4072	fig|562.11318.peg.2460	fig|562.11327.peg.3925	fig|562.13741.peg.4343	fig|562.17274.peg.3203	fig|562.19158.peg.4026	fig|562.19203.peg.145	fig|562.22350.peg.4208	fig|562.25422.peg.4349	fig|562.28183.peg.3984	fig|562.28203.peg.4094	fig|562.29017.peg.865	fig|562.33455.peg.3880	fig|562.33463.peg.548	fig|562.33464.peg.4141	fig|562.39520.peg.654	fig|562.39534.peg.122	fig|562.45429.peg.4143	fig|562.50212.peg.2986	fig|562.50513.peg.1966	fig|562.50567.peg.124	fig|562.50568.peg.102	fig|562.50569.peg.170	fig|562.50950.peg.5105	fig|562.51001.peg.3861
luxS		S-ribosylhomocysteine lyase (EC 4.4.1.21) @ Autoinducer-2 production protein LuxS	60	60	1	1	7772				515	515	515	fig|1322345.19.peg.1993	fig|1382700.12.peg.2995	fig|1401688.5.peg.1920	fig|1502658.3.peg.1271	fig|199310.4.peg.3054	fig|2126982.6.peg.4061	fig|316435.29.peg.1422	fig|362663.9.peg.2691	fig|364106.8.peg.3033	fig|439184.7.peg.3128	fig|562.10884.peg.1196	fig|562.10890.peg.2951	fig|562.11318.peg.1302	fig|562.11327.peg.5053	fig|562.13741.peg.316	fig|562.17274.peg.2184	fig|562.19158.peg.2952	fig|562.19203.peg.1438	fig|562.22350.peg.2963	fig|562.25422.peg.3243	fig|562.28183.peg.2791	fig|562.28203.peg.2928	fig|562.29017.peg.2104	fig|562.33455.peg.5094	fig|562.33463.peg.1646	fig|562.33464.peg.3025	fig|562.39520.peg.1793	fig|562.39534.peg.1282	fig|562.45429.peg.3034	fig|562.50212.peg.1843	fig|562.50513.peg.3100	fig|562.50567.peg.1218	fig|562.50568.peg.1116	fig|562.50569.peg.1324	fig|562.50950.peg.4056	fig|562.51001.peg.2844
murQ		N-acetylmuramic acid 6-phosphate etherase (EC 4.2.1.126)	60	60	1	1	8394				896	896	896	fig|1322345.19.peg.342	fig|1382700.12.peg.2687	fig|1401688.5.peg.1596	fig|1502658.3.peg.995	fig|199310.4.peg.2792	fig|2126982.6.peg.3843	fig|316435.29.peg.1206	fig|362663.9.peg.2480	fig|364106.8.peg.2766	fig|439184.7.peg.2843	fig|562.10884.peg.977	fig|562.10890.peg.2625	fig|562.11318.peg.1054	fig|562.11327.peg.135	fig|562.13741.peg.537	fig|562.17274.peg.1903	fig|562.19158.peg.2641	fig|562.19203.peg.1659	fig|562.22350.peg.2683	fig|562.25422.peg.2906	fig|562.28183.peg.2518	fig|562.28203.peg.2650	fig|562.29017.peg.2329	fig|562.33455.peg.5379	fig|562.33463.peg.1853	fig|562.33464.peg.2806	fig|562.39520.peg.2012	fig|562.39534.peg.1547	fig|562.45429.peg.2820	fig|562.50212.peg.1567	fig|562.50513.peg.3370	fig|562.50567.peg.1552	fig|562.50568.peg.3649	fig|562.50569.peg.1543	fig|562.50950.peg.3729	fig|562.51001.peg.2569
diaA		DnaA initiator-associating protein DiaA	60	60	1	1	2665				590	590	590	fig|1322345.19.peg.1370	fig|1382700.12.peg.3507	fig|1401688.5.peg.2438	fig|1502658.3.peg.1919	fig|199310.4.peg.3677	fig|2126982.6.peg.4698	fig|316435.29.peg.2054	fig|362663.9.peg.3279	fig|364106.8.peg.3543	fig|439184.7.peg.3658	fig|562.10884.peg.1855	fig|562.10890.peg.3586	fig|562.11318.peg.1978	fig|562.11327.peg.4415	fig|562.13741.peg.4857	fig|562.17274.peg.2709	fig|562.19158.peg.3537	fig|562.19203.peg.762	fig|562.22350.peg.3647	fig|562.25422.peg.3846	fig|562.28183.peg.3472	fig|562.28203.peg.3603	fig|562.29017.peg.1349	fig|562.33455.peg.4380	fig|562.33463.peg.1027	fig|562.33464.peg.3641	fig|562.39520.peg.1162	fig|562.39534.peg.598	fig|562.45429.peg.3662	fig|562.50212.peg.2498	fig|562.50513.peg.2451	fig|562.50567.peg.622	fig|562.50568.peg.595	fig|562.50569.peg.651	fig|562.50950.peg.4608	fig|562.51001.peg.3365
yfhb		Phosphatidylglycerophosphatase C (EC 3.1.3.27)	60	60	1	1	8214				635	635	635	fig|1322345.19.peg.456	fig|1382700.12.peg.2801	fig|1401688.5.peg.1760	fig|1502658.3.peg.1110	fig|199310.4.peg.2908	fig|2126982.6.peg.3962	fig|316435.29.peg.1324	fig|362663.9.peg.2599	fig|364106.8.peg.2880	fig|439184.7.peg.2961	fig|562.10884.peg.1093	fig|562.10890.peg.2795	fig|562.11318.peg.1172	fig|562.11327.peg.19	fig|562.13741.peg.417	fig|562.17274.peg.2019	fig|562.19158.peg.2758	fig|562.19203.peg.1541	fig|562.22350.peg.2804	fig|562.25422.peg.3075	fig|562.28183.peg.2635	fig|562.28203.peg.2772	fig|562.29017.peg.2210	fig|562.33455.peg.5202	fig|562.33463.peg.1739	fig|562.33464.peg.2926	fig|562.39520.peg.1888	fig|562.39534.peg.1433	fig|562.45429.peg.2936	fig|562.50212.peg.1739	fig|562.50513.peg.3196	fig|562.50567.peg.1384	fig|562.50568.peg.3811	fig|562.50569.peg.1423	fig|562.50950.peg.3897	fig|562.51001.peg.2683
ychF		GTP-binding and nucleic acid-binding protein YchF	60	60	1	1	16390				1091	1091	1091	fig|1322345.19.peg.3713	fig|1382700.12.peg.1359	fig|1401688.5.peg.267	fig|1502658.3.peg.4749	fig|199310.4.peg.1543	fig|2126982.6.peg.2370	fig|316435.29.peg.4961	fig|362663.9.peg.1262	fig|364106.8.peg.1451	fig|439184.7.peg.1385	fig|562.10884.peg.4687	fig|562.10890.peg.1310	fig|562.11318.peg.4867	fig|562.11327.peg.1466	fig|562.13741.peg.1806	fig|562.17274.peg.462	fig|562.19158.peg.1273	fig|562.19203.peg.2962	fig|562.22350.peg.1351	fig|562.25422.peg.1484	fig|562.28183.peg.1213	fig|562.28203.peg.1386	fig|562.29017.peg.3619	fig|562.33455.peg.1377	fig|562.33463.peg.3174	fig|562.33464.peg.1450	fig|562.39520.peg.3461	fig|562.39534.peg.2875	fig|562.45429.peg.1464	fig|562.50212.peg.93	fig|562.50513.peg.4666	fig|562.50567.peg.2942	fig|562.50568.peg.2216	fig|562.50569.peg.2788	fig|562.50950.peg.2316	fig|562.51001.peg.1308
pspA		Phage shock protein A @ Suppressor of sigma54-dependent transcription, PspA-like	60	60	1	1	16532				668	668	668	fig|1322345.19.peg.3605	fig|1382700.12.peg.1520	fig|1401688.5.peg.426	fig|1502658.3.peg.4859	fig|199310.4.peg.1651	fig|2126982.6.peg.2555	fig|316435.29.peg.5076	fig|362663.9.peg.1367	fig|364106.8.peg.1615	fig|439184.7.peg.1557	fig|562.10884.peg.4796	fig|562.10890.peg.1418	fig|562.11318.peg.4976	fig|562.11327.peg.1353	fig|562.13741.peg.1702	fig|562.17274.peg.629	fig|562.19158.peg.1435	fig|562.19203.peg.2849	fig|562.22350.peg.1464	fig|562.25422.peg.1664	fig|562.28183.peg.1319	fig|562.28203.peg.1492	fig|562.29017.peg.3507	fig|562.33455.peg.1268	fig|562.33463.peg.3066	fig|562.33464.peg.1563	fig|562.39520.peg.3341	fig|562.39534.peg.2767	fig|562.45429.peg.1577	fig|562.50212.peg.206	fig|562.50513.peg.4553	fig|562.50567.peg.2769	fig|562.50568.peg.2325	fig|562.50569.peg.2688	fig|562.50950.peg.2087	fig|562.51001.peg.1478
yqfA		FIG01964566: Predicted membrane protein, hemolysin III homolog	60	60	1	1	7415				659	659	659	fig|1322345.19.peg.1773	fig|1382700.12.peg.3219	fig|1401688.5.peg.2148	fig|1502658.3.peg.1501	fig|199310.4.peg.3277	fig|2126982.6.peg.4282	fig|316435.29.peg.1645	fig|362663.9.peg.2932	fig|364106.8.peg.3258	fig|439184.7.peg.3364	fig|562.10884.peg.1439	fig|562.10890.peg.3194	fig|562.11318.peg.1547	fig|562.11327.peg.4833	fig|562.13741.peg.76	fig|562.17274.peg.2411	fig|562.19158.peg.3183	fig|562.19203.peg.1200	fig|562.22350.peg.3210	fig|562.25422.peg.3475	fig|562.28183.peg.3034	fig|562.28203.peg.3172	fig|562.29017.peg.1855	fig|562.33455.peg.4844	fig|562.33463.peg.1426	fig|562.33464.peg.3252	fig|562.39520.peg.1571	fig|562.39534.peg.1006	fig|562.45429.peg.3255	fig|562.50212.peg.2089	fig|562.50513.peg.2875	fig|562.50567.peg.987	fig|562.50568.peg.883	fig|562.50569.peg.1068	fig|562.50950.peg.4285	fig|562.51001.peg.3074
setB		Sugar efflux transporter B	60	60	1	1	8722				1181	1181	1181	fig|1322345.19.peg.76	fig|1382700.12.peg.2384	fig|1401688.5.peg.1293	fig|1502658.3.peg.750	fig|199310.4.peg.2547	fig|2126982.6.peg.3590	fig|316435.29.peg.933	fig|362663.9.peg.2232	fig|364106.8.peg.2477	fig|439184.7.peg.2532	fig|562.10884.peg.733	fig|562.10890.peg.2373	fig|562.11318.peg.762	fig|562.11327.peg.384	fig|562.13741.peg.782	fig|562.17274.peg.1657	fig|562.19158.peg.2337	fig|562.19203.peg.1911	fig|562.22350.peg.2424	fig|562.25422.peg.2591	fig|562.28183.peg.2265	fig|562.28203.peg.2396	fig|562.29017.peg.2582	fig|562.33455.peg.194	fig|562.33463.peg.2120	fig|562.33464.peg.2556	fig|562.39520.peg.2272	fig|562.39534.peg.1791	fig|562.45429.peg.2552	fig|562.50212.peg.1241	fig|562.50513.peg.3621	fig|562.50567.peg.1858	fig|562.50568.peg.3351	fig|562.50569.peg.1788	fig|562.50950.peg.3412	fig|562.51001.peg.2330
pepA		Cytosol aminopeptidase PepA (EC 3.4.11.1)	60	60	1	1	4799				1511	1511	1511	fig|1322345.19.peg.2380	fig|1382700.12.peg.4770	fig|1401688.5.peg.3634	fig|1502658.3.peg.3168	fig|199310.4.peg.5023	fig|2126982.6.peg.792	fig|316435.29.peg.3304	fig|362663.9.peg.4559	fig|364106.8.peg.4741	fig|439184.7.peg.4959	fig|562.10884.peg.3138	fig|562.10890.peg.4811	fig|562.11318.peg.3259	fig|562.11327.peg.3028	fig|562.13741.peg.3442	fig|562.17274.peg.3931	fig|562.19158.peg.4837	fig|562.19203.peg.4588	fig|562.22350.peg.5107	fig|562.25422.peg.5187	fig|562.28183.peg.4711	fig|562.28203.peg.4833	fig|562.29017.peg.54	fig|562.33455.peg.3034	fig|562.33463.peg.4825	fig|562.33464.peg.4926	fig|562.39520.peg.5053	fig|562.39534.peg.4403	fig|562.45429.peg.4889	fig|562.50212.peg.3738	fig|562.50513.peg.1100	fig|562.50567.peg.4547	fig|562.50568.peg.4505	fig|562.50569.peg.4403	fig|562.50950.peg.616	fig|562.51001.peg.4578
rcsB		DNA-binding capsular synthesis response regulator RcsB	60	60	1	1	8660				650	650	650	fig|1322345.19.peg.149	fig|1382700.12.peg.2433	fig|1401688.5.peg.1342	fig|1502658.3.peg.801	fig|199310.4.peg.2597	fig|2126982.6.peg.3644	fig|316435.29.peg.1009	fig|362663.9.peg.2284	fig|364106.8.peg.2526	fig|439184.7.peg.2581	fig|562.10884.peg.785	fig|562.10890.peg.2427	fig|562.11318.peg.815	fig|562.11327.peg.331	fig|562.13741.peg.729	fig|562.17274.peg.1709	fig|562.19158.peg.2386	fig|562.19203.peg.1857	fig|562.22350.peg.2478	fig|562.25422.peg.2645	fig|562.28183.peg.2317	fig|562.28203.peg.2449	fig|562.29017.peg.2528	fig|562.33455.peg.139	fig|562.33463.peg.2048	fig|562.33464.peg.2609	fig|562.39520.peg.2220	fig|562.39534.peg.1740	fig|562.45429.peg.2624	fig|562.50212.peg.1296	fig|562.50513.peg.3569	fig|562.50567.peg.1809	fig|562.50568.peg.3400	fig|562.50569.peg.1737	fig|562.50950.peg.3462	fig|562.51001.peg.2379
thrB		Homoserine kinase (EC 2.7.1.39)	60	60	1	1	13340				932	932	932	fig|1322345.19.peg.2579	fig|1382700.12.peg.3	fig|1401688.5.peg.3782	fig|1502658.3.peg.3358	fig|199310.4.peg.4	fig|2126982.6.peg.968	fig|316435.29.peg.3518	fig|362663.9.peg.2	fig|364106.8.peg.133	fig|439184.7.peg.5228	fig|562.10884.peg.3277	fig|562.10890.peg.4	fig|562.11318.peg.3570	fig|562.11327.peg.2897	fig|562.13741.peg.3182	fig|562.17274.peg.4082	fig|562.19158.peg.3	fig|562.19203.peg.4411	fig|562.22350.peg.4	fig|562.25422.peg.3	fig|562.28183.peg.11	fig|562.28203.peg.11	fig|562.29017.peg.5056	fig|562.33455.peg.2868	fig|562.33463.peg.4630	fig|562.33464.peg.4	fig|562.39520.peg.4857	fig|562.39534.peg.4283	fig|562.45429.peg.42	fig|562.50212.peg.4056	fig|562.50513.peg.972	fig|562.50567.peg.4352	fig|562.50568.peg.4295	fig|562.50569.peg.4207	fig|562.50950.peg.813	fig|562.51001.peg.3
ilvB		Acetolactate synthase large subunit (EC 2.2.1.6)	60	60	1	1	3494				1688	1688	1688	fig|1322345.19.peg.794	fig|1382700.12.peg.4070	fig|1401688.5.peg.2995	fig|1502658.3.peg.2471	fig|199310.4.peg.4313	fig|2126982.6.peg.29	fig|316435.29.peg.2641	fig|362663.9.peg.3918	fig|364106.8.peg.4133	fig|439184.7.peg.4237	fig|562.10884.peg.2410	fig|562.10890.peg.4162	fig|562.11318.peg.2550	fig|562.11327.peg.3827	fig|562.13741.peg.4238	fig|562.17274.peg.3276	fig|562.19158.peg.4125	fig|562.19203.peg.69	fig|562.22350.peg.4297	fig|562.25422.peg.4444	fig|562.28183.peg.4074	fig|562.28203.peg.4185	fig|562.29017.peg.791	fig|562.33455.peg.3804	fig|562.33463.peg.451	fig|562.33464.peg.4249	fig|562.39520.peg.558	fig|562.39534.peg.29	fig|562.45429.peg.4240	fig|562.50212.peg.3078	fig|562.50513.peg.1832	fig|562.50567.peg.30	fig|562.50568.peg.28	fig|562.50569.peg.28	fig|562.50950.peg.5178	fig|562.51001.peg.3935
group_16168	mgsA	Methylglyoxal synthase (EC 4.2.3.3)	60	60	1	1	14901				458	458	458	fig|1322345.19.peg.4209	fig|1382700.12.peg.993	fig|1401688.5.peg.4861	fig|1502658.3.peg.4316	fig|199310.4.peg.1046	fig|2126982.6.peg.1988	fig|316435.29.peg.4528	fig|362663.9.peg.981	fig|364106.8.peg.1105	fig|439184.7.peg.1014	fig|562.10884.peg.4319	fig|562.10890.peg.1014	fig|562.11318.peg.4576	fig|562.11327.peg.1900	fig|562.13741.peg.2241	fig|562.17274.peg.85	fig|562.19158.peg.983	fig|562.19203.peg.3328	fig|562.22350.peg.1041	fig|562.25422.peg.1171	fig|562.28183.peg.994	fig|562.28203.peg.1090	fig|562.29017.peg.4003	fig|562.33455.peg.1781	fig|562.33463.peg.3662	fig|562.33464.peg.1008	fig|562.39520.peg.3697	fig|562.39534.peg.3300	fig|562.45429.peg.1037	fig|562.50212.peg.5139	fig|562.50513.peg.5112	fig|562.50567.peg.3243	fig|562.50568.peg.1822	fig|562.50569.peg.3193	fig|562.50950.peg.1794	fig|562.51001.peg.932
ybgA		FIG143828: Hypothetical protein YbgA	60	60	1	1	14390				509	509	509	fig|1322345.19.peg.4449	fig|1382700.12.peg.727	fig|1401688.5.peg.4521	fig|1502658.3.peg.4020	fig|199310.4.peg.750	fig|2126982.6.peg.1737	fig|316435.29.peg.4281	fig|362663.9.peg.732	fig|364106.8.peg.801	fig|439184.7.peg.689	fig|562.10884.peg.4020	fig|562.10890.peg.751	fig|562.11318.peg.4312	fig|562.11327.peg.2147	fig|562.13741.peg.2485	fig|562.17274.peg.4826	fig|562.19158.peg.669	fig|562.19203.peg.3638	fig|562.22350.peg.809	fig|562.25422.peg.765	fig|562.28183.peg.773	fig|562.28203.peg.751	fig|562.29017.peg.4303	fig|562.33455.peg.2037	fig|562.33463.peg.3903	fig|562.33464.peg.758	fig|562.39520.peg.4097	fig|562.39534.peg.3544	fig|562.45429.peg.796	fig|562.50212.peg.4825	fig|562.50513.peg.180	fig|562.50567.peg.3612	fig|562.50568.peg.1571	fig|562.50569.peg.3527	fig|562.50950.peg.1494	fig|562.51001.peg.679
gapA		NAD-dependent glyceraldehyde-3-phosphate dehydrogenase (EC 1.2.1.12)	60	60	1	1	17168				995	995	995	fig|1322345.19.peg.3146	fig|1382700.12.peg.1912	fig|1401688.5.peg.817	fig|1502658.3.peg.231	fig|199310.4.peg.2046	fig|2126982.6.peg.2993	fig|316435.29.peg.351	fig|362663.9.peg.1752	fig|364106.8.peg.2016	fig|439184.7.peg.2024	fig|562.10884.peg.264	fig|562.10890.peg.1850	fig|562.11318.peg.253	fig|562.11327.peg.943	fig|562.13741.peg.1301	fig|562.17274.peg.1027	fig|562.19158.peg.1832	fig|562.19203.peg.2451	fig|562.22350.peg.1885	fig|562.25422.peg.2071	fig|562.28183.peg.1757	fig|562.28203.peg.1902	fig|562.29017.peg.3067	fig|562.33455.peg.774	fig|562.33463.peg.2610	fig|562.33464.peg.1990	fig|562.39520.peg.2773	fig|562.39534.peg.2253	fig|562.45429.peg.1988	fig|562.50212.peg.636	fig|562.50513.peg.4147	fig|562.50567.peg.2367	fig|562.50568.peg.2717	fig|562.50569.peg.2293	fig|562.50950.peg.2688	fig|562.51001.peg.1885
tsaB		tRNA threonylcarbamoyladenosine biosynthesis protein TsaB	60	60	1	1	17203				695	695	695	fig|1322345.19.peg.3119	fig|1382700.12.peg.1940	fig|1401688.5.peg.845	fig|1502658.3.peg.260	fig|199310.4.peg.2073	fig|2126982.6.peg.3022	fig|316435.29.peg.379	fig|362663.9.peg.1780	fig|364106.8.peg.2043	fig|439184.7.peg.2052	fig|562.10884.peg.291	fig|562.10890.peg.1878	fig|562.11318.peg.280	fig|562.11327.peg.915	fig|562.13741.peg.1274	fig|562.17274.peg.1054	fig|562.19158.peg.1859	fig|562.19203.peg.2423	fig|562.22350.peg.1913	fig|562.25422.peg.2099	fig|562.28183.peg.1784	fig|562.28203.peg.1930	fig|562.29017.peg.3038	fig|562.33455.peg.746	fig|562.33463.peg.2583	fig|562.33464.peg.2019	fig|562.39520.peg.2747	fig|562.39534.peg.2225	fig|562.45429.peg.2016	fig|562.50212.peg.664	fig|562.50513.peg.4119	fig|562.50567.peg.2339	fig|562.50568.peg.2745	fig|562.50569.peg.2266	fig|562.50950.peg.2716	fig|562.51001.peg.1912
flgL		Flagellar hook-associated protein FlgL	60	60	1	1	16050				953	953	953	fig|1322345.19.peg.3973	fig|1382700.12.peg.1176	fig|1401688.5.peg.86	fig|1502658.3.peg.4510	fig|199310.4.peg.1285	fig|2126982.6.peg.2106	fig|316435.29.peg.4785	fig|362663.9.peg.1096	fig|364106.8.peg.1286	fig|439184.7.peg.1202	fig|562.10884.peg.4507	fig|562.10890.peg.1126	fig|562.11318.peg.4688	fig|562.11327.peg.1657	fig|562.13741.peg.1999	fig|562.17274.peg.277	fig|562.19158.peg.1097	fig|562.19203.peg.3212	fig|562.22350.peg.1163	fig|562.25422.peg.1292	fig|562.28183.peg.1107	fig|562.28203.peg.1206	fig|562.29017.peg.3805	fig|562.33455.peg.1559	fig|562.33463.peg.3428	fig|562.33464.peg.1259	fig|562.39520.peg.3576	fig|562.39534.peg.3059	fig|562.45429.peg.1292	fig|562.50212.peg.5254	fig|562.50513.peg.4859	fig|562.50567.peg.3126	fig|562.50568.peg.1999	fig|562.50569.peg.2961	fig|562.50950.peg.1910	fig|562.51001.peg.1121
yggN		FIG004016: Uncharacterized protein YggN	60	60	1	1	7342				719	719	719	fig|1322345.19.peg.1709	fig|1382700.12.peg.3280	fig|1401688.5.peg.2210	fig|1502658.3.peg.1563	fig|199310.4.peg.3339	fig|2126982.6.peg.4345	fig|316435.29.peg.1710	fig|362663.9.peg.2994	fig|364106.8.peg.3320	fig|439184.7.peg.3427	fig|562.10884.peg.1502	fig|562.10890.peg.3256	fig|562.11318.peg.1611	fig|562.11327.peg.4771	fig|562.13741.peg.11	fig|562.17274.peg.2473	fig|562.19158.peg.3245	fig|562.19203.peg.1135	fig|562.22350.peg.3276	fig|562.25422.peg.3539	fig|562.28183.peg.3094	fig|562.28203.peg.3236	fig|562.29017.peg.1791	fig|562.33455.peg.4776	fig|562.33463.peg.1363	fig|562.33464.peg.3314	fig|562.39520.peg.1508	fig|562.39534.peg.945	fig|562.45429.peg.3318	fig|562.50212.peg.2156	fig|562.50513.peg.2811	fig|562.50567.peg.923	fig|562.50568.peg.822	fig|562.50569.peg.992	fig|562.50950.peg.4348	fig|562.51001.peg.3138
ffh		Signal recognition particle protein Ffh	60	60	1	1	7978				1361	1361	1361	fig|1322345.19.peg.2040	fig|1382700.12.peg.2885	fig|1401688.5.peg.1812	fig|1502658.3.peg.1223	fig|199310.4.peg.2953	fig|2126982.6.peg.4012	fig|316435.29.peg.1373	fig|362663.9.peg.2649	fig|364106.8.peg.2931	fig|439184.7.peg.3016	fig|562.10884.peg.1149	fig|562.10890.peg.2907	fig|562.11318.peg.1227	fig|562.11327.peg.5100	fig|562.13741.peg.361	fig|562.17274.peg.2070	fig|562.19158.peg.2808	fig|562.19203.peg.1485	fig|562.22350.peg.2916	fig|562.25422.peg.3131	fig|562.28183.peg.2745	fig|562.28203.peg.2880	fig|562.29017.peg.2153	fig|562.33455.peg.5143	fig|562.33463.peg.1693	fig|562.33464.peg.2975	fig|562.39520.peg.1841	fig|562.39534.peg.1329	fig|562.45429.peg.2985	fig|562.50212.peg.1796	fig|562.50513.peg.3148	fig|562.50567.peg.1329	fig|562.50568.peg.3923	fig|562.50569.peg.1370	fig|562.50950.peg.3952	fig|562.51001.peg.2735
yghA		Uncharacterized oxidoreductase YghA	60	60	1	1	2457				884	887	884	fig|1322345.19.peg.1525	fig|1382700.12.peg.3356	fig|1401688.5.peg.2288	fig|1502658.3.peg.1765	fig|199310.4.peg.3517	fig|2126982.6.peg.4533	fig|316435.29.peg.1896	fig|362663.9.peg.3125	fig|364106.8.peg.3394	fig|439184.7.peg.3506	fig|562.10884.peg.1701	fig|562.10890.peg.3423	fig|562.11318.peg.1811	fig|562.11327.peg.4572	fig|562.13741.peg.4996	fig|562.17274.peg.2553	fig|562.19158.peg.3388	fig|562.19203.peg.931	fig|562.22350.peg.3472	fig|562.25422.peg.3691	fig|562.28183.peg.3300	fig|562.28203.peg.3433	fig|562.29017.peg.1508	fig|562.33455.peg.4554	fig|562.33463.peg.1181	fig|562.33464.peg.3482	fig|562.39520.peg.1321	fig|562.39534.peg.752	fig|562.45429.peg.3507	fig|562.50212.peg.2328	fig|562.50513.peg.2610	fig|562.50567.peg.774	fig|562.50568.peg.746	fig|562.50569.peg.804	fig|562.50950.peg.4457	fig|562.51001.peg.3216
btuD		Vitamin B12 ABC transporter, ATP-binding protein BtuD	60	60	1	1	17079				749	749	749	fig|1322345.19.peg.3220	fig|1382700.12.peg.1842	fig|1401688.5.peg.747	fig|1502658.3.peg.172	fig|199310.4.peg.1971	fig|2126982.6.peg.2919	fig|316435.29.peg.277	fig|362663.9.peg.1675	fig|364106.8.peg.1945	fig|439184.7.peg.1893	fig|562.10884.peg.194	fig|562.10890.peg.1777	fig|562.11318.peg.178	fig|562.11327.peg.1017	fig|562.13741.peg.1371	fig|562.17274.peg.956	fig|562.19158.peg.1760	fig|562.19203.peg.2526	fig|562.22350.peg.1811	fig|562.25422.peg.1999	fig|562.28183.peg.1683	fig|562.28203.peg.1827	fig|562.29017.peg.3136	fig|562.33455.peg.844	fig|562.33463.peg.2683	fig|562.33464.peg.1914	fig|562.39520.peg.2852	fig|562.39534.peg.2379	fig|562.45429.peg.1913	fig|562.50212.peg.560	fig|562.50513.peg.4220	fig|562.50567.peg.2438	fig|562.50568.peg.2646	fig|562.50569.peg.2364	fig|562.50950.peg.2615	fig|562.51001.peg.1815
lldP		L-lactate permease	60	60	1	1	3289				1655	1655	1655	fig|1322345.19.peg.894	fig|1382700.12.peg.3993	fig|1401688.5.peg.2919	fig|1502658.3.peg.2393	fig|199310.4.peg.4154	fig|2126982.6.peg.130	fig|316435.29.peg.2539	fig|362663.9.peg.3752	fig|364106.8.peg.4056	fig|439184.7.peg.4158	fig|562.10884.peg.2331	fig|562.10890.peg.4068	fig|562.11318.peg.2456	fig|562.11327.peg.3929	fig|562.13741.peg.4347	fig|562.17274.peg.3199	fig|562.19158.peg.4022	fig|562.19203.peg.149	fig|562.22350.peg.4201	fig|562.25422.peg.4345	fig|562.28183.peg.3978	fig|562.28203.peg.4090	fig|562.29017.peg.869	fig|562.33455.peg.3884	fig|562.33463.peg.552	fig|562.33464.peg.4137	fig|562.39520.peg.658	fig|562.39534.peg.126	fig|562.45429.peg.4139	fig|562.50212.peg.2982	fig|562.50513.peg.1970	fig|562.50567.peg.128	fig|562.50568.peg.106	fig|562.50569.peg.174	fig|562.50950.peg.5101	fig|562.51001.peg.3857
pbgA		Inner membrane protein YejM, alkaline phosphatase superfamily	60	60	1	1	8700				1760	1760	1760	fig|1322345.19.peg.97	fig|1382700.12.peg.2405	fig|1401688.5.peg.1314	fig|1502658.3.peg.771	fig|199310.4.peg.2568	fig|2126982.6.peg.3613	fig|316435.29.peg.956	fig|362663.9.peg.2253	fig|364106.8.peg.2498	fig|439184.7.peg.2553	fig|562.10884.peg.754	fig|562.10890.peg.2394	fig|562.11318.peg.783	fig|562.11327.peg.363	fig|562.13741.peg.760	fig|562.17274.peg.1679	fig|562.19158.peg.2358	fig|562.19203.peg.1888	fig|562.22350.peg.2447	fig|562.25422.peg.2615	fig|562.28183.peg.2286	fig|562.28203.peg.2418	fig|562.29017.peg.2559	fig|562.33455.peg.171	fig|562.33463.peg.2099	fig|562.33464.peg.2577	fig|562.39520.peg.2252	fig|562.39534.peg.1771	fig|562.45429.peg.2573	fig|562.50212.peg.1264	fig|562.50513.peg.3600	fig|562.50567.peg.1837	fig|562.50568.peg.3372	fig|562.50569.peg.1766	fig|562.50950.peg.3434	fig|562.51001.peg.2351
argB		N-acetylglutamate kinase (EC 2.7.2.8)	60	60	1	1	3932				773	776	775	fig|1322345.19.peg.497	fig|1382700.12.peg.4407	fig|1401688.5.peg.3294	fig|1502658.3.peg.2775	fig|199310.4.peg.4618	fig|2126982.6.peg.4872	fig|316435.29.peg.2954	fig|362663.9.peg.4222	fig|364106.8.peg.4438	fig|439184.7.peg.4543	fig|562.10884.peg.2714	fig|562.10890.peg.4467	fig|562.11318.peg.2855	fig|562.11327.peg.3517	fig|562.13741.peg.3932	fig|562.17274.peg.3583	fig|562.19158.peg.4423	fig|562.19203.peg.622	fig|562.22350.peg.4618	fig|562.25422.peg.4754	fig|562.28183.peg.4375	fig|562.28203.peg.4489	fig|562.29017.peg.484	fig|562.33455.peg.3488	fig|562.33463.peg.153	fig|562.33464.peg.4565	fig|562.39520.peg.239	fig|562.39534.peg.4795	fig|562.45429.peg.4548	fig|562.50212.peg.3388	fig|562.50513.peg.1506	fig|562.50567.peg.4971	fig|562.50568.peg.4908	fig|562.50569.peg.4889	fig|562.50950.peg.281	fig|562.51001.peg.4238
yiaN		2,3-diketo-L-gulonate TRAP transporter large permease protein yiaN	60	60	1	1	3254				1277	1277	1277	fig|1322345.19.peg.917	fig|1382700.12.peg.3971	fig|1401688.5.peg.2897	fig|1502658.3.peg.2372	fig|199310.4.peg.4133	fig|2126982.6.peg.153	fig|316435.29.peg.2517	fig|362663.9.peg.3731	fig|364106.8.peg.4034	fig|439184.7.peg.4135	fig|562.10884.peg.2310	fig|562.10890.peg.4047	fig|562.11318.peg.2436	fig|562.11327.peg.3952	fig|562.13741.peg.4368	fig|562.17274.peg.3175	fig|562.19158.peg.4000	fig|562.19203.peg.173	fig|562.22350.peg.4122	fig|562.25422.peg.4322	fig|562.28183.peg.3958	fig|562.28203.peg.4068	fig|562.29017.peg.891	fig|562.33455.peg.3908	fig|562.33463.peg.574	fig|562.33464.peg.4113	fig|562.39520.peg.681	fig|562.39534.peg.148	fig|562.45429.peg.4118	fig|562.50212.peg.2960	fig|562.50513.peg.1991	fig|562.50567.peg.150	fig|562.50568.peg.128	fig|562.50569.peg.195	fig|562.50950.peg.5078	fig|562.51001.peg.3835
priS		Hydroxylamine reductase (EC 1.7.99.1)	60	60	1	1	14611				1652	1652	1652	fig|1322345.19.peg.4290	fig|1382700.12.peg.886	fig|1401688.5.peg.4725	fig|1502658.3.peg.4226	fig|199310.4.peg.959	fig|2126982.6.peg.1903	fig|316435.29.peg.4444	fig|362663.9.peg.896	fig|364106.8.peg.962	fig|439184.7.peg.919	fig|562.10884.peg.4228	fig|562.10890.peg.913	fig|562.11318.peg.4475	fig|562.11327.peg.1984	fig|562.13741.peg.2324	fig|562.17274.peg.4987	fig|562.19158.peg.876	fig|562.19203.peg.3410	fig|562.22350.peg.942	fig|562.25422.peg.1078	fig|562.28183.peg.895	fig|562.28203.peg.990	fig|562.29017.peg.4094	fig|562.33455.peg.1871	fig|562.33463.peg.3744	fig|562.33464.peg.922	fig|562.39520.peg.3921	fig|562.39534.peg.3383	fig|562.45429.peg.955	fig|562.50212.peg.5037	fig|562.50513.peg.5194	fig|562.50567.peg.3336	fig|562.50568.peg.1729	fig|562.50569.peg.3319	fig|562.50950.peg.1702	fig|562.51001.peg.838
prfH		Peptide chain release factor homolog	60	60	1	1	13796				614	614	614	fig|1322345.19.peg.4839	fig|1382700.12.peg.265	fig|1401688.5.peg.4058	fig|1502658.3.peg.3623	fig|199310.4.peg.354	fig|2126982.6.peg.1329	fig|316435.29.peg.3879	fig|362663.9.peg.266	fig|364106.8.peg.393	fig|439184.7.peg.266	fig|562.10884.peg.3597	fig|562.10890.peg.272	fig|562.11318.peg.3835	fig|562.11327.peg.2544	fig|562.13741.peg.2896	fig|562.17274.peg.4351	fig|562.19158.peg.266	fig|562.19203.peg.4141	fig|562.22350.peg.293	fig|562.25422.peg.280	fig|562.28183.peg.278	fig|562.28203.peg.278	fig|562.29017.peg.4739	fig|562.33455.peg.2505	fig|562.33463.peg.4292	fig|562.33464.peg.349	fig|562.39520.peg.4508	fig|562.39534.peg.3954	fig|562.45429.peg.402	fig|562.50212.peg.4325	fig|562.50513.peg.604	fig|562.50567.peg.4080	fig|562.50568.peg.4025	fig|562.50569.peg.3948	fig|562.50950.peg.1083	fig|562.51001.peg.270
rluA		LSU rRNA pseudouridine(746) synthase (EC 5.4.99.29) @ tRNA pseudouridine(32) synthase (EC 5.4.99.28)	60	60	1	1	13413				659	659	659	fig|1322345.19.peg.2637	fig|1382700.12.peg.61	fig|1401688.5.peg.3840	fig|1502658.3.peg.3415	fig|199310.4.peg.65	fig|2126982.6.peg.1027	fig|316435.29.peg.3576	fig|362663.9.peg.62	fig|364106.8.peg.195	fig|439184.7.peg.57	fig|562.10884.peg.3337	fig|562.10890.peg.62	fig|562.11318.peg.3628	fig|562.11327.peg.2836	fig|562.13741.peg.3123	fig|562.17274.peg.4142	fig|562.19158.peg.62	fig|562.19203.peg.4353	fig|562.22350.peg.67	fig|562.25422.peg.64	fig|562.28183.peg.71	fig|562.28203.peg.69	fig|562.29017.peg.4999	fig|562.33455.peg.2810	fig|562.33463.peg.4572	fig|562.33464.peg.63	fig|562.39520.peg.4795	fig|562.39534.peg.4225	fig|562.45429.peg.100	fig|562.50212.peg.4113	fig|562.50513.peg.913	fig|562.50567.peg.4292	fig|562.50568.peg.4236	fig|562.50569.peg.4150	fig|562.50950.peg.873	fig|562.51001.peg.61
cysC		Adenylylsulfate kinase (EC 2.7.1.25)	60	60	1	1	7680				605	605	605	fig|1322345.19.peg.1928	fig|1382700.12.peg.3060	fig|1401688.5.peg.1986	fig|1502658.3.peg.1336	fig|199310.4.peg.3124	fig|2126982.6.peg.4126	fig|316435.29.peg.1487	fig|362663.9.peg.2771	fig|364106.8.peg.3103	fig|439184.7.peg.3199	fig|562.10884.peg.1261	fig|562.10890.peg.3030	fig|562.11318.peg.1382	fig|562.11327.peg.4987	fig|562.13741.peg.241	fig|562.17274.peg.2250	fig|562.19158.peg.3019	fig|562.19203.peg.1362	fig|562.22350.peg.3043	fig|562.25422.peg.3312	fig|562.28183.peg.2868	fig|562.28203.peg.3009	fig|562.29017.peg.2039	fig|562.33455.peg.5023	fig|562.33463.peg.1581	fig|562.33464.peg.3093	fig|562.39520.peg.1724	fig|562.39534.peg.1161	fig|562.45429.peg.3099	fig|562.50212.peg.1924	fig|562.50513.peg.3033	fig|562.50567.peg.1150	fig|562.50568.peg.1047	fig|562.50569.peg.1249	fig|562.50950.peg.4123	fig|562.51001.peg.2914
dtd		D-aminoacyl-tRNA deacylase (EC 3.1.1.96)	60	60	1	1	3821				437	437	437	fig|1322345.19.peg.578	fig|1382700.12.peg.4284	fig|1401688.5.peg.3211	fig|1502658.3.peg.2693	fig|199310.4.peg.4537	fig|2126982.6.peg.4954	fig|316435.29.peg.2869	fig|362663.9.peg.4142	fig|364106.8.peg.4357	fig|439184.7.peg.4460	fig|562.10884.peg.2632	fig|562.10890.peg.4385	fig|562.11318.peg.2772	fig|562.11327.peg.3600	fig|562.13741.peg.4013	fig|562.17274.peg.3500	fig|562.19158.peg.4342	fig|562.19203.peg.540	fig|562.22350.peg.4530	fig|562.25422.peg.4671	fig|562.28183.peg.4295	fig|562.28203.peg.4406	fig|562.29017.peg.566	fig|562.33455.peg.3571	fig|562.33463.peg.234	fig|562.33464.peg.4485	fig|562.39520.peg.325	fig|562.39534.peg.4876	fig|562.45429.peg.4464	fig|562.50212.peg.3305	fig|562.50513.peg.1588	fig|562.50567.peg.5053	fig|562.50568.peg.4990	fig|562.50569.peg.4970	fig|562.50950.peg.199	fig|562.51001.peg.4158
ydgK		Inner membrane protein YdgK	60	60	1	1	16969				440	440	440	fig|1322345.19.peg.3306	fig|1382700.12.peg.1755	fig|1401688.5.peg.661	fig|1502658.3.peg.86	fig|199310.4.peg.1885	fig|2126982.6.peg.2832	fig|316435.29.peg.190	fig|362663.9.peg.1589	fig|364106.8.peg.1859	fig|439184.7.peg.1809	fig|562.10884.peg.109	fig|562.10890.peg.1692	fig|562.11318.peg.92	fig|562.11327.peg.1103	fig|562.13741.peg.1457	fig|562.17274.peg.869	fig|562.19158.peg.1675	fig|562.19203.peg.2612	fig|562.22350.peg.1725	fig|562.25422.peg.1913	fig|562.28183.peg.1594	fig|562.28203.peg.1742	fig|562.29017.peg.3222	fig|562.33455.peg.936	fig|562.33463.peg.2768	fig|562.33464.peg.1824	fig|562.39520.peg.2949	fig|562.39534.peg.2467	fig|562.45429.peg.1827	fig|562.50212.peg.472	fig|562.50513.peg.4307	fig|562.50567.peg.2522	fig|562.50568.peg.2558	fig|562.50569.peg.2451	fig|562.50950.peg.2530	fig|562.51001.peg.1728
thrC		Threonine synthase (EC 4.2.3.1)	60	60	1	1	13342				1286	1286	1286	fig|1322345.19.peg.2580	fig|1382700.12.peg.4	fig|1401688.5.peg.3783	fig|1502658.3.peg.3359	fig|199310.4.peg.5	fig|2126982.6.peg.969	fig|316435.29.peg.3519	fig|362663.9.peg.3	fig|364106.8.peg.134	fig|439184.7.peg.5229	fig|562.10884.peg.3278	fig|562.10890.peg.5	fig|562.11318.peg.3571	fig|562.11327.peg.2896	fig|562.13741.peg.3181	fig|562.17274.peg.4083	fig|562.19158.peg.4	fig|562.19203.peg.4410	fig|562.22350.peg.5	fig|562.25422.peg.4	fig|562.28183.peg.12	fig|562.28203.peg.12	fig|562.29017.peg.5055	fig|562.33455.peg.2867	fig|562.33463.peg.4629	fig|562.33464.peg.5	fig|562.39520.peg.4856	fig|562.39534.peg.4282	fig|562.45429.peg.43	fig|562.50212.peg.4057	fig|562.50513.peg.971	fig|562.50567.peg.4351	fig|562.50568.peg.4294	fig|562.50569.peg.4206	fig|562.50950.peg.814	fig|562.51001.peg.4
rpoE		RNA polymerase sigma factor RpoE	60	60	1	1	8144				575	575	575	fig|1322345.19.peg.470	fig|1382700.12.peg.2814	fig|1401688.5.peg.1774	fig|1502658.3.peg.1124	fig|199310.4.peg.2921	fig|2126982.6.peg.3977	fig|316435.29.peg.1339	fig|362663.9.peg.2612	fig|364106.8.peg.2893	fig|439184.7.peg.2975	fig|562.10884.peg.1108	fig|562.10890.peg.2864	fig|562.11318.peg.1187	fig|562.11327.peg.5135	fig|562.13741.peg.402	fig|562.17274.peg.2032	fig|562.19158.peg.2771	fig|562.19203.peg.1525	fig|562.22350.peg.2878	fig|562.25422.peg.3090	fig|562.28183.peg.2707	fig|562.28203.peg.2843	fig|562.29017.peg.2195	fig|562.33455.peg.5186	fig|562.33463.peg.1725	fig|562.33464.peg.2940	fig|562.39520.peg.1875	fig|562.39534.peg.1361	fig|562.45429.peg.2951	fig|562.50212.peg.1755	fig|562.50513.peg.3182	fig|562.50567.peg.1370	fig|562.50568.peg.3884	fig|562.50569.peg.1410	fig|562.50950.peg.3911	fig|562.51001.peg.2696
nei		Endonuclease VIII	60	60	1	1	14397				791	791	791	fig|1322345.19.peg.4442	fig|1382700.12.peg.734	fig|1401688.5.peg.4528	fig|1502658.3.peg.4027	fig|199310.4.peg.757	fig|2126982.6.peg.1744	fig|316435.29.peg.4288	fig|362663.9.peg.739	fig|364106.8.peg.808	fig|439184.7.peg.696	fig|562.10884.peg.4027	fig|562.10890.peg.758	fig|562.11318.peg.4319	fig|562.11327.peg.2140	fig|562.13741.peg.2478	fig|562.17274.peg.4833	fig|562.19158.peg.676	fig|562.19203.peg.3631	fig|562.22350.peg.816	fig|562.25422.peg.772	fig|562.28183.peg.780	fig|562.28203.peg.758	fig|562.29017.peg.4296	fig|562.33455.peg.2030	fig|562.33463.peg.3896	fig|562.33464.peg.765	fig|562.39520.peg.4090	fig|562.39534.peg.3537	fig|562.45429.peg.803	fig|562.50212.peg.4832	fig|562.50513.peg.173	fig|562.50567.peg.3605	fig|562.50568.peg.1578	fig|562.50569.peg.3520	fig|562.50950.peg.1501	fig|562.51001.peg.686
pstC		Phosphate ABC transporter, permease protein PstC (TC 3.A.1.7.1)	60	60	1	1	3570				959	959	959	fig|1322345.19.peg.744	fig|1382700.12.peg.4120	fig|1401688.5.peg.3047	fig|1502658.3.peg.2524	fig|199310.4.peg.4367	fig|2126982.6.peg.5130	fig|316435.29.peg.2695	fig|362663.9.peg.3971	fig|364106.8.peg.4188	fig|439184.7.peg.4290	fig|562.10884.peg.2464	fig|562.10890.peg.4216	fig|562.11318.peg.2604	fig|562.11327.peg.3773	fig|562.13741.peg.4184	fig|562.17274.peg.3329	fig|562.19158.peg.4176	fig|562.19203.peg.16	fig|562.22350.peg.4355	fig|562.25422.peg.4499	fig|562.28183.peg.4128	fig|562.28203.peg.4239	fig|562.29017.peg.737	fig|562.33455.peg.3749	fig|562.33463.peg.401	fig|562.33464.peg.4303	fig|562.39520.peg.505	fig|562.39534.peg.5043	fig|562.45429.peg.4293	fig|562.50212.peg.3133	fig|562.50513.peg.1779	fig|562.50567.peg.5221	fig|562.50568.peg.5158	fig|562.50569.peg.5137	fig|562.50950.peg.28	fig|562.51001.peg.3990
pal		Tol-Pal system peptidoglycan-associated lipoprotein PAL	60	60	1	1	14430				521	521	521	fig|1322345.19.peg.4416	fig|1382700.12.peg.760	fig|1401688.5.peg.4554	fig|1502658.3.peg.4051	fig|199310.4.peg.782	fig|2126982.6.peg.1772	fig|316435.29.peg.4314	fig|362663.9.peg.765	fig|364106.8.peg.833	fig|439184.7.peg.725	fig|562.10884.peg.4053	fig|562.10890.peg.784	fig|562.11318.peg.4346	fig|562.11327.peg.2113	fig|562.13741.peg.2452	fig|562.17274.peg.4859	fig|562.19158.peg.702	fig|562.19203.peg.3604	fig|562.22350.peg.844	fig|562.25422.peg.799	fig|562.28183.peg.806	fig|562.28203.peg.786	fig|562.29017.peg.4269	fig|562.33455.peg.2003	fig|562.33463.peg.3870	fig|562.33464.peg.791	fig|562.39520.peg.4064	fig|562.39534.peg.3511	fig|562.45429.peg.828	fig|562.50212.peg.4858	fig|562.50513.peg.147	fig|562.50567.peg.3579	fig|562.50568.peg.1603	fig|562.50569.peg.3495	fig|562.50950.peg.1526	fig|562.51001.peg.712
fimA_1		Type-1 fimbrial protein, A chain precursor	60	60	1	1	3016				704	704	704	fig|1322345.19.peg.1090	fig|1382700.12.peg.3789	fig|1401688.5.peg.2723	fig|1502658.3.peg.2201	fig|199310.4.peg.3963	fig|2126982.6.peg.328	fig|316435.29.peg.2341	fig|362663.9.peg.3565	fig|364106.8.peg.3855	fig|439184.7.peg.3949	fig|562.10884.peg.2139	fig|562.10890.peg.3879	fig|562.11318.peg.2269	fig|562.11327.peg.4130	fig|562.13741.peg.4550	fig|562.17274.peg.2992	fig|562.19158.peg.3819	fig|562.19203.peg.341	fig|562.22350.peg.3945	fig|562.25422.peg.4133	fig|562.28183.peg.3790	fig|562.28203.peg.3898	fig|562.29017.peg.1063	fig|562.33455.peg.4089	fig|562.33463.peg.747	fig|562.33464.peg.3930	fig|562.39520.peg.866	fig|562.39534.peg.319	fig|562.45429.peg.3946	fig|562.50212.peg.2792	fig|562.50513.peg.2168	fig|562.50567.peg.335	fig|562.50568.peg.309	fig|562.50569.peg.366	fig|562.50950.peg.4893	fig|562.51001.peg.3659
hslV		ATP-dependent protease subunit HslV (EC 3.4.25.2)	60	60	1	1	3894				530	530	530	fig|1322345.19.peg.528	fig|1382700.12.peg.4376	fig|1401688.5.peg.3261	fig|1502658.3.peg.2744	fig|199310.4.peg.4586	fig|2126982.6.peg.4903	fig|316435.29.peg.2923	fig|362663.9.peg.4190	fig|364106.8.peg.4406	fig|439184.7.peg.4510	fig|562.10884.peg.2682	fig|562.10890.peg.4435	fig|562.11318.peg.2822	fig|562.11327.peg.3550	fig|562.13741.peg.3964	fig|562.17274.peg.3552	fig|562.19158.peg.4392	fig|562.19203.peg.591	fig|562.22350.peg.4584	fig|562.25422.peg.4723	fig|562.28183.peg.4343	fig|562.28203.peg.4456	fig|562.29017.peg.515	fig|562.33455.peg.3519	fig|562.33463.peg.184	fig|562.33464.peg.4535	fig|562.39520.peg.272	fig|562.39534.peg.4826	fig|562.45429.peg.4517	fig|562.50212.peg.3356	fig|562.50513.peg.1537	fig|562.50567.peg.5002	fig|562.50568.peg.4939	fig|562.50569.peg.4920	fig|562.50950.peg.250	fig|562.51001.peg.4207
agaB		PTS system, galactosamine-specific IIB component	60	60	1	1	2658				476	476	476	fig|1322345.19.peg.1377	fig|1382700.12.peg.3500	fig|1401688.5.peg.2431	fig|1502658.3.peg.1912	fig|199310.4.peg.3670	fig|2126982.6.peg.4691	fig|316435.29.peg.2047	fig|362663.9.peg.3272	fig|364106.8.peg.3536	fig|439184.7.peg.3651	fig|562.10884.peg.1848	fig|562.10890.peg.3579	fig|562.11318.peg.1971	fig|562.11327.peg.4422	fig|562.13741.peg.4864	fig|562.17274.peg.2702	fig|562.19158.peg.3530	fig|562.19203.peg.769	fig|562.22350.peg.3640	fig|562.25422.peg.3839	fig|562.28183.peg.3465	fig|562.28203.peg.3596	fig|562.29017.peg.1356	fig|562.33455.peg.4387	fig|562.33463.peg.1034	fig|562.33464.peg.3633	fig|562.39520.peg.1169	fig|562.39534.peg.605	fig|562.45429.peg.3655	fig|562.50212.peg.2491	fig|562.50513.peg.2458	fig|562.50567.peg.629	fig|562.50568.peg.602	fig|562.50569.peg.658	fig|562.50950.peg.4601	fig|562.51001.peg.3358
oppD		Oligopeptide ABC transporter, ATP-binding protein OppD (TC 3.A.1.5.1)	60	60	1	1	16455				1013	1013	1013	fig|1322345.19.peg.3663	fig|1382700.12.peg.1402	fig|1401688.5.peg.310	fig|1502658.3.peg.4794	fig|199310.4.peg.1592	fig|2126982.6.peg.2421	fig|316435.29.peg.5011	fig|362663.9.peg.1305	fig|364106.8.peg.1494	fig|439184.7.peg.1430	fig|562.10884.peg.4731	fig|562.10890.peg.1353	fig|562.11318.peg.4910	fig|562.11327.peg.1416	fig|562.13741.peg.1763	fig|562.17274.peg.505	fig|562.19158.peg.1316	fig|562.19203.peg.2918	fig|562.22350.peg.1396	fig|562.25422.peg.1528	fig|562.28183.peg.1256	fig|562.28203.peg.1429	fig|562.29017.peg.3574	fig|562.33455.peg.1332	fig|562.33463.peg.3124	fig|562.33464.peg.1501	fig|562.39520.peg.3404	fig|562.39534.peg.2825	fig|562.45429.peg.1514	fig|562.50212.peg.138	fig|562.50513.peg.4616	fig|562.50567.peg.2899	fig|562.50568.peg.2260	fig|562.50569.peg.2745	fig|562.50950.peg.2359	fig|562.51001.peg.1352
nrdA		Ribonucleotide reductase of class Ia (aerobic), alpha subunit (EC 1.17.4.1)	60	60	1	1	8638				2285	2285	2285	fig|1322345.19.peg.166	fig|1382700.12.peg.2450	fig|1401688.5.peg.1359	fig|1502658.3.peg.819	fig|199310.4.peg.2614	fig|2126982.6.peg.3661	fig|316435.29.peg.1026	fig|362663.9.peg.2302	fig|364106.8.peg.2543	fig|439184.7.peg.2599	fig|562.10884.peg.802	fig|562.10890.peg.2444	fig|562.11318.peg.832	fig|562.11327.peg.314	fig|562.13741.peg.712	fig|562.17274.peg.1726	fig|562.19158.peg.2404	fig|562.19203.peg.1840	fig|562.22350.peg.2500	fig|562.25422.peg.2662	fig|562.28183.peg.2334	fig|562.28203.peg.2466	fig|562.29017.peg.2511	fig|562.33455.peg.123	fig|562.33463.peg.2031	fig|562.33464.peg.2626	fig|562.39520.peg.2200	fig|562.39534.peg.1723	fig|562.45429.peg.2641	fig|562.50212.peg.1313	fig|562.50513.peg.3552	fig|562.50567.peg.1792	fig|562.50568.peg.3417	fig|562.50569.peg.1719	fig|562.50950.peg.3479	fig|562.51001.peg.2396
group_16208	hypA	[NiFe] hydrogenase nickel incorporation protein HybF	60	60	1	1	2443				341	341	341	fig|1322345.19.peg.1536	fig|1382700.12.peg.3345	fig|1401688.5.peg.2277	fig|1502658.3.peg.1754	fig|199310.4.peg.3506	fig|2126982.6.peg.4521	fig|316435.29.peg.1884	fig|362663.9.peg.3114	fig|364106.8.peg.3383	fig|439184.7.peg.3495	fig|562.10884.peg.1689	fig|562.10890.peg.3411	fig|562.11318.peg.1799	fig|562.11327.peg.4584	fig|562.13741.peg.5008	fig|562.17274.peg.2541	fig|562.19158.peg.3377	fig|562.19203.peg.943	fig|562.22350.peg.3460	fig|562.25422.peg.3679	fig|562.28183.peg.3288	fig|562.28203.peg.3421	fig|562.29017.peg.1520	fig|562.33455.peg.4567	fig|562.33463.peg.1192	fig|562.33464.peg.3471	fig|562.39520.peg.1332	fig|562.39534.peg.763	fig|562.45429.peg.3496	fig|562.50212.peg.2316	fig|562.50513.peg.2621	fig|562.50567.peg.785	fig|562.50568.peg.757	fig|562.50569.peg.815	fig|562.50950.peg.4446	fig|562.51001.peg.3205
ydcL		Uncharacterized membrane lipoprotein clustered with tellurite resistance proteins TehA/TehB	60	60	1	1	16654				668	668	668	fig|1322345.19.peg.3526	fig|1382700.12.peg.1596	fig|1401688.5.peg.502	fig|1502658.3.peg.4936	fig|199310.4.peg.1730	fig|2126982.6.peg.2637	fig|316435.29.peg.20	fig|362663.9.peg.1451	fig|364106.8.peg.1694	fig|439184.7.peg.1638	fig|562.10884.peg.4870	fig|562.10890.peg.1501	fig|562.11318.peg.5061	fig|562.11327.peg.1273	fig|562.13741.peg.1622	fig|562.17274.peg.709	fig|562.19158.peg.1514	fig|562.19203.peg.2766	fig|562.22350.peg.1548	fig|562.25422.peg.1746	fig|562.28183.peg.1423	fig|562.28203.peg.1576	fig|562.29017.peg.3429	fig|562.33455.peg.1180	fig|562.33463.peg.2987	fig|562.33464.peg.1653	fig|562.39520.peg.3189	fig|562.39534.peg.2690	fig|562.45429.peg.1661	fig|562.50212.peg.291	fig|562.50513.peg.4471	fig|562.50567.peg.2686	fig|562.50568.peg.2407	fig|562.50569.peg.2610	fig|562.50950.peg.2169	fig|562.51001.peg.1558
ppx		Exopolyphosphatase (EC 3.6.1.11)	60	60	1	1	8323				1541	1541	1541	fig|1322345.19.peg.398	fig|1382700.12.peg.2742	fig|1401688.5.peg.1651	fig|1502658.3.peg.1052	fig|199310.4.peg.2850	fig|2126982.6.peg.3901	fig|316435.29.peg.1264	fig|362663.9.peg.2539	fig|364106.8.peg.2823	fig|439184.7.peg.2901	fig|562.10884.peg.1033	fig|562.10890.peg.2681	fig|562.11318.peg.1110	fig|562.11327.peg.77	fig|562.13741.peg.480	fig|562.17274.peg.1959	fig|562.19158.peg.2697	fig|562.19203.peg.1602	fig|562.22350.peg.2741	fig|562.25422.peg.2963	fig|562.28183.peg.2575	fig|562.28203.peg.2709	fig|562.29017.peg.2272	fig|562.33455.peg.5320	fig|562.33463.peg.1797	fig|562.33464.peg.2862	fig|562.39520.peg.1952	fig|562.39534.peg.1491	fig|562.45429.peg.2878	fig|562.50212.peg.1625	fig|562.50513.peg.3312	fig|562.50567.peg.1495	fig|562.50568.peg.3707	fig|562.50569.peg.1487	fig|562.50950.peg.3785	fig|562.51001.peg.2624
argC		N-acetyl-gamma-glutamyl-phosphate reductase (EC 1.2.1.38)	60	60	1	1	3931				1004	1004	1004	fig|1322345.19.peg.498	fig|1382700.12.peg.4406	fig|1401688.5.peg.3293	fig|1502658.3.peg.2774	fig|199310.4.peg.4617	fig|2126982.6.peg.4873	fig|316435.29.peg.2953	fig|362663.9.peg.4221	fig|364106.8.peg.4437	fig|439184.7.peg.4542	fig|562.10884.peg.2713	fig|562.10890.peg.4466	fig|562.11318.peg.2854	fig|562.11327.peg.3518	fig|562.13741.peg.3933	fig|562.17274.peg.3582	fig|562.19158.peg.4422	fig|562.19203.peg.621	fig|562.22350.peg.4617	fig|562.25422.peg.4753	fig|562.28183.peg.4374	fig|562.28203.peg.4488	fig|562.29017.peg.485	fig|562.33455.peg.3489	fig|562.33463.peg.154	fig|562.33464.peg.4564	fig|562.39520.peg.240	fig|562.39534.peg.4796	fig|562.45429.peg.4547	fig|562.50212.peg.3387	fig|562.50513.peg.1507	fig|562.50567.peg.4972	fig|562.50568.peg.4909	fig|562.50569.peg.4890	fig|562.50950.peg.280	fig|562.51001.peg.4237
yjiG		Inner membrane protein YjiG	60	60	1	1	12994				461	461	461	fig|1322345.19.peg.2506	fig|1382700.12.peg.4838	fig|1401688.5.peg.3703	fig|1502658.3.peg.3217	fig|199310.4.peg.5066	fig|2126982.6.peg.886	fig|316435.29.peg.3441	fig|362663.9.peg.4699	fig|364106.8.peg.4907	fig|439184.7.peg.5146	fig|562.10884.peg.3193	fig|562.10890.peg.4984	fig|562.11318.peg.3432	fig|562.11327.peg.2978	fig|562.13741.peg.3262	fig|562.17274.peg.4004	fig|562.19158.peg.4981	fig|562.19203.peg.4492	fig|562.22350.peg.5290	fig|562.25422.peg.5242	fig|562.28183.peg.4888	fig|562.28203.peg.5002	fig|562.29017.peg.5138	fig|562.33455.peg.2950	fig|562.33463.peg.4703	fig|562.33464.peg.4957	fig|562.39520.peg.4947	fig|562.39534.peg.4360	fig|562.45429.peg.5019	fig|562.50212.peg.3916	fig|562.50513.peg.1053	fig|562.50567.peg.4492	fig|562.50568.peg.4375	fig|562.50569.peg.4293	fig|562.50950.peg.734	fig|562.51001.peg.4799
yaaU		Putative metabolite transport protein YaaU	60	60	1	1	13398				1331	1331	1331	fig|1322345.19.peg.2624	fig|1382700.12.peg.47	fig|1401688.5.peg.3826	fig|1502658.3.peg.3402	fig|199310.4.peg.52	fig|2126982.6.peg.1014	fig|316435.29.peg.3563	fig|362663.9.peg.48	fig|364106.8.peg.181	fig|439184.7.peg.43	fig|562.10884.peg.3324	fig|562.10890.peg.49	fig|562.11318.peg.3615	fig|562.11327.peg.2849	fig|562.13741.peg.3136	fig|562.17274.peg.4128	fig|562.19158.peg.48	fig|562.19203.peg.4366	fig|562.22350.peg.51	fig|562.25422.peg.50	fig|562.28183.peg.56	fig|562.28203.peg.56	fig|562.29017.peg.5012	fig|562.33455.peg.2823	fig|562.33463.peg.4585	fig|562.33464.peg.50	fig|562.39520.peg.4808	fig|562.39534.peg.4238	fig|562.45429.peg.87	fig|562.50212.peg.4100	fig|562.50513.peg.926	fig|562.50567.peg.4306	fig|562.50568.peg.4250	fig|562.50569.peg.4163	fig|562.50950.peg.859	fig|562.51001.peg.47
narH		Respiratory nitrate reductase beta chain (EC 1.7.99.4)	60	60	1	1	16738				1544	1544	1544	fig|1322345.19.peg.3484	fig|1382700.12.peg.1631	fig|1401688.5.peg.537	fig|1502658.3.peg.4982	fig|199310.4.peg.1769	fig|2126982.6.peg.2681	fig|316435.29.peg.64	fig|362663.9.peg.1486	fig|364106.8.peg.1730	fig|439184.7.peg.1672	fig|562.10884.peg.4916	fig|562.10890.peg.1537	fig|562.11318.peg.5098	fig|562.11327.peg.1230	fig|562.13741.peg.1591	fig|562.17274.peg.744	fig|562.19158.peg.1549	fig|562.19203.peg.2728	fig|562.22350.peg.1588	fig|562.25422.peg.1784	fig|562.28183.peg.1459	fig|562.28203.peg.1614	fig|562.29017.peg.3383	fig|562.33455.peg.1132	fig|562.33463.peg.2945	fig|562.33464.peg.1696	fig|562.39520.peg.3146	fig|562.39534.peg.2649	fig|562.45429.peg.1703	fig|562.50212.peg.328	fig|562.50513.peg.4429	fig|562.50567.peg.2650	fig|562.50568.peg.2449	fig|562.50569.peg.2575	fig|562.50950.peg.2205	fig|562.51001.peg.1592
elyC		Membrane Protein Functionally coupled to the MukBEF Chromosome Partitioning Mechanism	60	60	1	1	14813				779	779	779	fig|1322345.19.peg.4246	fig|1382700.12.peg.956	fig|1401688.5.peg.4823	fig|1502658.3.peg.4279	fig|199310.4.peg.1008	fig|2126982.6.peg.1950	fig|316435.29.peg.4491	fig|362663.9.peg.942	fig|364106.8.peg.1067	fig|439184.7.peg.975	fig|562.10884.peg.4281	fig|562.10890.peg.976	fig|562.11318.peg.4538	fig|562.11327.peg.1938	fig|562.13741.peg.2279	fig|562.17274.peg.49	fig|562.19158.peg.946	fig|562.19203.peg.3365	fig|562.22350.peg.1004	fig|562.25422.peg.1133	fig|562.28183.peg.957	fig|562.28203.peg.1052	fig|562.29017.peg.4042	fig|562.33455.peg.1818	fig|562.33463.peg.3699	fig|562.33464.peg.969	fig|562.39520.peg.3739	fig|562.39534.peg.3338	fig|562.45429.peg.1000	fig|562.50212.peg.5102	fig|562.50513.peg.5149	fig|562.50567.peg.3280	fig|562.50568.peg.1784	fig|562.50569.peg.3230	fig|562.50950.peg.1757	fig|562.51001.peg.893
folD		Methenyltetrahydrofolate cyclohydrolase (EC 3.5.4.9) / Methylenetetrahydrofolate dehydrogenase (NADP+) (EC 1.5.1.5)	60	60	1	1	14200				866	866	866	fig|1322345.19.peg.4583	fig|1382700.12.peg.529	fig|1401688.5.peg.4320	fig|1502658.3.peg.3883	fig|199310.4.peg.611	fig|2126982.6.peg.1594	fig|316435.29.peg.4141	fig|362663.9.peg.593	fig|364106.8.peg.664	fig|439184.7.peg.541	fig|562.10884.peg.3882	fig|562.10890.peg.612	fig|562.11318.peg.4173	fig|562.11327.peg.2286	fig|562.13741.peg.2622	fig|562.17274.peg.4626	fig|562.19158.peg.533	fig|562.19203.peg.3781	fig|562.22350.peg.662	fig|562.25422.peg.557	fig|562.28183.peg.637	fig|562.28203.peg.615	fig|562.29017.peg.4445	fig|562.33455.peg.2182	fig|562.33463.peg.4037	fig|562.33464.peg.618	fig|562.39520.peg.4240	fig|562.39534.peg.3677	fig|562.45429.peg.659	fig|562.50212.peg.4679	fig|562.50513.peg.319	fig|562.50567.peg.3811	fig|562.50568.peg.1431	fig|562.50569.peg.3662	fig|562.50950.peg.1356	fig|562.51001.peg.541
gabP		gamma-aminobutyrate (GABA) permease	60	60	1	1	7808				1400	1400	1400	fig|1322345.19.peg.2025	fig|1382700.12.peg.2966	fig|1401688.5.peg.1892	fig|1502658.3.peg.1240	fig|199310.4.peg.3023	fig|2126982.6.peg.4028	fig|316435.29.peg.1389	fig|362663.9.peg.2664	fig|364106.8.peg.3005	fig|439184.7.peg.3099	fig|562.10884.peg.1165	fig|562.10890.peg.2923	fig|562.11318.peg.1274	fig|562.11327.peg.5085	fig|562.13741.peg.345	fig|562.17274.peg.2152	fig|562.19158.peg.2922	fig|562.19203.peg.1469	fig|562.22350.peg.2933	fig|562.25422.peg.3212	fig|562.28183.peg.2762	fig|562.28203.peg.2898	fig|562.29017.peg.2136	fig|562.33455.peg.5127	fig|562.33463.peg.1678	fig|562.33464.peg.2993	fig|562.39520.peg.1826	fig|562.39534.peg.1314	fig|562.45429.peg.3001	fig|562.50212.peg.1813	fig|562.50513.peg.3131	fig|562.50567.peg.1248	fig|562.50568.peg.1146	fig|562.50569.peg.1354	fig|562.50950.peg.4026	fig|562.51001.peg.2814
csrD		RNase E specificity factor CsrD	60	60	1	1	2776				1940	1940	1940	fig|1322345.19.peg.1278	fig|1382700.12.peg.3602	fig|1401688.5.peg.2533	fig|1502658.3.peg.2013	fig|199310.4.peg.3773	fig|2126982.6.peg.4793	fig|316435.29.peg.2148	fig|362663.9.peg.3377	fig|364106.8.peg.3637	fig|439184.7.peg.3753	fig|562.10884.peg.1949	fig|562.10890.peg.3684	fig|562.11318.peg.2075	fig|562.11327.peg.4322	fig|562.13741.peg.4761	fig|562.17274.peg.2802	fig|562.19158.peg.3630	fig|562.19203.peg.666	fig|562.22350.peg.3748	fig|562.25422.peg.3941	fig|562.28183.peg.3572	fig|562.28203.peg.3703	fig|562.29017.peg.1254	fig|562.33455.peg.4281	fig|562.33463.peg.935	fig|562.33464.peg.3736	fig|562.39520.peg.1067	fig|562.39534.peg.506	fig|562.45429.peg.3756	fig|562.50212.peg.2596	fig|562.50513.peg.2357	fig|562.50567.peg.527	fig|562.50568.peg.499	fig|562.50569.peg.556	fig|562.50950.peg.4702	fig|562.51001.peg.3461
mnmG		tRNA-5-carboxymethylaminomethyl-2-thiouridine(34) synthesis protein MnmG	60	60	1	1	3595				1889	1889	1889	fig|1322345.19.peg.730	fig|1382700.12.peg.4134	fig|1401688.5.peg.3061	fig|1502658.3.peg.2538	fig|199310.4.peg.4382	fig|2126982.6.peg.5116	fig|316435.29.peg.2709	fig|362663.9.peg.3986	fig|364106.8.peg.4203	fig|439184.7.peg.4304	fig|562.10884.peg.2478	fig|562.10890.peg.4230	fig|562.11318.peg.2618	fig|562.11327.peg.3759	fig|562.13741.peg.4170	fig|562.17274.peg.3343	fig|562.19158.peg.4190	fig|562.19203.peg.1	fig|562.22350.peg.4369	fig|562.25422.peg.4513	fig|562.28183.peg.4142	fig|562.28203.peg.4253	fig|562.29017.peg.723	fig|562.33455.peg.3735	fig|562.33463.peg.387	fig|562.33464.peg.4320	fig|562.39520.peg.491	fig|562.39534.peg.5029	fig|562.45429.peg.4307	fig|562.50212.peg.3147	fig|562.50513.peg.1748	fig|562.50567.peg.5207	fig|562.50568.peg.5144	fig|562.50569.peg.5123	fig|562.50950.peg.42	fig|562.51001.peg.4004
yedA		Uncharacterized inner membrane transporter YedA	60	60	1	1	17409				920	920	920	fig|1322345.19.peg.2963	fig|1382700.12.peg.2094	fig|1401688.5.peg.1001	fig|1502658.3.peg.417	fig|199310.4.peg.2233	fig|2126982.6.peg.3187	fig|316435.29.peg.599	fig|362663.9.peg.1929	fig|364106.8.peg.2197	fig|439184.7.peg.2222	fig|562.10884.peg.448	fig|562.10890.peg.2050	fig|562.11318.peg.437	fig|562.11327.peg.758	fig|562.13741.peg.1115	fig|562.17274.peg.1265	fig|562.19158.peg.2011	fig|562.19203.peg.2263	fig|562.22350.peg.2072	fig|562.25422.peg.2263	fig|562.28183.peg.1938	fig|562.28203.peg.2089	fig|562.29017.peg.2878	fig|562.33455.peg.582	fig|562.33463.peg.2428	fig|562.33464.peg.2230	fig|562.39520.peg.2584	fig|562.39534.peg.2072	fig|562.45429.peg.2228	fig|562.50212.peg.906	fig|562.50513.peg.3958	fig|562.50567.peg.2181	fig|562.50568.peg.2968	fig|562.50569.peg.2112	fig|562.50950.peg.2872	fig|562.51001.peg.2067
gcvA		Glycine cleavage system transcriptional activator GcvA	60	60	1	1	7603				917	917	917	fig|1322345.19.peg.1872	fig|1382700.12.peg.3118	fig|1401688.5.peg.2045	fig|1502658.3.peg.1399	fig|199310.4.peg.3181	fig|2126982.6.peg.4183	fig|316435.29.peg.1547	fig|362663.9.peg.2835	fig|364106.8.peg.3159	fig|439184.7.peg.3258	fig|562.10884.peg.1323	fig|562.10890.peg.3094	fig|562.11318.peg.1447	fig|562.11327.peg.4930	fig|562.13741.peg.183	fig|562.17274.peg.2309	fig|562.19158.peg.3077	fig|562.19203.peg.1298	fig|562.22350.peg.3107	fig|562.25422.peg.3371	fig|562.28183.peg.2934	fig|562.28203.peg.3072	fig|562.29017.peg.1977	fig|562.33455.peg.4956	fig|562.33463.peg.1525	fig|562.33464.peg.3152	fig|562.39520.peg.1666	fig|562.39534.peg.1104	fig|562.45429.peg.3158	fig|562.50212.peg.1988	fig|562.50513.peg.2975	fig|562.50567.peg.1091	fig|562.50568.peg.987	fig|562.50569.peg.1192	fig|562.50950.peg.4182	fig|562.51001.peg.2972
valS		Valyl-tRNA synthetase (EC 6.1.1.9)	60	60	1	1	4797				2855	2855	2855	fig|1322345.19.peg.2378	fig|1382700.12.peg.4768	fig|1401688.5.peg.3632	fig|1502658.3.peg.3166	fig|199310.4.peg.5021	fig|2126982.6.peg.790	fig|316435.29.peg.3302	fig|362663.9.peg.4557	fig|364106.8.peg.4739	fig|439184.7.peg.4957	fig|562.10884.peg.3136	fig|562.10890.peg.4809	fig|562.11318.peg.3257	fig|562.11327.peg.3030	fig|562.13741.peg.3444	fig|562.17274.peg.3929	fig|562.19158.peg.4835	fig|562.19203.peg.4590	fig|562.22350.peg.5105	fig|562.25422.peg.5185	fig|562.28183.peg.4709	fig|562.28203.peg.4831	fig|562.29017.peg.56	fig|562.33455.peg.3036	fig|562.33463.peg.4827	fig|562.33464.peg.4924	fig|562.39520.peg.5055	fig|562.39534.peg.4405	fig|562.45429.peg.4887	fig|562.50212.peg.3736	fig|562.50513.peg.1102	fig|562.50567.peg.4549	fig|562.50568.peg.4507	fig|562.50569.peg.4405	fig|562.50950.peg.614	fig|562.51001.peg.4576
ghrB		2-ketoaldonate reductase, broad specificity (EC 1.1.1.215)	60	60	1	1	3218				974	974	974	fig|1322345.19.peg.945	fig|1382700.12.peg.3944	fig|1401688.5.peg.2871	fig|1502658.3.peg.2345	fig|199310.4.peg.4107	fig|2126982.6.peg.179	fig|316435.29.peg.2490	fig|362663.9.peg.3704	fig|364106.8.peg.4006	fig|439184.7.peg.4106	fig|562.10884.peg.2283	fig|562.10890.peg.4019	fig|562.11318.peg.2407	fig|562.11327.peg.3979	fig|562.13741.peg.4396	fig|562.17274.peg.3148	fig|562.19158.peg.3973	fig|562.19203.peg.200	fig|562.22350.peg.4095	fig|562.25422.peg.4295	fig|562.28183.peg.3931	fig|562.28203.peg.4041	fig|562.29017.peg.917	fig|562.33455.peg.3937	fig|562.33463.peg.601	fig|562.33464.peg.4086	fig|562.39520.peg.709	fig|562.39534.peg.175	fig|562.45429.peg.4091	fig|562.50212.peg.2933	fig|562.50513.peg.2020	fig|562.50567.peg.177	fig|562.50568.peg.154	fig|562.50569.peg.222	fig|562.50950.peg.5050	fig|562.51001.peg.3808
pdxK		Pyridoxal kinase (EC 2.7.1.35)	60	60	1	1	8403				851	851	851	fig|1322345.19.peg.334	fig|1382700.12.peg.2679	fig|1401688.5.peg.1588	fig|1502658.3.peg.987	fig|199310.4.peg.2784	fig|2126982.6.peg.3835	fig|316435.29.peg.1198	fig|362663.9.peg.2472	fig|364106.8.peg.2758	fig|439184.7.peg.2835	fig|562.10884.peg.969	fig|562.10890.peg.2617	fig|562.11318.peg.1046	fig|562.11327.peg.143	fig|562.13741.peg.545	fig|562.17274.peg.1895	fig|562.19158.peg.2633	fig|562.19203.peg.1667	fig|562.22350.peg.2675	fig|562.25422.peg.2898	fig|562.28183.peg.2510	fig|562.28203.peg.2642	fig|562.29017.peg.2337	fig|562.33455.peg.5387	fig|562.33463.peg.1861	fig|562.33464.peg.2798	fig|562.39520.peg.2021	fig|562.39534.peg.1555	fig|562.45429.peg.2812	fig|562.50212.peg.1559	fig|562.50513.peg.3378	fig|562.50567.peg.1560	fig|562.50568.peg.3641	fig|562.50569.peg.1551	fig|562.50950.peg.3721	fig|562.51001.peg.2561
hemA		Glutamyl-tRNA reductase (EC 1.2.1.70)	60	60	1	1	16397				1256	1256	1256	fig|1322345.19.peg.3706	fig|1382700.12.peg.1366	fig|1401688.5.peg.274	fig|1502658.3.peg.4756	fig|199310.4.peg.1550	fig|2126982.6.peg.2378	fig|316435.29.peg.4968	fig|362663.9.peg.1269	fig|364106.8.peg.1458	fig|439184.7.peg.1392	fig|562.10884.peg.4694	fig|562.10890.peg.1317	fig|562.11318.peg.4874	fig|562.11327.peg.1459	fig|562.13741.peg.1799	fig|562.17274.peg.469	fig|562.19158.peg.1280	fig|562.19203.peg.2955	fig|562.22350.peg.1358	fig|562.25422.peg.1492	fig|562.28183.peg.1220	fig|562.28203.peg.1393	fig|562.29017.peg.3611	fig|562.33455.peg.1369	fig|562.33463.peg.3167	fig|562.33464.peg.1457	fig|562.39520.peg.3454	fig|562.39534.peg.2868	fig|562.45429.peg.1471	fig|562.50212.peg.100	fig|562.50513.peg.4659	fig|562.50567.peg.2935	fig|562.50568.peg.2223	fig|562.50569.peg.2781	fig|562.50950.peg.2323	fig|562.51001.peg.1315
gyrA		DNA gyrase subunit A (EC 5.99.1.3)	60	60	1	1	8642				2627	2627	2627	fig|1322345.19.peg.162	fig|1382700.12.peg.2446	fig|1401688.5.peg.1355	fig|1502658.3.peg.815	fig|199310.4.peg.2610	fig|2126982.6.peg.3657	fig|316435.29.peg.1022	fig|362663.9.peg.2298	fig|364106.8.peg.2539	fig|439184.7.peg.2595	fig|562.10884.peg.798	fig|562.10890.peg.2440	fig|562.11318.peg.828	fig|562.11327.peg.318	fig|562.13741.peg.716	fig|562.17274.peg.1722	fig|562.19158.peg.2400	fig|562.19203.peg.1844	fig|562.22350.peg.2493	fig|562.25422.peg.2658	fig|562.28183.peg.2330	fig|562.28203.peg.2462	fig|562.29017.peg.2515	fig|562.33455.peg.126	fig|562.33463.peg.2035	fig|562.33464.peg.2622	fig|562.39520.peg.2205	fig|562.39534.peg.1727	fig|562.45429.peg.2637	fig|562.50212.peg.1309	fig|562.50513.peg.3556	fig|562.50567.peg.1796	fig|562.50568.peg.3413	fig|562.50569.peg.1724	fig|562.50950.peg.3475	fig|562.51001.peg.2392
ybbP		Uncharacterized metabolite ABC transporter in Enterobacteriaceae, permease protein EC-YbbP	60	60	1	1	14168				2393	2414	2413	fig|1322345.19.peg.4611	fig|1382700.12.peg.502	fig|1401688.5.peg.4293	fig|1502658.3.peg.3856	fig|199310.4.peg.582	fig|2126982.6.peg.1566	fig|316435.29.peg.4114	fig|362663.9.peg.566	fig|364106.8.peg.637	fig|439184.7.peg.514	fig|562.10884.peg.3855	fig|562.10890.peg.584	fig|562.11318.peg.4145	fig|562.11327.peg.2314	fig|562.13741.peg.2649	fig|562.17274.peg.4599	fig|562.19158.peg.506	fig|562.19203.peg.3808	fig|562.22350.peg.632	fig|562.25422.peg.530	fig|562.28183.peg.610	fig|562.28203.peg.588	fig|562.29017.peg.4472	fig|562.33455.peg.2209	fig|562.33463.peg.4065	fig|562.33464.peg.590	fig|562.39520.peg.4268	fig|562.39534.peg.3706	fig|562.45429.peg.632	fig|562.50212.peg.4651	fig|562.50513.peg.347	fig|562.50567.peg.3838	fig|562.50568.peg.1404	fig|562.50569.peg.3690	fig|562.50950.peg.1329	fig|562.51001.peg.514
csgA		Major curlin subunit precursor CsgA	60	60	1	1	16002				455	458	456	fig|1322345.19.peg.4016	fig|1382700.12.peg.1131	fig|1401688.5.peg.43	fig|1502658.3.peg.4467	fig|199310.4.peg.1239	fig|2126982.6.peg.2060	fig|316435.29.peg.4740	fig|362663.9.peg.1053	fig|364106.8.peg.1241	fig|439184.7.peg.1158	fig|562.10884.peg.4463	fig|562.10890.peg.1083	fig|562.11318.peg.4645	fig|562.11327.peg.1701	fig|562.13741.peg.2043	fig|562.17274.peg.233	fig|562.19158.peg.1053	fig|562.19203.peg.3255	fig|562.22350.peg.1118	fig|562.25422.peg.1247	fig|562.28183.peg.1062	fig|562.28203.peg.1161	fig|562.29017.peg.3849	fig|562.33455.peg.1603	fig|562.33463.peg.3472	fig|562.33464.peg.1214	fig|562.39520.peg.3622	fig|562.39534.peg.3102	fig|562.45429.peg.1247	fig|562.50212.peg.5211	fig|562.50513.peg.4902	fig|562.50567.peg.3170	fig|562.50568.peg.1955	fig|562.50569.peg.3003	fig|562.50950.peg.1866	fig|562.51001.peg.1077
truB		tRNA pseudouridine(55) synthase (EC 5.4.99.25)	60	60	1	1	2687				944	944	944	fig|1322345.19.peg.1353	fig|1382700.12.peg.3525	fig|1401688.5.peg.2457	fig|1502658.3.peg.1938	fig|199310.4.peg.3694	fig|2126982.6.peg.4716	fig|316435.29.peg.2072	fig|362663.9.peg.3296	fig|364106.8.peg.3560	fig|439184.7.peg.3676	fig|562.10884.peg.1873	fig|562.10890.peg.3605	fig|562.11318.peg.1996	fig|562.11327.peg.4398	fig|562.13741.peg.4839	fig|562.17274.peg.2726	fig|562.19158.peg.3555	fig|562.19203.peg.743	fig|562.22350.peg.3666	fig|562.25422.peg.3865	fig|562.28183.peg.3491	fig|562.28203.peg.3624	fig|562.29017.peg.1330	fig|562.33455.peg.4362	fig|562.33463.peg.1010	fig|562.33464.peg.3659	fig|562.39520.peg.1144	fig|562.39534.peg.581	fig|562.45429.peg.3680	fig|562.50212.peg.2517	fig|562.50513.peg.2433	fig|562.50567.peg.603	fig|562.50568.peg.575	fig|562.50569.peg.633	fig|562.50950.peg.4627	fig|562.51001.peg.3384
yiiR		Uncharacterized protein YiiR	60	60	1	1	3881				440	440	440	fig|1322345.19.peg.539	fig|1382700.12.peg.4365	fig|1401688.5.peg.3250	fig|1502658.3.peg.2733	fig|199310.4.peg.4575	fig|2126982.6.peg.4914	fig|316435.29.peg.2912	fig|362663.9.peg.4179	fig|364106.8.peg.4395	fig|439184.7.peg.4499	fig|562.10884.peg.2671	fig|562.10890.peg.4424	fig|562.11318.peg.2811	fig|562.11327.peg.3561	fig|562.13741.peg.3975	fig|562.17274.peg.3541	fig|562.19158.peg.4381	fig|562.19203.peg.580	fig|562.22350.peg.4573	fig|562.25422.peg.4712	fig|562.28183.peg.4332	fig|562.28203.peg.4445	fig|562.29017.peg.526	fig|562.33455.peg.3530	fig|562.33463.peg.195	fig|562.33464.peg.4524	fig|562.39520.peg.283	fig|562.39534.peg.4837	fig|562.45429.peg.4506	fig|562.50212.peg.3345	fig|562.50513.peg.1548	fig|562.50567.peg.5013	fig|562.50568.peg.4950	fig|562.50569.peg.4931	fig|562.50950.peg.239	fig|562.51001.peg.4196
caiA		Crotonobetainyl-CoA dehydrogenase (EC 1.3.99.-)	60	60	1	1	13390				1142	1142	1142	fig|1322345.19.peg.2618	fig|1382700.12.peg.41	fig|1401688.5.peg.3820	fig|1502658.3.peg.3396	fig|199310.4.peg.44	fig|2126982.6.peg.1008	fig|316435.29.peg.3557	fig|362663.9.peg.41	fig|364106.8.peg.173	fig|439184.7.peg.37	fig|562.10884.peg.3318	fig|562.10890.peg.43	fig|562.11318.peg.3609	fig|562.11327.peg.2855	fig|562.13741.peg.3142	fig|562.17274.peg.4122	fig|562.19158.peg.42	fig|562.19203.peg.4372	fig|562.22350.peg.45	fig|562.25422.peg.44	fig|562.28183.peg.50	fig|562.28203.peg.50	fig|562.29017.peg.5018	fig|562.33455.peg.2829	fig|562.33463.peg.4591	fig|562.33464.peg.44	fig|562.39520.peg.4815	fig|562.39534.peg.4244	fig|562.45429.peg.81	fig|562.50212.peg.4094	fig|562.50513.peg.932	fig|562.50567.peg.4312	fig|562.50568.peg.4256	fig|562.50569.peg.4169	fig|562.50950.peg.853	fig|562.51001.peg.41
cls		Cardiolipin synthase, bacterial type ClsA	60	60	1	1	16458				1460	1460	1460	fig|1322345.19.peg.3660	fig|1382700.12.peg.1405	fig|1401688.5.peg.313	fig|1502658.3.peg.4797	fig|199310.4.peg.1595	fig|2126982.6.peg.2424	fig|316435.29.peg.5014	fig|362663.9.peg.1308	fig|364106.8.peg.1497	fig|439184.7.peg.1433	fig|562.10884.peg.4734	fig|562.10890.peg.1356	fig|562.11318.peg.4913	fig|562.11327.peg.1413	fig|562.13741.peg.1760	fig|562.17274.peg.508	fig|562.19158.peg.1319	fig|562.19203.peg.2915	fig|562.22350.peg.1399	fig|562.25422.peg.1531	fig|562.28183.peg.1259	fig|562.28203.peg.1432	fig|562.29017.peg.3571	fig|562.33455.peg.1329	fig|562.33463.peg.3121	fig|562.33464.peg.1504	fig|562.39520.peg.3401	fig|562.39534.peg.2822	fig|562.45429.peg.1517	fig|562.50212.peg.141	fig|562.50513.peg.4613	fig|562.50567.peg.2896	fig|562.50568.peg.2263	fig|562.50569.peg.2742	fig|562.50950.peg.2362	fig|562.51001.peg.1355
yajO		NADPH dependent aldo-keto reductase => YajO	60	60	1	1	14051				974	974	974	fig|1322345.19.peg.4693	fig|1382700.12.peg.414	fig|1401688.5.peg.4206	fig|1502658.3.peg.3772	fig|199310.4.peg.497	fig|2126982.6.peg.1483	fig|316435.29.peg.4030	fig|362663.9.peg.476	fig|364106.8.peg.548	fig|439184.7.peg.420	fig|562.10884.peg.3770	fig|562.10890.peg.500	fig|562.11318.peg.4061	fig|562.11327.peg.2396	fig|562.13741.peg.2734	fig|562.17274.peg.4511	fig|562.19158.peg.418	fig|562.19203.peg.3894	fig|562.22350.peg.539	fig|562.25422.peg.439	fig|562.28183.peg.521	fig|562.28203.peg.500	fig|562.29017.peg.4558	fig|562.33455.peg.2296	fig|562.33463.peg.4147	fig|562.33464.peg.505	fig|562.39520.peg.4354	fig|562.39534.peg.3787	fig|562.45429.peg.550	fig|562.50212.peg.4565	fig|562.50513.peg.429	fig|562.50567.peg.3926	fig|562.50568.peg.1316	fig|562.50569.peg.3775	fig|562.50950.peg.1240	fig|562.51001.peg.425
xylF		D-xylose ABC transporter, substrate-binding protein XylF	60	60	1	1	3238				992	992	992	fig|1322345.19.peg.931	fig|1382700.12.peg.3958	fig|1401688.5.peg.2884	fig|1502658.3.peg.2359	fig|199310.4.peg.4120	fig|2126982.6.peg.166	fig|316435.29.peg.2504	fig|362663.9.peg.3718	fig|364106.8.peg.4020	fig|439184.7.peg.4121	fig|562.10884.peg.2296	fig|562.10890.peg.4033	fig|562.11318.peg.2421	fig|562.11327.peg.3966	fig|562.13741.peg.4382	fig|562.17274.peg.3162	fig|562.19158.peg.3987	fig|562.19203.peg.186	fig|562.22350.peg.4109	fig|562.25422.peg.4309	fig|562.28183.peg.3945	fig|562.28203.peg.4055	fig|562.29017.peg.904	fig|562.33455.peg.3922	fig|562.33463.peg.587	fig|562.33464.peg.4100	fig|562.39520.peg.695	fig|562.39534.peg.161	fig|562.45429.peg.4105	fig|562.50212.peg.2947	fig|562.50513.peg.2004	fig|562.50567.peg.163	fig|562.50568.peg.141	fig|562.50569.peg.208	fig|562.50950.peg.5064	fig|562.51001.peg.3822
galK		Galactokinase (EC 2.7.1.6)	60	60	1	1	14455				1148	1148	1148	fig|1322345.19.peg.4407	fig|1382700.12.peg.769	fig|1401688.5.peg.4563	fig|1502658.3.peg.4060	fig|199310.4.peg.792	fig|2126982.6.peg.1782	fig|316435.29.peg.4324	fig|362663.9.peg.774	fig|364106.8.peg.842	fig|439184.7.peg.734	fig|562.10884.peg.4063	fig|562.10890.peg.794	fig|562.11318.peg.4356	fig|562.11327.peg.2103	fig|562.13741.peg.2443	fig|562.17274.peg.4869	fig|562.19158.peg.711	fig|562.19203.peg.3594	fig|562.22350.peg.854	fig|562.25422.peg.809	fig|562.28183.peg.815	fig|562.28203.peg.795	fig|562.29017.peg.4259	fig|562.33455.peg.1993	fig|562.33463.peg.3861	fig|562.33464.peg.801	fig|562.39520.peg.4055	fig|562.39534.peg.3502	fig|562.45429.peg.837	fig|562.50212.peg.4868	fig|562.50513.peg.138	fig|562.50567.peg.3570	fig|562.50568.peg.1612	fig|562.50569.peg.3486	fig|562.50950.peg.1535	fig|562.51001.peg.721
pnuC		Ribosyl nicotinamide transporter, PnuC-like	60	60	1	1	14447				719	719	719	fig|1322345.19.peg.4413	fig|1382700.12.peg.763	fig|1401688.5.peg.4557	fig|1502658.3.peg.4054	fig|199310.4.peg.786	fig|2126982.6.peg.1775	fig|316435.29.peg.4317	fig|362663.9.peg.768	fig|364106.8.peg.836	fig|439184.7.peg.728	fig|562.10884.peg.4056	fig|562.10890.peg.787	fig|562.11318.peg.4349	fig|562.11327.peg.2110	fig|562.13741.peg.2449	fig|562.17274.peg.4862	fig|562.19158.peg.705	fig|562.19203.peg.3601	fig|562.22350.peg.847	fig|562.25422.peg.802	fig|562.28183.peg.809	fig|562.28203.peg.789	fig|562.29017.peg.4266	fig|562.33455.peg.2000	fig|562.33463.peg.3867	fig|562.33464.peg.794	fig|562.39520.peg.4061	fig|562.39534.peg.3508	fig|562.45429.peg.831	fig|562.50212.peg.4861	fig|562.50513.peg.144	fig|562.50567.peg.3576	fig|562.50568.peg.1606	fig|562.50569.peg.3492	fig|562.50950.peg.1529	fig|562.51001.peg.715
metK		S-adenosylmethionine synthetase (EC 2.5.1.6)	60	60	1	1	7359				1154	1154	1154	fig|1322345.19.peg.1726	fig|1382700.12.peg.3264	fig|1401688.5.peg.2193	fig|1502658.3.peg.1546	fig|199310.4.peg.3323	fig|2126982.6.peg.4329	fig|316435.29.peg.1694	fig|362663.9.peg.2978	fig|364106.8.peg.3304	fig|439184.7.peg.3411	fig|562.10884.peg.1485	fig|562.10890.peg.3240	fig|562.11318.peg.1595	fig|562.11327.peg.4787	fig|562.13741.peg.28	fig|562.17274.peg.2456	fig|562.19158.peg.3229	fig|562.19203.peg.1151	fig|562.22350.peg.3260	fig|562.25422.peg.3522	fig|562.28183.peg.3078	fig|562.28203.peg.3220	fig|562.29017.peg.1808	fig|562.33455.peg.4793	fig|562.33463.peg.1380	fig|562.33464.peg.3298	fig|562.39520.peg.1524	fig|562.39534.peg.961	fig|562.45429.peg.3302	fig|562.50212.peg.2139	fig|562.50513.peg.2828	fig|562.50567.peg.940	fig|562.50568.peg.838	fig|562.50569.peg.1012	fig|562.50950.peg.4332	fig|562.51001.peg.3121
queF		NADPH-dependent 7-cyano-7-deazaguanine reductase (EC 1.7.1.13)	60	60	1	1	7622				848	848	848	fig|1322345.19.peg.1888	fig|1382700.12.peg.3103	fig|1401688.5.peg.2030	fig|1502658.3.peg.1383	fig|199310.4.peg.3165	fig|2126982.6.peg.4168	fig|316435.29.peg.1531	fig|362663.9.peg.2818	fig|364106.8.peg.3144	fig|439184.7.peg.3243	fig|562.10884.peg.1307	fig|562.10890.peg.3078	fig|562.11318.peg.1431	fig|562.11327.peg.4946	fig|562.13741.peg.199	fig|562.17274.peg.2294	fig|562.19158.peg.3061	fig|562.19203.peg.1314	fig|562.22350.peg.3091	fig|562.25422.peg.3356	fig|562.28183.peg.2918	fig|562.28203.peg.3056	fig|562.29017.peg.1993	fig|562.33455.peg.4973	fig|562.33463.peg.1541	fig|562.33464.peg.3135	fig|562.39520.peg.1682	fig|562.39534.peg.1120	fig|562.45429.peg.3142	fig|562.50212.peg.1972	fig|562.50513.peg.2991	fig|562.50567.peg.1107	fig|562.50568.peg.1004	fig|562.50569.peg.1208	fig|562.50950.peg.4166	fig|562.51001.peg.2956
recR		Recombination protein RecR	60	60	1	1	14125				605	605	605	fig|1322345.19.peg.4636	fig|1382700.12.peg.470	fig|1401688.5.peg.4261	fig|1502658.3.peg.3827	fig|199310.4.peg.556	fig|2126982.6.peg.1539	fig|316435.29.peg.4087	fig|362663.9.peg.537	fig|364106.8.peg.606	fig|439184.7.peg.481	fig|562.10884.peg.3827	fig|562.10890.peg.556	fig|562.11318.peg.4117	fig|562.11327.peg.2339	fig|562.13741.peg.2677	fig|562.17274.peg.4567	fig|562.19158.peg.474	fig|562.19203.peg.3837	fig|562.22350.peg.598	fig|562.25422.peg.497	fig|562.28183.peg.579	fig|562.28203.peg.557	fig|562.29017.peg.4502	fig|562.33455.peg.2236	fig|562.33463.peg.4090	fig|562.33464.peg.563	fig|562.39520.peg.4295	fig|562.39534.peg.3731	fig|562.45429.peg.606	fig|562.50212.peg.4621	fig|562.50513.peg.373	fig|562.50567.peg.3870	fig|562.50568.peg.1372	fig|562.50569.peg.3718	fig|562.50950.peg.1296	fig|562.51001.peg.482
tsaA		tRNA (adenine(37)-N6)-methyltransferase	60	60	1	1	13600				707	707	707	fig|1322345.19.peg.2788	fig|1382700.12.peg.207	fig|1401688.5.peg.3987	fig|1502658.3.peg.3564	fig|199310.4.peg.224	fig|2126982.6.peg.1187	fig|316435.29.peg.3734	fig|362663.9.peg.210	fig|364106.8.peg.338	fig|439184.7.peg.206	fig|562.10884.peg.3487	fig|562.10890.peg.215	fig|562.11318.peg.3778	fig|562.11327.peg.2679	fig|562.13741.peg.2953	fig|562.17274.peg.4293	fig|562.19158.peg.208	fig|562.19203.peg.4199	fig|562.22350.peg.237	fig|562.25422.peg.220	fig|562.28183.peg.224	fig|562.28203.peg.221	fig|562.29017.peg.4848	fig|562.33455.peg.2653	fig|562.33463.peg.4422	fig|562.33464.peg.220	fig|562.39520.peg.4637	fig|562.39534.peg.4074	fig|562.45429.peg.258	fig|562.50212.peg.4266	fig|562.50513.peg.751	fig|562.50567.peg.4139	fig|562.50568.peg.4084	fig|562.50569.peg.4005	fig|562.50950.peg.1024	fig|562.51001.peg.209
oppF		Oligopeptide ABC transporter, ATP-binding protein OppF (TC 3.A.1.5.1)	60	60	1	1	16456				1004	1004	1004	fig|1322345.19.peg.3662	fig|1382700.12.peg.1403	fig|1401688.5.peg.311	fig|1502658.3.peg.4795	fig|199310.4.peg.1593	fig|2126982.6.peg.2422	fig|316435.29.peg.5012	fig|362663.9.peg.1306	fig|364106.8.peg.1495	fig|439184.7.peg.1431	fig|562.10884.peg.4732	fig|562.10890.peg.1354	fig|562.11318.peg.4911	fig|562.11327.peg.1415	fig|562.13741.peg.1762	fig|562.17274.peg.506	fig|562.19158.peg.1317	fig|562.19203.peg.2917	fig|562.22350.peg.1397	fig|562.25422.peg.1529	fig|562.28183.peg.1257	fig|562.28203.peg.1430	fig|562.29017.peg.3573	fig|562.33455.peg.1331	fig|562.33463.peg.3123	fig|562.33464.peg.1502	fig|562.39520.peg.3403	fig|562.39534.peg.2824	fig|562.45429.peg.1515	fig|562.50212.peg.139	fig|562.50513.peg.4615	fig|562.50567.peg.2898	fig|562.50568.peg.2261	fig|562.50569.peg.2744	fig|562.50950.peg.2360	fig|562.51001.peg.1353
rfaD		ADP-L-glycero-D-manno-heptose-6-epimerase (EC 5.1.3.20)	60	60	1	1	3305				932	932	932	fig|1322345.19.peg.879	fig|1382700.12.peg.4008	fig|1401688.5.peg.2934	fig|1502658.3.peg.2408	fig|199310.4.peg.4170	fig|2126982.6.peg.114	fig|316435.29.peg.2555	fig|362663.9.peg.3768	fig|364106.8.peg.4072	fig|439184.7.peg.4173	fig|562.10884.peg.2346	fig|562.10890.peg.4083	fig|562.11318.peg.2471	fig|562.11327.peg.3914	fig|562.13741.peg.4332	fig|562.17274.peg.3215	fig|562.19158.peg.4037	fig|562.19203.peg.133	fig|562.22350.peg.4220	fig|562.25422.peg.4361	fig|562.28183.peg.3995	fig|562.28203.peg.4105	fig|562.29017.peg.853	fig|562.33455.peg.3868	fig|562.33463.peg.537	fig|562.33464.peg.4153	fig|562.39520.peg.643	fig|562.39534.peg.111	fig|562.45429.peg.4155	fig|562.50212.peg.2998	fig|562.50513.peg.1955	fig|562.50567.peg.113	fig|562.50568.peg.91	fig|562.50569.peg.159	fig|562.50950.peg.5116	fig|562.51001.peg.3872
lysS		Lysyl-tRNA synthetase (class II) (EC 6.1.1.6)	60	60	1	1	7427				1517	1517	1517	fig|1322345.19.peg.1783	fig|1382700.12.peg.3209	fig|1401688.5.peg.2137	fig|1502658.3.peg.1490	fig|199310.4.peg.3266	fig|2126982.6.peg.4272	fig|316435.29.peg.1635	fig|362663.9.peg.2922	fig|364106.8.peg.3247	fig|439184.7.peg.3353	fig|562.10884.peg.1429	fig|562.10890.peg.3184	fig|562.11318.peg.1537	fig|562.11327.peg.4844	fig|562.13741.peg.86	fig|562.17274.peg.2401	fig|562.19158.peg.3172	fig|562.19203.peg.1209	fig|562.22350.peg.3201	fig|562.25422.peg.3464	fig|562.28183.peg.3024	fig|562.28203.peg.3162	fig|562.29017.peg.1865	fig|562.33455.peg.4854	fig|562.33463.peg.1436	fig|562.33464.peg.3241	fig|562.39520.peg.1581	fig|562.39534.peg.1016	fig|562.45429.peg.3245	fig|562.50212.peg.2079	fig|562.50513.peg.2885	fig|562.50567.peg.997	fig|562.50568.peg.893	fig|562.50569.peg.1078	fig|562.50950.peg.4275	fig|562.51001.peg.3063
yjiZ		L-galactonate transporter	60	60	1	1	3936				1283	1283	1283	fig|1322345.19.peg.494	fig|1382700.12.peg.4410	fig|1401688.5.peg.3297	fig|1502658.3.peg.2779	fig|199310.4.peg.4621	fig|2126982.6.peg.4868	fig|316435.29.peg.2957	fig|362663.9.peg.4225	fig|364106.8.peg.4441	fig|439184.7.peg.4546	fig|562.10884.peg.2717	fig|562.10890.peg.4470	fig|562.11318.peg.2858	fig|562.11327.peg.3514	fig|562.13741.peg.3929	fig|562.17274.peg.3587	fig|562.19158.peg.4426	fig|562.19203.peg.625	fig|562.22350.peg.4622	fig|562.25422.peg.4757	fig|562.28183.peg.4379	fig|562.28203.peg.4493	fig|562.29017.peg.481	fig|562.33455.peg.3484	fig|562.33463.peg.150	fig|562.33464.peg.4568	fig|562.39520.peg.236	fig|562.39534.peg.4792	fig|562.45429.peg.4552	fig|562.50212.peg.3392	fig|562.50513.peg.1503	fig|562.50567.peg.4967	fig|562.50568.peg.4904	fig|562.50569.peg.4886	fig|562.50950.peg.285	fig|562.51001.peg.4241
argD		N-acetylornithine aminotransferase (EC 2.6.1.11) @ N-succinyl-L,L-diaminopimelate aminotransferase (EC 2.6.1.17)	60	60	1	1	2920				1220	1220	1220	fig|1322345.19.peg.1165	fig|1382700.12.peg.3714	fig|1401688.5.peg.2647	fig|1502658.3.peg.2125	fig|199310.4.peg.3885	fig|2126982.6.peg.407	fig|316435.29.peg.2264	fig|362663.9.peg.3489	fig|364106.8.peg.3782	fig|439184.7.peg.3870	fig|562.10884.peg.2064	fig|562.10890.peg.3802	fig|562.11318.peg.2192	fig|562.11327.peg.4205	fig|562.13741.peg.4625	fig|562.17274.peg.2917	fig|562.19158.peg.3744	fig|562.19203.peg.418	fig|562.22350.peg.3865	fig|562.25422.peg.4057	fig|562.28183.peg.3686	fig|562.28203.peg.3818	fig|562.29017.peg.1140	fig|562.33455.peg.4165	fig|562.33463.peg.822	fig|562.33464.peg.3853	fig|562.39520.peg.946	fig|562.39534.peg.394	fig|562.45429.peg.3870	fig|562.50212.peg.2713	fig|562.50513.peg.2243	fig|562.50567.peg.411	fig|562.50568.peg.386	fig|562.50569.peg.442	fig|562.50950.peg.4817	fig|562.51001.peg.3583
ndk		Nucleoside diphosphate kinase (EC 2.7.4.6)	60	60	1	1	8263				431	431	431	fig|1322345.19.peg.418	fig|1382700.12.peg.2762	fig|1401688.5.peg.1723	fig|1502658.3.peg.1072	fig|199310.4.peg.2871	fig|2126982.6.peg.3923	fig|316435.29.peg.1285	fig|362663.9.peg.2560	fig|364106.8.peg.2843	fig|439184.7.peg.2922	fig|562.10884.peg.1053	fig|562.10890.peg.2753	fig|562.11318.peg.1131	fig|562.11327.peg.57	fig|562.13741.peg.455	fig|562.17274.peg.1980	fig|562.19158.peg.2718	fig|562.19203.peg.1581	fig|562.22350.peg.2762	fig|562.25422.peg.3038	fig|562.28183.peg.2596	fig|562.28203.peg.2730	fig|562.29017.peg.2250	fig|562.33455.peg.5243	fig|562.33463.peg.1777	fig|562.33464.peg.2884	fig|562.39520.peg.1930	fig|562.39534.peg.1471	fig|562.45429.peg.2898	fig|562.50212.peg.1699	fig|562.50513.peg.3237	fig|562.50567.peg.1422	fig|562.50568.peg.3772	fig|562.50569.peg.1462	fig|562.50950.peg.3857	fig|562.51001.peg.2644
zntB		Zinc transport protein ZntB	60	60	1	1	16590				983	983	983	fig|1322345.19.peg.3566	fig|1382700.12.peg.1558	fig|1401688.5.peg.464	fig|1502658.3.peg.4898	fig|199310.4.peg.1691	fig|2126982.6.peg.2594	fig|316435.29.peg.5115	fig|362663.9.peg.1408	fig|364106.8.peg.1654	fig|439184.7.peg.1596	fig|562.10884.peg.4835	fig|562.10890.peg.1458	fig|562.11318.peg.5017	fig|562.11327.peg.1313	fig|562.13741.peg.1662	fig|562.17274.peg.668	fig|562.19158.peg.1473	fig|562.19203.peg.2810	fig|562.22350.peg.1503	fig|562.25422.peg.1705	fig|562.28183.peg.1379	fig|562.28203.peg.1531	fig|562.29017.peg.3469	fig|562.33455.peg.1226	fig|562.33463.peg.3027	fig|562.33464.peg.1603	fig|562.39520.peg.3299	fig|562.39534.peg.2728	fig|562.45429.peg.1617	fig|562.50212.peg.245	fig|562.50513.peg.4513	fig|562.50567.peg.2729	fig|562.50568.peg.2364	fig|562.50569.peg.2650	fig|562.50950.peg.2126	fig|562.51001.peg.1517
uvrD		ATP-dependent DNA helicase UvrD/PcrA (EC 3.6.4.12)	60	60	1	1	3686				2162	2162	2162	fig|1322345.19.peg.669	fig|1382700.12.peg.4195	fig|1401688.5.peg.3122	fig|1502658.3.peg.2603	fig|199310.4.peg.4444	fig|2126982.6.peg.5050	fig|316435.29.peg.2776	fig|362663.9.peg.4050	fig|364106.8.peg.4267	fig|439184.7.peg.4368	fig|562.10884.peg.2541	fig|562.10890.peg.4291	fig|562.11318.peg.2679	fig|562.11327.peg.3694	fig|562.13741.peg.4109	fig|562.17274.peg.3407	fig|562.19158.peg.4253	fig|562.19203.peg.5026	fig|562.22350.peg.4433	fig|562.25422.peg.4580	fig|562.28183.peg.4202	fig|562.28203.peg.4313	fig|562.29017.peg.656	fig|562.33455.peg.3660	fig|562.33463.peg.325	fig|562.33464.peg.4386	fig|562.39520.peg.421	fig|562.39534.peg.4968	fig|562.45429.peg.4373	fig|562.50212.peg.3210	fig|562.50513.peg.1683	fig|562.50567.peg.5143	fig|562.50568.peg.5080	fig|562.50569.peg.5064	fig|562.50950.peg.108	fig|562.51001.peg.4067
yedI		Inner membrane protein YedI	60	60	1	1	17408				911	917	916	fig|1322345.19.peg.2964	fig|1382700.12.peg.2093	fig|1401688.5.peg.1000	fig|1502658.3.peg.416	fig|199310.4.peg.2232	fig|2126982.6.peg.3186	fig|316435.29.peg.598	fig|362663.9.peg.1928	fig|364106.8.peg.2196	fig|439184.7.peg.2221	fig|562.10884.peg.447	fig|562.10890.peg.2049	fig|562.11318.peg.436	fig|562.11327.peg.759	fig|562.13741.peg.1116	fig|562.17274.peg.1264	fig|562.19158.peg.2010	fig|562.19203.peg.2264	fig|562.22350.peg.2071	fig|562.25422.peg.2262	fig|562.28183.peg.1937	fig|562.28203.peg.2088	fig|562.29017.peg.2879	fig|562.33455.peg.583	fig|562.33463.peg.2429	fig|562.33464.peg.2229	fig|562.39520.peg.2585	fig|562.39534.peg.2073	fig|562.45429.peg.2227	fig|562.50212.peg.905	fig|562.50513.peg.3959	fig|562.50567.peg.2182	fig|562.50568.peg.2967	fig|562.50569.peg.2113	fig|562.50950.peg.2871	fig|562.51001.peg.2066
ydfH		Transcriptional regulator YdfH, GntR family	60	60	1	1	16906				686	686	686	fig|1322345.19.peg.3414	fig|1382700.12.peg.1703	fig|1401688.5.peg.609	fig|1502658.3.peg.31	fig|199310.4.peg.1835	fig|2126982.6.peg.2754	fig|316435.29.peg.134	fig|362663.9.peg.1543	fig|364106.8.peg.1809	fig|439184.7.peg.1757	fig|562.10884.peg.55	fig|562.10890.peg.1643	fig|562.11318.peg.44	fig|562.11327.peg.1157	fig|562.13741.peg.1506	fig|562.17274.peg.817	fig|562.19158.peg.1623	fig|562.19203.peg.2663	fig|562.22350.peg.1674	fig|562.25422.peg.1856	fig|562.28183.peg.1543	fig|562.28203.peg.1692	fig|562.29017.peg.3278	fig|562.33455.peg.1060	fig|562.33463.peg.2876	fig|562.33464.peg.1772	fig|562.39520.peg.3070	fig|562.39534.peg.2579	fig|562.45429.peg.1773	fig|562.50212.peg.421	fig|562.50513.peg.4360	fig|562.50567.peg.2578	fig|562.50568.peg.2502	fig|562.50569.peg.2502	fig|562.50950.peg.2475	fig|562.51001.peg.1676
ydiY		Putative outer membrane protein	60	60	1	1	17093				758	758	758	fig|1322345.19.peg.3205	fig|1382700.12.peg.1855	fig|1401688.5.peg.760	fig|1502658.3.peg.186	fig|199310.4.peg.1987	fig|2126982.6.peg.2933	fig|316435.29.peg.291	fig|362663.9.peg.1690	fig|364106.8.peg.1959	fig|439184.7.peg.1906	fig|562.10884.peg.208	fig|562.10890.peg.1791	fig|562.11318.peg.193	fig|562.11327.peg.1002	fig|562.13741.peg.1357	fig|562.17274.peg.970	fig|562.19158.peg.1773	fig|562.19203.peg.2511	fig|562.22350.peg.1825	fig|562.25422.peg.2013	fig|562.28183.peg.1696	fig|562.28203.peg.1842	fig|562.29017.peg.3123	fig|562.33455.peg.830	fig|562.33463.peg.2669	fig|562.33464.peg.1930	fig|562.39520.peg.2839	fig|562.39534.peg.2313	fig|562.45429.peg.1927	fig|562.50212.peg.575	fig|562.50513.peg.4206	fig|562.50567.peg.2424	fig|562.50568.peg.2660	fig|562.50569.peg.2350	fig|562.50950.peg.2630	fig|562.51001.peg.1828
yhhW		Quercetin 2,3-dioxygenase (EC 1.13.11.24) => YhhW	60	60	1	1	3030				695	695	695	fig|1322345.19.peg.1077	fig|1382700.12.peg.3800	fig|1401688.5.peg.2734	fig|1502658.3.peg.2212	fig|199310.4.peg.3976	fig|2126982.6.peg.315	fig|316435.29.peg.2354	fig|362663.9.peg.3578	fig|364106.8.peg.3866	fig|439184.7.peg.3960	fig|562.10884.peg.2150	fig|562.10890.peg.3892	fig|562.11318.peg.2282	fig|562.11327.peg.4117	fig|562.13741.peg.4539	fig|562.17274.peg.3003	fig|562.19158.peg.3830	fig|562.19203.peg.328	fig|562.22350.peg.3959	fig|562.25422.peg.4144	fig|562.28183.peg.3803	fig|562.28203.peg.3911	fig|562.29017.peg.1052	fig|562.33455.peg.4078	fig|562.33463.peg.734	fig|562.33464.peg.3946	fig|562.39520.peg.852	fig|562.39534.peg.306	fig|562.45429.peg.3959	fig|562.50212.peg.2805	fig|562.50513.peg.2155	fig|562.50567.peg.324	fig|562.50568.peg.298	fig|562.50569.peg.355	fig|562.50950.peg.4904	fig|562.51001.peg.3670
ftsZ		Cell division protein FtsZ	60	60	1	1	13462				1151	1151	1151	fig|1322345.19.peg.2679	fig|1382700.12.peg.103	fig|1401688.5.peg.3882	fig|1502658.3.peg.3458	fig|199310.4.peg.107	fig|2126982.6.peg.1073	fig|316435.29.peg.3621	fig|362663.9.peg.103	fig|364106.8.peg.234	fig|439184.7.peg.99	fig|562.10884.peg.3379	fig|562.10890.peg.107	fig|562.11318.peg.3671	fig|562.11327.peg.2793	fig|562.13741.peg.3082	fig|562.17274.peg.4186	fig|562.19158.peg.104	fig|562.19203.peg.4307	fig|562.22350.peg.117	fig|562.25422.peg.109	fig|562.28183.peg.114	fig|562.28203.peg.111	fig|562.29017.peg.4956	fig|562.33455.peg.2764	fig|562.33463.peg.4530	fig|562.33464.peg.106	fig|562.39520.peg.4754	fig|562.39534.peg.4184	fig|562.45429.peg.144	fig|562.50212.peg.4159	fig|562.50513.peg.869	fig|562.50567.peg.4248	fig|562.50568.peg.4192	fig|562.50569.peg.4111	fig|562.50950.peg.917	fig|562.51001.peg.103
chaA		Calcium/proton antiporter	60	60	1	1	16407				1100	1100	1100	fig|1322345.19.peg.3698	fig|1382700.12.peg.1373	fig|1401688.5.peg.281	fig|1502658.3.peg.4764	fig|199310.4.peg.1557	fig|2126982.6.peg.2386	fig|316435.29.peg.4976	fig|362663.9.peg.1276	fig|364106.8.peg.1465	fig|439184.7.peg.1399	fig|562.10884.peg.4701	fig|562.10890.peg.1324	fig|562.11318.peg.4881	fig|562.11327.peg.1451	fig|562.13741.peg.1792	fig|562.17274.peg.476	fig|562.19158.peg.1287	fig|562.19203.peg.2947	fig|562.22350.peg.1366	fig|562.25422.peg.1499	fig|562.28183.peg.1227	fig|562.28203.peg.1400	fig|562.29017.peg.3604	fig|562.33455.peg.1362	fig|562.33463.peg.3159	fig|562.33464.peg.1465	fig|562.39520.peg.3446	fig|562.39534.peg.2860	fig|562.45429.peg.1479	fig|562.50212.peg.108	fig|562.50513.peg.4651	fig|562.50567.peg.2928	fig|562.50568.peg.2230	fig|562.50569.peg.2774	fig|562.50950.peg.2330	fig|562.51001.peg.1322
fsa		Fructose-6-phosphate aldolase	60	60	1	1	3917				662	662	662	fig|1322345.19.peg.509	fig|1382700.12.peg.4395	fig|1401688.5.peg.3282	fig|1502658.3.peg.2763	fig|199310.4.peg.4606	fig|2126982.6.peg.4884	fig|316435.29.peg.2942	fig|362663.9.peg.4210	fig|364106.8.peg.4426	fig|439184.7.peg.4531	fig|562.10884.peg.2702	fig|562.10890.peg.4455	fig|562.11318.peg.2843	fig|562.11327.peg.3529	fig|562.13741.peg.3944	fig|562.17274.peg.3571	fig|562.19158.peg.4411	fig|562.19203.peg.610	fig|562.22350.peg.4606	fig|562.25422.peg.4742	fig|562.28183.peg.4363	fig|562.28203.peg.4477	fig|562.29017.peg.496	fig|562.33455.peg.3500	fig|562.33463.peg.165	fig|562.33464.peg.4553	fig|562.39520.peg.252	fig|562.39534.peg.4807	fig|562.45429.peg.4536	fig|562.50212.peg.3376	fig|562.50513.peg.1518	fig|562.50567.peg.4983	fig|562.50568.peg.4920	fig|562.50569.peg.4901	fig|562.50950.peg.269	fig|562.51001.peg.4226
ybtU		Yersiniabactin synthetase, thiazolinyl reductase component Irp3 @ Thiazolinyl imide reductase in siderophore biosynthesis gene cluster	60	60	1	1	17558				1100	1100	1100	fig|1322345.19.peg.2911	fig|1382700.12.peg.2118	fig|1401688.5.peg.1027	fig|1502658.3.peg.472	fig|199310.4.peg.2282	fig|2126982.6.peg.3304	fig|316435.29.peg.653	fig|362663.9.peg.1975	fig|364106.8.peg.2220	fig|439184.7.peg.2250	fig|562.10884.peg.502	fig|562.10890.peg.2104	fig|562.11318.peg.492	fig|562.11327.peg.648	fig|562.13741.peg.1060	fig|562.17274.peg.1349	fig|562.19158.peg.2063	fig|562.19203.peg.2236	fig|562.22350.peg.2126	fig|562.25422.peg.2292	fig|562.28183.peg.1990	fig|562.28203.peg.2141	fig|562.29017.peg.2823	fig|562.33455.peg.508	fig|562.33463.peg.2376	fig|562.33464.peg.2286	fig|562.39520.peg.2558	fig|562.39534.peg.2048	fig|562.45429.peg.2281	fig|562.50212.peg.960	fig|562.50513.peg.3902	fig|562.50567.peg.2153	fig|562.50568.peg.3044	fig|562.50569.peg.2059	fig|562.50950.peg.3121	fig|562.51001.peg.2093
pspG		Phage shock protein G	60	60	1	1	4319				242	242	242	fig|1322345.19.peg.2137	fig|1382700.12.peg.4525	fig|1401688.5.peg.3387	fig|1502658.3.peg.2932	fig|199310.4.peg.4711	fig|2126982.6.peg.542	fig|316435.29.peg.3054	fig|362663.9.peg.4314	fig|364106.8.peg.4496	fig|439184.7.peg.4704	fig|562.10884.peg.2810	fig|562.10890.peg.4564	fig|562.11318.peg.3014	fig|562.11327.peg.3353	fig|562.13741.peg.3836	fig|562.17274.peg.3678	fig|562.19158.peg.4515	fig|562.19203.peg.4914	fig|562.22350.peg.4155	fig|562.25422.peg.4852	fig|562.28183.peg.4474	fig|562.28203.peg.4590	fig|562.29017.peg.387	fig|562.33455.peg.3390	fig|562.33463.peg.60	fig|562.33464.peg.4660	fig|562.39520.peg.144	fig|562.39534.peg.4702	fig|562.45429.peg.4643	fig|562.50212.peg.3490	fig|562.50513.peg.1348	fig|562.50567.peg.4877	fig|562.50568.peg.4752	fig|562.50569.peg.4796	fig|562.50950.peg.3055	fig|562.51001.peg.4329
yebE		FIG004088: inner membrane protein YebE	60	60	1	1	17252				659	659	659	fig|1322345.19.peg.3075	fig|1382700.12.peg.1981	fig|1401688.5.peg.887	fig|1502658.3.peg.303	fig|199310.4.peg.2115	fig|2126982.6.peg.3067	fig|316435.29.peg.423	fig|362663.9.peg.1821	fig|364106.8.peg.2084	fig|439184.7.peg.2097	fig|562.10884.peg.336	fig|562.10890.peg.1922	fig|562.11318.peg.325	fig|562.11327.peg.870	fig|562.13741.peg.1231	fig|562.17274.peg.1096	fig|562.19158.peg.1900	fig|562.19203.peg.2380	fig|562.22350.peg.1955	fig|562.25422.peg.2142	fig|562.28183.peg.1826	fig|562.28203.peg.1972	fig|562.29017.peg.2995	fig|562.33455.peg.703	fig|562.33463.peg.2539	fig|562.33464.peg.2063	fig|562.39520.peg.2702	fig|562.39534.peg.2182	fig|562.45429.peg.2059	fig|562.50212.peg.708	fig|562.50513.peg.4075	fig|562.50567.peg.2298	fig|562.50568.peg.2852	fig|562.50569.peg.2225	fig|562.50950.peg.2757	fig|562.51001.peg.1954
rph		Ribonuclease PH (EC 2.7.7.56)	60	60	1	1	3334				716	716	716	fig|1322345.19.peg.857	fig|1382700.12.peg.4030	fig|1401688.5.peg.2956	fig|1502658.3.peg.2430	fig|199310.4.peg.4192	fig|2126982.6.peg.92	fig|316435.29.peg.2577	fig|362663.9.peg.3790	fig|364106.8.peg.4094	fig|439184.7.peg.4196	fig|562.10884.peg.2368	fig|562.10890.peg.4105	fig|562.11318.peg.2493	fig|562.11327.peg.3892	fig|562.13741.peg.4310	fig|562.17274.peg.3237	fig|562.19158.peg.4059	fig|562.19203.peg.111	fig|562.22350.peg.4242	fig|562.25422.peg.4383	fig|562.28183.peg.4017	fig|562.28203.peg.4127	fig|562.29017.peg.831	fig|562.33455.peg.3845	fig|562.33463.peg.515	fig|562.33464.peg.4175	fig|562.39520.peg.620	fig|562.39534.peg.89	fig|562.45429.peg.4177	fig|562.50212.peg.3020	fig|562.50513.peg.1933	fig|562.50567.peg.91	fig|562.50568.peg.69	fig|562.50569.peg.137	fig|562.50950.peg.5138	fig|562.51001.peg.3894
ssuC		Alkanesulfonate ABC transporter permease protein SsuC	60	60	1	1	14840				791	794	793	fig|1322345.19.peg.4232	fig|1382700.12.peg.970	fig|1401688.5.peg.4838	fig|1502658.3.peg.4293	fig|199310.4.peg.1023	fig|2126982.6.peg.1965	fig|316435.29.peg.4505	fig|362663.9.peg.958	fig|364106.8.peg.1082	fig|439184.7.peg.989	fig|562.10884.peg.4296	fig|562.10890.peg.991	fig|562.11318.peg.4553	fig|562.11327.peg.1923	fig|562.13741.peg.2264	fig|562.17274.peg.63	fig|562.19158.peg.960	fig|562.19203.peg.3351	fig|562.22350.peg.1018	fig|562.25422.peg.1148	fig|562.28183.peg.971	fig|562.28203.peg.1067	fig|562.29017.peg.4026	fig|562.33455.peg.1804	fig|562.33463.peg.3685	fig|562.33464.peg.985	fig|562.39520.peg.3723	fig|562.39534.peg.3324	fig|562.45429.peg.1014	fig|562.50212.peg.5116	fig|562.50513.peg.5135	fig|562.50567.peg.3266	fig|562.50568.peg.1799	fig|562.50569.peg.3216	fig|562.50950.peg.1771	fig|562.51001.peg.908
kdgR		Transcriptional regulator KdgR, KDG operon repressor	60	60	1	1	17229				791	791	791	fig|1322345.19.peg.3096	fig|1382700.12.peg.1961	fig|1401688.5.peg.866	fig|1502658.3.peg.283	fig|199310.4.peg.2094	fig|2126982.6.peg.3046	fig|316435.29.peg.402	fig|362663.9.peg.1801	fig|364106.8.peg.2064	fig|439184.7.peg.2074	fig|562.10884.peg.316	fig|562.10890.peg.1902	fig|562.11318.peg.305	fig|562.11327.peg.890	fig|562.13741.peg.1251	fig|562.17274.peg.1075	fig|562.19158.peg.1880	fig|562.19203.peg.2400	fig|562.22350.peg.1935	fig|562.25422.peg.2121	fig|562.28183.peg.1806	fig|562.28203.peg.1952	fig|562.29017.peg.3015	fig|562.33455.peg.723	fig|562.33463.peg.2560	fig|562.33464.peg.2042	fig|562.39520.peg.2723	fig|562.39534.peg.2202	fig|562.45429.peg.2038	fig|562.50212.peg.687	fig|562.50513.peg.4096	fig|562.50567.peg.2318	fig|562.50568.peg.2766	fig|562.50569.peg.2245	fig|562.50950.peg.2737	fig|562.51001.peg.1934
yqcC		Uncharacterized protein YqcC	60	60	1	1	7625				329	329	329	fig|1322345.19.peg.1890	fig|1382700.12.peg.3101	fig|1401688.5.peg.2027	fig|1502658.3.peg.1381	fig|199310.4.peg.3163	fig|2126982.6.peg.4166	fig|316435.29.peg.1527	fig|362663.9.peg.2816	fig|364106.8.peg.3142	fig|439184.7.peg.3240	fig|562.10884.peg.1304	fig|562.10890.peg.3075	fig|562.11318.peg.1428	fig|562.11327.peg.4949	fig|562.13741.peg.202	fig|562.17274.peg.2292	fig|562.19158.peg.3059	fig|562.19203.peg.1316	fig|562.22350.peg.3089	fig|562.25422.peg.3354	fig|562.28183.peg.2916	fig|562.28203.peg.3054	fig|562.29017.peg.1995	fig|562.33455.peg.4975	fig|562.33463.peg.1543	fig|562.33464.peg.3131	fig|562.39520.peg.1684	fig|562.39534.peg.1122	fig|562.45429.peg.3138	fig|562.50212.peg.1970	fig|562.50513.peg.2993	fig|562.50567.peg.1109	fig|562.50568.peg.1006	fig|562.50569.peg.1210	fig|562.50950.peg.4164	fig|562.51001.peg.2954
atoS		Signal transduction histidine-protein kinase AtoS (EC 2.7.13.3)	60	60	1	1	8657				1826	1826	1826	fig|1322345.19.peg.151	fig|1382700.12.peg.2435	fig|1401688.5.peg.1344	fig|1502658.3.peg.803	fig|199310.4.peg.2599	fig|2126982.6.peg.3646	fig|316435.29.peg.1011	fig|362663.9.peg.2286	fig|364106.8.peg.2528	fig|439184.7.peg.2583	fig|562.10884.peg.787	fig|562.10890.peg.2429	fig|562.11318.peg.817	fig|562.11327.peg.329	fig|562.13741.peg.727	fig|562.17274.peg.1711	fig|562.19158.peg.2388	fig|562.19203.peg.1855	fig|562.22350.peg.2482	fig|562.25422.peg.2647	fig|562.28183.peg.2319	fig|562.28203.peg.2451	fig|562.29017.peg.2526	fig|562.33455.peg.137	fig|562.33463.peg.2046	fig|562.33464.peg.2611	fig|562.39520.peg.2218	fig|562.39534.peg.1738	fig|562.45429.peg.2626	fig|562.50212.peg.1298	fig|562.50513.peg.3567	fig|562.50567.peg.1807	fig|562.50568.peg.3402	fig|562.50569.peg.1735	fig|562.50950.peg.3464	fig|562.51001.peg.2381
cysI		Sulfite reductase [NADPH] hemoprotein beta-component (EC 1.8.1.2)	60	60	1	1	7674				1712	1712	1712	fig|1322345.19.peg.1922	fig|1382700.12.peg.3066	fig|1401688.5.peg.1992	fig|1502658.3.peg.1343	fig|199310.4.peg.3130	fig|2126982.6.peg.4133	fig|316435.29.peg.1494	fig|362663.9.peg.2777	fig|364106.8.peg.3109	fig|439184.7.peg.3205	fig|562.10884.peg.1267	fig|562.10890.peg.3036	fig|562.11318.peg.1388	fig|562.11327.peg.4981	fig|562.13741.peg.234	fig|562.17274.peg.2256	fig|562.19158.peg.3025	fig|562.19203.peg.1355	fig|562.22350.peg.3050	fig|562.25422.peg.3319	fig|562.28183.peg.2876	fig|562.28203.peg.3015	fig|562.29017.peg.2032	fig|562.33455.peg.5016	fig|562.33463.peg.1575	fig|562.33464.peg.3099	fig|562.39520.peg.1718	fig|562.39534.peg.1155	fig|562.45429.peg.3106	fig|562.50212.peg.1931	fig|562.50513.peg.3026	fig|562.50567.peg.1143	fig|562.50568.peg.1040	fig|562.50569.peg.1242	fig|562.50950.peg.4130	fig|562.51001.peg.2920
nuoF		NADH-ubiquinone oxidoreductase chain F (EC 1.6.5.3)	60	60	1	1	8587				1337	1337	1337	fig|1322345.19.peg.213	fig|1382700.12.peg.2498	fig|1401688.5.peg.1407	fig|1502658.3.peg.867	fig|199310.4.peg.2663	fig|2126982.6.peg.3708	fig|316435.29.peg.1073	fig|362663.9.peg.2351	fig|364106.8.peg.2592	fig|439184.7.peg.2648	fig|562.10884.peg.850	fig|562.10890.peg.2492	fig|562.11318.peg.880	fig|562.11327.peg.267	fig|562.13741.peg.664	fig|562.17274.peg.1774	fig|562.19158.peg.2452	fig|562.19203.peg.1792	fig|562.22350.peg.2548	fig|562.25422.peg.2710	fig|562.28183.peg.2382	fig|562.28203.peg.2514	fig|562.29017.peg.2463	fig|562.33455.peg.75	fig|562.33463.peg.1984	fig|562.33464.peg.2674	fig|562.39520.peg.2151	fig|562.39534.peg.1676	fig|562.45429.peg.2688	fig|562.50212.peg.1362	fig|562.50513.peg.3505	fig|562.50567.peg.1744	fig|562.50568.peg.3466	fig|562.50569.peg.1671	fig|562.50950.peg.3527	fig|562.51001.peg.2444
ygfT		Uncharacterized [4Fe4S] protein YgfT	60	60	1	1	7432				1919	1934	1921	fig|1322345.19.peg.1787	fig|1382700.12.peg.3205	fig|1401688.5.peg.2133	fig|1502658.3.peg.1486	fig|199310.4.peg.3261	fig|2126982.6.peg.4268	fig|316435.29.peg.1631	fig|362663.9.peg.2918	fig|364106.8.peg.3243	fig|439184.7.peg.3349	fig|562.10884.peg.1425	fig|562.10890.peg.3180	fig|562.11318.peg.1533	fig|562.11327.peg.4848	fig|562.13741.peg.90	fig|562.17274.peg.2397	fig|562.19158.peg.3168	fig|562.19203.peg.1213	fig|562.22350.peg.3197	fig|562.25422.peg.3460	fig|562.28183.peg.3020	fig|562.28203.peg.3158	fig|562.29017.peg.1869	fig|562.33455.peg.4858	fig|562.33463.peg.1440	fig|562.33464.peg.3237	fig|562.39520.peg.1585	fig|562.39534.peg.1020	fig|562.45429.peg.3241	fig|562.50212.peg.2075	fig|562.50513.peg.2890	fig|562.50567.peg.1002	fig|562.50568.peg.898	fig|562.50569.peg.1082	fig|562.50950.peg.4271	fig|562.51001.peg.3059
dppD		Dipeptide ABC transporter, ATP-binding protein DppD (TC 3.A.1.5.2)	60	60	1	1	3192				983	983	983	fig|1322345.19.peg.958	fig|1382700.12.peg.3930	fig|1401688.5.peg.2857	fig|1502658.3.peg.2331	fig|199310.4.peg.4094	fig|2126982.6.peg.193	fig|316435.29.peg.2476	fig|362663.9.peg.3690	fig|364106.8.peg.3993	fig|439184.7.peg.4092	fig|562.10884.peg.2270	fig|562.10890.peg.4006	fig|562.11318.peg.2394	fig|562.11327.peg.3992	fig|562.13741.peg.4410	fig|562.17274.peg.3133	fig|562.19158.peg.3959	fig|562.19203.peg.215	fig|562.22350.peg.4077	fig|562.25422.peg.4278	fig|562.28183.peg.3915	fig|562.28203.peg.4025	fig|562.29017.peg.931	fig|562.33455.peg.3951	fig|562.33463.peg.614	fig|562.33464.peg.4071	fig|562.39520.peg.723	fig|562.39534.peg.188	fig|562.45429.peg.4078	fig|562.50212.peg.2919	fig|562.50513.peg.2032	fig|562.50567.peg.192	fig|562.50568.peg.168	fig|562.50569.peg.235	fig|562.50950.peg.5037	fig|562.51001.peg.3795
rihA		Pyrimidine-specific ribonucleoside hydrolase RihA	60	60	1	1	14319				935	935	935	fig|1322345.19.peg.4499	fig|1382700.12.peg.678	fig|1401688.5.peg.4470	fig|1502658.3.peg.3970	fig|199310.4.peg.698	fig|2126982.6.peg.1684	fig|316435.29.peg.4230	fig|362663.9.peg.679	fig|364106.8.peg.749	fig|439184.7.peg.631	fig|562.10884.peg.3968	fig|562.10890.peg.698	fig|562.11318.peg.4259	fig|562.11327.peg.2198	fig|562.13741.peg.2535	fig|562.17274.peg.4773	fig|562.19158.peg.619	fig|562.19203.peg.3690	fig|562.22350.peg.753	fig|562.25422.peg.711	fig|562.28183.peg.722	fig|562.28203.peg.700	fig|562.29017.peg.4356	fig|562.33455.peg.2088	fig|562.33463.peg.3953	fig|562.33464.peg.708	fig|562.39520.peg.4148	fig|562.39534.peg.3593	fig|562.45429.peg.746	fig|562.50212.peg.4772	fig|562.50513.peg.230	fig|562.50567.peg.3663	fig|562.50568.peg.1520	fig|562.50569.peg.3576	fig|562.50950.peg.1443	fig|562.51001.peg.627
xapR		Xanthosine operon regulatory protein XapR, LysR family	60	60	1	1	8423				884	884	884	fig|1322345.19.peg.318	fig|1382700.12.peg.2663	fig|1401688.5.peg.1573	fig|1502658.3.peg.971	fig|199310.4.peg.2768	fig|2126982.6.peg.3819	fig|316435.29.peg.1182	fig|362663.9.peg.2457	fig|364106.8.peg.2743	fig|439184.7.peg.2820	fig|562.10884.peg.953	fig|562.10890.peg.2601	fig|562.11318.peg.1030	fig|562.11327.peg.159	fig|562.13741.peg.561	fig|562.17274.peg.1879	fig|562.19158.peg.2617	fig|562.19203.peg.1683	fig|562.22350.peg.2658	fig|562.25422.peg.2883	fig|562.28183.peg.2494	fig|562.28203.peg.2626	fig|562.29017.peg.2353	fig|562.33455.peg.5403	fig|562.33463.peg.1877	fig|562.33464.peg.2781	fig|562.39520.peg.2038	fig|562.39534.peg.1571	fig|562.45429.peg.2796	fig|562.50212.peg.1543	fig|562.50513.peg.3394	fig|562.50567.peg.1575	fig|562.50568.peg.3625	fig|562.50569.peg.1568	fig|562.50950.peg.3705	fig|562.51001.peg.2545
clpS		ATP-dependent Clp protease adaptor protein ClpS	60	60	1	1	14642				320	320	320	fig|1322345.19.peg.4282	fig|1382700.12.peg.910	fig|1401688.5.peg.4734	fig|1502658.3.peg.4235	fig|199310.4.peg.969	fig|2126982.6.peg.1912	fig|316435.29.peg.4453	fig|362663.9.peg.905	fig|364106.8.peg.971	fig|439184.7.peg.928	fig|562.10884.peg.4237	fig|562.10890.peg.939	fig|562.11318.peg.4501	fig|562.11327.peg.1975	fig|562.13741.peg.2315	fig|562.17274.peg.5011	fig|562.19158.peg.900	fig|562.19203.peg.3402	fig|562.22350.peg.967	fig|562.25422.peg.1086	fig|562.28183.peg.920	fig|562.28203.peg.1015	fig|562.29017.peg.4086	fig|562.33455.peg.1863	fig|562.33463.peg.3736	fig|562.33464.peg.931	fig|562.39520.peg.3911	fig|562.39534.peg.3375	fig|562.45429.peg.963	fig|562.50212.peg.5065	fig|562.50513.peg.5186	fig|562.50567.peg.3327	fig|562.50568.peg.1738	fig|562.50569.peg.3309	fig|562.50950.peg.1712	fig|562.51001.peg.847
recX		Regulatory protein RecX	60	60	1	1	7757				500	500	500	fig|1322345.19.peg.1986	fig|1382700.12.peg.3002	fig|1401688.5.peg.1927	fig|1502658.3.peg.1278	fig|199310.4.peg.3063	fig|2126982.6.peg.4068	fig|316435.29.peg.1429	fig|362663.9.peg.2698	fig|364106.8.peg.3041	fig|439184.7.peg.3135	fig|562.10884.peg.1203	fig|562.10890.peg.2958	fig|562.11318.peg.1309	fig|562.11327.peg.5046	fig|562.13741.peg.308	fig|562.17274.peg.2191	fig|562.19158.peg.2960	fig|562.19203.peg.1431	fig|562.22350.peg.2970	fig|562.25422.peg.3251	fig|562.28183.peg.2798	fig|562.28203.peg.2935	fig|562.29017.peg.2097	fig|562.33455.peg.5086	fig|562.33463.peg.1639	fig|562.33464.peg.3033	fig|562.39520.peg.1786	fig|562.39534.peg.1275	fig|562.45429.peg.3041	fig|562.50212.peg.1851	fig|562.50513.peg.3093	fig|562.50567.peg.1210	fig|562.50568.peg.1108	fig|562.50569.peg.1317	fig|562.50950.peg.4064	fig|562.51001.peg.2851
group_16307		FIG00640564: hypothetical protein	60	60	1	1	14193				329	329	329	fig|1322345.19.peg.4589	fig|1382700.12.peg.523	fig|1401688.5.peg.4314	fig|1502658.3.peg.3877	fig|199310.4.peg.604	fig|2126982.6.peg.1588	fig|316435.29.peg.4135	fig|362663.9.peg.587	fig|364106.8.peg.658	fig|439184.7.peg.535	fig|562.10884.peg.3876	fig|562.10890.peg.606	fig|562.11318.peg.4167	fig|562.11327.peg.2292	fig|562.13741.peg.2628	fig|562.17274.peg.4620	fig|562.19158.peg.527	fig|562.19203.peg.3787	fig|562.22350.peg.656	fig|562.25422.peg.551	fig|562.28183.peg.631	fig|562.28203.peg.609	fig|562.29017.peg.4451	fig|562.33455.peg.2188	fig|562.33463.peg.4043	fig|562.33464.peg.612	fig|562.39520.peg.4246	fig|562.39534.peg.3683	fig|562.45429.peg.653	fig|562.50212.peg.4673	fig|562.50513.peg.325	fig|562.50567.peg.3817	fig|562.50568.peg.1425	fig|562.50569.peg.3668	fig|562.50950.peg.1350	fig|562.51001.peg.535
ychO		Putative invasin	60	60	1	1	16411				1394	1394	1394	fig|1322345.19.peg.3694	fig|1382700.12.peg.1377	fig|1401688.5.peg.285	fig|1502658.3.peg.4768	fig|199310.4.peg.1561	fig|2126982.6.peg.2390	fig|316435.29.peg.4980	fig|362663.9.peg.1280	fig|364106.8.peg.1469	fig|439184.7.peg.1403	fig|562.10884.peg.4705	fig|562.10890.peg.1328	fig|562.11318.peg.4885	fig|562.11327.peg.1447	fig|562.13741.peg.1788	fig|562.17274.peg.480	fig|562.19158.peg.1291	fig|562.19203.peg.2943	fig|562.22350.peg.1370	fig|562.25422.peg.1503	fig|562.28183.peg.1231	fig|562.28203.peg.1404	fig|562.29017.peg.3600	fig|562.33455.peg.1358	fig|562.33463.peg.3155	fig|562.33464.peg.1469	fig|562.39520.peg.3442	fig|562.39534.peg.2856	fig|562.45429.peg.1483	fig|562.50212.peg.112	fig|562.50513.peg.4647	fig|562.50567.peg.2924	fig|562.50568.peg.2234	fig|562.50569.peg.2770	fig|562.50950.peg.2334	fig|562.51001.peg.1326
flgC		Flagellar basal-body rod protein FlgC	60	60	1	1	16039				404	404	404	fig|1322345.19.peg.3982	fig|1382700.12.peg.1167	fig|1401688.5.peg.77	fig|1502658.3.peg.4501	fig|199310.4.peg.1276	fig|2126982.6.peg.2097	fig|316435.29.peg.4776	fig|362663.9.peg.1087	fig|364106.8.peg.1277	fig|439184.7.peg.1193	fig|562.10884.peg.4498	fig|562.10890.peg.1117	fig|562.11318.peg.4679	fig|562.11327.peg.1666	fig|562.13741.peg.2008	fig|562.17274.peg.268	fig|562.19158.peg.1088	fig|562.19203.peg.3221	fig|562.22350.peg.1152	fig|562.25422.peg.1283	fig|562.28183.peg.1096	fig|562.28203.peg.1195	fig|562.29017.peg.3814	fig|562.33455.peg.1568	fig|562.33463.peg.3437	fig|562.33464.peg.1250	fig|562.39520.peg.3586	fig|562.39534.peg.3068	fig|562.45429.peg.1283	fig|562.50212.peg.5245	fig|562.50513.peg.4868	fig|562.50567.peg.3135	fig|562.50568.peg.1990	fig|562.50569.peg.2970	fig|562.50950.peg.1901	fig|562.51001.peg.1112
ycfH		Uncharacterized metal-dependent hydrolase YcfH	60	60	1	1	16070				797	797	797	fig|1322345.19.peg.3956	fig|1382700.12.peg.1192	fig|1401688.5.peg.103	fig|1502658.3.peg.4526	fig|199310.4.peg.1301	fig|2126982.6.peg.2123	fig|316435.29.peg.4802	fig|362663.9.peg.1112	fig|364106.8.peg.1302	fig|439184.7.peg.1219	fig|562.10884.peg.4524	fig|562.10890.peg.1143	fig|562.11318.peg.4705	fig|562.11327.peg.1640	fig|562.13741.peg.1982	fig|562.17274.peg.293	fig|562.19158.peg.1113	fig|562.19203.peg.3195	fig|562.22350.peg.1180	fig|562.25422.peg.1309	fig|562.28183.peg.1124	fig|562.28203.peg.1223	fig|562.29017.peg.3788	fig|562.33455.peg.1542	fig|562.33463.peg.3411	fig|562.33464.peg.1276	fig|562.39520.peg.3558	fig|562.39534.peg.3041	fig|562.45429.peg.1309	fig|562.50212.peg.5271	fig|562.50513.peg.4842	fig|562.50567.peg.3110	fig|562.50568.peg.2015	fig|562.50569.peg.2944	fig|562.50950.peg.1926	fig|562.51001.peg.1137
gspE		Type IV fimbrial assembly, ATPase PilB	60	60	1	1	13476				1385	1385	1385	fig|1322345.19.peg.2691	fig|1382700.12.peg.113	fig|1401688.5.peg.3892	fig|1502658.3.peg.3468	fig|199310.4.peg.120	fig|2126982.6.peg.1085	fig|316435.29.peg.3633	fig|362663.9.peg.113	fig|364106.8.peg.244	fig|439184.7.peg.109	fig|562.10884.peg.3389	fig|562.10890.peg.117	fig|562.11318.peg.3681	fig|562.11327.peg.2780	fig|562.13741.peg.3072	fig|562.17274.peg.4196	fig|562.19158.peg.114	fig|562.19203.peg.4297	fig|562.22350.peg.127	fig|562.25422.peg.119	fig|562.28183.peg.124	fig|562.28203.peg.121	fig|562.29017.peg.4946	fig|562.33455.peg.2753	fig|562.33463.peg.4518	fig|562.33464.peg.118	fig|562.39520.peg.4742	fig|562.39534.peg.4172	fig|562.45429.peg.156	fig|562.50212.peg.4169	fig|562.50513.peg.856	fig|562.50567.peg.4238	fig|562.50568.peg.4182	fig|562.50569.peg.4101	fig|562.50950.peg.927	fig|562.51001.peg.113
hemC		Porphobilinogen deaminase (EC 2.5.1.61)	60	60	1	1	3675				956	962	961	fig|1322345.19.peg.679	fig|1382700.12.peg.4185	fig|1401688.5.peg.3112	fig|1502658.3.peg.2593	fig|199310.4.peg.4434	fig|2126982.6.peg.5061	fig|316435.29.peg.2765	fig|362663.9.peg.4041	fig|364106.8.peg.4254	fig|439184.7.peg.4355	fig|562.10884.peg.2531	fig|562.10890.peg.4282	fig|562.11318.peg.2670	fig|562.11327.peg.3705	fig|562.13741.peg.4118	fig|562.17274.peg.3396	fig|562.19158.peg.4242	fig|562.19203.peg.5036	fig|562.22350.peg.4423	fig|562.25422.peg.4568	fig|562.28183.peg.4192	fig|562.28203.peg.4303	fig|562.29017.peg.667	fig|562.33455.peg.3671	fig|562.33463.peg.335	fig|562.33464.peg.4376	fig|562.39520.peg.431	fig|562.39534.peg.4978	fig|562.45429.peg.4363	fig|562.50212.peg.3200	fig|562.50513.peg.1693	fig|562.50567.peg.5154	fig|562.50568.peg.5090	fig|562.50569.peg.5073	fig|562.50950.peg.97	fig|562.51001.peg.4055
hypE		[NiFe] hydrogenase metallocenter assembly protein HypE	60	60	1	1	7714				1010	1010	1010	fig|1322345.19.peg.1952	fig|1382700.12.peg.3036	fig|1401688.5.peg.1961	fig|1502658.3.peg.1310	fig|199310.4.peg.3099	fig|2126982.6.peg.4102	fig|316435.29.peg.1463	fig|362663.9.peg.2734	fig|364106.8.peg.3077	fig|439184.7.peg.3171	fig|562.10884.peg.1236	fig|562.10890.peg.2992	fig|562.11318.peg.1344	fig|562.11327.peg.5012	fig|562.13741.peg.274	fig|562.17274.peg.2225	fig|562.19158.peg.2994	fig|562.19203.peg.1397	fig|562.22350.peg.3004	fig|562.25422.peg.3286	fig|562.28183.peg.2830	fig|562.28203.peg.2970	fig|562.29017.peg.2064	fig|562.33455.peg.5049	fig|562.33463.peg.1605	fig|562.33464.peg.3068	fig|562.39520.peg.1751	fig|562.39534.peg.1187	fig|562.45429.peg.3075	fig|562.50212.peg.1886	fig|562.50513.peg.3059	fig|562.50567.peg.1175	fig|562.50568.peg.1073	fig|562.50569.peg.1283	fig|562.50950.peg.4098	fig|562.51001.peg.2886
tesB		Acyl-CoA thioesterase II (EC 3.1.2.-)	60	60	1	1	14101				860	860	860	fig|1322345.19.peg.4656	fig|1382700.12.peg.450	fig|1401688.5.peg.4241	fig|1502658.3.peg.3808	fig|199310.4.peg.535	fig|2126982.6.peg.1519	fig|316435.29.peg.4066	fig|362663.9.peg.514	fig|364106.8.peg.585	fig|439184.7.peg.461	fig|562.10884.peg.3806	fig|562.10890.peg.536	fig|562.11318.peg.4097	fig|562.11327.peg.2360	fig|562.13741.peg.2698	fig|562.17274.peg.4547	fig|562.19158.peg.454	fig|562.19203.peg.3858	fig|562.22350.peg.575	fig|562.25422.peg.476	fig|562.28183.peg.557	fig|562.28203.peg.536	fig|562.29017.peg.4522	fig|562.33455.peg.2257	fig|562.33463.peg.4110	fig|562.33464.peg.543	fig|562.39520.peg.4314	fig|562.39534.peg.3751	fig|562.45429.peg.586	fig|562.50212.peg.4601	fig|562.50513.peg.392	fig|562.50567.peg.3890	fig|562.50568.peg.1352	fig|562.50569.peg.3739	fig|562.50950.peg.1276	fig|562.51001.peg.462
glk		Glucokinase (EC 2.7.1.2)	60	60	1	1	8449				965	965	965	fig|1322345.19.peg.307	fig|1382700.12.peg.2652	fig|1401688.5.peg.1563	fig|1502658.3.peg.960	fig|199310.4.peg.2758	fig|2126982.6.peg.3808	fig|316435.29.peg.1172	fig|362663.9.peg.2447	fig|364106.8.peg.2733	fig|439184.7.peg.2809	fig|562.10884.peg.943	fig|562.10890.peg.2590	fig|562.11318.peg.1019	fig|562.11327.peg.170	fig|562.13741.peg.572	fig|562.17274.peg.1869	fig|562.19158.peg.2607	fig|562.19203.peg.1693	fig|562.22350.peg.2646	fig|562.25422.peg.2872	fig|562.28183.peg.2482	fig|562.28203.peg.2614	fig|562.29017.peg.2364	fig|562.33455.peg.5414	fig|562.33463.peg.1889	fig|562.33464.peg.2772	fig|562.39520.peg.2048	fig|562.39534.peg.1582	fig|562.45429.peg.2786	fig|562.50212.peg.1532	fig|562.50513.peg.3405	fig|562.50567.peg.1586	fig|562.50568.peg.3611	fig|562.50569.peg.1579	fig|562.50950.peg.3684	fig|562.51001.peg.2535
rsmG		16S rRNA (guanine(527)-N(7))-methyltransferase (EC 2.1.1.170)	60	60	1	1	3594				623	623	623	fig|1322345.19.peg.731	fig|1382700.12.peg.4133	fig|1401688.5.peg.3060	fig|1502658.3.peg.2537	fig|199310.4.peg.4381	fig|2126982.6.peg.5117	fig|316435.29.peg.2708	fig|362663.9.peg.3985	fig|364106.8.peg.4202	fig|439184.7.peg.4303	fig|562.10884.peg.2477	fig|562.10890.peg.4229	fig|562.11318.peg.2617	fig|562.11327.peg.3760	fig|562.13741.peg.4171	fig|562.17274.peg.3342	fig|562.19158.peg.4189	fig|562.19203.peg.2	fig|562.22350.peg.4368	fig|562.25422.peg.4512	fig|562.28183.peg.4141	fig|562.28203.peg.4252	fig|562.29017.peg.724	fig|562.33455.peg.3736	fig|562.33463.peg.388	fig|562.33464.peg.4319	fig|562.39520.peg.492	fig|562.39534.peg.5030	fig|562.45429.peg.4306	fig|562.50212.peg.3146	fig|562.50513.peg.1749	fig|562.50567.peg.5208	fig|562.50568.peg.5145	fig|562.50569.peg.5124	fig|562.50950.peg.41	fig|562.51001.peg.4003
apbC		[4Fe-4S] cluster assembly scaffold protein Mrp (=ApbC)	60	60	1	1	8814				1109	1109	1109	fig|1322345.19.peg.16	fig|1382700.12.peg.2321	fig|1401688.5.peg.1231	fig|1502658.3.peg.689	fig|199310.4.peg.2484	fig|2126982.6.peg.3524	fig|316435.29.peg.866	fig|362663.9.peg.2169	fig|364106.8.peg.2416	fig|439184.7.peg.2468	fig|562.10884.peg.671	fig|562.10890.peg.2309	fig|562.11318.peg.698	fig|562.11327.peg.446	fig|562.13741.peg.845	fig|562.17274.peg.1593	fig|562.19158.peg.2274	fig|562.19203.peg.1978	fig|562.22350.peg.2349	fig|562.25422.peg.2521	fig|562.28183.peg.2201	fig|562.28203.peg.2331	fig|562.29017.peg.2647	fig|562.33455.peg.262	fig|562.33463.peg.2180	fig|562.33464.peg.2492	fig|562.39520.peg.2344	fig|562.39534.peg.1852	fig|562.45429.peg.2492	fig|562.50212.peg.1173	fig|562.50513.peg.3685	fig|562.50567.peg.1929	fig|562.50568.peg.3288	fig|562.50569.peg.1850	fig|562.50950.peg.3347	fig|562.51001.peg.2267
tesA		Multifunctional acyl-CoA thioesterase I, protease I, lysophospholipase L1	60	60	1	1	14164				623	626	624	fig|1322345.19.peg.4613	fig|1382700.12.peg.500	fig|1401688.5.peg.4291	fig|1502658.3.peg.3854	fig|199310.4.peg.580	fig|2126982.6.peg.1564	fig|316435.29.peg.4112	fig|362663.9.peg.563	fig|364106.8.peg.635	fig|439184.7.peg.512	fig|562.10884.peg.3853	fig|562.10890.peg.582	fig|562.11318.peg.4143	fig|562.11327.peg.2316	fig|562.13741.peg.2651	fig|562.17274.peg.4597	fig|562.19158.peg.504	fig|562.19203.peg.3810	fig|562.22350.peg.630	fig|562.25422.peg.528	fig|562.28183.peg.608	fig|562.28203.peg.586	fig|562.29017.peg.4474	fig|562.33455.peg.2211	fig|562.33463.peg.4067	fig|562.33464.peg.588	fig|562.39520.peg.4270	fig|562.39534.peg.3708	fig|562.45429.peg.630	fig|562.50212.peg.4649	fig|562.50513.peg.349	fig|562.50567.peg.3840	fig|562.50568.peg.1402	fig|562.50569.peg.3692	fig|562.50950.peg.1327	fig|562.51001.peg.512
folP		Dihydropteroate synthase (EC 2.5.1.15)	60	60	1	1	2701				848	848	848	fig|1322345.19.peg.1344	fig|1382700.12.peg.3534	fig|1401688.5.peg.2466	fig|1502658.3.peg.1947	fig|199310.4.peg.3703	fig|2126982.6.peg.4725	fig|316435.29.peg.2081	fig|362663.9.peg.3306	fig|364106.8.peg.3569	fig|439184.7.peg.3685	fig|562.10884.peg.1882	fig|562.10890.peg.3616	fig|562.11318.peg.2007	fig|562.11327.peg.4389	fig|562.13741.peg.4829	fig|562.17274.peg.2735	fig|562.19158.peg.3564	fig|562.19203.peg.734	fig|562.22350.peg.3677	fig|562.25422.peg.3874	fig|562.28183.peg.3502	fig|562.28203.peg.3635	fig|562.29017.peg.1321	fig|562.33455.peg.4351	fig|562.33463.peg.1001	fig|562.33464.peg.3668	fig|562.39520.peg.1135	fig|562.39534.peg.572	fig|562.45429.peg.3689	fig|562.50212.peg.2528	fig|562.50513.peg.2424	fig|562.50567.peg.594	fig|562.50568.peg.565	fig|562.50569.peg.623	fig|562.50950.peg.4636	fig|562.51001.peg.3393
[truncated: 17,295 more rows]
[truncated: 24 more columns]

## Sheet: clb_vs_all_ecoli_bbh
	Bidirectional best blast hits across 1191 Escherichia genomes (pid)
Genes from core genome of 60 clb+ Escherichia genomes	562.516	564.46	585054	564.45	564.44	564.78	562.482	562.395	562.551	208963	208963	208963	208962	208963	208963	208963	208963	208963	208963	208963	1.44005e+06	208962	562.163	562.163	1.11069e+06	1.11069e+06	562.508	562.508	562.508	1.11069e+06	562.508	562.508	1.11069e+06	562.508	2.04447e+06	1.49997e+06	562.395	562.395	562.138	562.137	574522	168808	168808	562.302	562.19	562.591	562.391	562.592	562.592
[truncated: 2,530 more rows]
[truncated: 1,142 more columns]

## Sheet: associated_genes
Region	Gene ID (PATRIC Accession)	Gene ID	Product (PATRIC Annotation)	#no pks	#ybt	#PKS distant	#clb
[truncated: 88 more rows]
